# Supplementary material for: Profiling PRMT methylome reveals roles of hnRNPA1 arginine methylation in RNA splicing and cell growth
Source: Nat Commun. 2021 Mar 29;12:1946. doi: 10.1038/s41467-021-21963-1 (PMC8007824; doi:10.1038/s41467-021-21963-1)
Supplement: Supplementary file 4 — Supplementary Data 2 [file 41467_2021_21963_MOESM4_ESM.xlsx]

## Sheet: Repeat 1
Checked	Protein FDR Confidence: Combined	Master	Accession	Description	Exp. q-value: Combined	Sum PEP Score	Coverage [%]	# Peptides	# PSMs	# Unique Peptides	# Protein Groups	# AAs	MW [kDa]	calc. pI	Score Sequest HT: Sequest HT	# Peptides (by Search Engine): Sequest HT	# Razor Peptides	Abundance Ratio: (Heavy) / (Light)	Abundance Ratio Adj. P-Value: (Heavy) / (Light)	Abundance Ratio Variability [%]: (Heavy) / (Light)	Abundances (Grouped): Light	Abundances (Grouped): Heavy	Found in Sample: [S9] F5: Light, Sample	Found in Sample: [S10] F5: Heavy, Sample	Modifications
FALSE	High	Master Protein	P35908	Keratin, type II cytoskeletal 2 epidermal OS=Homo sapiens OX=9606 GN=KRT2 PE=1 SV=2	0	115.433	42	24	151	17	1	639	65.4	8	243.84	24	5	0.01	8.0917e-17		200	0	High	Not Found
FALSE	High	Master Protein	P0C7P4	Putative cytochrome b-c1 complex subunit Rieske-like protein 1 OS=Homo sapiens OX=9606 GN=UQCRFS1P1 PE=5 SV=1	0	89.614	38	8	112	1	1	283	30.8	8.87	293.8	8	0	0.01	8.0917e-17		200	0	High	Not Found
FALSE	High	Master Protein	P02533	Keratin, type I cytoskeletal 14 OS=Homo sapiens OX=9606 GN=KRT14 PE=1 SV=4	0	89.586	32	15	292	2	1	472	51.5	5.16	509.02	15	2	0.01	8.0917e-17		200	0	High	Not Found
FALSE	High	Master Protein	P35527	Keratin, type I cytoskeletal 9 OS=Homo sapiens OX=9606 GN=KRT9 PE=1 SV=3	0	82.565	31	15	82	14	1	623	62	5.24	164.06	15	0	0.01	8.0917e-17		200	0	High	Peak Found
FALSE	High	Master Protein	P13647	Keratin, type II cytoskeletal 5 OS=Homo sapiens OX=9606 GN=KRT5 PE=1 SV=3	0	80.622	27	17	108	10	1	590	62.3	7.74	133.28	17	1	0.01	8.0917e-17		200	0	High	Not Found
FALSE	High	Master Protein	Q93084	Sarcoplasmic/endoplasmic reticulum calcium ATPase 3 OS=Homo sapiens OX=9606 GN=ATP2A3 PE=1 SV=2	0	79.806	9	8	145	1	1	1043	113.9	5.57	409.95	8	0	0.01	8.0917e-17		200	0	High	Not Found
FALSE	High	Master Protein	P04259	Keratin, type II cytoskeletal 6B OS=Homo sapiens OX=9606 GN=KRT6B PE=1 SV=5	0	74.388	25	15	191	1	1	564	60	8	230.98	15	0	0.01	8.0917e-17		200	0	High	Not Found
FALSE	High	Master Protein	P08779	Keratin, type I cytoskeletal 16 OS=Homo sapiens OX=9606 GN=KRT16 PE=1 SV=4	0	60.361	25	11	248	3	1	473	51.2	5.05	418.89	11	0	0.01	8.0917e-17		200	0	High	Not Found
FALSE	High	Master Protein	Q8IZP2	Putative protein FAM10A4 OS=Homo sapiens OX=9606 GN=ST13P4 PE=5 SV=1	0	54.445	38	6	96	1	1	240	27.4	5.08	256.51	6	0	0.01	8.0917e-17		200	0	High	High
FALSE	High	Master Protein	Q86XN8	RNA-binding protein MEX3D OS=Homo sapiens OX=9606 GN=MEX3D PE=1 SV=3	0	42.49	11	5	14	3	1	651	64.8	5.35	26.97	5	1	0.01	8.0917e-17		200	0	High	High
FALSE	High	Master Protein	Q9UN66	Protocadherin beta-8 OS=Homo sapiens OX=9606 GN=PCDHB8 PE=2 SV=3	0	41.754	9	5	10	1	1	801	87.6	4.88	22.19	5	1	0.01	8.0917e-17		200	0	High	Not Found
FALSE	High	Master Protein	P54756	Ephrin type-A receptor 5 OS=Homo sapiens OX=9606 GN=EPHA5 PE=1 SV=3	0	37.083	7	5	23	1	1	1037	114.7	6.93	46.52	5	0	0.01	8.0917e-17		200	0	High	Not Found
FALSE	High	Master Protein	Q03013	Glutathione S-transferase Mu 4 OS=Homo sapiens OX=9606 GN=GSTM4 PE=1 SV=3	0	36.516	23	4	25	1	1	218	25.5	5.9	53.76	4	0	0.01	8.0917e-17		200	0	High	High
FALSE	High	Master Protein	Q8WXD9	Caskin-1 OS=Homo sapiens OX=9606 GN=CASKIN1 PE=1 SV=1	0	36.252	6	7	11	5	1	1431	149.7	9.14	17.94	7	0	0.01	8.0917e-17		200	0	High	High
FALSE	High	Master Protein	P12259	Coagulation factor V OS=Homo sapiens OX=9606 GN=F5 PE=1 SV=4	0	34.714	4	10	22	10	1	2224	251.5	6.05	39.88	10	0	0.01	8.0917e-17		200	0	High	Not Found
FALSE	High	Master Protein	Q13105	Zinc finger and BTB domain-containing protein 17 OS=Homo sapiens OX=9606 GN=ZBTB17 PE=1 SV=3	0	34.141	8	4	10	4	1	803	87.9	6.44	23.15	4	0	0.01	8.0917e-17		200	0	High	High
FALSE	High	Master Protein	P30039	Phenazine biosynthesis-like domain-containing protein OS=Homo sapiens OX=9606 GN=PBLD PE=1 SV=2	0	33.143	17	3	6	3	1	288	31.8	6.52	18.51	3	0	0.01	8.0917e-17		200	0	High	High
FALSE	High	Master Protein	Q32M88	Protein-glucosylgalactosylhydroxylysine glucosidase OS=Homo sapiens OX=9606 GN=PGGHG PE=1 SV=2	0	31.53	13	6	11	6	1	737	80.6	5.25	16.74	6	0	0.01	8.0917e-17		200	0	High	High
FALSE	High	Master Protein	Q00266	S-adenosylmethionine synthase isoform type-1 OS=Homo sapiens OX=9606 GN=MAT1A PE=1 SV=2	0	30.762	12	3	13	1	1	395	43.6	6.29	22.69	3	0	0.01	8.0917e-17		200	0	High	Not Found
FALSE	High	Master Protein	Q14681	BTB/POZ domain-containing protein KCTD2 OS=Homo sapiens OX=9606 GN=KCTD2 PE=1 SV=3	0	30.726	13	2	8	1	1	263	28.5	5.29	22.5	2	0	0.01	8.0917e-17		200	0	High	High
FALSE	High	Master Protein	P68431	Histone H3.1 OS=Homo sapiens OX=9606 GN=HIST1H3A PE=1 SV=2	0	30.19	48	6	654	1	1	136	15.4	11.12	1042.59	6	0	0.01	8.0917e-17		200	0	High	High
FALSE	High	Master Protein	A7KAX9	Rho GTPase-activating protein 32 OS=Homo sapiens OX=9606 GN=ARHGAP32 PE=1 SV=1	0	29.682	4	5	7	5	1	2087	230.4	6.74	13.38	5	0	0.01	8.0917e-17		200	0	High	High
FALSE	High	Master Protein	Q9Y2E5	Epididymis-specific alpha-mannosidase OS=Homo sapiens OX=9606 GN=MAN2B2 PE=1 SV=4	0	29.664	5	4	7	4	1	1009	113.9	7.24	17.91	4	0	0.01	8.0917e-17		200	0	High	High
FALSE	High	Master Protein	Q9BZF2	Oxysterol-binding protein-related protein 7 OS=Homo sapiens OX=9606 GN=OSBPL7 PE=1 SV=1	0	29.507	8	5	7	5	1	842	95.4	8.05	11.76	5	0	0.01	8.0917e-17		200	0	High	High
FALSE	High	Master Protein	Q6ZS30	Neurobeachin-like protein 1 OS=Homo sapiens OX=9606 GN=NBEAL1 PE=2 SV=3	0	29.049	3	5	8	5	1	2694	307	6.44	14.22	5	0	0.01	8.0917e-17		200	0	High	High
FALSE	High	Master Protein	O95059	Ribonuclease P protein subunit p14 OS=Homo sapiens OX=9606 GN=RPP14 PE=1 SV=3	0	28.664	37	3	11	3	1	124	13.7	7.75	26.84	3	0	0.01	8.0917e-17		200	0	High	High
FALSE	High	Master Protein	Q68DC2	Ankyrin repeat and SAM domain-containing protein 6 OS=Homo sapiens OX=9606 GN=ANKS6 PE=1 SV=2	0	28.651	8	4	9	4	1	871	92.2	7.39	12.94	4	0	0.01	8.0917e-17		200	0	High	High
FALSE	High	Master Protein	Q99576	TSC22 domain family protein 3 OS=Homo sapiens OX=9606 GN=TSC22D3 PE=1 SV=2	0	27.548	43	4	16	3	1	134	14.8	4.54	27.82	4	0	0.01	8.0917e-17		200	0	High	High
FALSE	High	Master Protein	O43272	Proline dehydrogenase 1, mitochondrial OS=Homo sapiens OX=9606 GN=PRODH PE=1 SV=3	0	27.537	14	5	6	5	1	600	68	7.87	13.36	5	0	0.01	8.0917e-17		200	0	High	High
FALSE	High	Master Protein	Q70EK8	Inactive ubiquitin carboxyl-terminal hydrolase 53 OS=Homo sapiens OX=9606 GN=USP53 PE=1 SV=2	0	27.111	6	5	11	5	1	1073	120.7	7.59	9.04	5	0	0.01	8.0917e-17		200	0	High	High
FALSE	High	Master Protein	Q6PJP8	DNA cross-link repair 1A protein OS=Homo sapiens OX=9606 GN=DCLRE1A PE=1 SV=3	0	26.056	8	7	10	7	1	1040	116.3	7.97	11.64	7	0	0.01	8.0917e-17		200	0	High	High
FALSE	High	Master Protein	Q99594	Transcriptional enhancer factor TEF-5 OS=Homo sapiens OX=9606 GN=TEAD3 PE=1 SV=2	0	26.01	9	3	11	1	1	435	48.6	8.4	19.32	3	0	0.01	8.0917e-17		200	0	Peak Found	High
FALSE	High	Master Protein	Q86UB9	Transmembrane protein 135 OS=Homo sapiens OX=9606 GN=TMEM135 PE=2 SV=2	0	25.122	12	5	7	5	1	458	52.3	9.45	10.66	5	0	0.01	8.0917e-17		200	0	High	High
FALSE	High	Master Protein	P20742	Pregnancy zone protein OS=Homo sapiens OX=9606 GN=PZP PE=1 SV=4	0	24.774	3	4	26	1	1	1482	163.8	6.38	42.48	4	0	0.01	8.0917e-17		200	0	High	Not Found
FALSE	High	Master Protein	Q5VUG0	Scm-like with four MBT domains protein 2 OS=Homo sapiens OX=9606 GN=SFMBT2 PE=1 SV=1	0	24.509	6	5	6	4	1	894	100.5	6.55	10.9	5	0	0.01	8.0917e-17		200	0	High	High
FALSE	High	Master Protein	Q96L50	Leucine-rich repeat protein 1 OS=Homo sapiens OX=9606 GN=LRR1 PE=1 SV=2	0	24.27	12	4	6	4	1	414	46.7	9.09	6.82	4	0	0.01	8.0917e-17		200	0	High	High
FALSE	High	Master Protein	Q8NAP3	Zinc finger and BTB domain-containing protein 38 OS=Homo sapiens OX=9606 GN=ZBTB38 PE=1 SV=2	0	24.229	6	6	8	6	1	1195	134.2	8.03	9.26	6	0	0.01	8.0917e-17		200	0	High	High
FALSE	High	Master Protein	Q92826	Homeobox protein Hox-B13 OS=Homo sapiens OX=9606 GN=HOXB13 PE=1 SV=2	0	24.178	19	4	7	4	1	284	30.7	9	10.84	4	0	0.01	8.0917e-17		200	0	High	High	Acetyl [N-Term]
FALSE	High	Master Protein	Q6UWW8	Carboxylesterase 3 OS=Homo sapiens OX=9606 GN=CES3 PE=1 SV=1	0	24.113	10	4	9	4	1	571	62.2	5.62	13.29	4	0	0.01	8.0917e-17		200	0	High	High
FALSE	High	Master Protein	Q9HAC8	Ubiquitin domain-containing protein 1 OS=Homo sapiens OX=9606 GN=UBTD1 PE=1 SV=1	0	23.691	16	3	12	1	1	227	25.9	7.83	23.28	3	0	0.01	8.0917e-17		200	0	Peak Found	High
FALSE	High	Master Protein	O95935	T-box transcription factor TBX18 OS=Homo sapiens OX=9606 GN=TBX18 PE=1 SV=3	0	23.394	9	4	7	4	1	607	64.7	8.78	12.51	4	0	0.01	8.0917e-17		200	0	High	High
FALSE	High	Master Protein	Q9P244	Leucine-rich repeat and fibronectin type III domain-containing protein 1 OS=Homo sapiens OX=9606 GN=LRFN1 PE=1 SV=2	0	22.847	9	4	5	4	1	771	82.3	7.05	7.91	4	0	0.01	8.0917e-17		200	0	High	High
FALSE	High	Master Protein	Q8IXV7	Kelch domain-containing protein 8B OS=Homo sapiens OX=9606 GN=KLHDC8B PE=2 SV=1	0	22.798	16	4	6	4	1	354	37.7	8.27	11.31	4	0	0.01	8.0917e-17		200	0	High	High
FALSE	High	Master Protein	Q9NPA5	Zinc finger protein 64 homolog, isoforms 1 and 2 OS=Homo sapiens OX=9606 GN=ZFP64 PE=1 SV=3	0	22.795	9	4	8	2	1	681	74.6	8.4	8.27	4	0	0.01	8.0917e-17		200	0	High	High
FALSE	High	Master Protein	Q6ZNJ1	Neurobeachin-like protein 2 OS=Homo sapiens OX=9606 GN=NBEAL2 PE=1 SV=2	0	22.3	2	5	7	5	1	2754	302.3	6.38	11.97	5	0	0.01	8.0917e-17		200	0	High	High
FALSE	High	Master Protein	P50607	Tubby protein homolog OS=Homo sapiens OX=9606 GN=TUB PE=1 SV=1	0	22.26	10	4	6	4	1	506	55.6	8.76	14.71	4	0	0.01	8.0917e-17		200	0	High	High
FALSE	High	Master Protein	Q9UI36	Dachshund homolog 1 OS=Homo sapiens OX=9606 GN=DACH1 PE=1 SV=3	0	21.879	6	4	7	4	1	760	78.6	8.51	13.31	4	0	0.01	8.0917e-17		200	0	High	High
FALSE	High	Master Protein	Q96IU2	Zinc finger BED domain-containing protein 3 OS=Homo sapiens OX=9606 GN=ZBED3 PE=1 SV=1	0	21.838	28	3	9	3	1	234	25.1	8.31	14.98	3	0	0.01	8.0917e-17		200	0	High	High
FALSE	High	Master Protein	Q9NY64	Solute carrier family 2, facilitated glucose transporter member 8 OS=Homo sapiens OX=9606 GN=SLC2A8 PE=1 SV=3	0	21.652	7	2	5	2	1	477	50.8	7.61	14.51	2	0	0.01	8.0917e-17		200	0	High	High	Acetyl [N-Term]
FALSE	High	Master Protein	Q9NRW4	Dual specificity protein phosphatase 22 OS=Homo sapiens OX=9606 GN=DUSP22 PE=1 SV=1	0	21.022	17	2	4	2	1	184	20.9	8.1	9.85	2	0	0.01	8.0917e-17		200	0	High	High
FALSE	High	Master Protein	Q9NS68	Tumor necrosis factor receptor superfamily member 19 OS=Homo sapiens OX=9606 GN=TNFRSF19 PE=1 SV=1	0	20.861	10	3	8	3	1	423	46	5.47	19.82	3	0	0.01	8.0917e-17		200	0	High	High
FALSE	High	Master Protein	Q9ULK0	Glutamate receptor ionotropic, delta-1 OS=Homo sapiens OX=9606 GN=GRID1 PE=2 SV=2	0	20.594	4	4	6	4	1	1009	112.1	6.7	9.98	4	0	0.01	8.0917e-17		200	0	High	High
FALSE	High	Master Protein	Q8IYJ3	Synaptotagmin-like protein 1 OS=Homo sapiens OX=9606 GN=SYTL1 PE=1 SV=1	0	20.412	12	5	6	5	1	562	61.8	5.48	10.29	5	0	0.01	8.0917e-17		200	0	High	Not Found
FALSE	High	Master Protein	P00734	Prothrombin OS=Homo sapiens OX=9606 GN=F2 PE=1 SV=2	0	20.025	5	2	7	2	1	622	70	5.9	21.52	2	0	0.01	8.0917e-17		200	0	High	Not Found
FALSE	High	Master Protein	P24723	Protein kinase C eta type OS=Homo sapiens OX=9606 GN=PRKCH PE=1 SV=4	0	19.938	5	3	9	2	1	683	77.8	7.77	9.21	3	0	0.01	8.0917e-17		200	0	High	High
FALSE	High	Master Protein	Q9NR56	Muscleblind-like protein 1 OS=Homo sapiens OX=9606 GN=MBNL1 PE=1 SV=2	0	19.937	11	3	7	1	1	388	41.8	8.9	14.74	3	0	0.01	8.0917e-17		200	0	High	High
FALSE	High	Master Protein	Q7Z794	Keratin, type II cytoskeletal 1b OS=Homo sapiens OX=9606 GN=KRT77 PE=1 SV=3	0	19.835	6	4	92	1	1	578	61.9	5.99	114.25	4	0	0.01	8.0917e-17		200	0	High	Not Found
FALSE	High	Master Protein	Q765P7	MTSS1-like protein OS=Homo sapiens OX=9606 GN=MTSS1L PE=1 SV=1	0	19.819	7	3	4	3	1	747	79.9	7.47	9.46	3	0	0.01	8.0917e-17		200	0	High	High
FALSE	High	Master Protein	Q5D1E8	Endoribonuclease ZC3H12A OS=Homo sapiens OX=9606 GN=ZC3H12A PE=1 SV=1	0	19.721	8	4	7	3	1	599	65.7	6.93	6.06	4	0	0.01	8.0917e-17		200	0	High	High
FALSE	High	Master Protein	Q6N043	Zinc finger protein 280D OS=Homo sapiens OX=9606 GN=ZNF280D PE=1 SV=3	0	19.428	4	3	4	3	1	979	109.2	8.19	8.25	3	0	0.01	8.0917e-17		200	0	High	High
FALSE	High	Master Protein	Q9H4Z2	Zinc finger protein 335 OS=Homo sapiens OX=9606 GN=ZNF335 PE=1 SV=1	0	19.406	4	3	5	3	1	1342	144.8	6.42	3.07	3	0	0.01	8.0917e-17		200	0	High	High
FALSE	High	Master Protein	Q96F25	UDP-N-acetylglucosamine transferase subunit ALG14 homolog OS=Homo sapiens OX=9606 GN=ALG14 PE=1 SV=1	0	19.003	13	3	7	3	1	216	24.1	8.94	10.62	3	0	0.01	8.0917e-17		200	0	High	High
FALSE	High	Master Protein	Q96QE2	Proton myo-inositol cotransporter OS=Homo sapiens OX=9606 GN=SLC2A13 PE=1 SV=3	0	18.788	9	5	6	5	1	648	70.3	5.96	9.78	5	0	0.01	8.0917e-17		200	0	High	High
FALSE	High	Master Protein	Q8IY33	MICAL-like protein 2 OS=Homo sapiens OX=9606 GN=MICALL2 PE=1 SV=1	0	18.777	10	6	8	6	1	904	97.4	9.57	9.89	6	0	0.01	8.0917e-17		200	0	High	High
FALSE	High	Master Protein	Q9HAH7	Probable fibrosin-1 OS=Homo sapiens OX=9606 GN=FBRS PE=1 SV=3	0	18.765	10	3	8	3	1	460	48.4	9.95	18.65	3	0	0.01	8.0917e-17		200	0	High	High
FALSE	High	Master Protein	Q9BWN1	Proline-rich protein 14 OS=Homo sapiens OX=9606 GN=PRR14 PE=1 SV=1	0	18.686	12	4	7	3	1	585	64.3	10.35	9.89	4	0	0.01	8.0917e-17		200	0	High	High
FALSE	High	Master Protein	Q92628	Uncharacterized protein KIAA0232 OS=Homo sapiens OX=9606 GN=KIAA0232 PE=1 SV=5	0	18.451	7	6	6	6	1	1395	154.7	4.78	4.68	6	0	0.01	8.0917e-17		200	0	High	High
FALSE	High	Master Protein	Q04756	Hepatocyte growth factor activator OS=Homo sapiens OX=9606 GN=HGFAC PE=1 SV=1	0	18.134	8	4	8	4	1	655	70.6	7.24	20.05	4	0	0.01	8.0917e-17		200	0	High	Peak Found
FALSE	High	Master Protein	Q96N06	Spermatogenesis-associated protein 33 OS=Homo sapiens OX=9606 GN=SPATA33 PE=2 SV=1	0	18.026	20	2	5	2	1	139	15.5	9.22	12.25	2	0	0.01	8.0917e-17		200	0	High	High
FALSE	High	Master Protein	Q9BWW4	Single-stranded DNA-binding protein 3 OS=Homo sapiens OX=9606 GN=SSBP3 PE=1 SV=1	0	18.017	7	2	15	1	1	388	40.4	6.9	33.15	2	0	0.01	8.0917e-17		200	0	High	High
FALSE	High	Master Protein	Q9Y2D9	Zinc finger protein 652 OS=Homo sapiens OX=9606 GN=ZNF652 PE=1 SV=3	0	17.857	5	3	5	2	1	606	69.7	8.65	9.4	3	0	0.01	8.0917e-17		200	0	High	High
FALSE	High	Master Protein	Q63HR2	Tensin-2 OS=Homo sapiens OX=9606 GN=TNS2 PE=1 SV=2	0	17.815	3	3	6	2	1	1409	152.5	8.35	15.8	3	0	0.01	8.0917e-17		200	0	High	High
FALSE	High	Master Protein	Q9NP73	Putative bifunctional UDP-N-acetylglucosamine transferase and deubiquitinase ALG13 OS=Homo sapiens OX=9606 GN=ALG13 PE=1 SV=2	0	17.756	4	4	7	4	1	1137	126	6.74	6.38	4	0	0.01	8.0917e-17		200	0	High	High
FALSE	High	Master Protein	Q9NXB0	Meckel syndrome type 1 protein OS=Homo sapiens OX=9606 GN=MKS1 PE=1 SV=2	0	17.75	11	4	5	4	1	559	64.5	6.46	4.03	4	0	0.01	8.0917e-17		200	0	High	High
FALSE	High	Master Protein	P40426	Pre-B-cell leukemia transcription factor 3 OS=Homo sapiens OX=9606 GN=PBX3 PE=1 SV=1	0	17.708	12	3	5	2	1	434	47.2	7.06	11.09	3	1	0.01	8.0917e-17		200	0	High	High
FALSE	High	Master Protein	P21810	Biglycan OS=Homo sapiens OX=9606 GN=BGN PE=1 SV=2	0	17.57	11	4	4	4	1	368	41.6	7.52	6.33	4	0	0.01	8.0917e-17		200	0	High	Not Found
FALSE	High	Master Protein	P13682	Zinc finger protein 35 OS=Homo sapiens OX=9606 GN=ZNF35 PE=1 SV=4	0	17.502	11	3	4	3	1	527	59.1	8.09	5.1	3	0	0.01	8.0917e-17		200	0	High	High
FALSE	High	Master Protein	P23759	Paired box protein Pax-7 OS=Homo sapiens OX=9606 GN=PAX7 PE=1 SV=4	0	17.486	5	2	4	2	1	505	55.1	8.98	5.47	2	0	0.01	8.0917e-17		200	0	High	High
FALSE	High	Master Protein	Q9Y5F1	Protocadherin beta-12 OS=Homo sapiens OX=9606 GN=PCDHB12 PE=2 SV=1	0	17.346	9	3	4	1	1	795	86.7	4.84	8	3	0	0.01	8.0917e-17		200	0	High	Not Found
FALSE	High	Master Protein	Q15928	Zinc finger protein 141 OS=Homo sapiens OX=9606 GN=ZNF141 PE=1 SV=1	0	17.324	8	3	9	1	1	474	55.2	9.31	21.46	3	0	0.01	8.0917e-17		200	0	High	Not Found
FALSE	High	Master Protein	Q9UJV8	Purine-rich element-binding protein gamma OS=Homo sapiens OX=9606 GN=PURG PE=2 SV=1	0	17.319	9	3	9	2	1	347	39.5	9.55	9.62	3	0	0.01	8.0917e-17		200	0	High	High
FALSE	High	Master Protein	Q96PX9	Pleckstrin homology domain-containing family G member 4B OS=Homo sapiens OX=9606 GN=PLEKHG4B PE=1 SV=4	0	17.316	3	2	4	2	1	1271	139.6	6.79	13.28	2	0	0.01	8.0917e-17		200	0	High	High
FALSE	High	Master Protein	Q86UX6	Serine/threonine-protein kinase 32C OS=Homo sapiens OX=9606 GN=STK32C PE=1 SV=1	0	17.244	5	2	4	2	1	486	55	6.61	9.94	2	0	0.01	8.0917e-17		200	0	High	High
FALSE	High	Master Protein	Q92539	Phosphatidate phosphatase LPIN2 OS=Homo sapiens OX=9606 GN=LPIN2 PE=1 SV=1	0	17.122	4	4	8	1	1	896	99.3	5.33	14.01	4	0	0.01	8.0917e-17		200	0	High	High
FALSE	High	Master Protein	Q99592	Zinc finger and BTB domain-containing protein 18 OS=Homo sapiens OX=9606 GN=ZBTB18 PE=1 SV=1	0	17.065	6	2	5	2	1	522	58.3	5.69	6.57	2	0	0.01	8.0917e-17		200	0	High	High
FALSE	High	Master Protein	Q6NUK4	Receptor expression-enhancing protein 3 OS=Homo sapiens OX=9606 GN=REEP3 PE=1 SV=1	0	16.949	11	3	7	3	1	255	29.2	9.57	12.48	3	0	0.01	8.0917e-17		200	0	High	High
FALSE	High	Master Protein	Q6NSI8	Uncharacterized protein KIAA1841 OS=Homo sapiens OX=9606 GN=KIAA1841 PE=2 SV=2	0	16.898	6	3	4	3	1	718	82	6.9	9.14	3	0	0.01	8.0917e-17		200	0	High	High
FALSE	High	Master Protein	Q9BT92	Trichoplein keratin filament-binding protein OS=Homo sapiens OX=9606 GN=TCHP PE=1 SV=1	0	16.824	8	3	9	2	1	498	61	6.54	10.99	3	0	0.01	8.0917e-17		200	0	High	High
FALSE	High	Master Protein	Q9Y463	Dual specificity tyrosine-phosphorylation-regulated kinase 1B OS=Homo sapiens OX=9606 GN=DYRK1B PE=1 SV=1	0	16.813	6	4	11	1	1	629	69.2	9.13	14.49	4	0	0.01	8.0917e-17		200	0	High	Not Found
FALSE	High	Master Protein	Q96GC6	Neurotrophin receptor-interacting factor homolog OS=Homo sapiens OX=9606 GN=ZNF274 PE=1 SV=2	0	16.808	4	2	7	1	1	653	74.1	6.74	11.56	2	0	0.01	8.0917e-17		200	0	High	High
FALSE	High	Master Protein	P17302	Gap junction alpha-1 protein OS=Homo sapiens OX=9606 GN=GJA1 PE=1 SV=2	0	16.611	8	2	5	2	1	382	43	8.76	4.13	2	0	0.01	8.0917e-17		200	0	High	High
FALSE	High	Master Protein	Q9UJJ9	N-acetylglucosamine-1-phosphotransferase subunit gamma OS=Homo sapiens OX=9606 GN=GNPTG PE=1 SV=1	0	16.593	7	1	5	1	1	305	34	6.95	11.61	1	0	0.01	8.0917e-17		200	0	High	High
FALSE	High	Master Protein	Q01974	Tyrosine-protein kinase transmembrane receptor ROR2 OS=Homo sapiens OX=9606 GN=ROR2 PE=1 SV=2	0	16.384	4	4	5	3	1	943	104.7	6.55	4.53	4	0	0.01	8.0917e-17		200	0	High	High
FALSE	High	Master Protein	O75123	Zinc finger protein 623 OS=Homo sapiens OX=9606 GN=ZNF623 PE=1 SV=2	0	16.266	6	2	3	2	1	536	61.4	8.16	7.95	2	0	0.01	8.0917e-17		200	0	High	High
FALSE	High	Master Protein	A2RUS2	DENN domain-containing protein 3 OS=Homo sapiens OX=9606 GN=DENND3 PE=1 SV=2	0	16.158	4	4	5	4	1	1198	135.8	7.06	1.82	4	0	0.01	8.0917e-17		200	0	High	High
FALSE	High	Master Protein	O43435	T-box transcription factor TBX1 OS=Homo sapiens OX=9606 GN=TBX1 PE=1 SV=1	0	16.004	8	3	5	3	1	398	43.1	8.16	8.48	3	0	0.01	8.0917e-17		200	0	High	High
FALSE	High	Master Protein	Q9P0S9	Transmembrane protein 14C OS=Homo sapiens OX=9606 GN=TMEM14C PE=1 SV=1	0	15.96	9	1	10	1	1	112	11.6	9.88	20.94	1	0	0.01	8.0917e-17		200	0	High	High
FALSE	High	Master Protein	Q5T7B8	Kinesin-like protein KIF24 OS=Homo sapiens OX=9606 GN=KIF24 PE=1 SV=2	0	15.74	2	2	3	2	1	1368	151.8	7.14	7.71	2	0	0.01	8.0917e-17		200	0	High	High
FALSE	High	Master Protein	Q8N511	Transmembrane protein 199 OS=Homo sapiens OX=9606 GN=TMEM199 PE=1 SV=1	0	15.436	10	2	6	2	1	208	23.1	9.01	9.57	2	0	0.01	8.0917e-17		200	0	High	High
FALSE	High	Master Protein	Q92777	Synapsin-2 OS=Homo sapiens OX=9606 GN=SYN2 PE=2 SV=3	0	15.435	6	2	4	2	1	582	62.8	8.41	9.02	2	0	0.01	8.0917e-17		200	0	High	High
FALSE	High	Master Protein	Q9NTI2	Phospholipid-transporting ATPase IB OS=Homo sapiens OX=9606 GN=ATP8A2 PE=1 SV=2	0	15.416	2	2	4	1	1	1148	129.2	7.78	7.51	2	0	0.01	8.0917e-17		200	0	High	Not Found
FALSE	High	Master Protein	Q12866	Tyrosine-protein kinase Mer OS=Homo sapiens OX=9606 GN=MERTK PE=1 SV=2	0	15.305	5	5	10	4	1	999	110.2	5.8	13.47	5	0	0.01	8.0917e-17		200	0	High	High
FALSE	High	Master Protein	Q9NVM4	Protein arginine N-methyltransferase 7 OS=Homo sapiens OX=9606 GN=PRMT7 PE=1 SV=1	0	15.249	7	4	5	4	1	692	78.4	5.57	5.59	4	0	0.01	8.0917e-17		200	0	High	High
FALSE	High	Master Protein	Q8N264	Rho GTPase-activating protein 24 OS=Homo sapiens OX=9606 GN=ARHGAP24 PE=1 SV=2	0	15.246	5	3	4	3	1	748	84.2	6.67	6.55	3	0	0.01	8.0917e-17		200	0	High	High
FALSE	High	Master Protein	Q8IYX8	Centrosomal protein CEP57L1 OS=Homo sapiens OX=9606 GN=CEP57L1 PE=1 SV=1	0	15.125	8	3	5	3	1	460	53.6	8.57	7.32	3	0	0.01	8.0917e-17		200	0	High	High
FALSE	High	Master Protein	Q96EK4	THAP domain-containing protein 11 OS=Homo sapiens OX=9606 GN=THAP11 PE=1 SV=2	0	15.079	11	3	8	3	1	314	34.4	8.98	12.65	3	0	0.01	8.0917e-17		200	0	High	High
FALSE	High	Master Protein	Q8TF20	Zinc finger protein 721 OS=Homo sapiens OX=9606 GN=ZNF721 PE=1 SV=2	0	15.066	4	2	4	2	1	911	105	9.45	3.34	2	0	0.01	8.0917e-17		200	0	High	High
FALSE	High	Master Protein	O43462	Membrane-bound transcription factor site-2 protease OS=Homo sapiens OX=9606 GN=MBTPS2 PE=1 SV=1	0	15.064	7	3	7	3	1	519	57.4	7.49	12.05	3	0	0.01	8.0917e-17		200	0	High	High
FALSE	High	Master Protein	Q5JU69	Torsin-2A OS=Homo sapiens OX=9606 GN=TOR2A PE=2 SV=1	0	15.048	5	1	3	1	1	321	35.7	7.97	10.6	1	0	0.01	8.0917e-17		200	0	High	High
FALSE	High	Master Protein	Q96J88	Epithelial-stromal interaction protein 1 OS=Homo sapiens OX=9606 GN=EPSTI1 PE=2 SV=2	0	15.034	7	2	4	2	1	318	36.8	9.89	5.41	2	0	0.01	8.0917e-17		200	0	High	High
FALSE	High	Master Protein	Q8IZ41	Ras and EF-hand domain-containing protein OS=Homo sapiens OX=9606 GN=RASEF PE=1 SV=1	0	15.006	6	3	4	3	1	740	82.8	5.11	6.05	3	0	0.01	8.0917e-17		200	0	High	High
FALSE	High	Master Protein	Q02447	Transcription factor Sp3 OS=Homo sapiens OX=9606 GN=SP3 PE=1 SV=3	0	14.988	2	1	3	1	1	781	81.9	5.26	5.96	1	0	0.01	8.0917e-17		200	0	High	High
FALSE	High	Master Protein	Q6ICC9	Retrotransposon Gag-like protein 6 OS=Homo sapiens OX=9606 GN=RTL6 PE=2 SV=1	0	14.947	13	2	4	2	1	239	26.1	11.18	3.85	2	0	0.01	8.0917e-17		200	0	High	High
FALSE	High	Master Protein	Q8N6U8	G-protein coupled receptor 161 OS=Homo sapiens OX=9606 GN=GPR161 PE=2 SV=1	0	14.803	6	2	3	2	1	529	58.5	8.24	5.02	2	0	0.01	8.0917e-17		200	0	High	High
FALSE	High	Master Protein	O00180	Potassium channel subfamily K member 1 OS=Homo sapiens OX=9606 GN=KCNK1 PE=1 SV=1	0	14.763	10	2	3	2	1	336	38.1	6.37	8.3	2	0	0.01	8.0917e-17		200	0	High	High	Acetyl [N-Term]
FALSE	High	Master Protein	O95057	GTP-binding protein Di-Ras1 OS=Homo sapiens OX=9606 GN=DIRAS1 PE=1 SV=1	0	14.611	17	3	5	3	1	198	22.3	8.72	7.89	3	0	0.01	8.0917e-17		200	0	High	High
FALSE	High	Master Protein	P01024	Complement C3 OS=Homo sapiens OX=9606 GN=C3 PE=1 SV=2	0	14.592	3	4	5	4	1	1663	187	6.4	7.92	4	0	0.01	8.0917e-17		200	0	High	Not Found
FALSE	High	Master Protein	Q9UGC7	Peptide chain release factor 1-like, mitochondrial OS=Homo sapiens OX=9606 GN=MTRF1L PE=1 SV=1	0	14.361	12	4	5	3	1	380	43.6	8.34	3.34	4	0	0.01	8.0917e-17		200	0	High	High
FALSE	High	Master Protein	O60315	Zinc finger E-box-binding homeobox 2 OS=Homo sapiens OX=9606 GN=ZEB2 PE=1 SV=1	0	14.244	4	4	4	4	1	1214	136.4	6.32	3.86	4	0	0.01	8.0917e-17		200	0	High	High
FALSE	High	Master Protein	P17509	Homeobox protein Hox-B6 OS=Homo sapiens OX=9606 GN=HOXB6 PE=1 SV=4	0	14.155	17	4	8	2	1	224	25.4	8.21	1.85	4	0	0.01	8.0917e-17		200	0	High	High
FALSE	High	Master Protein	Q8NFZ4	Neuroligin-2 OS=Homo sapiens OX=9606 GN=NLGN2 PE=1 SV=1	0	14.152	4	2	5	2	1	835	90.8	6.18	9.78	2	0	0.01	8.0917e-17		200	0	High	High
FALSE	High	Master Protein	Q8WWZ7	ATP-binding cassette sub-family A member 5 OS=Homo sapiens OX=9606 GN=ABCA5 PE=2 SV=2	0	14.028	2	3	4	3	1	1642	186.4	6.95	2.13	3	0	0.01	8.0917e-17		200	0	High	High
FALSE	High	Master Protein	Q9H8W5	Tripartite motif-containing protein 45 OS=Homo sapiens OX=9606 GN=TRIM45 PE=1 SV=2	0	13.654	7	3	3	3	1	580	64.3	7.91	4.79	3	0	0.01	8.0917e-17		200	0	High	Not Found
FALSE	High	Master Protein	Q9UKT7	F-box/LRR-repeat protein 3 OS=Homo sapiens OX=9606 GN=FBXL3 PE=1 SV=1	0	13.569	7	2	3	2	1	428	48.7	6.89	7.68	2	0	0.01	8.0917e-17		200	0	High	High
FALSE	High	Master Protein	P01138	Beta-nerve growth factor OS=Homo sapiens OX=9606 GN=NGF PE=1 SV=3	0	13.465	12	2	21	2	1	241	26.9	9.91	43.01	2	0	0.01	8.0917e-17		200	0	High	Not Found
FALSE	High	Master Protein	Q9H7P9	Pleckstrin homology domain-containing family G member 2 OS=Homo sapiens OX=9606 GN=PLEKHG2 PE=1 SV=3	0	13.459	2	2	5	2	1	1386	147.9	5.86	11.81	2	0	0.01	8.0917e-17		200	0	High	High
FALSE	High	Master Protein	C9JVW0	Putative transmembrane protein INAFM1 OS=Homo sapiens OX=9606 GN=INAFM1 PE=4 SV=1	0	13.322	15	1	3	1	1	142	14.7	10.67	11.55	1	0	0.01	8.0917e-17		200	0	High	High
FALSE	High	Master Protein	Q96N38	Zinc finger protein 714 OS=Homo sapiens OX=9606 GN=ZNF714 PE=2 SV=3	0	13.191	7	4	6	1	1	554	63.8	9.1	6.91	4	0	0.01	8.0917e-17		200	0	High	Not Found
FALSE	High	Master Protein	Q13751	Laminin subunit beta-3 OS=Homo sapiens OX=9606 GN=LAMB3 PE=1 SV=1	0	13.094	3	4	4	3	1	1172	129.5	7.21	4.77	4	1	0.01	8.0917e-17		200	0	Peak Found	High
FALSE	High	Master Protein	Q15583	Homeobox protein TGIF1 OS=Homo sapiens OX=9606 GN=TGIF1 PE=1 SV=3	0	13.089	8	3	5	2	1	401	43	8.92	5.47	3	1	0.01	8.0917e-17		200	0	High	High
FALSE	High	Master Protein	Q9H1U4	Multiple epidermal growth factor-like domains protein 9 OS=Homo sapiens OX=9606 GN=MEGF9 PE=2 SV=3	0	13.084	4	2	4	2	1	602	62.9	5.67	4.88	2	0	0.01	8.0917e-17		200	0	High	High
FALSE	High	Master Protein	Q96S86	Hyaluronan and proteoglycan link protein 3 OS=Homo sapiens OX=9606 GN=HAPLN3 PE=2 SV=1	0	13.002	12	4	6	4	1	360	40.9	6.52	1.66	4	0	0.01	8.0917e-17		200	0	High	High
FALSE	High	Master Protein	P07477	Trypsin-1 OS=Homo sapiens OX=9606 GN=PRSS1 PE=1 SV=1	0	12.785	12	2	6	2	1	247	26.5	6.51	13.79	2	0	0.01	8.0917e-17		200	0	High	Not Found
FALSE	High	Master Protein	P14209	CD99 antigen OS=Homo sapiens OX=9606 GN=CD99 PE=1 SV=1	0	12.761	13	2	3	2	1	185	18.8	4.75	7.13	2	0	0.01	8.0917e-17		200	0	High	High
FALSE	High	Master Protein	Q8N1B3	Cyclin-Q OS=Homo sapiens OX=9606 GN=CCNQ PE=1 SV=2	0	12.736	11	2	5	2	1	248	28.4	6.27	8.57	2	0	0.01	8.0917e-17		200	0	High	High	Acetyl [N-Term]
FALSE	High	Master Protein	A6NFY4	Nuclear envelope integral membrane protein 2 OS=Homo sapiens OX=9606 GN=NEMP2 PE=2 SV=3	0	12.701	6	2	3	2	1	417	48.6	8.34	4.71	2	0	0.01	8.0917e-17		200	0	High	High
FALSE	High	Master Protein	P41225	Transcription factor SOX-3 OS=Homo sapiens OX=9606 GN=SOX3 PE=1 SV=2	0	12.667	5	1	3	1	1	446	45.2	9.77	12.12	1	0	0.01	8.0917e-17		200	0	High	High
FALSE	High	Master Protein	Q4KMG0	Cell adhesion molecule-related/down-regulated by oncogenes OS=Homo sapiens OX=9606 GN=CDON PE=1 SV=2	0	12.655	4	3	4	3	1	1287	139.1	6.51	6.58	3	0	0.01	8.0917e-17		200	0	High	High
FALSE	High	Master Protein	A0AVK6	Transcription factor E2F8 OS=Homo sapiens OX=9606 GN=E2F8 PE=1 SV=1	0	12.583	3	2	3	2	1	867	94.1	8.98	4.25	2	0	0.01	8.0917e-17		200	0	High	High
FALSE	High	Master Protein	P52824	Diacylglycerol kinase theta OS=Homo sapiens OX=9606 GN=DGKQ PE=1 SV=2	0	12.566	4	3	4	3	1	942	101.1	7.49	6.27	3	0	0.01	8.0917e-17		200	0	High	High
FALSE	High	Master Protein	Q8N0S6	Centromere protein L OS=Homo sapiens OX=9606 GN=CENPL PE=1 SV=2	0	12.566	4	1	4	1	1	344	39	6.52	14.7	1	0	0.01	8.0917e-17		200	0	High	High
FALSE	High	Master Protein	Q14CN4	Keratin, type II cytoskeletal 72 OS=Homo sapiens OX=9606 GN=KRT72 PE=1 SV=2	0	12.435	6	3	76	2	1	511	55.8	6.89	83.73	3	0	0.01	8.0917e-17		200	0	High	Not Found
FALSE	High	Master Protein	Q6ZUX7	LHFPL tetraspan subfamily member 2 protein OS=Homo sapiens OX=9606 GN=LHFPL2 PE=2 SV=2	0	12.089	11	1	3	1	1	228	24.5	6.49	6.58	1	0	0.01	8.0917e-17		200	0	High	High
FALSE	High	Master Protein	O15069	NAC-alpha domain-containing protein 1 OS=Homo sapiens OX=9606 GN=NACAD PE=1 SV=3	0	11.937	2	3	4	3	1	1562	161	4.23	7.69	3	0	0.01	8.0917e-17		200	0	High	Peak Found
FALSE	High	Master Protein	P36955	Pigment epithelium-derived factor OS=Homo sapiens OX=9606 GN=SERPINF1 PE=1 SV=4	0	11.918	8	3	3	3	1	418	46.3	6.38	3.52	3	0	0.01	8.0917e-17		200	0	High	High
FALSE	High	Master Protein	Q96SJ8	Tetraspanin-18 OS=Homo sapiens OX=9606 GN=TSPAN18 PE=2 SV=1	0	11.913	9	2	4	2	1	248	27.7	4.96	6.52	2	0	0.01	8.0917e-17		200	0	High	High
FALSE	High	Master Protein	Q96FB5	Protein RRNAD1 OS=Homo sapiens OX=9606 GN=RRNAD1 PE=2 SV=2	0	11.649	5	2	3	2	1	475	52.9	7.97	1.97	2	0	0.01	8.0917e-17		200	0	High	High
FALSE	High	Master Protein	O15455	Toll-like receptor 3 OS=Homo sapiens OX=9606 GN=TLR3 PE=1 SV=1	0	11.636	4	3	3	3	1	904	103.8	7.18	4.99	3	0	0.01	8.0917e-17		200	0	Peak Found	High
FALSE	High	Master Protein	Q9UH92	Max-like protein X OS=Homo sapiens OX=9606 GN=MLX PE=1 SV=2	0	11.626	7	1	2	1	1	298	33.3	8.06	7.27	1	0	0.01	8.0917e-17		200	0	High	High
FALSE	High	Master Protein	Q96LT4	Sphingomyelin synthase-related protein 1 OS=Homo sapiens OX=9606 GN=SAMD8 PE=1 SV=2	0	11.568	10	3	4	3	1	415	48.3	8.07	3.88	3	0	0.01	8.0917e-17		200	0	High	High
FALSE	High	Master Protein	Q01826	DNA-binding protein SATB1 OS=Homo sapiens OX=9606 GN=SATB1 PE=1 SV=1	0	11.563	4	3	5	2	1	763	85.9	6.54	6.71	3	0	0.01	8.0917e-17		200	0	High	Not Found
FALSE	High	Master Protein	Q14114	Low-density lipoprotein receptor-related protein 8 OS=Homo sapiens OX=9606 GN=LRP8 PE=1 SV=4	0	11.561	4	4	4	2	1	963	105.6	5.05	2.22	4	0	0.01	8.0917e-17		200	0	High	High
FALSE	High	Master Protein	A6NCS6	Uncharacterized protein C2orf72 OS=Homo sapiens OX=9606 GN=C2orf72 PE=1 SV=2	0	11.469	7	2	3	2	1	295	30.5	8.34	6.76	2	0	0.01	8.0917e-17		200	0	High	High
FALSE	High	Master Protein	Q8N5T2	TBC1 domain family member 19 OS=Homo sapiens OX=9606 GN=TBC1D19 PE=1 SV=2	0.001	11.439	3	1	2	1	1	526	60.2	5.97	6.96	1	0	0.01	8.0917e-17		200	0	High	High
FALSE	High	Master Protein	Q9NXJ5	Pyroglutamyl-peptidase 1 OS=Homo sapiens OX=9606 GN=PGPEP1 PE=1 SV=1	0.001	11.423	8	1	2	1	1	209	23.1	5.9	4.05	1	0	0.01	8.0917e-17		200	0	High	High
FALSE	High	Master Protein	Q96MC6	Hippocampus abundant transcript 1 protein OS=Homo sapiens OX=9606 GN=MFSD14A PE=1 SV=2	0.001	11.397	4	1	4	1	1	490	53	8.4	12.23	1	0	0.01	8.0917e-17		200	0	High	High
FALSE	High	Master Protein	Q6P5X5	UPF0545 protein C22orf39 OS=Homo sapiens OX=9606 GN=C22orf39 PE=1 SV=2	0.001	11.292	9	1	2	1	1	142	16.8	8	6.13	1	0	0.01	8.0917e-17		200	0	High	High
FALSE	High	Master Protein	Q3YBR2	Transforming growth factor beta regulator 1 OS=Homo sapiens OX=9606 GN=TBRG1 PE=1 SV=1	0.001	11.274	4	1	2	1	1	411	44.9	8.48	5.89	1	0	0.01	8.0917e-17		200	0	High	High
FALSE	High	Master Protein	Q8IX05	CD302 antigen OS=Homo sapiens OX=9606 GN=CD302 PE=1 SV=1	0.001	11.235	6	1	3	1	1	232	26.2	4.61	8.4	1	0	0.01	8.0917e-17		200	0	High	High
FALSE	High	Master Protein	P19823	Inter-alpha-trypsin inhibitor heavy chain H2 OS=Homo sapiens OX=9606 GN=ITIH2 PE=1 SV=2	0.001	11.126	3	3	6	3	1	946	106.4	6.86	6.54	3	0	0.01	8.0917e-17		200	0	High	Not Found
FALSE	High	Master Protein	Q9P2Z0	THAP domain-containing protein 10 OS=Homo sapiens OX=9606 GN=THAP10 PE=1 SV=1	0.001	11.101	5	1	2	1	1	257	28.3	8.6	5.8	1	0	0.01	8.0917e-17		200	0	High	High
FALSE	High	Master Protein	Q15040	Josephin-1 OS=Homo sapiens OX=9606 GN=JOSD1 PE=1 SV=1	0.001	11.081	10	2	3	2	1	202	23.2	8.54	4.91	2	0	0.01	8.0917e-17		200	0	High	High
FALSE	High	Master Protein	Q96FI4	Endonuclease 8-like 1 OS=Homo sapiens OX=9606 GN=NEIL1 PE=1 SV=3	0.001	10.957	4	1	3	1	1	390	43.7	9.92	9.14	1	0	0.01	8.0917e-17		200	0	High	High
FALSE	High	Master Protein	Q8NEP7	Kelch domain-containing protein 9 OS=Homo sapiens OX=9606 GN=KLHDC9 PE=1 SV=2	0.001	10.806	7	2	4	2	1	349	37.7	8.34	4.04	2	0	0.01	8.0917e-17		200	0	High	High
FALSE	High	Master Protein	Q6PJW8	Consortin OS=Homo sapiens OX=9606 GN=CNST PE=1 SV=3	0.001	10.8	2	1	2	1	1	725	79.5	4.53	5.62	1	0	0.01	8.0917e-17		200	0	High	High
FALSE	High	Master Protein	A1L188	NADH dehydrogenase [ubiquinone] 1 alpha subcomplex assembly factor 8 OS=Homo sapiens OX=9606 GN=NDUFAF8 PE=1 SV=1	0.001	10.784	18	1	3	1	1	74	7.8	9.32	7.78	1	0	0.01	8.0917e-17		200	0	High	High
FALSE	High	Master Protein	Q8N5H3	Leucine repeat adapter protein 25 OS=Homo sapiens OX=9606 GN=FAM89B PE=1 SV=2	0.001	10.783	7	1	3	1	1	189	20.1	5.34	7.12	1	0	0.01	8.0917e-17		200	0	High	High
FALSE	High	Master Protein	O77932	Decapping and exoribonuclease protein OS=Homo sapiens OX=9606 GN=DXO PE=2 SV=2	0.001	10.783	12	2	6	2	1	396	44.9	7.69	7.97	2	0	0.01	8.0917e-17		200	0	High	High
FALSE	High	Master Protein	O95096	Homeobox protein Nkx-2.2 OS=Homo sapiens OX=9606 GN=NKX2-2 PE=2 SV=1	0.001	10.773	7	1	2	1	1	273	30.1	8.09	4.69	1	0	0.01	8.0917e-17		200	0	High	High
FALSE	High	Master Protein	Q5T3U5	Multidrug resistance-associated protein 7 OS=Homo sapiens OX=9606 GN=ABCC10 PE=1 SV=1	0.001	10.741	3	2	3	2	1	1492	161.5	7.08	3.93	2	0	0.01	8.0917e-17		200	0	High	High
FALSE	High	Master Protein	Q6N063	2-oxoglutarate and iron-dependent oxygenase domain-containing protein 2 OS=Homo sapiens OX=9606 GN=OGFOD2 PE=2 SV=2	0.001	10.518	5	1	5	1	1	350	39	5.68	6.63	1	0	0.01	8.0917e-17		200	0	High	High
FALSE	High	Master Protein	Q86W11	Zinc finger and SCAN domain-containing protein 30 OS=Homo sapiens OX=9606 GN=ZSCAN30 PE=1 SV=1	0.001	10.481	2	1	2	1	1	494	56.3	6.7	5.29	1	0	0.01	8.0917e-17		200	0	High	High
FALSE	High	Master Protein	Q9HBH1	Peptide deformylase, mitochondrial OS=Homo sapiens OX=9606 GN=PDF PE=1 SV=1	0.001	10.346	12	2	5	2	1	243	27	9.16	8.94	2	0	0.01	8.0917e-17		200	0	High	High
FALSE	High	Master Protein	P53804	E3 ubiquitin-protein ligase TTC3 OS=Homo sapiens OX=9606 GN=TTC3 PE=1 SV=2	0.001	10.31	1	1	2	1	1	2025	229.7	7.52	3.1	1	0	0.01	8.0917e-17		200	0	High	High
FALSE	High	Master Protein	Q86SS6	Synaptotagmin-9 OS=Homo sapiens OX=9606 GN=SYT9 PE=2 SV=1	0.001	10.298	2	1	2	1	1	491	56.2	7.21	2.27	1	0	0.01	8.0917e-17		200	0	High	High
FALSE	High	Master Protein	O95873	Uncharacterized protein C6orf47 OS=Homo sapiens OX=9606 GN=C6orf47 PE=1 SV=2	0.001	10.291	7	2	12	2	1	294	31.7	6.37	15.54	2	0	0.01	8.0917e-17		200	0	High	High
FALSE	High	Master Protein	Q495W5	Alpha-(1,3)-fucosyltransferase 11 OS=Homo sapiens OX=9606 GN=FUT11 PE=1 SV=1	0.001	10.252	7	2	2	2	1	492	55.8	5.94	4.47	2	0	0.01	8.0917e-17		200	0	High	High
FALSE	High	Master Protein	P02765	Alpha-2-HS-glycoprotein OS=Homo sapiens OX=9606 GN=AHSG PE=1 SV=1	0.001	10.201	4	2	6	2	1	367	39.3	5.72	13.32	2	0	0.01	8.0917e-17		200	0	High	Not Found
FALSE	High	Master Protein	Q6ZNG0	Zinc finger protein 620 OS=Homo sapiens OX=9606 GN=ZNF620 PE=2 SV=1	0.001	10.192	4	2	3	2	1	422	48.5	8.29	5.13	2	0	0.01	8.0917e-17		200	0	High	High
FALSE	High	Master Protein	Q8N988	Zinc finger protein 557 OS=Homo sapiens OX=9606 GN=ZNF557 PE=2 SV=2	0.001	10.153	4	1	4	1	1	423	48.6	9	8.28	1	0	0.01	8.0917e-17		200	0	High	High
FALSE	High	Master Protein	Q9Y4G2	Pleckstrin homology domain-containing family M member 1 OS=Homo sapiens OX=9606 GN=PLEKHM1 PE=1 SV=3	0.001	10.139	3	2	2	2	1	1056	117.4	6.52	3.69	2	0	0.01	8.0917e-17		200	0	High	Not Found
FALSE	High	Master Protein	O95361	Tripartite motif-containing protein 16 OS=Homo sapiens OX=9606 GN=TRIM16 PE=1 SV=3	0.001	10.135	4	2	3	2	1	564	63.9	5.49	3.52	2	0	0.01	8.0917e-17		200	0	High	High
FALSE	High	Master Protein	P51826	AF4/FMR2 family member 3 OS=Homo sapiens OX=9606 GN=AFF3 PE=1 SV=2	0.001	10.134	1	1	2	1	1	1226	133.4	8.1	5.56	1	0	0.01	8.0917e-17		200	0	High	High
FALSE	High	Master Protein	P0C0L4	Complement C4-A OS=Homo sapiens OX=9606 GN=C4A PE=1 SV=2	0.001	10.104	2	4	6	4	1	1744	192.7	7.08	7.48	4	0	0.01	8.0917e-17		200	0	High	Not Found
FALSE	High	Master Protein	P31512	Dimethylaniline monooxygenase [N-oxide-forming] 4 OS=Homo sapiens OX=9606 GN=FMO4 PE=1 SV=3	0.001	9.984	4	2	2	2	1	558	63.3	8.46	4.84	2	0	0.01	8.0917e-17		200	0	High	High
FALSE	High	Master Protein	Q8N720	Zinc finger protein 655 OS=Homo sapiens OX=9606 GN=ZNF655 PE=1 SV=3	0.001	9.929	3	1	2	1	1	491	57.4	7.14	5.58	1	0	0.01	8.0917e-17		200	0	High	High
FALSE	High	Master Protein	Q9H777	Zinc phosphodiesterase ELAC protein 1 OS=Homo sapiens OX=9606 GN=ELAC1 PE=1 SV=2	0.001	9.914	5	1	3	1	1	363	40	6.79	2.21	1	0	0.01	8.0917e-17		200	0	High	High
FALSE	High	Master Protein	P49842	Serine/threonine-protein kinase 19 OS=Homo sapiens OX=9606 GN=STK19 PE=1 SV=2	0.001	9.889	9	3	5	3	1	368	40.9	9.74	11.15	3	0	0.01	8.0917e-17		200	0	High	High
FALSE	High	Master Protein	P51523	Zinc finger protein 84 OS=Homo sapiens OX=9606 GN=ZNF84 PE=1 SV=2	0.001	9.845	4	2	3	2	1	738	85.4	8.78	3.69	2	0	0.01	8.0917e-17		200	0	High	High
FALSE	High	Master Protein	Q96EX2	RING finger and transmembrane domain-containing protein 2 OS=Homo sapiens OX=9606 GN=RNFT2 PE=2 SV=2	0.001	9.807	7	2	2	2	1	444	48.9	7.84	4.8	2	0	0.01	8.0917e-17		200	0	High	High
FALSE	High	Master Protein	O14678	ATP-binding cassette sub-family D member 4 OS=Homo sapiens OX=9606 GN=ABCD4 PE=1 SV=1	0.001	9.728	5	3	3	3	1	606	68.6	6.55	6.16	3	0	0.01	8.0917e-17		200	0	High	Not Found
FALSE	High	Master Protein	Q02413	Desmoglein-1 OS=Homo sapiens OX=9606 GN=DSG1 PE=1 SV=2	0.001	9.626	3	2	2	2	1	1049	113.7	5.03	2.23	2	0	0.01	8.0917e-17		200	0	High	Not Found
FALSE	High	Master Protein	Q9H2E6	Semaphorin-6A OS=Homo sapiens OX=9606 GN=SEMA6A PE=1 SV=2	0.001	9.625	1	1	2	1	1	1030	114.3	8.41	4.4	1	0	0.01	8.0917e-17		200	0	High	High
FALSE	High	Master Protein	Q96F10	Diamine acetyltransferase 2 OS=Homo sapiens OX=9606 GN=SAT2 PE=1 SV=1	0.001	9.6	10	2	3	2	1	170	19.1	6.04	1.8	2	0	0.01	8.0917e-17		200	0	High	High
FALSE	High	Master Protein	Q8NE22	SET domain-containing protein 9 OS=Homo sapiens OX=9606 GN=SETD9 PE=2 SV=2	0.001	9.568	11	2	2	2	1	299	34.1	8.76	2.73	2	0	0.01	8.0917e-17		200	0	High	High
FALSE	High	Master Protein	Q7L945	Zinc finger protein 627 OS=Homo sapiens OX=9606 GN=ZNF627 PE=1 SV=1	0.001	9.5	6	2	3	2	1	461	52.8	8.92	5.82	2	0	0.01	8.0917e-17		200	0	High	High
FALSE	High	Master Protein	P00488	Coagulation factor XIII A chain OS=Homo sapiens OX=9606 GN=F13A1 PE=1 SV=4	0.001	9.483	3	2	3	2	1	732	83.2	6.09	4.66	2	0	0.01	8.0917e-17		200	0	High	Not Found
FALSE	High	Master Protein	P05109	Protein S100-A8 OS=Homo sapiens OX=9606 GN=S100A8 PE=1 SV=1	0.001	9.419	19	2	3	2	1	93	10.8	7.03	2.27	2	0	0.01	8.0917e-17		200	0	High	High
FALSE	High	Master Protein	Q8N2H9	E3 ubiquitin-protein ligase pellino homolog 3 OS=Homo sapiens OX=9606 GN=PELI3 PE=1 SV=2	0.001	9.329	4	1	2	1	1	469	50.7	7.44	3.68	1	0	0.01	8.0917e-17		200	0	High	High
FALSE	High	Master Protein	O60636	Tetraspanin-2 OS=Homo sapiens OX=9606 GN=TSPAN2 PE=1 SV=2	0.001	9.28	5	1	2	1	1	221	24.1	7.77	2.6	1	0	0.01	8.0917e-17		200	0	High	High
FALSE	High	Master Protein	Q86W47	Calcium-activated potassium channel subunit beta-4 OS=Homo sapiens OX=9606 GN=KCNMB4 PE=1 SV=2	0.001	9.27	5	1	3	1	1	210	23.9	6.76	3.89	1	0	0.01	8.0917e-17		200	0	High	High
FALSE	High	Master Protein	Q9Y5A6	Zinc finger and SCAN domain-containing protein 21 OS=Homo sapiens OX=9606 GN=ZSCAN21 PE=1 SV=2	0.001	9.246	5	2	4	2	1	473	53.6	7.72	0	2	0	0.01	8.0917e-17		200	0	High	High
FALSE	High	Master Protein	Q15699	ALX homeobox protein 1 OS=Homo sapiens OX=9606 GN=ALX1 PE=1 SV=2	0.001	9.184	9	3	6	2	1	326	36.9	8.57	7.37	3	0	0.01	8.0917e-17		200	0	High	High
FALSE	High	Master Protein	P01040	Cystatin-A OS=Homo sapiens OX=9606 GN=CSTA PE=1 SV=1	0.001	9.15	18	1	4	1	1	98	11	5.5	4.17	1	0	0.01	8.0917e-17		200	0	High	High
FALSE	High	Master Protein	P50053	Ketohexokinase OS=Homo sapiens OX=9606 GN=KHK PE=1 SV=2	0.001	9.149	12	3	5	3	1	298	32.5	6.32	0	3	0	0.01	8.0917e-17		200	0	High	High
FALSE	High	Master Protein	O75346	Zinc finger protein 253 OS=Homo sapiens OX=9606 GN=ZNF253 PE=2 SV=2	0.001	9.103	5	3	5	2	1	499	57.6	9.16	6.63	3	0	0.01	8.0917e-17		200	0	High	High
FALSE	High	Master Protein	P81605	Dermcidin OS=Homo sapiens OX=9606 GN=DCD PE=1 SV=2	0.001	9.034	20	2	7	2	1	110	11.3	6.54	11.36	2	0	0.01	8.0917e-17		200	0	High	Not Found
FALSE	High	Master Protein	O00451	GDNF family receptor alpha-2 OS=Homo sapiens OX=9606 GN=GFRA2 PE=1 SV=2	0.001	9.021	4	1	2	1	1	464	51.5	7.66	4.16	1	0	0.01	8.0917e-17		200	0	High	High
FALSE	High	Master Protein	P17014	Zinc finger protein 12 OS=Homo sapiens OX=9606 GN=ZNF12 PE=1 SV=3	0.001	8.927	3	2	4	2	1	697	81.1	7.84	6.08	2	0	0.01	8.0917e-17		200	0	High	High
FALSE	High	Master Protein	Q9C010	cAMP-dependent protein kinase inhibitor beta OS=Homo sapiens OX=9606 GN=PKIB PE=3 SV=1	0.001	8.901	36	2	52	1	1	78	8.5	4.88	83.78	2	0	0.01	8.0917e-17		200	0	High	Not Found
FALSE	High	Master Protein	Q06033	Inter-alpha-trypsin inhibitor heavy chain H3 OS=Homo sapiens OX=9606 GN=ITIH3 PE=1 SV=2	0.001	8.893	2	3	8	2	1	890	99.8	5.74	15.42	3	0	0.01	8.0917e-17		200	0	High	Not Found
FALSE	High	Master Protein	Q6ICL3	Transport and Golgi organization protein 2 homolog OS=Homo sapiens OX=9606 GN=TANGO2 PE=1 SV=1	0.001	8.706	15	3	4	3	1	276	30.9	5.17	1.93	3	0	0.01	8.0917e-17		200	0	High	High
FALSE	High	Master Protein	Q9UK96	F-box only protein 10 OS=Homo sapiens OX=9606 GN=FBXO10 PE=1 SV=3	0.001	8.689	4	3	3	3	1	956	105.1	8.13	2.04	3	0	0.01	8.0917e-17		200	0	High	High
FALSE	High	Master Protein	A8MSI8	LYR motif-containing protein 9 OS=Homo sapiens OX=9606 GN=LYRM9 PE=3 SV=2	0.001	8.663	14	1	2	1	1	78	9.4	9.66	3.8	1	0	0.01	8.0917e-17		200	0	High	High
FALSE	High	Master Protein	Q9NR83	SLC2A4 regulator OS=Homo sapiens OX=9606 GN=SLC2A4RG PE=1 SV=4	0.001	8.651	5	1	2	1	1	387	41.2	8.24	1.92	1	0	0.01	8.0917e-17		200	0	High	High
FALSE	High	Master Protein	B2RUZ4	Small integral membrane protein 1 OS=Homo sapiens OX=9606 GN=SMIM1 PE=1 SV=1	0.001	8.513	21	1	3	1	1	78	8.7	9.03	5.21	1	0	0.01	8.0917e-17		200	0	High	High
FALSE	High	Master Protein	O60268	Uncharacterized protein KIAA0513 OS=Homo sapiens OX=9606 GN=KIAA0513 PE=1 SV=1	0.001	8.4	6	2	2	2	1	411	46.6	5.06	5	2	0	0.01	8.0917e-17		200	0	High	Not Found
FALSE	High	Master Protein	O14771	Zinc finger protein 213 OS=Homo sapiens OX=9606 GN=ZNF213 PE=2 SV=2	0.001	8.344	3	1	2	1	1	459	51.2	6.95	6.34	1	0	0.01	8.0917e-17		200	0	High	High
FALSE	High	Master Protein	O60303	Protein KIAA0556 OS=Homo sapiens OX=9606 GN=KIAA0556 PE=1 SV=4	0.002	8.296	2	2	3	2	1	1618	180.8	5.87	2.19	2	0	0.01	8.0917e-17		200	0	High	High
FALSE	High	Master Protein	Q8WTV1	THAP domain-containing protein 3 OS=Homo sapiens OX=9606 GN=THAP3 PE=1 SV=1	0.002	8.246	6	1	2	1	1	239	27	10.24	4.52	1	0	0.01	8.0917e-17		200	0	High	High
FALSE	High	Master Protein	P35030	Trypsin-3 OS=Homo sapiens OX=9606 GN=PRSS3 PE=1 SV=2	0.002	8.179	8	2	6	2	1	304	32.5	7.49	11.8	2	0	0.01	8.0917e-17		200	0	High	Not Found
FALSE	High	Master Protein	Q9H8M9	Protein eva-1 homolog A OS=Homo sapiens OX=9606 GN=EVA1A PE=1 SV=1	0.002	8.128	7	1	2	1	1	152	17.5	6.93	4.69	1	0	0.01	8.0917e-17		200	0	High	High
FALSE	High	Master Protein	Q8N428	Polypeptide N-acetylgalactosaminyltransferase 16 OS=Homo sapiens OX=9606 GN=GALNT16 PE=1 SV=2	0.002	8.105	5	3	4	3	1	558	63	9.13	6.61	3	0	0.01	8.0917e-17		200	0	High	Not Found
FALSE	High	Master Protein	P14316	Interferon regulatory factor 2 OS=Homo sapiens OX=9606 GN=IRF2 PE=1 SV=2	0.002	8.046	5	1	2	1	1	349	39.3	7.52	2.09	1	0	0.01	8.0917e-17		200	0	High	High
FALSE	High	Master Protein	P02788	Lactotransferrin OS=Homo sapiens OX=9606 GN=LTF PE=1 SV=6	0.002	7.924	3	2	3	2	1	710	78.1	8.12	6.7	2	0	0.01	8.0917e-17		200	0	High	Not Found
FALSE	High	Master Protein	Q3SY56	Transcription factor Sp6 OS=Homo sapiens OX=9606 GN=SP6 PE=2 SV=1	0.002	7.918	3	1	2	1	1	376	39.8	7.25	4.32	1	0	0.01	8.0917e-17		200	0	High	High
FALSE	High	Master Protein	Q8NF99	Zinc finger protein 397 OS=Homo sapiens OX=9606 GN=ZNF397 PE=1 SV=2	0.002	7.89	4	3	3	3	1	534	61.1	7.27	2.07	3	0	0.01	8.0917e-17		200	0	High	High
FALSE	High	Master Protein	Q8WZ42	Titin OS=Homo sapiens OX=9606 GN=TTN PE=1 SV=4	0.002	7.866	0	4	16	3	1	34350	3813.7	6.35	5.02	4	0	0.01	8.0917e-17		200	0	High	High
FALSE	High	Master Protein	Q86XT2	Vacuolar protein sorting-associated protein 37D OS=Homo sapiens OX=9606 GN=VPS37D PE=1 SV=2	0.002	7.842	6	1	2	1	1	251	27.7	9.01	1.89	1	0	0.01	8.0917e-17		200	0	High	High
FALSE	High	Master Protein	Q8NDW4	Zinc finger protein 248 OS=Homo sapiens OX=9606 GN=ZNF248 PE=1 SV=1	0.002	7.799	4	2	2	2	1	579	67	8.25	2.01	2	0	0.01	8.0917e-17		200	0	High	Not Found
FALSE	High	Master Protein	Q5T890	DNA excision repair protein ERCC-6-like 2 OS=Homo sapiens OX=9606 GN=ERCC6L2 PE=1 SV=2	0.002	7.772	2	2	2	2	1	1561	177	8.6	1.97	2	0	0.01	8.0917e-17		200	0	High	High
FALSE	High	Master Protein	Q8WV37	Zinc finger protein 480 OS=Homo sapiens OX=9606 GN=ZNF480 PE=1 SV=2	0.002	7.761	6	3	5	2	1	535	61.7	9.06	4.11	3	0	0.01	8.0917e-17		200	0	High	High
FALSE	High	Master Protein	Q96LU5	Mitochondrial inner membrane protease subunit 1 OS=Homo sapiens OX=9606 GN=IMMP1L PE=2 SV=1	0.002	7.704	7	1	2	1	1	166	18.5	8.09	3.66	1	0	0.01	8.0917e-17		200	0	High	High
FALSE	High	Master Protein	P06702	Protein S100-A9 OS=Homo sapiens OX=9606 GN=S100A9 PE=1 SV=1	0.002	7.587	19	2	3	2	1	114	13.2	6.13	3.93	2	0	0.01	8.0917e-17		200	0	High	Not Found
FALSE	High	Master Protein	Q96HA4	Uncharacterized protein C1orf159 OS=Homo sapiens OX=9606 GN=C1orf159 PE=2 SV=2	0.002	7.567	3	1	4	1	1	380	40.3	10.01	6.36	1	0	0.01	8.0917e-17		200	0	High	High
FALSE	High	Master Protein	Q8TC76	Protein FAM110B OS=Homo sapiens OX=9606 GN=FAM110B PE=1 SV=1	0.002	7.541	7	2	2	2	1	370	40.7	9.39	3.55	2	0	0.01	8.0917e-17		200	0	Peak Found	High
FALSE	High	Master Protein	O15370	Transcription factor SOX-12 OS=Homo sapiens OX=9606 GN=SOX12 PE=2 SV=2	0.002	7.516	8	2	5	2	1	315	34.1	5.16	10.2	2	0	0.01	8.0917e-17		200	0	High	High
FALSE	High	Master Protein	Q15572	TATA box-binding protein-associated factor RNA polymerase I subunit C OS=Homo sapiens OX=9606 GN=TAF1C PE=1 SV=2	0.002	7.49	3	2	2	2	1	869	95.2	8.59	6.23	2	0	0.01	8.0917e-17		200	0	High	High
FALSE	High	Master Protein	O14832	Phytanoyl-CoA dioxygenase, peroxisomal OS=Homo sapiens OX=9606 GN=PHYH PE=1 SV=1	0.002	7.442	3	1	3	1	1	338	38.5	8.47	6.68	1	0	0.01	8.0917e-17		200	0	High	High
FALSE	High	Master Protein	Q9Y2B5	VPS9 domain-containing protein 1 OS=Homo sapiens OX=9606 GN=VPS9D1 PE=1 SV=2	0.002	7.416	4	2	2	2	1	631	68.9	7.33	2.53	2	0	0.01	8.0917e-17		200	0	High	Not Found
FALSE	High	Master Protein	Q8TBE0	Bromo adjacent homology domain-containing 1 protein OS=Homo sapiens OX=9606 GN=BAHD1 PE=1 SV=2	0.002	7.38	4	2	2	2	1	780	84.6	9.07	2.88	2	0	0.01	8.0917e-17		200	0	Peak Found	High
FALSE	High	Master Protein	Q8WW35	Tctex1 domain-containing protein 2 OS=Homo sapiens OX=9606 GN=TCTEX1D2 PE=1 SV=2	0.002	7.379	18	2	2	2	1	142	16.1	4.93	6.34	2	0	0.01	8.0917e-17		200	0	High	Not Found
FALSE	High	Master Protein	O60381	HMG box-containing protein 1 OS=Homo sapiens OX=9606 GN=HBP1 PE=1 SV=2	0.003	7.323	2	1	2	1	1	514	57.6	6.19	3.88	1	0	0.01	8.0917e-17		200	0	High	High
FALSE	High	Master Protein	Q9Y3M9	Zinc finger protein 337 OS=Homo sapiens OX=9606 GN=ZNF337 PE=1 SV=2	0.003	7.298	3	2	2	2	1	751	86.8	9.66	3.8	2	0	0.01	8.0917e-17		200	0	High	High
FALSE	High	Master Protein	P53805	Calcipressin-1 OS=Homo sapiens OX=9606 GN=RCAN1 PE=1 SV=4	0.003	7.292	8	2	2	2	1	252	28.1	5.21	2.49	2	0	0.01	8.0917e-17		200	0	High	High
FALSE	High	Master Protein	Q9UKR5	Probable ergosterol biosynthetic protein 28 OS=Homo sapiens OX=9606 GN=ERG28 PE=1 SV=1	0.003	7.099	6	1	11	1	1	140	15.9	9.83	21.27	1	0	0.01	8.0917e-17		200	0	High	High
FALSE	High	Master Protein	Q9H246	Uncharacterized protein C1orf21 OS=Homo sapiens OX=9606 GN=C1orf21 PE=1 SV=1	0.003	7.093	19	2	2	2	1	121	13.9	5.22	2.12	2	0	0.01	8.0917e-17		200	0	High	Not Found
FALSE	High	Master Protein	Q04743	Homeobox protein EMX2 OS=Homo sapiens OX=9606 GN=EMX2 PE=1 SV=2	0.003	7.083	8	2	3	1	1	252	28.3	9.82	3.56	2	0	0.01	8.0917e-17		200	0	High	Not Found
FALSE	High	Master Protein	Q03181	Peroxisome proliferator-activated receptor delta OS=Homo sapiens OX=9606 GN=PPARD PE=1 SV=1	0.003	7.075	6	2	3	2	1	441	49.9	7.59	3.72	2	0	0.01	8.0917e-17		200	0	High	High
FALSE	High	Master Protein	Q9UJG1	Motile sperm domain-containing protein 1 OS=Homo sapiens OX=9606 GN=MOSPD1 PE=2 SV=1	0.003	7.044	12	2	5	2	1	213	24.1	7.78	9.26	2	0	0.01	8.0917e-17		200	0	Peak Found	High
FALSE	High	Master Protein	Q9C0B9	Zinc finger CCHC domain-containing protein 2 OS=Homo sapiens OX=9606 GN=ZCCHC2 PE=1 SV=6	0.003	6.906	2	1	3	1	1	1178	125.9	7.01	1.93	1	0	0.01	8.0917e-17		200	0	High	High
FALSE	High	Master Protein	Q9Y2M0	Fanconi-associated nuclease 1 OS=Homo sapiens OX=9606 GN=FAN1 PE=1 SV=4	0.003	6.852	3	2	3	2	1	1017	114.2	7.34	1.62	2	0	0.01	8.0917e-17		200	0	High	High
FALSE	High	Master Protein	A8K8P3	Protein SFI1 homolog OS=Homo sapiens OX=9606 GN=SFI1 PE=1 SV=2	0.003	6.755	2	2	2	2	1	1242	147.6	10.81	2.49	2	0	0.01	8.0917e-17		200	0	High	High
FALSE	High	Master Protein	Q53F39	Metallophosphoesterase 1 OS=Homo sapiens OX=9606 GN=MPPE1 PE=1 SV=2	0.003	6.751	8	2	2	2	1	396	45.1	7.15	2.15	2	0	0.01	8.0917e-17		200	0	Peak Found	High
FALSE	High	Master Protein	Q13705	Activin receptor type-2B OS=Homo sapiens OX=9606 GN=ACVR2B PE=1 SV=3	0.003	6.749	2	1	2	1	1	512	57.7	5.69	4.57	1	0	0.01	8.0917e-17		200	0	High	High
FALSE	High	Master Protein	P22352	Glutathione peroxidase 3 OS=Homo sapiens OX=9606 GN=GPX3 PE=1 SV=2	0.003	6.604	8	2	4	2	1	226	25.5	8.13	7.35	2	0	0.01	8.0917e-17		200	0	High	Not Found
FALSE	High	Master Protein	Q9BTE0	N-acetyltransferase 9 OS=Homo sapiens OX=9606 GN=NAT9 PE=1 SV=1	0.004	6.585	5	1	2	1	1	207	23.3	4.7	4.07	1	0	0.01	8.0917e-17		200	0	High	High
FALSE	High	Master Protein	Q9NWW5	Ceroid-lipofuscinosis neuronal protein 6 OS=Homo sapiens OX=9606 GN=CLN6 PE=1 SV=1	0.004	6.567	7	1	5	1	1	311	35.9	8.87	5.76	1	0	0.01	8.0917e-17		200	0	High	High
FALSE	High	Master Protein	Q9UKU9	Angiopoietin-related protein 2 OS=Homo sapiens OX=9606 GN=ANGPTL2 PE=1 SV=1	0.004	6.549	4	2	2	2	1	493	57.1	7.53	4.46	2	0	0.01	8.0917e-17		200	0	High	Not Found
FALSE	High	Master Protein	Q9BZR9	E3 ubiquitin-protein ligase TRIM8 OS=Homo sapiens OX=9606 GN=TRIM8 PE=1 SV=2	0.004	6.533	4	2	2	2	1	551	61.4	7.43	2.49	2	0	0.01	8.0917e-17		200	0	High	High
FALSE	High	Master Protein	P00747	Plasminogen OS=Homo sapiens OX=9606 GN=PLG PE=1 SV=2	0.004	6.474	3	2	7	2	1	810	90.5	7.24	14.01	2	0	0.01	8.0917e-17		200	0	High	Not Found
FALSE	High	Master Protein	P32242	Homeobox protein OTX1 OS=Homo sapiens OX=9606 GN=OTX1 PE=1 SV=1	0.004	6.447	5	2	2	2	1	354	37.3	9.33	4.8	2	0	0.01	8.0917e-17		200	0	High	High
FALSE	High	Master Protein	Q99697	Pituitary homeobox 2 OS=Homo sapiens OX=9606 GN=PITX2 PE=1 SV=2	0.004	6.428	3	1	2	1	1	317	35.3	9.45	4.34	1	0	0.01	8.0917e-17		200	0	High	High
FALSE	High	Master Protein	Q96I23	Protein preY, mitochondrial OS=Homo sapiens OX=9606 GN=PYURF PE=1 SV=1	0.004	6.371	14	1	2	1	1	114	12.6	9.33	6.32	1	0	0.01	8.0917e-17		200	0	High	Not Found
FALSE	High	Master Protein	Q9Y2V0	Uncharacterized protein C15orf41 OS=Homo sapiens OX=9606 GN=C15orf41 PE=1 SV=2	0.005	6.332	11	2	2	2	1	281	32.2	6.62	0	2	0	0.01	8.0917e-17		200	0	Peak Found	High
FALSE	High	Master Protein	Q8TB40	Protein ABHD4 OS=Homo sapiens OX=9606 GN=ABHD4 PE=1 SV=1	0.005	6.277	8	2	2	2	1	342	38.8	7.59	0	2	0	0.01	8.0917e-17		200	0	High	Not Found
FALSE	High	Master Protein	Q9H7X3	Zinc finger protein 696 OS=Homo sapiens OX=9606 GN=ZNF696 PE=1 SV=2	0.005	6.271	7	2	2	2	1	374	40.5	8.92	4.76	2	0	0.01	8.0917e-17		200	0	Peak Found	High
FALSE	High	Master Protein	Q9BTN0	Leucine-rich repeat and fibronectin type-III domain-containing protein 3 OS=Homo sapiens OX=9606 GN=LRFN3 PE=2 SV=1	0.005	6.26	3	2	2	2	1	628	66.2	7.24	4.12	2	0	0.01	8.0917e-17		200	0	High	Not Found
FALSE	High	Master Protein	Q9NRA0	Sphingosine kinase 2 OS=Homo sapiens OX=9606 GN=SPHK2 PE=1 SV=2	0.005	6.23	5	3	3	3	1	654	69.2	6.95	2.27	3	0	0.01	8.0917e-17		200	0	High	Not Found
FALSE	High	Master Protein	P81133	Single-minded homolog 1 OS=Homo sapiens OX=9606 GN=SIM1 PE=2 SV=2	0.005	6.208	3	2	4	1	1	766	85.5	7.43	0	2	0	0.01	8.0917e-17		200	0	High	Not Found
FALSE	High	Master Protein	Q70EL4	Ubiquitin carboxyl-terminal hydrolase 43 OS=Homo sapiens OX=9606 GN=USP43 PE=1 SV=2	0.005	6.134	2	2	2	2	1	1123	122.7	9.19	1.82	2	0	0.01	8.0917e-17		200	0	High	High
FALSE	High	Master Protein	Q00597	Fanconi anemia group C protein OS=Homo sapiens OX=9606 GN=FANCC PE=1 SV=1	0.005	6.103	4	1	1	1	1	558	63.4	6.15	3.03	1	0	0.01	8.0917e-17		200	0	High	Not Found
FALSE	High	Master Protein	P02675	Fibrinogen beta chain OS=Homo sapiens OX=9606 GN=FGB PE=1 SV=2	0.005	6.09	3	2	2	2	1	491	55.9	8.27	0	2	0	0.01	8.0917e-17		200	0	High	Not Found
FALSE	High	Master Protein	Q9Y2H5	Pleckstrin homology domain-containing family A member 6 OS=Homo sapiens OX=9606 GN=PLEKHA6 PE=1 SV=4	0.005	6.088	2	2	2	2	1	1048	117.1	9.1	2.25	2	0	0.01	8.0917e-17		200	0	High	Not Found
FALSE	High	Master Protein	Q6UXF1	Transmembrane protein 108 OS=Homo sapiens OX=9606 GN=TMEM108 PE=2 SV=2	0.005	6.02	3	1	1	1	1	575	59.9	9.55	3.64	1	0	0.01	8.0917e-17		200	0	High	Not Found
FALSE	High	Master Protein	Q9H5J0	Zinc finger and BTB domain-containing protein 3 OS=Homo sapiens OX=9606 GN=ZBTB3 PE=1 SV=1	0.005	6.01	5	2	2	2	1	574	61.8	5.62	3.62	2	0	0.01	8.0917e-17		200	0	High	High
FALSE	High	Master Protein	Q92630	Dual specificity tyrosine-phosphorylation-regulated kinase 2 OS=Homo sapiens OX=9606 GN=DYRK2 PE=1 SV=3	0.005	6.002	4	3	5	2	1	601	66.6	9.67	0	3	0	0.01	8.0917e-17		200	0	High	High
FALSE	High	Master Protein	P02647	Apolipoprotein A-I OS=Homo sapiens OX=9606 GN=APOA1 PE=1 SV=1	0.005	5.99	6	1	4	1	1	267	30.8	5.76	9.82	1	0	0.01	8.0917e-17		200	0	High	Not Found
FALSE	High	Master Protein	Q5T1Q4	Solute carrier family 35 member F1 OS=Homo sapiens OX=9606 GN=SLC35F1 PE=2 SV=2	0.006	5.976	9	1	1	1	1	408	45.3	7.43	5.13	1	0	0.01	8.0917e-17		200	0	High	Not Found
FALSE	High	Master Protein	P02774	Vitamin D-binding protein OS=Homo sapiens OX=9606 GN=GC PE=1 SV=1	0.006	5.969	4	1	2	1	1	474	52.9	5.54	6.44	1	0	0.01	8.0917e-17		200	0	High	Not Found
FALSE	High	Master Protein	Q86WH2	Ras association domain-containing protein 3 OS=Homo sapiens OX=9606 GN=RASSF3 PE=1 SV=1	0.006	5.965	8	2	3	2	1	238	27.5	7.44	6.04	2	0	0.01	8.0917e-17		200	0	High	Not Found
FALSE	High	Master Protein	Q8IX07	Zinc finger protein ZFPM1 OS=Homo sapiens OX=9606 GN=ZFPM1 PE=1 SV=2	0.006	5.84	2	1	1	1	1	1006	104.8	7.87	4.15	1	0	0.01	8.0917e-17		200	0	Peak Found	High
FALSE	High	Master Protein	Q53FZ2	Acyl-coenzyme A synthetase ACSM3, mitochondrial OS=Homo sapiens OX=9606 GN=ACSM3 PE=1 SV=2	0.006	5.812	3	2	2	2	1	586	66.1	9.04	0	2	0	0.01	8.0917e-17		200	0	High	High
FALSE	High	Master Protein	Q6H8Q1	Actin-binding LIM protein 2 OS=Homo sapiens OX=9606 GN=ABLIM2 PE=1 SV=2	0.006	5.761	3	2	2	1	1	611	67.8	7.94	2.6	2	0	0.01	8.0917e-17		200	0	High	Not Found
FALSE	High	Master Protein	P17020	Zinc finger protein 16 OS=Homo sapiens OX=9606 GN=ZNF16 PE=1 SV=3	0.006	5.754	3	2	2	2	1	682	76.4	7.97	3.8	2	0	0.01	8.0917e-17		200	0	High	High
FALSE	High	Master Protein	P01266	Thyroglobulin OS=Homo sapiens OX=9606 GN=TG PE=1 SV=5	0.006	5.717	0	1	1	1	1	2768	304.6	5.58	2.84	1	0	0.01	8.0917e-17		200	0	High	Not Found
FALSE	High	Master Protein	Q9Y6H3	Mitochondrial inner membrane protease ATP23 homolog OS=Homo sapiens OX=9606 GN=ATP23 PE=1 SV=3	0.006	5.712	7	1	1	1	1	246	28.1	8.03	3.09	1	0	0.01	8.0917e-17		200	0	High	Not Found
FALSE	High	Master Protein	Q8NCS7	Choline transporter-like protein 5 OS=Homo sapiens OX=9606 GN=SLC44A5 PE=2 SV=4	0.006	5.645	2	1	1	1	1	719	81.6	8.18	2.48	1	0	0.01	8.0917e-17		200	0	High	Not Found
FALSE	High	Master Protein	Q8TE68	Epidermal growth factor receptor kinase substrate 8-like protein 1 OS=Homo sapiens OX=9606 GN=EPS8L1 PE=1 SV=3	0.006	5.643	2	1	1	1	1	723	80.2	6.04	2.72	1	0	0.01	8.0917e-17		200	0	High	Not Found
FALSE	High	Master Protein	P02749	Beta-2-glycoprotein 1 OS=Homo sapiens OX=9606 GN=APOH PE=1 SV=3	0.006	5.596	4	2	5	2	1	345	38.3	7.97	5.43	2	0	0.01	8.0917e-17		200	0	High	Not Found
FALSE	High	Master Protein	P17041	Zinc finger protein 32 OS=Homo sapiens OX=9606 GN=ZNF32 PE=1 SV=2	0.007	5.587	4	1	2	1	1	273	31	9.35	2.63	1	0	0.01	8.0917e-17		200	0	High	High
FALSE	High	Master Protein	Q9UGM3	Deleted in malignant brain tumors 1 protein OS=Homo sapiens OX=9606 GN=DMBT1 PE=1 SV=2	0.007	5.576	5	1	2	1	1	2413	260.6	5.44	5.39	1	0	0.01	8.0917e-17		200	0	High	Not Found
FALSE	High	Master Protein	Q9BZE0	Zinc finger protein GLIS2 OS=Homo sapiens OX=9606 GN=GLIS2 PE=1 SV=2	0.007	5.549	2	1	2	1	1	524	55.7	8.84	1.96	1	0	0.01	8.0917e-17		200	0	High	High	Acetyl [N-Term]
FALSE	High	Master Protein	Q96GI7	Protein FAM89A OS=Homo sapiens OX=9606 GN=FAM89A PE=1 SV=1	0.007	5.548	9	2	4	2	1	184	19.6	5.92	8.2	2	0	0.01	8.0917e-17		200	0	High	High
FALSE	High	Master Protein	Q96A56	Tumor protein p53-inducible nuclear protein 1 OS=Homo sapiens OX=9606 GN=TP53INP1 PE=1 SV=1	0.007	5.532	8	1	1	1	1	240	27.3	4.79	2.11	1	0	0.01	8.0917e-17		200	0	High	Not Found
FALSE	High	Master Protein	O75865	Trafficking protein particle complex subunit 6A OS=Homo sapiens OX=9606 GN=TRAPPC6A PE=1 SV=2	0.007	5.486	8	1	1	1	1	159	17.6	5.26	3.41	1	0	0.01	8.0917e-17		200	0	High	Not Found
FALSE	High	Master Protein	Q9NS84	Carbohydrate sulfotransferase 7 OS=Homo sapiens OX=9606 GN=CHST7 PE=1 SV=2	0.007	5.478	3	1	1	1	1	486	54.2	9.64	2.83	1	0	0.01	8.0917e-17		200	0	Peak Found	High
FALSE	High	Master Protein	P25815	Protein S100-P OS=Homo sapiens OX=9606 GN=S100P PE=1 SV=2	0.008	5.451	14	1	1	1	1	95	10.4	4.88	2.25	1	0	0.01	8.0917e-17		200	0	High	Not Found
FALSE	High	Master Protein	Q9UIK4	Death-associated protein kinase 2 OS=Homo sapiens OX=9606 GN=DAPK2 PE=1 SV=1	0.008	5.409	4	1	2	1	1	370	42.9	6.92	0	1	0	0.01	8.0917e-17		200	0	High	High
FALSE	High	Master Protein	Q5D862	Filaggrin-2 OS=Homo sapiens OX=9606 GN=FLG2 PE=1 SV=1	0.008	5.391	1	1	1	1	1	2391	247.9	8.31	2.58	1	0	0.01	8.0917e-17		200	0	High	Not Found
FALSE	High	Master Protein	P01008	Antithrombin-III OS=Homo sapiens OX=9606 GN=SERPINC1 PE=1 SV=1	0.008	5.386	3	2	17	2	1	464	52.6	6.71	28.21	2	0	0.01	8.0917e-17		200	0	High	Not Found
FALSE	High	Master Protein	Q86X40	Leucine-rich repeat-containing protein 28 OS=Homo sapiens OX=9606 GN=LRRC28 PE=2 SV=1	0.008	5.366	5	1	1	1	1	367	41.9	7.94	2.45	1	0	0.01	8.0917e-17		200	0	High	Not Found
FALSE	High	Master Protein	Q9Y2B2	N-acetylglucosaminyl-phosphatidylinositol de-N-acetylase OS=Homo sapiens OX=9606 GN=PIGL PE=1 SV=1	0.008	5.364	6	1	1	1	1	252	28.5	8.1	2.27	1	0	0.01	8.0917e-17		200	0	Peak Found	High
FALSE	High	Master Protein	O95196	Chondroitin sulfate proteoglycan 5 OS=Homo sapiens OX=9606 GN=CSPG5 PE=1 SV=3	0.008	5.338	2	1	2	1	1	566	60	4.5	3.91	1	0	0.01	8.0917e-17		200	0	High	Not Found
FALSE	High	Master Protein	Q0P6H9	Transmembrane protein 62 OS=Homo sapiens OX=9606 GN=TMEM62 PE=1 SV=1	0.008	5.317	4	1	1	1	1	643	73.1	9.26	0	1	0	0.01	8.0917e-17		200	0	High	Not Found
FALSE	High	Master Protein	Q9UFH2	Dynein heavy chain 17, axonemal OS=Homo sapiens OX=9606 GN=DNAH17 PE=1 SV=2	0.008	5.291	0	2	14	1	1	4485	511.5	5.77	22.59	2	0	0.01	8.0917e-17		200	0	High	High
FALSE	High	Master Protein	Q9Y473	Zinc finger protein 175 OS=Homo sapiens OX=9606 GN=ZNF175 PE=1 SV=1	0.009	5.27	3	2	2	2	1	711	81.6	8.66	1.7	2	0	0.01	8.0917e-17		200	0	High	High
FALSE	High	Master Protein	Q8N531	F-box/LRR-repeat protein 6 OS=Homo sapiens OX=9606 GN=FBXL6 PE=2 SV=1	0.009	5.263	4	2	3	2	1	539	58.6	9.29	6.07	2	0	0.01	8.0917e-17		200	0	High	High
FALSE	High	Master Protein	Q9BSF0	Small membrane A-kinase anchor protein OS=Homo sapiens OX=9606 GN=C2orf88 PE=1 SV=2	0.009	5.263	14	1	1	1	1	95	11	4.87	1.95	1	0	0.01	8.0917e-17		200	0	High	Not Found
FALSE	High	Master Protein	P55851	Mitochondrial uncoupling protein 2 OS=Homo sapiens OX=9606 GN=UCP2 PE=1 SV=1	0.009	5.262	7	2	2	2	1	309	33.2	9.7	1.66	2	0	0.01	8.0917e-17		200	0	High	Not Found
FALSE	High	Master Protein	O75094	Slit homolog 3 protein OS=Homo sapiens OX=9606 GN=SLIT3 PE=2 SV=3	0.009	5.21	1	1	1	1	1	1523	167.6	7.65	2.4	1	0	0.01	8.0917e-17		200	0	High	Not Found
FALSE	High	Master Protein	Q9HAT2	Sialate O-acetylesterase OS=Homo sapiens OX=9606 GN=SIAE PE=1 SV=1	0.009	5.163	4	2	2	2	1	523	58.3	7.33	4.01	2	0	0.01	8.0917e-17		200	0	High	Not Found
FALSE	High	Master Protein	Q8IYP9	Palmitoyltransferase ZDHHC23 OS=Homo sapiens OX=9606 GN=ZDHHC23 PE=1 SV=3	0.009	5.162	2	1	2	1	1	409	46	8.63	3.38	1	0	0.01	8.0917e-17		200	0	High	High
FALSE	High	Master Protein	Q5XKK7	Protein FAM219B OS=Homo sapiens OX=9606 GN=FAM219B PE=1 SV=1	0.009	5.135	8	1	1	1	1	198	21.1	8.25	2.68	1	0	0.01	8.0917e-17		200	0	Peak Found	High
FALSE	High	Master Protein	Q86XT9	Insulin-like growth factor-binding protein 3 receptor OS=Homo sapiens OX=9606 GN=TMEM219 PE=1 SV=1	0.009	5.094	5	1	2	1	1	240	25.7	8.4	4.8	1	0	0.01	8.0917e-17		200	0	High	Not Found
FALSE	High	Master Protein	P51689	Arylsulfatase D OS=Homo sapiens OX=9606 GN=ARSD PE=1 SV=2	0.009	5.055	2	1	1	1	1	593	64.8	7.23	3.08	1	0	0.01	8.0917e-17		200	0	High	Not Found
FALSE	High	Master Protein	Q68D51	DENN domain-containing protein 2C OS=Homo sapiens OX=9606 GN=DENND2C PE=1 SV=2	0.009	5.041	1	1	1	1	1	928	106.8	8.48	1.97	1	0	0.01	8.0917e-17		200	0	High	Not Found
FALSE	High	Master Protein	Q9H2H0	CXXC-type zinc finger protein 4 OS=Homo sapiens OX=9606 GN=CXXC4 PE=1 SV=1	0.009	5.033	9	2	2	2	1	198	21	9.11	1.83	2	0	0.01	8.0917e-17		200	0	High	Not Found
FALSE	High	Master Protein	Q8WTR4	Glycerophosphodiester phosphodiesterase domain-containing protein 5 OS=Homo sapiens OX=9606 GN=GDPD5 PE=1 SV=2	0.01	5.019	2	1	2	1	1	605	68.5	7.72	2.75	1	0	0.01	8.0917e-17		200	0	High	Not Found
FALSE	Medium	Master Protein	Q14135	Transcription cofactor vestigial-like protein 4 OS=Homo sapiens OX=9606 GN=VGLL4 PE=1 SV=4	0.01	4.936	3	1	1	1	1	290	30.9	8.22	2.35	1	0	0.01	8.0917e-17		200	0	High	Not Found
FALSE	Medium	Master Protein	P51816	AF4/FMR2 family member 2 OS=Homo sapiens OX=9606 GN=AFF2 PE=1 SV=4	0.011	4.874	1	1	1	1	1	1311	144.7	8.05	1.8	1	0	0.01	8.0917e-17		200	0	High	Not Found
FALSE	Medium	Master Protein	Q96I76	G patch domain-containing protein 3 OS=Homo sapiens OX=9606 GN=GPATCH3 PE=1 SV=1	0.011	4.829	5	2	2	2	1	525	59.3	5.01	0	2	0	0.01	8.0917e-17		200	0	High	High
FALSE	Medium	Master Protein	Q9H7C4	Syncoilin OS=Homo sapiens OX=9606 GN=SYNC PE=1 SV=3	0.012	4.786	2	1	1	1	1	482	55.3	4.61	2.02	1	0	0.01	8.0917e-17		200	0	High	Not Found
FALSE	Medium	Master Protein	P08697	Alpha-2-antiplasmin OS=Homo sapiens OX=9606 GN=SERPINF2 PE=1 SV=3	0.012	4.762	2	1	2	1	1	491	54.5	6.29	5.49	1	0	0.01	8.0917e-17		200	0	High	Not Found
FALSE	Medium	Master Protein	P17707	S-adenosylmethionine decarboxylase proenzyme OS=Homo sapiens OX=9606 GN=AMD1 PE=1 SV=2	0.012	4.745	4	1	1	1	1	334	38.3	6	0	1	0	0.01	8.0917e-17		200	0	High	Not Found	Acetyl [N-Term]
FALSE	Medium	Master Protein	Q8TD23	Zinc finger protein 675 OS=Homo sapiens OX=9606 GN=ZNF675 PE=1 SV=3	0.012	4.707	2	1	2	1	1	568	66.3	8.87	1.63	1	0	0.01	8.0917e-17		200	0	High	Not Found
FALSE	Medium	Master Protein	P62273	40S ribosomal protein S29 OS=Homo sapiens OX=9606 GN=RPS29 PE=1 SV=2	0.012	4.645	13	1	4	1	1	56	6.7	10.13	0	1	0	0.01	8.0917e-17		200	0	High	High
FALSE	Medium	Master Protein	O96004	Heart- and neural crest derivatives-expressed protein 1 OS=Homo sapiens OX=9606 GN=HAND1 PE=2 SV=1	0.012	4.605	5	1	2	1	1	215	23.6	9.67	1.77	1	0	0.01	8.0917e-17		200	0	High	High
FALSE	Medium	Master Protein	Q8NEK5	Zinc finger protein 548 OS=Homo sapiens OX=9606 GN=ZNF548 PE=1 SV=2	0.012	4.602	4	2	2	2	1	533	62.7	8.03	0	2	0	0.01	8.0917e-17		200	0	High	High
FALSE	Medium	Master Protein	P17040	Zinc finger and SCAN domain-containing protein 20 OS=Homo sapiens OX=9606 GN=ZSCAN20 PE=1 SV=3	0.013	4.599	2	2	2	2	1	1043	117.5	6.43	0	2	0	0.01	8.0917e-17		200	0	High	Not Found
FALSE	Medium	Master Protein	Q01064	Calcium/calmodulin-dependent 3',5'-cyclic nucleotide phosphodiesterase 1B OS=Homo sapiens OX=9606 GN=PDE1B PE=1 SV=2	0.013	4.573	3	1	1	1	1	536	61.3	5.52	2.31	1	0	0.01	8.0917e-17		200	0	High	Not Found
FALSE	Medium	Master Protein	Q9HCL3	Zinc finger protein 14 homolog OS=Homo sapiens OX=9606 GN=ZFP14 PE=2 SV=2	0.013	4.573	2	1	1	1	1	533	63.4	8.62	2.39	1	0	0.01	8.0917e-17		200	0	High	Not Found
FALSE	Medium	Master Protein	P48201	ATP synthase F(0) complex subunit C3, mitochondrial OS=Homo sapiens OX=9606 GN=ATP5G3 PE=2 SV=1	0.013	4.554	18	2	6	2	1	142	14.7	9.45	4.26	2	0	0.01	8.0917e-17		200	0	High	High
FALSE	Medium	Master Protein	Q4KMZ1	IQ domain-containing protein C OS=Homo sapiens OX=9606 GN=IQCC PE=1 SV=2	0.013	4.55	5	2	2	2	1	466	53	7.99	0	2	0	0.01	8.0917e-17		200	0	Peak Found	High
FALSE	Medium	Master Protein	Q86UQ0	Zinc finger protein 589 OS=Homo sapiens OX=9606 GN=ZNF589 PE=1 SV=1	0.013	4.517	4	1	1	1	1	364	41.2	8.27	2.07	1	0	0.01	8.0917e-17		200	0	High	Not Found
FALSE	Medium	Master Protein	P02771	Alpha-fetoprotein OS=Homo sapiens OX=9606 GN=AFP PE=1 SV=1	0.014	4.423	2	1	2	1	1	609	68.6	5.68	2.18	1	0	0.01	8.0917e-17		200	0	High	Not Found
FALSE	Medium	Master Protein	P19835	Bile salt-activated lipase OS=Homo sapiens OX=9606 GN=CEL PE=1 SV=3	0.014	4.423	1	1	2	1	1	753	79.3	5.34	2.05	1	0	0.01	8.0917e-17		200	0	High	High
FALSE	Medium	Master Protein	Q05DH4	Protein FAM160A1 OS=Homo sapiens OX=9606 GN=FAM160A1 PE=2 SV=2	0.014	4.414	2	2	3	2	1	1040	116.5	4.86	0	2	0	0.01	8.0917e-17		200	0	High	Not Found
FALSE	Medium	Master Protein	Q9Y330	Zinc finger and BTB domain-containing protein 12 OS=Homo sapiens OX=9606 GN=ZBTB12 PE=1 SV=1	0.014	4.407	4	1	2	1	1	459	49.1	7.5	0	1	0	0.01	8.0917e-17		200	0	High	High
FALSE	Medium	Master Protein	P02042	Hemoglobin subunit delta OS=Homo sapiens OX=9606 GN=HBD PE=1 SV=2	0.014	4.404	6	1	5	1	1	147	16	8.05	11.12	1	0	0.01	8.0917e-17		200	0	High	Not Found
FALSE	Medium	Master Protein	Q6PID8	Kelch domain-containing protein 10 OS=Homo sapiens OX=9606 GN=KLHDC10 PE=1 SV=1	0.014	4.385	2	1	1	1	1	442	49.1	9.38	2.24	1	0	0.01	8.0917e-17		200	0	Peak Found	High
FALSE	Medium	Master Protein	Q01196	Runt-related transcription factor 1 OS=Homo sapiens OX=9606 GN=RUNX1 PE=1 SV=3	0.014	4.369	6	2	2	2	1	453	48.7	9.35	3.89	2	0	0.01	8.0917e-17		200	0	High	High
FALSE	Medium	Master Protein	A1Z1Q3	O-acetyl-ADP-ribose deacetylase MACROD2 OS=Homo sapiens OX=9606 GN=MACROD2 PE=1 SV=1	0.014	4.341	2	1	1	1	1	448	50	4.61	1.91	1	0	0.01	8.0917e-17		200	0	High	Not Found
FALSE	Medium	Master Protein	O94988	Protein FAM13A OS=Homo sapiens OX=9606 GN=FAM13A PE=1 SV=2	0.014	4.328	3	1	1	1	1	1023	116.9	6.48	0	1	0	0.01	8.0917e-17		200	0	High	Not Found
FALSE	Medium	Master Protein	Q6ZNG1	Zinc finger protein 600 OS=Homo sapiens OX=9606 GN=ZNF600 PE=1 SV=2	0.015	4.227	3	2	2	1	1	722	83.1	9.25	0	2	0	0.01	8.0917e-17		200	0	High	Not Found
FALSE	Medium	Master Protein	P36956	Sterol regulatory element-binding protein 1 OS=Homo sapiens OX=9606 GN=SREBF1 PE=1 SV=2	0.015	4.226	2	1	1	1	1	1147	121.6	8.13	1.75	1	0	0.01	8.0917e-17		200	0	High	Not Found
FALSE	Medium	Master Protein	P49796	Regulator of G-protein signaling 3 OS=Homo sapiens OX=9606 GN=RGS3 PE=1 SV=2	0.016	4.205	1	1	2	1	1	1198	132.3	6.28	3.62	1	0	0.01	8.0917e-17		200	0	High	High
FALSE	Medium	Master Protein	Q96H86	Zinc finger protein 764 OS=Homo sapiens OX=9606 GN=ZNF764 PE=1 SV=2	0.016	4.168	5	1	1	1	1	408	44.9	8.88	2.27	1	0	0.01	8.0917e-17		200	0	High	Not Found
FALSE	Medium	Master Protein	O60759	Cytohesin-interacting protein OS=Homo sapiens OX=9606 GN=CYTIP PE=1 SV=2	0.016	4.158	11	2	3	1	1	359	40	6.99	4.28	2	0	0.01	8.0917e-17		200	0	High	Not Found
FALSE	Medium	Master Protein	Q9NW61	Pleckstrin homology domain-containing family J member 1 OS=Homo sapiens OX=9606 GN=PLEKHJ1 PE=1 SV=1	0.017	4.105	5	1	2	1	1	149	17.5	7.84	0	1	0	0.01	8.0917e-17		200	0	High	High
FALSE	Medium	Master Protein	P21673	Diamine acetyltransferase 1 OS=Homo sapiens OX=9606 GN=SAT1 PE=1 SV=1	0.017	4.058	7	1	1	1	1	171	20	5.16	2.42	1	0	0.01	8.0917e-17		200	0	High	Not Found
FALSE	Medium	Master Protein	Q13946	High affinity cAMP-specific 3',5'-cyclic phosphodiesterase 7A OS=Homo sapiens OX=9606 GN=PDE7A PE=1 SV=2	0.018	3.972	4	2	2	2	1	482	55.5	7.5	2.02	2	0	0.01	8.0917e-17		200	0	High	Not Found
FALSE	Medium	Master Protein	Q9Y644	Beta-1,3-N-acetylglucosaminyltransferase radical fringe OS=Homo sapiens OX=9606 GN=RFNG PE=2 SV=3	0.018	3.908	2	1	2	1	1	331	36.4	9.03	1.9	1	0	0.01	8.0917e-17		200	0	High	High
FALSE	Medium	Master Protein	Q8NEF3	Coiled-coil domain-containing protein 112 OS=Homo sapiens OX=9606 GN=CCDC112 PE=1 SV=2	0.019	3.892	2	1	1	1	1	446	53.5	9.48	1.94	1	0	0.01	8.0917e-17		200	0	Peak Found	High
FALSE	Medium	Master Protein	Q03938	Zinc finger protein 90 OS=Homo sapiens OX=9606 GN=ZNF90 PE=2 SV=3	0.019	3.882	2	2	3	1	1	601	69	9.22	4.11	2	0	0.01	8.0917e-17		200	0	Peak Found	High
FALSE	Medium	Master Protein	P06727	Apolipoprotein A-IV OS=Homo sapiens OX=9606 GN=APOA4 PE=1 SV=3	0.019	3.878	4	2	7	1	1	396	45.4	5.38	4.91	2	0	0.01	8.0917e-17		200	0	High	Not Found
FALSE	Medium	Master Protein	P00736	Complement C1r subcomponent OS=Homo sapiens OX=9606 GN=C1R PE=1 SV=2	0.022	3.769	2	1	1	1	1	705	80.1	6.21	0	1	0	0.01	8.0917e-17		200	0	High	Not Found
FALSE	Medium	Master Protein	Q8TDY8	Immunoglobulin superfamily DCC subclass member 4 OS=Homo sapiens OX=9606 GN=IGDCC4 PE=1 SV=1	0.024	3.695	1	1	1	1	1	1250	134.1	6.2	1.94	1	0	0.01	8.0917e-17		200	0	High	Not Found
FALSE	Medium	Master Protein	Q92561	Phytanoyl-CoA hydroxylase-interacting protein OS=Homo sapiens OX=9606 GN=PHYHIP PE=1 SV=1	0.026	3.608	3	1	2	1	1	330	37.5	7.01	4.49	1	0	0.01	8.0917e-17		200	0	High	High
FALSE	Medium	Master Protein	O95445	Apolipoprotein M OS=Homo sapiens OX=9606 GN=APOM PE=1 SV=2	0.027	3.575	7	2	4	2	1	188	21.2	6.01	3.8	2	0	0.01	8.0917e-17		200	0	High	Not Found
FALSE	Medium	Master Protein	Q9BR11	Zinc finger SWIM domain-containing protein 1 OS=Homo sapiens OX=9606 GN=ZSWIM1 PE=2 SV=2	0.028	3.555	1	1	2	1	1	485	55	7.42	0	1	0	0.01	8.0917e-17		200	0	High	High
FALSE	Medium	Master Protein	Q9ULB1	Neurexin-1 OS=Homo sapiens OX=9606 GN=NRXN1 PE=2 SV=1	0.029	3.5	1	1	1	1	1	1477	161.8	5.9	0	1	0	0.01	8.0917e-17		200	0	High	Not Found
FALSE	Medium	Master Protein	Q9P283	Semaphorin-5B OS=Homo sapiens OX=9606 GN=SEMA5B PE=2 SV=4	0.029	3.488	1	1	1	1	1	1151	125.8	7.65	2.29	1	0	0.01	8.0917e-17		200	0	High	Not Found
FALSE	Medium	Master Protein	Q9Y2G7	Zinc finger protein 30 homolog OS=Homo sapiens OX=9606 GN=ZFP30 PE=1 SV=1	0.03	3.442	4	2	2	2	1	519	61.5	8.91	2.09	2	0	0.01	8.0917e-17		200	0	High	Not Found
FALSE	Medium	Master Protein	P17032	Zinc finger protein 37A OS=Homo sapiens OX=9606 GN=ZNF37A PE=2 SV=3	0.03	3.431	2	1	1	1	1	561	65.4	8.19	2.07	1	0	0.01	8.0917e-17		200	0	High	Not Found
FALSE	Medium	Master Protein	P03905	NADH-ubiquinone oxidoreductase chain 4 OS=Homo sapiens OX=9606 GN=MT-ND4 PE=1 SV=1	0.03	3.429	2	1	4	1	1	459	51.5	9.35	3.62	1	0	0.01	8.0917e-17		200	0	High	High
FALSE	Medium	Master Protein	Q16670	Zinc finger and SCAN domain-containing protein 26 OS=Homo sapiens OX=9606 GN=ZSCAN26 PE=1 SV=2	0.03	3.415	2	1	4	1	1	478	55.2	8.06	5.15	1	0	0.01	8.0917e-17		200	0	High	High
FALSE	Medium	Master Protein	Q49AH0	Cerebral dopamine neurotrophic factor OS=Homo sapiens OX=9606 GN=CDNF PE=1 SV=2	0.031	3.378	5	1	1	1	1	187	21	7.55	2.12	1	0	0.01	8.0917e-17		200	0	High	Not Found
FALSE	Medium	Master Protein	Q8N3K9	Cardiomyopathy-associated protein 5 OS=Homo sapiens OX=9606 GN=CMYA5 PE=1 SV=3	0.031	3.378	0	1	3	1	1	4069	448.9	4.78	3.32	1	0	0.01	8.0917e-17		200	0	High	High
FALSE	Medium	Master Protein	Q86WV5	CST complex subunit TEN1 OS=Homo sapiens OX=9606 GN=TEN1 PE=1 SV=2	0.033	3.271	8	1	1	1	1	123	13.8	7.91	0	1	0	0.01	8.0917e-17		200	0	High	Not Found
FALSE	Medium	Master Protein	Q969F2	Protein naked cuticle homolog 2 OS=Homo sapiens OX=9606 GN=NKD2 PE=1 SV=1	0.033	3.253	2	1	1	1	1	451	50	7.96	1.71	1	0	0.01	8.0917e-17		200	0	High	Not Found
FALSE	Medium	Master Protein	P35638	DNA damage-inducible transcript 3 protein OS=Homo sapiens OX=9606 GN=DDIT3 PE=1 SV=1	0.034	3.211	6	1	1	1	1	169	19.2	4.61	0	1	0	0.01	8.0917e-17		200	0	Peak Found	High
FALSE	Medium	Master Protein	Q9H3Y8	Pancreatic progenitor cell differentiation and proliferation factor OS=Homo sapiens OX=9606 GN=PPDPF PE=1 SV=1	0.035	3.197	14	1	1	1	1	114	11.8	7.42	2.66	1	0	0.01	8.0917e-17		200	0	High	Not Found
FALSE	Medium	Master Protein	Q86VY4	Testis-specific Y-encoded-like protein 5 OS=Homo sapiens OX=9606 GN=TSPYL5 PE=1 SV=2	0.036	3.172	4	1	1	1	1	417	45.1	9.54	0	1	0	0.01	8.0917e-17		200	0	High	Not Found
FALSE	Medium	Master Protein	Q9NWC5	Transmembrane protein 45A OS=Homo sapiens OX=9606 GN=TMEM45A PE=1 SV=1	0.037	3.164	4	1	1	1	1	275	31.7	7.49	0	1	0	0.01	8.0917e-17		200	0	Peak Found	High
FALSE	Medium	Master Protein	Q9BQA9	Uncharacterized protein C17orf62 OS=Homo sapiens OX=9606 GN=C17orf62 PE=1 SV=1	0.04	3.055	4	1	2	1	1	187	20.8	6.8	0	1	0	0.01	8.0917e-17		200	0	High	High
FALSE	Medium	Master Protein	Q9HCY8	Protein S100-A14 OS=Homo sapiens OX=9606 GN=S100A14 PE=1 SV=1	0.041	3.016	14	1	1	1	1	104	11.7	5.24	0	1	0	0.01	8.0917e-17		200	0	High	Not Found
FALSE	Medium	Master Protein	Q16650	T-box brain protein 1 OS=Homo sapiens OX=9606 GN=TBR1 PE=1 SV=1	0.042	2.992	2	1	16	1	1	682	74	7.33	29.04	1	0	0.01	8.0917e-17		200	0	High	High
FALSE	Medium	Master Protein	Q96H72	Zinc transporter ZIP13 OS=Homo sapiens OX=9606 GN=SLC39A13 PE=1 SV=3	0.043	2.901	2	1	3	1	1	371	39	5.31	0	1	0	0.01	8.0917e-17		200	0	High	High
FALSE	Medium	Master Protein	P79522	Proline-rich protein 3 OS=Homo sapiens OX=9606 GN=PRR3 PE=1 SV=2	0.044	2.897	5	1	2	1	1	188	20.6	9.83	1.85	1	0	0.01	8.0917e-17		200	0	High	Not Found
FALSE	Medium	Master Protein	Q9UBC9	Small proline-rich protein 3 OS=Homo sapiens OX=9606 GN=SPRR3 PE=1 SV=2	0.047	2.804	5	1	1	1	1	169	18.1	8.57	0	1	0	0.01	8.0917e-17		200	0	High	Not Found
FALSE	Medium	Master Protein	O60239	SH3 domain-binding protein 5 OS=Homo sapiens OX=9606 GN=SH3BP5 PE=1 SV=2	0.048	2.79	2	1	1	1	1	455	50.4	4.97	0	1	0	0.01	8.0917e-17		200	0	High	Not Found
FALSE	Medium	Master Protein	Q4G0P3	Hydrocephalus-inducing protein homolog OS=Homo sapiens OX=9606 GN=HYDIN PE=1 SV=3	0.05	2.737	0	2	4	2	1	5121	575.5	6.06	0	2	0	0.01	8.0917e-17		200	0	Peak Found	High
FALSE	Medium	Master Protein	Q9UKS7	Zinc finger protein Helios OS=Homo sapiens OX=9606 GN=IKZF2 PE=1 SV=2	0.05	2.73	2	1	1	1	1	526	59.5	6.77	2.12	1	0	0.01	8.0917e-17		200	0	Peak Found	High
FALSE	Low	Master Protein	Q8IXS8	Protein FAM126B OS=Homo sapiens OX=9606 GN=FAM126B PE=1 SV=1	0.051	2.712	2	1	2	1	1	530	58.6	7.9	1.71	1	0	0.01	8.0917e-17		200	0	High	High
FALSE	Low	Master Protein	Q75VX8	GRB2-associated and regulator of MAPK protein 2 OS=Homo sapiens OX=9606 GN=GAREM2 PE=1 SV=3	0.052	2.665	2	1	1	1	1	874	92.8	6.9	0	1	0	0.01	8.0917e-17		200	0	High	Not Found
FALSE	Low	Master Protein	Q96HH9	GRAM domain-containing protein 2B OS=Homo sapiens OX=9606 GN=GRAMD2B PE=1 SV=1	0.053	2.628	3	1	1	1	1	432	47.8	7.9	1.85	1	0	0.01	8.0917e-17		200	0	Peak Found	High
FALSE	Low	Master Protein	C9J069	Apical junction component 1 homolog OS=Homo sapiens OX=9606 GN=AJM1 PE=3 SV=1	0.053	2.615	1	1	2	1	1	976	106.6	9.03	0	1	0	0.01	8.0917e-17		200	0	High	Not Found
FALSE	Low	Master Protein	Q9GZU3	Transmembrane protein 39B OS=Homo sapiens OX=9606 GN=TMEM39B PE=1 SV=1	0.054	2.602	2	1	1	1	1	492	56.2	9.41	2.18	1	0	0.01	8.0917e-17		200	0	High	Not Found
FALSE	Low	Master Protein	Q8N884	Cyclic GMP-AMP synthase OS=Homo sapiens OX=9606 GN=CGAS PE=1 SV=2	0.054	2.582	1	1	1	1	1	522	58.8	9.48	0	1	0	0.01	8.0917e-17		200	0	High	Not Found
FALSE	Low	Master Protein	Q9P278	Folliculin-interacting protein 2 OS=Homo sapiens OX=9606 GN=FNIP2 PE=1 SV=2	0.054	2.579	1	1	1	1	1	1114	122	6.62	0	1	0	0.01	8.0917e-17		200	0	High	Not Found
FALSE	Low	Master Protein	Q96SD1	Protein artemis OS=Homo sapiens OX=9606 GN=DCLRE1C PE=1 SV=2	0.055	2.52	1	1	1	1	1	692	78.4	6.02	1.92	1	0	0.01	8.0917e-17		200	0	High	Not Found
FALSE	Low	Master Protein	Q8N5H7	SH2 domain-containing protein 3C OS=Homo sapiens OX=9606 GN=SH2D3C PE=1 SV=1	0.055	2.5	2	2	2	2	1	860	94.4	8.07	1.97	2	0	0.01	8.0917e-17		200	0	High	Not Found
FALSE	Low	Master Protein	Q9HD47	Ran guanine nucleotide release factor OS=Homo sapiens OX=9606 GN=RANGRF PE=1 SV=1	0.056	2.488	10	1	1	1	1	186	20.4	4.94	0	1	0	0.01	8.0917e-17		200	0	High	Not Found
FALSE	Low	Master Protein	O14526	F-BAR domain only protein 1 OS=Homo sapiens OX=9606 GN=FCHO1 PE=1 SV=2	0.056	2.468	1	1	1	1	1	889	96.8	6.96	0	1	0	0.01	8.0917e-17		200	0	High	Not Found
FALSE	Low	Master Protein	Q13093	Platelet-activating factor acetylhydrolase OS=Homo sapiens OX=9606 GN=PLA2G7 PE=1 SV=1	0.056	2.35	2	1	1	1	1	441	50	7.56	2.42	1	0	0.01	8.0917e-17		200	0	High	Not Found
FALSE	Low	Master Protein	Q96NU7	Probable imidazolonepropionase OS=Homo sapiens OX=9606 GN=AMDHD1 PE=1 SV=2	0.057	2.316	2	1	1	1	1	426	46.7	6.61	0	1	0	0.01	8.0917e-17		200	0	High	Not Found
FALSE	Low	Master Protein	Q13219	Pappalysin-1 OS=Homo sapiens OX=9606 GN=PAPPA PE=1 SV=3	0.057	2.303	1	1	1	1	1	1627	180.9	6.18	0	1	0	0.01	8.0917e-17		200	0	Peak Found	High
FALSE	Low	Master Protein	Q9Y242	Transcription factor 19 OS=Homo sapiens OX=9606 GN=TCF19 PE=1 SV=2	0.058	2.178	6	1	1	1	1	345	37.2	8.32	1.93	1	0	0.01	8.0917e-17		200	0	Peak Found	High
FALSE	Low	Master Protein	Q9UBI9	Headcase protein homolog OS=Homo sapiens OX=9606 GN=HECA PE=1 SV=1	0.06	2.133	4	1	1	1	1	543	58.8	8.54	0	1	0	0.01	8.0917e-17		200	0	High	Not Found
FALSE	Low	Master Protein	P43251	Biotinidase OS=Homo sapiens OX=9606 GN=BTD PE=1 SV=2	0.06	2.101	3	1	1	1	1	543	61.1	6.25	1.68	1	0	0.01	8.0917e-17		200	0	High	Not Found
FALSE	Low	Master Protein	P05452	Tetranectin OS=Homo sapiens OX=9606 GN=CLEC3B PE=1 SV=3	0.06	2.086	10	1	1	1	1	202	22.5	5.67	0	1	0	0.01	8.0917e-17		200	0	High	Not Found
FALSE	Low	Master Protein	Q9NUR3	Transmembrane protein 74B OS=Homo sapiens OX=9606 GN=TMEM74B PE=2 SV=1	0.061	2.065	4	1	1	1	1	256	27.5	7.46	1.76	1	0	0.01	8.0917e-17		200	0	High	Not Found
FALSE	Low	Master Protein	Q9BU70	tRNA (adenine(37)-N6)-methyltransferase OS=Homo sapiens OX=9606 GN=TRMO PE=2 SV=2	0.061	2.042	2	1	1	1	1	441	48.6	7.17	1.68	1	0	0.01	8.0917e-17		200	0	High	Not Found
FALSE	Low	Master Protein	Q8IVQ6	Palmitoyltransferase ZDHHC21 OS=Homo sapiens OX=9606 GN=ZDHHC21 PE=2 SV=1	0.062	2.014	3	1	1	1	1	265	31.4	8.44	0	1	0	0.01	8.0917e-17		200	0	Peak Found	High
FALSE	Low	Master Protein	P20827	Ephrin-A1 OS=Homo sapiens OX=9606 GN=EFNA1 PE=1 SV=2	0.062	2.006	4	1	1	1	1	205	23.8	6.83	2.25	1	0	0.01	8.0917e-17		200	0	Peak Found	High
FALSE	Low	Master Protein	Q9UK55	Protein Z-dependent protease inhibitor OS=Homo sapiens OX=9606 GN=SERPINA10 PE=1 SV=1	0.065	1.943	2	1	1	1	1	444	50.7	8.27	0	1	0	0.01	8.0917e-17		200	0	High	Not Found
FALSE	Low	Master Protein	Q6UYE1	Leukemia-associated protein 7 OS=Homo sapiens OX=9606 GN=DLEU7 PE=2 SV=1	0.066	1.906	5	1	1	1	1	221	23.9	7.88	0	1	0	0.01	8.0917e-17		200	0	Peak Found	High
FALSE	Low	Master Protein	Q96IY4	Carboxypeptidase B2 OS=Homo sapiens OX=9606 GN=CPB2 PE=1 SV=2	0.066	1.904	2	1	1	1	1	423	48.4	7.71	1.66	1	0	0.01	8.0917e-17		200	0	High	Not Found
FALSE	Low	Master Protein	O15527	N-glycosylase/DNA lyase OS=Homo sapiens OX=9606 GN=OGG1 PE=1 SV=2	0.066	1.904	3	1	1	1	1	345	38.8	8.6	1.72	1	0	0.01	8.0917e-17		200	0	Peak Found	High
FALSE	Low	Master Protein	Q6YBV0	Proton-coupled amino acid transporter 4 OS=Homo sapiens OX=9606 GN=SLC36A4 PE=1 SV=1	0.066	1.897	3	1	1	1	1	504	56.1	7.05	0	1	0	0.01	8.0917e-17		200	0	High	Not Found	Acetyl [N-Term]
FALSE	Low	Master Protein	P55085	Proteinase-activated receptor 2 OS=Homo sapiens OX=9606 GN=F2RL1 PE=1 SV=1	0.066	1.897	2	1	1	1	1	397	44.1	9.61	0	1	0	0.01	8.0917e-17		200	0	High	Not Found
FALSE	Low	Master Protein	Q9UI38	Probable threonine protease PRSS50 OS=Homo sapiens OX=9606 GN=PRSS50 PE=1 SV=1	0.068	1.878	2	1	1	1	1	385	43.1	8.21	0	1	0	0.01	8.0917e-17		200	0	High	Not Found
FALSE	Low	Master Protein	P05090	Apolipoprotein D OS=Homo sapiens OX=9606 GN=APOD PE=1 SV=1	0.068	1.867	3	1	3	1	1	189	21.3	5.15	1.68	1	0	0.01	8.0917e-17		200	0	High	Not Found
FALSE	Low	Master Protein	Q969W8	Zinc finger protein 566 OS=Homo sapiens OX=9606 GN=ZNF566 PE=1 SV=1	0.068	1.855	2	1	1	1	1	418	49.2	8.06	0	1	0	0.01	8.0917e-17		200	0	High	Not Found
FALSE	Low	Master Protein	Q9H0M4	Zinc finger CW-type PWWP domain protein 1 OS=Homo sapiens OX=9606 GN=ZCWPW1 PE=1 SV=2	0.068	1.854	3	1	1	1	1	648	72	7.53	0	1	0	0.01	8.0917e-17		200	0	High	Not Found
FALSE	Low	Master Protein	Q8WVP5	Tumor necrosis factor alpha-induced protein 8-like protein 1 OS=Homo sapiens OX=9606 GN=TNFAIP8L1 PE=1 SV=2	0.07	1.834	4	1	1	1	1	186	20.8	9.5	2.06	1	0	0.01	8.0917e-17		200	0	High	Not Found
FALSE	Low	Master Protein	P49450	Histone H3-like centromeric protein A OS=Homo sapiens OX=9606 GN=CENPA PE=1 SV=1	0.07	1.83	4	1	1	1	1	140	16	11.71	0	1	0	0.01	8.0917e-17		200	0	Peak Found	High
FALSE	Low	Master Protein	Q9NX09	DNA damage-inducible transcript 4 protein OS=Homo sapiens OX=9606 GN=DDIT4 PE=1 SV=1	0.071	1.812	6	1	1	1	1	232	25.4	4.98	1.6	1	0	0.01	8.0917e-17		200	0	High	Not Found
FALSE	Low	Master Protein	Q8TE23	Taste receptor type 1 member 2 OS=Homo sapiens OX=9606 GN=TAS1R2 PE=3 SV=2	0.073	1.782	2	1	1	1	1	839	95.1	6.52	0	1	0	0.01	8.0917e-17		200	0	High	Not Found
FALSE	Low	Master Protein	Q99102	Mucin-4 OS=Homo sapiens OX=9606 GN=MUC4 PE=1 SV=4	0.077	1.736	0	1	1	1	1	2169	231.4	6.27	0	1	0	0.01	8.0917e-17		200	0	High	Not Found
FALSE	Low	Master Protein	Q9Y2D0	Carbonic anhydrase 5B, mitochondrial OS=Homo sapiens OX=9606 GN=CA5B PE=1 SV=1	0.077	1.728	2	1	1	1	1	317	36.4	7.81	0	1	0	0.01	8.0917e-17		200	0	Peak Found	High
FALSE	Low	Master Protein	Q6P9A2	Polypeptide N-acetylgalactosaminyltransferase 18 OS=Homo sapiens OX=9606 GN=GALNT18 PE=2 SV=2	0.079	1.71	1	1	1	1	1	607	69.5	6.49	0	1	0	0.01	8.0917e-17		200	0	High	Not Found
FALSE	Low	Master Protein	P01031	Complement C5 OS=Homo sapiens OX=9606 GN=C5 PE=1 SV=4	0.079	1.703	0	1	1	1	1	1676	188.2	6.52	0	1	0	0.01	8.0917e-17		200	0	High	Not Found
FALSE	Low	Master Protein	Q96EN9	Required for excision 1-B domain-containing protein OS=Homo sapiens OX=9606 GN=REX1BD PE=1 SV=1	0.081	1.685	4	1	1	1	1	201	22.6	6.96	0	1	0	0.01	8.0917e-17		200	0	High	Not Found
FALSE	Low	Master Protein	Q6V702	Uncharacterized protein C4orf22 OS=Homo sapiens OX=9606 GN=C4orf22 PE=2 SV=4	0.083	1.658	3	1	1	1	1	233	26.9	5.44	0	1	0	0.01	8.0917e-17		200	0	High	Not Found
FALSE	Low	Master Protein	Q13368	MAGUK p55 subfamily member 3 OS=Homo sapiens OX=9606 GN=MPP3 PE=1 SV=2	0.085	1.633	1	1	1	1	1	585	66.1	6.81	0	1	0	0.01	8.0917e-17		200	0	High	Not Found
FALSE	Low	Master Protein	Q8TCC7	Solute carrier family 22 member 8 OS=Homo sapiens OX=9606 GN=SLC22A8 PE=1 SV=1	0.089	1.591	1	1	1	1	1	542	59.8	8.85	2.4	1	0	0.01	8.0917e-17		200	0	High	Not Found
FALSE	Low	Master Protein	Q76G19	PDZ domain-containing protein 4 OS=Homo sapiens OX=9606 GN=PDZD4 PE=1 SV=1	0.091	1.573	2	1	1	1	1	769	86.1	6.13	0	1	0	0.01	8.0917e-17		200	0	High	Not Found
FALSE	Low	Master Protein	Q8TD20	Solute carrier family 2, facilitated glucose transporter member 12 OS=Homo sapiens OX=9606 GN=SLC2A12 PE=2 SV=1	0.092	1.561	2	1	1	1	1	617	66.9	8.37	1.64	1	0	0.01	8.0917e-17		200	0	High	Not Found
FALSE	Low	Master Protein	Q6KB66	Keratin, type II cytoskeletal 80 OS=Homo sapiens OX=9606 GN=KRT80 PE=1 SV=2	0.092	1.559	2	1	3	1	1	452	50.5	5.67	3.8	1	0	0.01	8.0917e-17		200	0	High	Not Found
FALSE	Low	Master Protein	Q8IWG1	WD repeat-containing protein 63 OS=Homo sapiens OX=9606 GN=WDR63 PE=2 SV=1	0.093	1.55	1	1	1	1	1	891	102.9	5.74	0	1	0	0.01	8.0917e-17		200	0	High	Not Found
FALSE	Low	Master Protein	Q8IUE1	Homeobox protein TGIF2LX OS=Homo sapiens OX=9606 GN=TGIF2LX PE=1 SV=1	0.098	1.515	3	1	1	1	1	241	26.7	9.14	0	1	0	0.01	8.0917e-17		200	0	Peak Found	High
FALSE	Low	Master Protein	O76027	Annexin A9 OS=Homo sapiens OX=9606 GN=ANXA9 PE=1 SV=3	0.098	1.507	2	1	1	1	1	345	38.3	5.77	0	1	0	0.01	8.0917e-17		200	0	Peak Found	High
FALSE	Low	Master Protein	P0DKB6	Mitochondrial pyruvate carrier 1-like protein OS=Homo sapiens OX=9606 GN=MPC1L PE=2 SV=1	0.1	1.494	15	1	2	1	1	136	15.1	9.94	0	1	0	0.01	8.0917e-17		200	0	Peak Found	High
FALSE	Low	Master Protein	Q9HCQ5	Polypeptide N-acetylgalactosaminyltransferase 9 OS=Homo sapiens OX=9606 GN=GALNT9 PE=1 SV=3	0.1	1.49	1	1	1	1	1	603	68.3	8.44	0	1	0	0.01	8.0917e-17		200	0	High	Not Found
FALSE	Low	Master Protein	Q14993	Collagen alpha-1(XIX) chain OS=Homo sapiens OX=9606 GN=COL19A1 PE=1 SV=3	0.103	1.465	1	1	1	1	1	1142	115.1	8.32	0	1	0	0.01	8.0917e-17		200	0	High	Not Found
FALSE	Low	Master Protein	Q5XX13	F-box/WD repeat-containing protein 10 OS=Homo sapiens OX=9606 GN=FBXW10 PE=2 SV=2	0.104	1.46	2	1	1	1	1	1052	119.8	9.39	0	1	0	0.01	8.0917e-17		200	0	High	Not Found
FALSE	Low	Master Protein	P57058	Hormonally up-regulated neu tumor-associated kinase OS=Homo sapiens OX=9606 GN=HUNK PE=1 SV=1	0.105	1.453	2	1	1	1	1	714	79.6	9.13	2.2	1	0	0.01	8.0917e-17		200	0	High	Not Found
FALSE	Low	Master Protein	Q6UXV1	Izumo sperm-egg fusion protein 2 OS=Homo sapiens OX=9606 GN=IZUMO2 PE=2 SV=1	0.111	1.42	4	1	1	1	1	221	24.8	8.79	0	1	0	0.01	8.0917e-17		200	0	High	Not Found
FALSE	Low	Master Protein	Q9NQ94	APOBEC1 complementation factor OS=Homo sapiens OX=9606 GN=A1CF PE=1 SV=1	0.112	1.41	1	1	1	1	1	594	65.2	8.47	0	1	0	0.01	8.0917e-17		200	0	High	Not Found
FALSE	Low	Master Protein	P08603	Complement factor H OS=Homo sapiens OX=9606 GN=CFH PE=1 SV=4	0.114	1.402	1	1	1	1	1	1231	139	6.61	0	1	0	0.01	8.0917e-17		200	0	High	Not Found
FALSE	Low	Master Protein	P08311	Cathepsin G OS=Homo sapiens OX=9606 GN=CTSG PE=1 SV=2	0.115	1.39	4	1	1	1	1	255	28.8	11.19	0	1	0	0.01	8.0917e-17		200	0	High	Not Found
FALSE	Low	Master Protein	Q9UJ98	Cohesin subunit SA-3 OS=Homo sapiens OX=9606 GN=STAG3 PE=1 SV=2	0.119	1.36	1	1	1	1	1	1225	138.9	5.39	1.91	1	0	0.01	8.0917e-17		200	0	High	Not Found
FALSE	Low	Master Protein	O96015	Dynein light chain 4, axonemal OS=Homo sapiens OX=9606 GN=DNAL4 PE=1 SV=1	0.12	1.354	8	1	1	1	1	105	12	5.49	1.63	1	0	0.01	8.0917e-17		200	0	Peak Found	High
FALSE	Low	Master Protein	A6NC78	Putative golgin subfamily A member 8I OS=Homo sapiens OX=9606 GN=GOLGA8IP PE=5 SV=2	0.123	1.342	1	1	1	1	1	632	71.3	7.52	0	1	0	0.01	8.0917e-17		200	0	High	Not Found
FALSE	Low	Master Protein	Q5JV73	FERM and PDZ domain-containing protein 3 OS=Homo sapiens OX=9606 GN=FRMPD3 PE=2 SV=2	0.126	1.326	0	1	1	1	1	1810	199.1	8.15	0	1	0	0.01	8.0917e-17		200	0	Peak Found	High
FALSE	Low	Master Protein	Q8NAT2	Tudor domain-containing protein 5 OS=Homo sapiens OX=9606 GN=TDRD5 PE=1 SV=3	0.126	1.324	1	1	1	1	1	981	109.7	8.02	0	1	0	0.01	8.0917e-17		200	0	High	Not Found
FALSE	Low	Master Protein	Q99572	P2X purinoceptor 7 OS=Homo sapiens OX=9606 GN=P2RX7 PE=1 SV=4	0.129	1.309	4	1	1	1	1	595	68.5	8.19	0	1	0	0.01	8.0917e-17		200	0	High	Not Found
FALSE	Low	Master Protein	Q6IF63	Olfactory receptor 52W1 OS=Homo sapiens OX=9606 GN=OR52W1 PE=2 SV=2	0.13	1.303	10	1	1	1	1	320	34.4	8.81	0	1	0	0.01	8.0917e-17		200	0	High	Not Found
FALSE	Low	Master Protein	Q9GZY0	Nuclear RNA export factor 2 OS=Homo sapiens OX=9606 GN=NXF2 PE=1 SV=1	0.14	1.258	1	1	1	1	1	626	71.6	7.64	0	1	0	0.01	8.0917e-17		200	0	Peak Found	High
FALSE	Low	Master Protein	Q9H221	ATP-binding cassette sub-family G member 8 OS=Homo sapiens OX=9606 GN=ABCG8 PE=1 SV=1	0.147	1.234	1	1	2	1	1	673	75.6	8.22	0	1	0	0.01	8.0917e-17		200	0	High	Peak Found
FALSE	High	Master Protein	Q8IZD2	Inactive histone-lysine N-methyltransferase 2E OS=Homo sapiens OX=9606 GN=KMT2E PE=1 SV=1	0	78.12	10	13	20	12	1	1858	204.8	7.61	36.02	13	1	0.547	2.47266e-12	5.31	199.8	0.2	High	High
FALSE	High	Master Protein	Q15735	Phosphatidylinositol 4,5-bisphosphate 5-phosphatase A OS=Homo sapiens OX=9606 GN=INPP5J PE=1 SV=3	0	19.943	5	3	6	3	1	1006	107.1	9.11	6.3	3	0	1.366	0.0208094	0	199.8	0.2	High	High
FALSE	High	Master Protein	P04264	Keratin, type II cytoskeletal 1 OS=Homo sapiens OX=9606 GN=KRT1 PE=1 SV=6	0	102.741	35	21	129	16	1	644	66	8.12	245.94	21	1	0.024	8.0917e-17	0	199.6	0.4	High	Peak Found
FALSE	High	Master Protein	P13645	Keratin, type I cytoskeletal 10 OS=Homo sapiens OX=9606 GN=KRT10 PE=1 SV=6	0	88.409	38	18	194	15	1	584	58.8	5.21	297.3	18	1	0.015	8.0917e-17	0.01	199.3	0.7	High	Peak Found
FALSE	Medium	Master Protein	Q4G0A6	Probable ubiquitin carboxyl-terminal hydrolase MINDY-4 OS=Homo sapiens OX=9606 GN=MINDY4 PE=1 SV=2	0.01	4.969	3	2	3	2	1	757	84.3	6.9	1.68	2	0				198.9	1.1	High	High
FALSE	High	Master Protein	Q8IYM9	E3 ubiquitin-protein ligase TRIM22 OS=Homo sapiens OX=9606 GN=TRIM22 PE=1 SV=1	0.001	9.968	6	3	4	3	1	498	56.9	7.72	5.24	3	0				198.4	1.6	Peak Found	High
FALSE	High	Master Protein	P02768	Serum albumin OS=Homo sapiens OX=9606 GN=ALB PE=1 SV=2	0	32.07	8	6	74	6	1	609	69.3	6.28	146.32	6	0	0.023	8.0917e-17	0.14	198.2	1.8	High	Peak Found
FALSE	High	Master Protein	Q9NX78	Transmembrane protein 260 OS=Homo sapiens OX=9606 GN=TMEM260 PE=1 SV=3	0	21.282	7	4	6	4	1	707	79.5	8.4	6.47	4	0	0.678	0.554422	0	197.9	2.1	High	High
FALSE	High	Master Protein	Q5BVD1	TPA-induced transmembrane protein OS=Homo sapiens OX=9606 GN=TTMP PE=1 SV=2	0	27.363	25	3	8	3	1	217	24.3	4.09	12.44	3	0				197.7	2.3	High	High	Acetyl [N-Term]
FALSE	High	Master Protein	O15037	Protein KHNYN OS=Homo sapiens OX=9606 GN=KHNYN PE=1 SV=3	0	56.957	22	11	18	11	1	678	74.5	7.02	34.34	11	0	0.905	0.755689	14.82	197.2	2.8	High	High
FALSE	High	Master Protein	Q08357	Sodium-dependent phosphate transporter 2 OS=Homo sapiens OX=9606 GN=SLC20A2 PE=1 SV=1	0	33.529	11	5	14	5	1	652	70.3	6.54	18.57	5	0	0.01	8.0917e-17	0	196.3	3.7	High	High
FALSE	High	Master Protein	Q9BWJ5	Splicing factor 3B subunit 5 OS=Homo sapiens OX=9606 GN=SF3B5 PE=1 SV=1	0.001	8.346	35	3	8	3	1	86	10.1	6.35	1.84	3	0				194.9	5.1	High	High
FALSE	High	Master Protein	Q96RY7	Intraflagellar transport protein 140 homolog OS=Homo sapiens OX=9606 GN=IFT140 PE=1 SV=1	0	89.529	14	17	32	17	1	1462	165.1	6.04	45.18	17	0	0.944	0.902017	15.49	194.4	5.6	High	High
FALSE	High	Master Protein	Q9BRK0	Receptor expression-enhancing protein 2 OS=Homo sapiens OX=9606 GN=REEP2 PE=1 SV=2	0.006	5.948	8	2	2	2	1	252	28.2	9.54	0	2	0	0.799	0.403381	0	194	6	High	High
FALSE	High	Master Protein	Q9HCE5	N6-adenosine-methyltransferase non-catalytic subunit OS=Homo sapiens OX=9606 GN=METTL14 PE=1 SV=2	0	50.247	13	5	20	5	1	456	52.1	6.21	27.9	5	0	0.068	8.0917e-17	4.89	193.9	6.1	High	High
FALSE	High	Master Protein	Q8WY54	Protein phosphatase 1E OS=Homo sapiens OX=9606 GN=PPM1E PE=1 SV=2	0	33.194	8	4	9	4	1	764	84.9	5.03	21.16	4	0	0.848	0.871852	0	193.8	6.2	High	High
FALSE	High	Master Protein	Q8IW50	Protein FAM219A OS=Homo sapiens OX=9606 GN=FAM219A PE=1 SV=3	0	24.278	43	4	8	4	1	185	20.4	4.73	14.86	4	0	1.132	0.824877	0	193.6	6.4	High	High
FALSE	High	Master Protein	Q9UI14	Prenylated Rab acceptor protein 1 OS=Homo sapiens OX=9606 GN=RABAC1 PE=1 SV=1	0	40.251	24	4	16	4	1	185	20.6	7.34	30.54	4	0	0.939	0.955781	0	193.4	6.6	High	High
FALSE	High	Master Protein	P23511	Nuclear transcription factor Y subunit alpha OS=Homo sapiens OX=9606 GN=NFYA PE=1 SV=2	0	36.936	12	2	9	2	1	347	36.9	8.94	35.39	2	0	0.035	8.0917e-17	0	193.3	6.7	High	High
FALSE	High	Master Protein	Q6NSJ2	Pleckstrin homology-like domain family B member 3 OS=Homo sapiens OX=9606 GN=PHLDB3 PE=2 SV=3	0	12.581	6	4	4	4	1	640	71.9	6.57	6.58	4	0	1.378	0.373762	0	193.1	6.9	High	High
FALSE	High	Master Protein	Q7Z3D4	LysM and putative peptidoglycan-binding domain-containing protein 3 OS=Homo sapiens OX=9606 GN=LYSMD3 PE=1 SV=2	0	26.458	14	3	5	3	1	306	34.5	5.97	16.07	3	0	0.287	8.67442e-06	0	192.8	7.2	High	High
FALSE	High	Master Protein	P69905	Hemoglobin subunit alpha OS=Homo sapiens OX=9606 GN=HBA1 PE=1 SV=2	0	17.293	22	3	12	3	1	142	15.2	8.68	17.15	3	0	0.063	8.0917e-17	0	192.6	7.4	High	Peak Found
FALSE	High	Master Protein	Q9NX01	Thioredoxin-like protein 4B OS=Homo sapiens OX=9606 GN=TXNL4B PE=1 SV=1	0	25.186	19	3	8	3	1	149	17	6	17.1	3	0				192.5	7.5	High	High
FALSE	High	Master Protein	Q96FQ6	Protein S100-A16 OS=Homo sapiens OX=9606 GN=S100A16 PE=1 SV=1	0	20.22	30	2	7	2	1	103	11.8	6.79	7.05	2	0	0.315	0.00303869	0	192.4	7.6	High	High
FALSE	High	Master Protein	P56177	Homeobox protein DLX-1 OS=Homo sapiens OX=9606 GN=DLX1 PE=1 SV=3	0	12.949	20	4	5	3	1	255	27.3	9.7	8.21	4	1	0.028	8.0917e-17	0	191.8	8.2	Peak Found	High
FALSE	High	Master Protein	Q9UH36	SRR1-like protein OS=Homo sapiens OX=9606 GN=SRRD PE=2 SV=1	0.001	9.389	4	1	3	1	1	339	38.5	5.41	7.75	1	0	0.048	8.0917e-17	0	190.8	9.2	High	High
FALSE	High	Master Protein	P10072	Krueppel-related zinc finger protein 1 OS=Homo sapiens OX=9606 GN=HKR1 PE=2 SV=4	0.001	8.323	4	2	3	2	1	659	75.1	9.25	3.67	2	0	0.049	8.0917e-17	0	190.7	9.3	High	High
FALSE	High	Master Protein	Q8IYB5	Stromal membrane-associated protein 1 OS=Homo sapiens OX=9606 GN=SMAP1 PE=1 SV=2	0	22.656	5	2	9	2	1	467	50.4	8.75	19.5	2	0	0.187	8.0917e-17	18.67	190.3	9.7	High	High
FALSE	High	Master Protein	A2RRP1	Neuroblastoma-amplified sequence OS=Homo sapiens OX=9606 GN=NBAS PE=1 SV=2	0	285.466	21	40	99	40	1	2371	268.4	5.96	185.35	40	0	1.043	0.950695	16.59	190.2	9.8	High	High
FALSE	High	Master Protein	Q8TD10	Mirror-image polydactyly gene 1 protein OS=Homo sapiens OX=9606 GN=MIPOL1 PE=1 SV=1	0	29.842	17	6	8	5	1	442	51.5	5.72	9.95	6	0				189.9	10.1	High	High
FALSE	High	Master Protein	Q8NFP9	Neurobeachin OS=Homo sapiens OX=9606 GN=NBEA PE=1 SV=3	0	102.597	7	16	34	13	1	2946	327.6	6.18	73.31	16	0	0.745	0.162522	7.47	189.6	10.4	High	High
FALSE	High	Master Protein	Q96S53	Dual specificity testis-specific protein kinase 2 OS=Homo sapiens OX=9606 GN=TESK2 PE=1 SV=1	0	12.807	7	4	5	4	1	571	63.6	7.06	3.39	4	0				189.6	10.4	High	High
FALSE	High	Master Protein	P07996	Thrombospondin-1 OS=Homo sapiens OX=9606 GN=THBS1 PE=1 SV=2	0	46.946	10	10	14	9	1	1170	129.3	4.94	24.19	10	0	0.154	4.0078e-11	0	188.8	11.2	High	High
FALSE	High	Master Protein	O94991	SLIT and NTRK-like protein 5 OS=Homo sapiens OX=9606 GN=SLITRK5 PE=2 SV=2	0	31.771	6	5	10	5	1	958	107.4	6.95	18.91	5	0	0.558	0.238811	0	188.8	11.2	High	High
FALSE	High	Master Protein	P17612	cAMP-dependent protein kinase catalytic subunit alpha OS=Homo sapiens OX=9606 GN=PRKACA PE=1 SV=2	0	45.98	22	6	30	2	1	351	40.6	8.79	49.45	6	0				188.6	11.4	High	High
FALSE	High	Master Protein	Q9Y6Q1	Calpain-6 OS=Homo sapiens OX=9606 GN=CAPN6 PE=1 SV=2	0	20.335	12	6	7	6	1	641	74.5	7.05	7.98	6	0				188.5	11.5	High	High
FALSE	High	Master Protein	Q9BY27	Protein DGCR6L OS=Homo sapiens OX=9606 GN=DGCR6L PE=1 SV=2	0.001	8.603	14	2	3	1	1	220	24.9	7.5	5.66	2	0	0.062	8.0917e-17	0	188.4	11.6	Peak Found	High
FALSE	Medium	Master Protein	Q96QP1	Alpha-protein kinase 1 OS=Homo sapiens OX=9606 GN=ALPK1 PE=2 SV=3	0.016	4.171	2	2	2	2	1	1244	138.8	6.24	1.66	2	0				188.4	11.6	High	High
FALSE	High	Master Protein	Q7Z6V5	tRNA-specific adenosine deaminase 2 OS=Homo sapiens OX=9606 GN=ADAT2 PE=1 SV=1	0	24.045	26	3	6	3	1	191	21	6.74	10.82	3	0				188.3	11.7	High	High
FALSE	High	Master Protein	Q9NZA1	Chloride intracellular channel protein 5 OS=Homo sapiens OX=9606 GN=CLIC5 PE=1 SV=3	0	21.725	13	4	13	3	1	410	46.5	4.82	24.16	4	0	0.071	8.0917e-17	0	187.8	12.2	High	High
FALSE	High	Master Protein	P35712	Transcription factor SOX-6 OS=Homo sapiens OX=9606 GN=SOX6 PE=1 SV=3	0	26.862	7	5	8	5	1	828	91.9	7.78	14.52	5	0				187.6	12.4	High	High
FALSE	High	Master Protein	Q9NUK0	Muscleblind-like protein 3 OS=Homo sapiens OX=9606 GN=MBNL3 PE=1 SV=2	0	15.66	7	3	7	1	1	354	38.5	8.81	15	3	2				187.5	12.5	High	High
FALSE	High	Master Protein	Q9BRL6	Serine/arginine-rich splicing factor 8 OS=Homo sapiens OX=9606 GN=SRSF8 PE=1 SV=1	0	33.847	11	3	151	1	1	282	32.3	11.72	277.81	3	0	0.071	8.0917e-17	0	186.7	13.3	High	High
FALSE	High	Master Protein	O15054	Lysine-specific demethylase 6B OS=Homo sapiens OX=9606 GN=KDM6B PE=1 SV=4	0	24.968	3	4	7	4	1	1643	176.5	8.54	16.34	4	0	0.833	0.906836	0	186.2	13.8	High	High
FALSE	High	Master Protein	Q92624	Amyloid protein-binding protein 2 OS=Homo sapiens OX=9606 GN=APPBP2 PE=1 SV=2	0	18.967	10	5	7	5	1	585	66.8	6.9	11.13	5	0	1.291	0.505183	0	186	14	High	High
FALSE	High	Master Protein	Q7L9B9	Endonuclease/exonuclease/phosphatase family domain-containing protein 1 OS=Homo sapiens OX=9606 GN=EEPD1 PE=1 SV=2	0	69.317	21	10	22	10	1	569	62.4	8.41	51.76	10	0	0.808	0.452709	12.72	185.9	14.1	High	High
FALSE	High	Master Protein	P30511	HLA class I histocompatibility antigen, alpha chain F OS=Homo sapiens OX=9606 GN=HLA-F PE=1 SV=3	0	35.916	21	5	9	5	1	346	39	5.57	22.62	5	0	0.033	8.0917e-17	0	185.9	14.1	High	High
FALSE	High	Master Protein	Q58EX2	Protein sidekick-2 OS=Homo sapiens OX=9606 GN=SDK2 PE=1 SV=3	0	19.663	2	5	8	4	1	2172	239.2	7.06	8.17	5	0	0.643	0.515885	0	185.8	14.2	High	High
FALSE	High	Master Protein	Q96FK6	WD repeat-containing protein 89 OS=Homo sapiens OX=9606 GN=WDR89 PE=2 SV=1	0	35.703	25	7	14	7	1	387	43.2	6.13	23.84	7	0	0.759	0.270398	23.05	185.2	14.8	High	High
FALSE	High	Master Protein	Q99767	Amyloid-beta A4 precursor protein-binding family A member 2 OS=Homo sapiens OX=9606 GN=APBA2 PE=1 SV=3	0	32.829	10	5	13	5	1	749	82.5	4.86	17.73	5	0				184.6	15.4	High	High
FALSE	High	Master Protein	Q92567	Protein FAM168A OS=Homo sapiens OX=9606 GN=FAM168A PE=1 SV=2	0	22.837	16	3	14	3	1	244	26.2	8.98	34.61	3	0	0.636	0.0391725	0	184.2	15.8	High	High	Acetyl [N-Term]
FALSE	Medium	Master Protein	Q69YU5	Uncharacterized protein C12orf73 OS=Homo sapiens OX=9606 GN=C12orf73 PE=3 SV=2	0.018	3.998	10	1	6	1	1	71	8	9.16	5.48	1	0	0.089	8.0917e-17	0	183.6	16.4	High	High
FALSE	High	Master Protein	P09455	Retinol-binding protein 1 OS=Homo sapiens OX=9606 GN=RBP1 PE=1 SV=2	0	27.207	25	3	9	3	1	135	15.8	5.11	19.9	3	0	0.61	0.436355	0	183.3	16.7	High	High
FALSE	High	Master Protein	P0C870	JmjC domain-containing protein 7 OS=Homo sapiens OX=9606 GN=JMJD7 PE=1 SV=1	0	11.925	10	2	3	2	1	316	35.9	5.38	6.49	2	0				183	17	High	High
FALSE	High	Master Protein	Q06136	3-ketodihydrosphingosine reductase OS=Homo sapiens OX=9606 GN=KDSR PE=1 SV=1	0	54.663	20	5	18	5	1	332	36.2	7.12	36.04	5	0	0.911	0.902017	11.61	182.4	17.6	High	High
FALSE	High	Master Protein	P54760	Ephrin type-B receptor 4 OS=Homo sapiens OX=9606 GN=EPHB4 PE=1 SV=2	0	105.581	20	15	41	11	1	987	108.2	6.9	80.05	15	3	0.551	0.000199554	32.13	182.3	17.7	High	High
FALSE	High	Master Protein	P51805	Plexin-A3 OS=Homo sapiens OX=9606 GN=PLXNA3 PE=1 SV=2	0	81.803	8	14	37	7	1	1871	207.6	7.31	67.53	14	0	0.655	0.561521	15.43	181.7	18.3	High	High
FALSE	High	Master Protein	O75161	Nephrocystin-4 OS=Homo sapiens OX=9606 GN=NPHP4 PE=1 SV=2	0	17.115	4	5	5	5	1	1426	157.5	8.13	6.65	5	0	0.302	4.83114e-09	27.46	181.4	18.6	High	High
FALSE	High	Master Protein	Q5SR56	Hippocampus abundant transcript-like protein 1 OS=Homo sapiens OX=9606 GN=MFSD14B PE=2 SV=3	0	23.116	6	2	7	2	1	506	54.5	5.25	20.52	2	0	0.966	0.991693	0	181.1	18.9	High	High
FALSE	High	Master Protein	O60911	Cathepsin L2 OS=Homo sapiens OX=9606 GN=CTSV PE=1 SV=2	0	15.321	9	2	5	2	1	334	37.3	8.76	9.06	2	0	0.107	2.7606e-11	0	180.7	19.3	High	High
FALSE	High	Master Protein	Q14934	Nuclear factor of activated T-cells, cytoplasmic 4 OS=Homo sapiens OX=9606 GN=NFATC4 PE=1 SV=2	0	38.413	11	7	11	7	1	902	95.4	5.38	16.57	7	0				180.6	19.4	High	High
FALSE	High	Master Protein	P24864	G1/S-specific cyclin-E1 OS=Homo sapiens OX=9606 GN=CCNE1 PE=1 SV=2	0.005	6.284	5	2	2	2	1	410	47	6.04	3.59	2	0				180.6	19.4	Peak Found	High
FALSE	High	Master Protein	Q8IW45	ATP-dependent (S)-NAD(P)H-hydrate dehydratase OS=Homo sapiens OX=9606 GN=NAXD PE=1 SV=1	0	15.006	16	4	4	4	1	347	36.6	8.06	4.94	4	0	1.071	0.933166	0	180.3	19.7	High	High
FALSE	High	Master Protein	Q96GP6	Scavenger receptor class F member 2 OS=Homo sapiens OX=9606 GN=SCARF2 PE=1 SV=4	0	47.769	9	7	17	7	1	870	92.4	8.44	25	7	0	0.607	0.00965626	6.14	179.9	20.1	High	High
FALSE	High	Master Protein	Q8N0W3	L-fucose kinase OS=Homo sapiens OX=9606 GN=FUK PE=2 SV=2	0	18.955	6	4	5	4	1	1084	117.5	6.25	6.78	4	0				179.9	20.1	High	High
FALSE	High	Master Protein	Q9UBK7	Rab-like protein 2A OS=Homo sapiens OX=9606 GN=RABL2A PE=1 SV=1	0	16.262	12	2	6	2	1	228	26.1	4.89	11.72	2	0				179.9	20.1	High	High
FALSE	High	Master Protein	O00571	ATP-dependent RNA helicase DDX3X OS=Homo sapiens OX=9606 GN=DDX3X PE=1 SV=3	0	259.384	42	23	593	21	1	662	73.2	7.18	1168.49	23	2	1.247	0.0829048	6.46	179.7	20.3	High	High
FALSE	High	Master Protein	P17405	Sphingomyelin phosphodiesterase OS=Homo sapiens OX=9606 GN=SMPD1 PE=1 SV=4	0.001	9.183	4	2	6	2	1	629	69.7	7.28	10.23	2	0	0.246	5.30841e-05	0	179.2	20.8	High	High
FALSE	High	Master Protein	O75525	KH domain-containing, RNA-binding, signal transduction-associated protein 3 OS=Homo sapiens OX=9606 GN=KHDRBS3 PE=1 SV=1	0	29.462	16	6	77	4	1	346	38.8	7.61	75.58	6	0	0.121	8.0917e-17	0	178.6	21.4	High	High
FALSE	High	Master Protein	P04114	Apolipoprotein B-100 OS=Homo sapiens OX=9606 GN=APOB PE=1 SV=2	0	42.3	2	11	28	9	1	4563	515.3	7.05	37.92	11	0	0.422	9.01851e-08	18.63	178.5	21.5	High	High
FALSE	High	Master Protein	Q9Y3M8	StAR-related lipid transfer protein 13 OS=Homo sapiens OX=9606 GN=STARD13 PE=1 SV=2	0	23.873	4	3	5	3	1	1113	124.9	7.02	12.14	3	0	0.954	0.999021	0	178.5	21.5	High	High
FALSE	High	Master Protein	Q53G59	Kelch-like protein 12 OS=Homo sapiens OX=9606 GN=KLHL12 PE=1 SV=2	0	22.431	10	5	8	5	1	568	63.2	5.44	13.69	5	0				178.5	21.5	High	High
FALSE	High	Master Protein	Q8WUW1	Protein BRICK1 OS=Homo sapiens OX=9606 GN=BRK1 PE=1 SV=1	0	14.398	27	2	4	2	1	75	8.7	5.45	11.93	2	0	0.933	0.996884	0	178.5	21.5	High	High
FALSE	High	Master Protein	Q8IWB9	Testis-expressed protein 2 OS=Homo sapiens OX=9606 GN=TEX2 PE=1 SV=2	0	27.074	10	7	8	7	1	1127	125.2	6.01	10.27	7	0	0.462	0.0730013	0	178.2	21.8	High	High
FALSE	High	Master Protein	Q9UHA2	SS18-like protein 2 OS=Homo sapiens OX=9606 GN=SS18L2 PE=3 SV=1	0	16.604	26	2	6	2	1	77	8.8	5.83	12.42	2	0	0.124	8.77077e-12	0	178	22	High	High
FALSE	High	Master Protein	Q8TB45	DEP domain-containing mTOR-interacting protein OS=Homo sapiens OX=9606 GN=DEPTOR PE=1 SV=2	0.002	7.721	8	3	4	3	1	409	46.3	8.07	0	3	0	0.348	0.0133423	0	177.9	22.1	High	High
FALSE	High	Master Protein	O15304	Apoptosis regulatory protein Siva OS=Homo sapiens OX=9606 GN=SIVA1 PE=1 SV=2	0	21.87	23	3	10	3	1	175	18.7	7.61	16.96	3	0	0.973	0.991926	0	177.8	22.2	High	High
FALSE	High	Master Protein	P51955	Serine/threonine-protein kinase Nek2 OS=Homo sapiens OX=9606 GN=NEK2 PE=1 SV=1	0	14.132	9	4	7	3	1	445	51.7	8.9	17.06	4	0				177.7	22.3	High	Peak Found
FALSE	High	Master Protein	P0CG39	POTE ankyrin domain family member J OS=Homo sapiens OX=9606 GN=POTEJ PE=3 SV=1	0	51.91	9	6	488	4	1	1038	117.3	5.97	992.97	6	0	0.731	0.766945	24.53	177.6	22.4	High	High
FALSE	High	Master Protein	Q07352	mRNA decay activator protein ZFP36L1 OS=Homo sapiens OX=9606 GN=ZFP36L1 PE=1 SV=1	0	11.609	11	3	5	3	1	338	36.3	7.96	7.17	3	0				177.6	22.4	High	High
FALSE	High	Master Protein	Q13191	E3 ubiquitin-protein ligase CBL-B OS=Homo sapiens OX=9606 GN=CBLB PE=1 SV=2	0	40.672	7	6	15	5	1	982	109.4	7.88	31.58	6	0	0.776	0.860882	0.44	177.5	22.5	High	High
FALSE	High	Master Protein	Q9HAV0	Guanine nucleotide-binding protein subunit beta-4 OS=Homo sapiens OX=9606 GN=GNB4 PE=1 SV=3	0	71.575	22	5	56	2	1	340	37.5	6	103.83	5	0	0.167	2.81268e-09	11.19	177.4	22.6	High	High
FALSE	High	Master Protein	Q8N5J2	Ubiquitin carboxyl-terminal hydrolase MINDY-1 OS=Homo sapiens OX=9606 GN=MINDY1 PE=1 SV=2	0	28.024	16	5	11	5	1	469	51.7	4.86	22.98	5	0	0.531	0.181777	0	177.4	22.6	High	High	Acetyl [N-Term]
FALSE	High	Master Protein	Q6ZSS7	Major facilitator superfamily domain-containing protein 6 OS=Homo sapiens OX=9606 GN=MFSD6 PE=1 SV=2	0	16.711	5	2	3	2	1	791	88	5.53	9.09	2	0	0.619	0.474162	0	177.3	22.7	High	High
FALSE	High	Master Protein	Q12982	BCL2/adenovirus E1B 19 kDa protein-interacting protein 2 OS=Homo sapiens OX=9606 GN=BNIP2 PE=1 SV=1	0	13.348	11	3	4	3	1	314	36	4.81	4.05	3	0				177.3	22.7	Peak Found	High
FALSE	High	Master Protein	Q9NP64	Nucleolar protein of 40 kDa OS=Homo sapiens OX=9606 GN=ZCCHC17 PE=1 SV=1	0	24.877	16	3	25	3	1	241	27.6	9.7	41.95	3	0	0.191	4.49925e-09	0	177.2	22.8	High	High
FALSE	High	Master Protein	O95772	STARD3 N-terminal-like protein OS=Homo sapiens OX=9606 GN=STARD3NL PE=1 SV=1	0	17.882	21	3	12	3	1	234	26.6	4.81	17.22	3	0	1.113	0.907485	0	176.8	23.2	High	High
FALSE	High	Master Protein	Q14CB8	Rho GTPase-activating protein 19 OS=Homo sapiens OX=9606 GN=ARHGAP19 PE=1 SV=1	0	40.713	19	7	14	7	1	494	55.7	9.36	18.53	7	0	1.117	0.884801	0	176.4	23.6	High	High
FALSE	High	Master Protein	P02538	Keratin, type II cytoskeletal 6A OS=Homo sapiens OX=9606 GN=KRT6A PE=1 SV=3	0	83.471	28	17	190	4	1	564	60	8	227.56	17	3				176.3	23.7	High	Peak Found
FALSE	High	Master Protein	O75356	Ectonucleoside triphosphate diphosphohydrolase 5 OS=Homo sapiens OX=9606 GN=ENTPD5 PE=1 SV=1	0.001	9.935	9	3	5	3	1	428	47.5	6.33	3.61	3	0	0.135	4.68144e-09	0	176.2	23.8	High	High
FALSE	High	Master Protein	Q96GE4	Centrosomal protein of 95 kDa OS=Homo sapiens OX=9606 GN=CEP95 PE=1 SV=1	0	21.195	6	4	5	4	1	821	95.2	8.59	12.02	4	0	0.211	1.63666e-11	10.09	176	24	High	High
FALSE	High	Master Protein	Q9UNF1	Melanoma-associated antigen D2 OS=Homo sapiens OX=9606 GN=MAGED2 PE=1 SV=2	0	183.229	38	16	140	14	1	606	64.9	9.32	325.96	16	2	0.857	0.205731	7.27	175.9	24.1	High	High
FALSE	High	Master Protein	O95707	Ribonuclease P protein subunit p29 OS=Homo sapiens OX=9606 GN=POP4 PE=1 SV=2	0	25.286	19	3	8	3	1	220	25.4	10.07	9.45	3	0	0.956	0.991925	132.06	175.9	24.1	High	High
FALSE	High	Master Protein	Q9HA92	Radical S-adenosyl methionine domain-containing protein 1, mitochondrial OS=Homo sapiens OX=9606 GN=RSAD1 PE=2 SV=2	0	37.344	17	6	11	6	1	442	48.7	7.78	24.19	6	0				175.8	24.2	High	High
FALSE	High	Master Protein	Q13488	V-type proton ATPase 116 kDa subunit a isoform 3 OS=Homo sapiens OX=9606 GN=TCIRG1 PE=1 SV=3	0	32.592	10	7	13	7	1	830	92.9	7.12	12.79	7	0				175.6	24.4	High	High
FALSE	High	Master Protein	Q9NWS9	Zinc finger protein 446 OS=Homo sapiens OX=9606 GN=ZNF446 PE=1 SV=1	0	17.91	8	3	5	3	1	450	48.9	6.09	6.5	3	0	0.507	0.181777	0	175.3	24.7	High	High
FALSE	High	Master Protein	Q6TCH7	Progestin and adipoQ receptor family member 3 OS=Homo sapiens OX=9606 GN=PAQR3 PE=1 SV=2	0	12.045	7	2	4	2	1	311	36.2	8.53	8.92	2	0	0.353	0.00371628	0	174.9	25.1	High	High
FALSE	Medium	Master Protein	P56817	Beta-secretase 1 OS=Homo sapiens OX=9606 GN=BACE1 PE=1 SV=3	0.014	4.437	4	2	2	2	1	501	55.7	5.52	4.17	2	0				174.8	25.2	Peak Found	High
FALSE	High	Master Protein	Q15223	Nectin-1 OS=Homo sapiens OX=9606 GN=NECTIN1 PE=1 SV=3	0	21.953	18	5	5	5	1	517	57.1	6.1	13.34	5	0	0.887	0.97545	0	174.7	25.3	High	High
FALSE	High	Master Protein	P13611	Versican core protein OS=Homo sapiens OX=9606 GN=VCAN PE=1 SV=3	0	59.81	4	12	18	12	1	3396	372.6	4.51	31.86	12	0	0.466	0.00335226	0	174.5	25.5	High	High
FALSE	High	Master Protein	Q96EN8	Molybdenum cofactor sulfurase OS=Homo sapiens OX=9606 GN=MOCOS PE=1 SV=2	0	25.918	6	4	7	4	1	888	98.1	6.7	6.44	4	0	0.831	0.927861	0	174.4	25.6	High	High
FALSE	High	Master Protein	Q9H4F8	SPARC-related modular calcium-binding protein 1 OS=Homo sapiens OX=9606 GN=SMOC1 PE=1 SV=1	0	15.939	8	3	4	3	1	434	48.1	8.22	5.77	3	0	0.308	0.00114739	0	174.4	25.6	High	High
FALSE	High	Master Protein	Q96PN7	Transcriptional-regulating factor 1 OS=Homo sapiens OX=9606 GN=TRERF1 PE=1 SV=1	0	23.417	6	6	9	6	1	1200	132.2	6.74	8.69	6	0	0.386	0.0131313	0	174.3	25.7	High	High
FALSE	High	Master Protein	Q9BWL3	Uncharacterized protein C1orf43 OS=Homo sapiens OX=9606 GN=C1orf43 PE=2 SV=1	0	36.49	30	5	9	5	1	253	28.8	9.6	14.27	5	0	0.99	0.989123	0	174.1	25.9	High	High
FALSE	High	Master Protein	Q8IVT2	Mitotic interactor and substrate of PLK1 OS=Homo sapiens OX=9606 GN=MISP PE=1 SV=1	0	19.471	10	5	6	5	1	679	75.3	6.83	13.96	5	0				174.1	25.9	High	High
FALSE	Low	Master Protein	Q9NTU7	Cerebellin-4 OS=Homo sapiens OX=9606 GN=CBLN4 PE=1 SV=1	0.057	2.257	3	1	2	1	1	201	21.8	8.73	4.05	1	0	0.149	2.18535e-09	0	174	26	Peak Found	High
FALSE	High	Master Protein	Q92831	Histone acetyltransferase KAT2B OS=Homo sapiens OX=9606 GN=KAT2B PE=1 SV=3	0	21.878	9	7	8	6	1	832	93	9.01	10.2	7	0	0.521	0.180345	0	173.9	26.1	High	High
FALSE	High	Master Protein	O43157	Plexin-B1 OS=Homo sapiens OX=9606 GN=PLXNB1 PE=1 SV=3	0	30.587	4	4	7	4	1	2135	232.2	5.49	15.72	4	0	0.758	0.834329	0	173.8	26.2	High	High
FALSE	High	Master Protein	Q2MV58	Tectonic-1 OS=Homo sapiens OX=9606 GN=TCTN1 PE=2 SV=2	0	11.848	9	4	5	4	1	587	63.5	5.5	8.55	4	0	0.08	8.0917e-17	0	173.5	26.5	High	High
FALSE	High	Master Protein	Q16635	Tafazzin OS=Homo sapiens OX=9606 GN=TAZ PE=1 SV=1	0.001	11.433	12	3	4	3	1	292	33.4	8.91	2.15	3	0				173.4	26.6	High	High
FALSE	High	Master Protein	Q6UX71	Plexin domain-containing protein 2 OS=Homo sapiens OX=9606 GN=PLXDC2 PE=1 SV=1	0.004	6.493	4	2	3	2	1	529	59.5	6.46	2.22	2	0	0.477	0.0801497	0	173.2	26.8	High	Peak Found
FALSE	High	Master Protein	Q9NX08	COMM domain-containing protein 8 OS=Homo sapiens OX=9606 GN=COMMD8 PE=1 SV=1	0	16.966	20	3	13	3	1	183	21.1	5.43	26.07	3	0	1.04	0.970034	2.94	172.8	27.2	High	High	Acetyl [N-Term]
FALSE	High	Master Protein	Q15759	Mitogen-activated protein kinase 11 OS=Homo sapiens OX=9606 GN=MAPK11 PE=1 SV=2	0	25.94	13	4	14	3	1	364	41.3	5.83	28.01	4	0	1.054	0.933166	0	172.5	27.5	High	High
FALSE	High	Master Protein	Q03112	MDS1 and EVI1 complex locus protein EVI1 OS=Homo sapiens OX=9606 GN=MECOM PE=1 SV=2	0	47.372	11	10	15	5	1	1051	118.2	6.74	23.31	10	0				172.4	27.6	High	High
FALSE	High	Master Protein	O60669	Monocarboxylate transporter 2 OS=Homo sapiens OX=9606 GN=SLC16A7 PE=1 SV=2	0	14.797	4	2	5	2	1	478	52.2	9.31	8.58	2	0	0.646	0.557186	0	172.4	27.6	High	High
FALSE	High	Master Protein	Q8IWT0	Protein archease OS=Homo sapiens OX=9606 GN=ZBTB8OS PE=1 SV=2	0.001	11.24	11	2	5	2	1	167	19.5	4.49	7.71	2	0	1.114	0.9073	0	172.3	27.7	High	High
FALSE	High	Master Protein	Q9NWX5	Ankyrin repeat and SOCS box protein 6 OS=Homo sapiens OX=9606 GN=ASB6 PE=1 SV=1	0	48.376	24	9	29	9	1	421	47.1	6.01	28.78	9	0	1.073	0.949057	21.26	172.2	27.8	High	High
FALSE	High	Master Protein	O00478	Butyrophilin subfamily 3 member A3 OS=Homo sapiens OX=9606 GN=BTN3A3 PE=1 SV=1	0	14.095	8	4	4	2	1	584	65	5.53	4.21	4	1				172.2	27.8	High	Not Found
FALSE	High	Master Protein	Q7Z3J2	UPF0505 protein C16orf62 OS=Homo sapiens OX=9606 GN=C16orf62 PE=1 SV=2	0	136.955	24	19	48	19	1	963	109.5	7.21	86.58	19	0	0.776	0.154144	16.29	171.6	28.4	High	High
FALSE	High	Master Protein	O43791	Speckle-type POZ protein OS=Homo sapiens OX=9606 GN=SPOP PE=1 SV=1	0	14.652	7	2	4	2	1	374	42.1	5.8	7.17	2	0	0.165	7.51849e-08	0	171.6	28.4	High	High
FALSE	High	Master Protein	Q15560	Transcription elongation factor A protein 2 OS=Homo sapiens OX=9606 GN=TCEA2 PE=1 SV=1	0	53.71	30	6	23	4	1	299	33.6	9.13	45.4	6	0	0.278	0.000121058	0	171.5	28.5	High	High
FALSE	High	Master Protein	Q9H1Z9	Tetraspanin-10 OS=Homo sapiens OX=9606 GN=TSPAN10 PE=2 SV=1	0	29.053	16	4	11	4	1	355	36.5	5.86	11.2	4	0	0.3	0.000778914	0	171.5	28.5	High	High
FALSE	High	Master Protein	Q8N594	MPN domain-containing protein OS=Homo sapiens OX=9606 GN=MPND PE=1 SV=1	0.002	8.295	7	3	4	3	1	471	50.6	5.72	3.94	3	0				171.4	28.6	High	High
FALSE	High	Master Protein	Q9NYJ1	Cytochrome c oxidase assembly factor 4 homolog, mitochondrial OS=Homo sapiens OX=9606 GN=COA4 PE=1 SV=2	0.001	10.977	16	1	2	1	1	87	10.1	6.04	6.51	1	0	0.169	2.97373e-07	0	171.1	28.9	High	High
FALSE	High	Master Protein	Q9BW30	Tubulin polymerization-promoting protein family member 3 OS=Homo sapiens OX=9606 GN=TPPP3 PE=1 SV=1	0	26.103	20	3	10	3	1	176	19	9.13	20.56	3	0	0.514	0.0981825	8.73	170.9	29.1	High	High
FALSE	High	Master Protein	Q3KR37	GRAM domain-containing protein 1B OS=Homo sapiens OX=9606 GN=GRAMD1B PE=1 SV=1	0	22.155	6	4	8	4	1	738	85.3	6.21	11.83	4	0	0.315	0.00104244	0	170.6	29.4	High	High
FALSE	High	Master Protein	Q9NVM6	DnaJ homolog subfamily C member 17 OS=Homo sapiens OX=9606 GN=DNAJC17 PE=1 SV=1	0	29.916	13	3	27	3	1	304	34.7	8.53	69.44	3	0	0.759	0.639415	0	170.5	29.5	High	High
FALSE	High	Master Protein	P52799	Ephrin-B2 OS=Homo sapiens OX=9606 GN=EFNB2 PE=1 SV=1	0	39.953	32	7	16	6	1	333	36.9	8.85	35.39	7	0	0.197	1.14884e-08	0	170.4	29.6	High	High
FALSE	High	Master Protein	Q8IWT3	Cullin-9 OS=Homo sapiens OX=9606 GN=CUL9 PE=1 SV=2	0	50.156	3	6	17	4	1	2517	281	5.45	32.61	6	0	0.456	0.0732291	0	170.3	29.7	High	High
FALSE	High	Master Protein	O75052	Carboxyl-terminal PDZ ligand of neuronal nitric oxide synthase protein OS=Homo sapiens OX=9606 GN=NOS1AP PE=1 SV=3	0	36.284	14	8	22	7	1	506	56.1	6.3	26.85	8	0	0.881	0.902017	0	169.8	30.2	High	High
FALSE	High	Master Protein	P31314	T-cell leukemia homeobox protein 1 OS=Homo sapiens OX=9606 GN=TLX1 PE=1 SV=1	0	15.415	6	2	5	2	1	330	34.3	9.45	10.39	2	0				169.8	30.2	High	High
FALSE	High	Master Protein	Q9Y2G0	Protein EFR3 homolog B OS=Homo sapiens OX=9606 GN=EFR3B PE=1 SV=2	0	43.746	12	7	15	7	1	817	92.4	6.7	28.14	7	0	0.91	0.917827	17.25	169.7	30.3	High	High	Acetyl [N-Term]
FALSE	High	Master Protein	Q14112	Nidogen-2 OS=Homo sapiens OX=9606 GN=NID2 PE=1 SV=3	0	49.081	7	9	18	7	1	1375	151.2	5.29	32.98	9	0	0.467	0.0796099	0	169.6	30.4	High	High
FALSE	High	Master Protein	Q9P2F8	Signal-induced proliferation-associated 1-like protein 2 OS=Homo sapiens OX=9606 GN=SIPA1L2 PE=1 SV=2	0	34.831	6	6	10	6	1	1722	190.3	6.77	15.51	6	0	0.85	0.944936	0	169.4	30.6	High	High
FALSE	High	Master Protein	Q2TAK8	PWWP domain-containing protein MUM1 OS=Homo sapiens OX=9606 GN=MUM1 PE=1 SV=3	0	30.626	8	4	10	4	1	710	78.6	8.54	20.78	4	0	0.5	0.193519	0	169.4	30.6	High	High
FALSE	High	Master Protein	O75581	Low-density lipoprotein receptor-related protein 6 OS=Homo sapiens OX=9606 GN=LRP6 PE=1 SV=2	0	78.22	10	12	28	7	1	1613	180.3	5.31	48.6	12	0	0.611	0.115801	28.54	169.3	30.7	High	High
FALSE	High	Master Protein	Q14520	Hyaluronan-binding protein 2 OS=Homo sapiens OX=9606 GN=HABP2 PE=1 SV=1	0.002	7.376	3	2	6	2	1	560	62.6	6.54	4.69	2	0	0.367	2.25803e-05	0	169.3	30.7	High	High
FALSE	High	Master Protein	Q9UBG0	C-type mannose receptor 2 OS=Homo sapiens OX=9606 GN=MRC2 PE=1 SV=2	0	85.936	9	9	32	9	1	1479	166.6	5.83	75.96	9	0	0.339	4.94722e-06	3.95	169.2	30.8	High	High
FALSE	Medium	Master Protein	Q9BQC6	Ribosomal protein 63, mitochondrial OS=Homo sapiens OX=9606 GN=MRPL57 PE=1 SV=1	0.029	3.51	7	1	7	1	1	102	12.3	11.44	12.99	1	0	0.182	3.5906e-15	0	169.2	30.8	High	High
FALSE	High	Master Protein	Q9NUU6	Inactive ubiquitin thioesterase FAM105A OS=Homo sapiens OX=9606 GN=FAM105A PE=2 SV=1	0	29.004	21	5	8	5	1	356	42.2	9.29	11.59	5	0	0.669	0.626333	3.16	169	31	High	High
FALSE	High	Master Protein	Q99551	Transcription termination factor 1, mitochondrial OS=Homo sapiens OX=9606 GN=MTERF1 PE=1 SV=1	0	19.788	7	3	7	3	1	399	45.7	9.42	9.51	3	0	0.973	0.99406	0	168.9	31.1	High	High
FALSE	High	Master Protein	P20309	Muscarinic acetylcholine receptor M3 OS=Homo sapiens OX=9606 GN=CHRM3 PE=1 SV=1	0.001	10.782	6	2	3	2	1	590	66.1	9.22	2.95	2	0				168.9	31.1	High	High
FALSE	High	Master Protein	P19256	Lymphocyte function-associated antigen 3 OS=Homo sapiens OX=9606 GN=CD58 PE=1 SV=1	0	14.366	7	2	12	2	1	250	28.1	6.76	24.71	2	0	0.398	6.91747e-05	0	168.8	31.2	High	High
FALSE	High	Master Protein	Q9BXP2	Solute carrier family 12 member 9 OS=Homo sapiens OX=9606 GN=SLC12A9 PE=1 SV=1	0	43.134	8	5	14	5	1	914	96	8.07	30.3	5	0	0.755	0.449271	2.81	168.6	31.4	High	High
FALSE	High	Master Protein	P54284	Voltage-dependent L-type calcium channel subunit beta-3 OS=Homo sapiens OX=9606 GN=CACNB3 PE=1 SV=1	0	29.195	14	6	11	6	1	484	54.5	6.35	21.81	6	0	0.752	0.757889	0	168.5	31.5	High	High
FALSE	High	Master Protein	Q13506	NGFI-A-binding protein 1 OS=Homo sapiens OX=9606 GN=NAB1 PE=1 SV=2	0	49.254	20	6	13	5	1	487	54.4	6.7	34.63	6	0	0.943	0.976824	5.44	167.9	32.1	High	High
FALSE	High	Master Protein	Q9H4E7	Differentially expressed in FDCP 6 homolog OS=Homo sapiens OX=9606 GN=DEF6 PE=1 SV=1	0	16.453	6	4	6	3	1	631	73.9	6.05	10.23	4	0				167.9	32.1	High	High
FALSE	High	Master Protein	Q96HU1	Small G protein signaling modulator 3 OS=Homo sapiens OX=9606 GN=SGSM3 PE=1 SV=1	0	20.299	3	2	4	2	1	749	85.3	6	6.28	2	0	0.828	0.922005	0	167.7	32.3	High	High
FALSE	High	Master Protein	Q13127	RE1-silencing transcription factor OS=Homo sapiens OX=9606 GN=REST PE=1 SV=3	0	41.7	10	8	15	8	1	1097	121.8	6.74	12.48	8	0	0.893	0.92035	14.43	167.4	32.6	High	High
FALSE	High	Master Protein	O95405	Zinc finger FYVE domain-containing protein 9 OS=Homo sapiens OX=9606 GN=ZFYVE9 PE=1 SV=2	0	65.846	12	13	21	13	1	1425	156.3	5.01	36.3	13	0	0.867	0.811094	17.14	167.3	32.7	High	High
FALSE	High	Master Protein	Q9BXB5	Oxysterol-binding protein-related protein 10 OS=Homo sapiens OX=9606 GN=OSBPL10 PE=1 SV=2	0	39.641	9	6	23	4	1	764	83.9	8.31	43.13	6	0	0.799	0.633764	5.83	167.3	32.7	High	High
FALSE	High	Master Protein	Q9NSY0	Nuclear receptor-binding protein 2 OS=Homo sapiens OX=9606 GN=NRBP2 PE=1 SV=2	0	21.837	9	5	11	4	1	501	57.8	6.49	14.24	5	0	0.637	0.531189	0	167.3	32.7	High	High
FALSE	High	Master Protein	Q9UBL6	Copine-7 OS=Homo sapiens OX=9606 GN=CPNE7 PE=1 SV=1	0	35.153	11	5	12	4	1	633	70.2	6.38	25.57	5	0	0.795	0.899532	0	166.8	33.2	High	High
FALSE	High	Master Protein	O43708	Maleylacetoacetate isomerase OS=Homo sapiens OX=9606 GN=GSTZ1 PE=1 SV=3	0	23.776	20	4	11	4	1	216	24.2	8.54	22.52	4	0	0.716	0.448176	0	166.8	33.2	High	High	Acetyl [N-Term]
FALSE	High	Master Protein	Q8TC26	Transmembrane protein 163 OS=Homo sapiens OX=9606 GN=TMEM163 PE=2 SV=1	0	14.225	8	2	4	2	1	289	31.4	7.53	7.76	2	0	0.632	0.518064	0	166.5	33.5	High	High
FALSE	High	Master Protein	Q6PCB7	Long-chain fatty acid transport protein 1 OS=Homo sapiens OX=9606 GN=SLC27A1 PE=2 SV=1	0	18.882	7	4	13	3	1	646	71.1	8.53	13.58	4	0				166.3	33.7	High	High
FALSE	High	Master Protein	O14933	Ubiquitin/ISG15-conjugating enzyme E2 L6 OS=Homo sapiens OX=9606 GN=UBE2L6 PE=1 SV=4	0.004	6.437	14	2	2	2	1	153	17.8	7.88	2.29	2	0				166.3	33.7	High	High
FALSE	Medium	Master Protein	P00742	Coagulation factor X OS=Homo sapiens OX=9606 GN=F10 PE=1 SV=2	0.018	3.958	4	2	2	2	1	488	54.7	5.94	0	2	0				166	34	High	High
FALSE	High	Master Protein	Q9UI08	Ena/VASP-like protein OS=Homo sapiens OX=9606 GN=EVL PE=1 SV=2	0	30.566	14	5	16	4	1	416	44.6	8.84	24.71	5	0	0.741	0.808259	0	165.9	34.1	High	High
FALSE	High	Master Protein	Q8WUJ1	Neuferricin OS=Homo sapiens OX=9606 GN=CYB5D2 PE=2 SV=1	0	11.841	14	3	5	3	1	264	28.7	8.4	9.26	3	0	0.613	0.27829	0	165.8	34.2	High	High
FALSE	High	Master Protein	P28328	Peroxisome biogenesis factor 2 OS=Homo sapiens OX=9606 GN=PEX2 PE=1 SV=2	0	34.947	20	5	10	5	1	305	34.8	8.66	19.23	5	0	0.635	0.412329	5.81	165.7	34.3	High	High
FALSE	High	Master Protein	Q96NH3	Protein broad-minded OS=Homo sapiens OX=9606 GN=TBC1D32 PE=2 SV=4	0	13.898	3	4	6	3	1	1257	144.7	6.74	6.06	4	0	0.208	7.05934e-05	0	165.6	34.4	High	High
FALSE	High	Master Protein	Q9BZD2	Equilibrative nucleoside transporter 3 OS=Homo sapiens OX=9606 GN=SLC29A3 PE=1 SV=3	0	13.33	6	3	5	3	1	475	51.8	7.78	6.81	3	0	0.655	0.558851	0	165.5	34.5	High	High
FALSE	High	Master Protein	Q6Y288	Beta-1,3-glucosyltransferase OS=Homo sapiens OX=9606 GN=B3GLCT PE=1 SV=2	0	48.062	13	5	13	5	1	498	56.5	7.5	33.9	5	0	0.928	0.991478	12.16	165.4	34.6	High	High
FALSE	High	Master Protein	Q9NQG7	Hermansky-Pudlak syndrome 4 protein OS=Homo sapiens OX=9606 GN=HPS4 PE=1 SV=2	0	30.558	9	5	8	5	1	708	76.9	5.45	15.82	5	0				165.4	34.6	High	High
FALSE	Medium	Master Protein	Q6ZV73	FYVE, RhoGEF and PH domain-containing protein 6 OS=Homo sapiens OX=9606 GN=FGD6 PE=1 SV=2	0.041	3.023	1	2	2	2	1	1430	160.7	7.03	0	2	0				165.4	34.6	High	High
FALSE	High	Master Protein	P04004	Vitronectin OS=Homo sapiens OX=9606 GN=VTN PE=1 SV=1	0.005	6.029	3	1	6	1	1	478	54.3	5.8	17.06	1	0	0.21	1.23485e-13	0	165.2	34.8	High	Peak Found
FALSE	High	Master Protein	Q86VZ4	Low-density lipoprotein receptor-related protein 11 OS=Homo sapiens OX=9606 GN=LRP11 PE=2 SV=2	0	21.71	8	3	6	3	1	500	53.3	6.47	9.14	3	0	0.211	1.06232e-05	0	165.1	34.9	High	High
FALSE	High	Master Protein	Q96HV5	Transmembrane protein 41A OS=Homo sapiens OX=9606 GN=TMEM41A PE=1 SV=1	0	15.9	11	3	8	3	1	264	29.6	9.03	11.02	3	0	6.906	4.64809e-11	0	165.1	34.9	High	High
FALSE	High	Master Protein	Q7RTN6	STE20-related kinase adapter protein alpha OS=Homo sapiens OX=9606 GN=STRADA PE=1 SV=1	0	24.295	10	3	6	3	1	431	48.3	6.48	9.36	3	0	0.775	0.906514	0	164.9	35.1	High	High
FALSE	High	Master Protein	Q9UGL1	Lysine-specific demethylase 5B OS=Homo sapiens OX=9606 GN=KDM5B PE=1 SV=3	0	62.932	9	12	21	10	1	1544	175.5	6.7	21.94	12	0	0.701	0.646186	2	164.8	35.2	High	High
FALSE	High	Master Protein	Q8N960	Centrosomal protein of 120 kDa OS=Homo sapiens OX=9606 GN=CEP120 PE=1 SV=2	0	75.38	16	13	19	12	1	986	112.6	6.25	37.14	13	1	0.689	0.255483	8.76	164.6	35.4	High	High
FALSE	Low	Master Protein	Q9BSA4	Protein tweety homolog 2 OS=Homo sapiens OX=9606 GN=TTYH2 PE=1 SV=3	0.123	1.341	1	1	1	1	1	534	58.7	5.83	0	1	0	0.215	3.67034e-10	0	164.6	35.4	Peak Found	High
FALSE	High	Master Protein	Q96F45	Zinc finger protein 503 OS=Homo sapiens OX=9606 GN=ZNF503 PE=1 SV=1	0	60.252	17	6	17	6	1	646	62.5	8.7	47.43	6	0	0.542	0.0396345	2.5	164.5	35.5	High	High
FALSE	High	Master Protein	P51674	Neuronal membrane glycoprotein M6-a OS=Homo sapiens OX=9606 GN=GPM6A PE=1 SV=2	0.006	5.8	4	1	2	1	1	278	31.2	5.27	2.72	1	0	0.216	2.79433e-06	0	164.4	35.6	High	High
FALSE	High	Master Protein	P34059	N-acetylgalactosamine-6-sulfatase OS=Homo sapiens OX=9606 GN=GALNS PE=1 SV=1	0	25.062	10	4	9	4	1	522	58	6.74	16.93	4	0				164.1	35.9	High	High
FALSE	High	Master Protein	Q13724	Mannosyl-oligosaccharide glucosidase OS=Homo sapiens OX=9606 GN=MOGS PE=1 SV=5	0	221.067	30	21	215	21	1	837	91.9	8.9	498.19	21	0	0.97	0.912103	25.2	164	36	High	High
FALSE	High	Master Protein	A1X283	SH3 and PX domain-containing protein 2B OS=Homo sapiens OX=9606 GN=SH3PXD2B PE=1 SV=3	0	107.632	26	19	52	19	1	911	101.5	8.69	90.06	19	0	0.661	0.0420758	8.67	163.9	36.1	High	High
FALSE	High	Master Protein	Q5VUM1	Succinate dehydrogenase assembly factor 4, mitochondrial OS=Homo sapiens OX=9606 GN=SDHAF4 PE=3 SV=1	0	13.468	25	3	14	3	1	108	12.2	9.36	21.77	3	0	0.38	0.00247531	0	163.6	36.4	High	High
FALSE	High	Master Protein	Q9H115	Beta-soluble NSF attachment protein OS=Homo sapiens OX=9606 GN=NAPB PE=1 SV=2	0	30.876	20	5	10	5	1	298	33.5	5.47	21.16	5	0	0.599	0.385588	0	163.4	36.6	High	High
FALSE	High	Master Protein	P46926	Glucosamine-6-phosphate isomerase 1 OS=Homo sapiens OX=9606 GN=GNPDA1 PE=1 SV=1	0	73.804	25	6	89	4	1	289	32.6	6.92	172.15	6	3	1.524	0.000365125	28.5	163.2	36.8	High	High
FALSE	High	Master Protein	Q9NXL9	DNA helicase MCM9 OS=Homo sapiens OX=9606 GN=MCM9 PE=1 SV=4	0	47.954	11	8	12	8	1	1143	127.2	7.74	17.23	8	0	1.528	0.340544	0	163.2	36.8	High	High	Acetyl [N-Term]
FALSE	High	Master Protein	P51828	Adenylate cyclase type 7 OS=Homo sapiens OX=9606 GN=ADCY7 PE=2 SV=1	0	15.42	3	3	6	2	1	1080	120.2	8.12	8.85	3	0	0.556	0.352557	0	163.1	36.9	High	High
FALSE	High	Master Protein	A4D161	Protein FAM221A OS=Homo sapiens OX=9606 GN=FAM221A PE=1 SV=1	0	20.688	21	3	4	3	1	298	33.1	6.74	9.29	3	0	0.837	0.950695	0	163	37	High	High
FALSE	Medium	Master Protein	P52803	Ephrin-A5 OS=Homo sapiens OX=9606 GN=EFNA5 PE=1 SV=1	0.028	3.534	8	2	2	2	1	228	26.3	6.42	1.82	2	0				163	37	Peak Found	High
FALSE	High	Master Protein	Q99759	Mitogen-activated protein kinase kinase kinase 3 OS=Homo sapiens OX=9606 GN=MAP3K3 PE=1 SV=2	0	77.852	21	11	40	4	1	626	70.9	8.84	76.6	11	0	1.326	0.696777	0	162.8	37.2	High	High
FALSE	High	Master Protein	Q96G04	Protein-lysine N-methyltransferase EEF2KMT OS=Homo sapiens OX=9606 GN=EEF2KMT PE=1 SV=2	0	20.619	12	3	4	3	1	330	36.9	6.05	9.6	3	0	0.997	0.972614	0	162.8	37.2	High	High	Acetyl [N-Term]
FALSE	High	Master Protein	Q99758	ATP-binding cassette sub-family A member 3 OS=Homo sapiens OX=9606 GN=ABCA3 PE=1 SV=2	0	97.981	12	18	45	18	1	1704	191.2	7.62	85.66	18	0	0.522	0.00402576	11.86	162.6	37.4	High	High
FALSE	High	Master Protein	Q99717	Mothers against decapentaplegic homolog 5 OS=Homo sapiens OX=9606 GN=SMAD5 PE=1 SV=1	0	33.351	12	6	23	3	1	465	52.2	7.71	50.71	6	2	1.057	0.940393	8.97	162.5	37.5	High	High
FALSE	High	Master Protein	Q8NFU7	Methylcytosine dioxygenase TET1 OS=Homo sapiens OX=9606 GN=TET1 PE=1 SV=2	0	32.967	4	7	10	7	1	2136	235.2	8.24	15.5	7	0	0.863	0.95089	0	162.5	37.5	High	High
FALSE	High	Master Protein	Q13363	C-terminal-binding protein 1 OS=Homo sapiens OX=9606 GN=CTBP1 PE=1 SV=2	0	95.174	22	8	110	6	1	440	47.5	6.77	251.21	8	0	0.813	0.143753	8.45	162.3	37.7	High	High
FALSE	High	Master Protein	Q9P2W1	Homologous-pairing protein 2 homolog OS=Homo sapiens OX=9606 GN=PSMC3IP PE=1 SV=1	0	28.651	18	3	10	3	1	217	24.9	7.81	22.21	3	0	0.709	0.541185	0	162.2	37.8	High	High
FALSE	High	Master Protein	Q99550	M-phase phosphoprotein 9 OS=Homo sapiens OX=9606 GN=MPHOSPH9 PE=1 SV=4	0	41.618	9	9	14	9	1	1183	132.9	6.24	21.69	9	0	1.466	0.287053	0	162.1	37.9	High	High
FALSE	High	Master Protein	Q9NPC8	Homeobox protein SIX2 OS=Homo sapiens OX=9606 GN=SIX2 PE=1 SV=1	0	26.838	13	3	6	1	1	291	32.3	9.01	17.22	3	2	0.613	0.446156	15	162.1	37.9	High	High
FALSE	High	Master Protein	P01023	Alpha-2-macroglobulin OS=Homo sapiens OX=9606 GN=A2M PE=1 SV=3	0	25.076	4	6	45	3	1	1474	163.2	6.46	63.89	6	2	0.397	1.12098e-09	23.86	161.9	38.1	High	Peak Found
FALSE	High	Master Protein	P83111	Serine beta-lactamase-like protein LACTB, mitochondrial OS=Homo sapiens OX=9606 GN=LACTB PE=1 SV=2	0	47.96	18	8	14	8	1	547	60.7	8.53	22.37	8	0	0.675	0.0926979	2.74	161.7	38.3	High	High
FALSE	High	Master Protein	Q9BYM8	RanBP-type and C3HC4-type zinc finger-containing protein 1 OS=Homo sapiens OX=9606 GN=RBCK1 PE=1 SV=2	0	81.497	23	10	26	10	1	510	57.5	5.67	47.67	10	0	0.684	0.18261	12.61	161.6	38.4	High	High
FALSE	High	Master Protein	Q86X83	COMM domain-containing protein 2 OS=Homo sapiens OX=9606 GN=COMMD2 PE=1 SV=2	0	39.214	26	3	11	3	1	199	22.7	6.73	33.3	3	0	0.52	0.225989	6.02	161.6	38.4	High	High
FALSE	High	Master Protein	Q9UNA1	Rho GTPase-activating protein 26 OS=Homo sapiens OX=9606 GN=ARHGAP26 PE=1 SV=1	0	38.364	9	5	11	5	1	814	92.2	6.64	16.84	5	0	0.712	0.722772	0	161.6	38.4	High	High
FALSE	High	Master Protein	P22090	40S ribosomal protein S4, Y isoform 1 OS=Homo sapiens OX=9606 GN=RPS4Y1 PE=1 SV=2	0	23.634	14	4	91	1	1	263	29.4	10.24	178.18	4	0	0.237	0.000170918	0	161.6	38.4	Peak Found	High
FALSE	High	Master Protein	Q4VCS5	Angiomotin OS=Homo sapiens OX=9606 GN=AMOT PE=1 SV=1	0	61.314	13	11	19	10	1	1084	118	7.64	35.48	11	0	0.439	0.00109685	23.27	161.4	38.6	High	High
FALSE	High	Master Protein	Q07912	Activated CDC42 kinase 1 OS=Homo sapiens OX=9606 GN=TNK2 PE=1 SV=3	0	15.694	3	3	7	3	1	1038	114.5	7.25	8.65	3	0				161.4	38.6	High	High
FALSE	High	Master Protein	Q8NHP8	Putative phospholipase B-like 2 OS=Homo sapiens OX=9606 GN=PLBD2 PE=1 SV=2	0	59.854	14	8	26	8	1	589	65.4	6.8	60.83	8	0	0.962	0.985	7.26	161.3	38.7	High	High
FALSE	High	Master Protein	Q9UDV7	Zinc finger protein 282 OS=Homo sapiens OX=9606 GN=ZNF282 PE=1 SV=3	0	11.783	6	3	3	3	1	671	74.2	5.9	4.52	3	0				161.2	38.8	High	High
FALSE	High	Master Protein	Q9Y2X7	ARF GTPase-activating protein GIT1 OS=Homo sapiens OX=9606 GN=GIT1 PE=1 SV=2	0	130.37	31	18	72	15	1	761	84.3	6.8	121.53	18	2	0.759	0.173187	5.15	160.9	39.1	High	High
FALSE	High	Master Protein	O75478	Transcriptional adapter 2-alpha OS=Homo sapiens OX=9606 GN=TADA2A PE=1 SV=3	0	35.222	14	6	13	6	1	443	51.5	6.89	20.72	6	0	0.976	0.988015	22.67	160.8	39.2	High	High
FALSE	High	Master Protein	Q9H082	Ras-related protein Rab-33B OS=Homo sapiens OX=9606 GN=RAB33B PE=1 SV=1	0	40.075	20	4	135	3	1	229	25.7	7.18	246.84	4	0	0.418	0.00682247	22.8	160.4	39.6	High	High
FALSE	High	Master Protein	Q9UPS6	Histone-lysine N-methyltransferase SETD1B OS=Homo sapiens OX=9606 GN=SETD1B PE=1 SV=3	0	68.785	9	12	21	12	1	1966	212.7	4.96	28.22	12	0	0.91	0.983778	63.78	160.3	39.7	High	High
FALSE	High	Master Protein	Q9Y548	Protein YIPF1 OS=Homo sapiens OX=9606 GN=YIPF1 PE=1 SV=1	0.001	10.816	8	2	5	2	1	306	34.3	5.31	8.73	2	0				160.3	39.7	High	High
FALSE	High	Master Protein	Q96H35	Probable RNA-binding protein 18 OS=Homo sapiens OX=9606 GN=RBM18 PE=2 SV=1	0	31.086	41	4	9	4	1	190	21.6	9.44	22.51	4	0	1.022	0.970097	0	160	40	High	High
FALSE	High	Master Protein	P16401	Histone H1.5 OS=Homo sapiens OX=9606 GN=HIST1H1B PE=1 SV=3	0	24.586	17	5	14	2	1	226	22.6	10.92	16.9	5	0	0.483	0.0387083	0	159.7	40.3	High	High
FALSE	High	Master Protein	Q9ULL1	Pleckstrin homology domain-containing family G member 1 OS=Homo sapiens OX=9606 GN=PLEKHG1 PE=1 SV=2	0	51.284	8	9	16	9	1	1385	155.3	6.24	20.04	9	0	0.827	0.922005	0	159.6	40.4	High	High
FALSE	High	Master Protein	Q99640	Membrane-associated tyrosine- and threonine-specific cdc2-inhibitory kinase OS=Homo sapiens OX=9606 GN=PKMYT1 PE=1 SV=1	0	49.509	24	7	27	7	1	499	54.5	6.93	46.96	7	0	0.311	5.44734e-05	29.65	159.5	40.5	High	High	Acetyl [N-Term]
FALSE	High	Master Protein	Q13976	cGMP-dependent protein kinase 1 OS=Homo sapiens OX=9606 GN=PRKG1 PE=1 SV=3	0	30.799	15	9	12	9	1	671	76.3	6.04	11.11	9	0	0.343	0.00295333	0	159.5	40.5	High	High
FALSE	High	Master Protein	P55197	Protein AF-10 OS=Homo sapiens OX=9606 GN=MLLT10 PE=1 SV=2	0	50.397	11	7	14	7	1	1068	113.3	8.21	23.08	7	0	0.821	0.906514	25.76	159.2	40.8	High	High
FALSE	High	Master Protein	Q9NZ71	Regulator of telomere elongation helicase 1 OS=Homo sapiens OX=9606 GN=RTEL1 PE=1 SV=2	0	50.117	10	9	14	9	1	1219	133.6	8.29	19.09	9	0				159.1	40.9	High	High
FALSE	High	Master Protein	Q12815	Tastin OS=Homo sapiens OX=9606 GN=TROAP PE=1 SV=3	0	27.333	7	4	7	4	1	778	83.8	7.36	14.37	4	0	1.545	0.146082	0	159.1	40.9	High	High
FALSE	High	Master Protein	Q9H5X1	MIP18 family protein FAM96A OS=Homo sapiens OX=9606 GN=FAM96A PE=1 SV=1	0	23.888	21	3	7	3	1	160	18.3	4.88	13.57	3	0	0.884	0.959945	0	158.8	41.2	High	High
FALSE	Low	Master Protein	Q9NQV5	PR domain-containing protein 11 OS=Homo sapiens OX=9606 GN=PRDM11 PE=1 SV=2	0.129	1.306	3	1	1	1	1	511	57.8	6.18	0	1	0	0.261	5.08784e-05	0	158.7	41.3	Peak Found	High
FALSE	High	Master Protein	Q96A46	Mitoferrin-2 OS=Homo sapiens OX=9606 GN=SLC25A28 PE=2 SV=1	0	14.181	12	3	5	3	1	364	39.2	8.59	7.25	3	0				158.2	41.8	High	High
FALSE	High	Master Protein	Q9Y365	START domain-containing protein 10 OS=Homo sapiens OX=9606 GN=STARD10 PE=1 SV=2	0	35.111	22	5	13	5	1	291	33	7.12	18.2	5	0	0.896	0.895891	20.56	158	42	High	High
FALSE	High	Master Protein	P48029	Sodium- and chloride-dependent creatine transporter 1 OS=Homo sapiens OX=9606 GN=SLC6A8 PE=1 SV=1	0	61.683	17	8	23	7	1	635	70.5	6.42	55.77	8	1	0.619	0.0237614	1.69	157.9	42.1	High	High
FALSE	High	Master Protein	Q9NQB0	Transcription factor 7-like 2 OS=Homo sapiens OX=9606 GN=TCF7L2 PE=1 SV=2	0	29.576	9	5	12	2	1	619	67.9	8.53	24.2	5	0				157.8	42.2	High	High
FALSE	High	Master Protein	Q9UG01	Intraflagellar transport protein 172 homolog OS=Homo sapiens OX=9606 GN=IFT172 PE=1 SV=2	0	140.61	19	27	46	27	1	1749	197.5	6.13	83.02	27	0	0.955	0.97545	10.95	157.7	42.3	High	High
FALSE	High	Master Protein	P30475	HLA class I histocompatibility antigen, B-39 alpha chain OS=Homo sapiens OX=9606 GN=HLA-B PE=1 SV=1	0	49.8	32	8	37	2	1	362	40.3	6.15	77.5	8	1	1.442	0.257015	0	157.6	42.4	High	Not Found
FALSE	High	Master Protein	Q92854	Semaphorin-4D OS=Homo sapiens OX=9606 GN=SEMA4D PE=1 SV=1	0	24.212	6	4	6	4	1	862	96.1	7.96	8.79	4	0	0.816	0.922005	0	157.5	42.5	High	High
FALSE	High	Master Protein	Q9HB96	Fanconi anemia group E protein OS=Homo sapiens OX=9606 GN=FANCE PE=1 SV=1	0	21.838	12	5	6	5	1	536	58.7	5.24	8.96	5	0				157.5	42.5	High	High
FALSE	High	Master Protein	Q16842	CMP-N-acetylneuraminate-beta-galactosamide-alpha-2,3-sialyltransferase 2 OS=Homo sapiens OX=9606 GN=ST3GAL2 PE=2 SV=1	0.001	10.664	11	3	3	3	1	350	40.1	8.35	4.18	3	0				157.5	42.5	High	High
FALSE	High	Master Protein	Q2VPK5	Cytoplasmic tRNA 2-thiolation protein 2 OS=Homo sapiens OX=9606 GN=CTU2 PE=1 SV=1	0	45.326	19	8	16	8	1	515	56.1	6.32	25.74	8	0	0.939	0.986628	16.49	157.3	42.7	High	High
FALSE	High	Master Protein	Q14CW9	Ataxin-7-like protein 3 OS=Homo sapiens OX=9606 GN=ATXN7L3 PE=1 SV=1	0	20.002	13	3	6	3	1	347	38.6	7.03	11.68	3	0	0.888	0.966119	0	157.3	42.7	High	High
FALSE	High	Master Protein	Q9NW07	Zinc finger protein 358 OS=Homo sapiens OX=9606 GN=ZNF358 PE=1 SV=2	0.002	7.355	4	2	2	2	1	568	59.3	6.6	1.82	2	0	0.736	0.776122	0	157.3	42.7	High	High
FALSE	High	Master Protein	O43674	NADH dehydrogenase [ubiquinone] 1 beta subcomplex subunit 5, mitochondrial OS=Homo sapiens OX=9606 GN=NDUFB5 PE=1 SV=1	0	25.444	17	3	31	3	1	189	21.7	9.63	66.57	3	0	0.873	0.835502	3.84	157.2	42.8	High	High
FALSE	High	Master Protein	Q9H9P5	Putative E3 ubiquitin-protein ligase UNKL OS=Homo sapiens OX=9606 GN=UNKL PE=1 SV=3	0	19.06	7	3	5	3	1	680	73.8	8.06	8.46	3	0	0.608	0.427427	0	157.1	42.9	High	High
FALSE	High	Master Protein	Q9NTN9	Semaphorin-4G OS=Homo sapiens OX=9606 GN=SEMA4G PE=1 SV=1	0	18.689	4	3	6	3	1	838	91.4	7.84	5.25	3	0	0.555	0.346194	0	157.1	42.9	High	High
FALSE	High	Master Protein	Q8TAE6	Protein phosphatase 1 regulatory subunit 14C OS=Homo sapiens OX=9606 GN=PPP1R14C PE=1 SV=3	0.001	10.235	15	2	5	2	1	165	17.8	5.16	9.88	2	0	0.83	0.922005	0	157	43	High	High
FALSE	High	Master Protein	Q5T8I3	Protein FAM102B OS=Homo sapiens OX=9606 GN=FAM102B PE=1 SV=2	0	33.374	25	6	12	6	1	360	39.3	7.02	20.88	6	0	0.641	0.5186	18.4	156.8	43.2	High	High
FALSE	High	Master Protein	Q13107	Ubiquitin carboxyl-terminal hydrolase 4 OS=Homo sapiens OX=9606 GN=USP4 PE=1 SV=3	0	74.272	17	13	26	11	1	963	108.5	5.71	39.72	13	0	0.915	0.986597	0	156.7	43.3	High	High
FALSE	High	Master Protein	P58557	Endoribonuclease YbeY OS=Homo sapiens OX=9606 GN=YBEY PE=1 SV=2	0.009	5.179	5	1	6	1	1	167	19.3	7.55	9.59	1	0	0.277	2.09431e-05	0	156.6	43.4	High	High
FALSE	Medium	Master Protein	Q9UK80	Ubiquitin carboxyl-terminal hydrolase 21 OS=Homo sapiens OX=9606 GN=USP21 PE=1 SV=1	0.015	4.237	4	2	2	2	1	565	62.6	9.86	1.89	2	0	0.277	0.00148326	0	156.6	43.4	High	Peak Found
FALSE	High	Master Protein	Q9Y3C8	Ubiquitin-fold modifier-conjugating enzyme 1 OS=Homo sapiens OX=9606 GN=UFC1 PE=1 SV=3	0	11.733	16	3	24	3	1	167	19.4	7.4	34.63	3	0	0.305	1.68047e-08	17.94	156.5	43.5	High	High
FALSE	High	Master Protein	O75143	Autophagy-related protein 13 OS=Homo sapiens OX=9606 GN=ATG13 PE=1 SV=1	0	44.286	17	7	19	7	1	517	56.5	5.12	32.08	7	0	0.827	0.711977	11.28	156.3	43.7	High	High	Acetyl [N-Term]
FALSE	High	Master Protein	Q96Q07	BTB/POZ domain-containing protein 9 OS=Homo sapiens OX=9606 GN=BTBD9 PE=1 SV=2	0	28.907	10	4	8	4	1	612	69.1	5.77	16.51	4	0				156.1	43.9	High	High
FALSE	High	Master Protein	Q9BZK3	Putative nascent polypeptide-associated complex subunit alpha-like protein OS=Homo sapiens OX=9606 GN=NACAP1 PE=5 SV=1	0	24.641	13	2	19	1	1	213	23.3	4.59	21.2	2	0	0.281	6.38713e-07	0	156.1	43.9	High	High
FALSE	High	Master Protein	Q5SRE7	Phytanoyl-CoA dioxygenase domain-containing protein 1 OS=Homo sapiens OX=9606 GN=PHYHD1 PE=1 SV=2	0	33.016	19	4	12	4	1	291	32.4	6.32	32.13	4	0	0.542	0.137935	7.95	155.8	44.2	High	High
FALSE	High	Master Protein	Q99571	P2X purinoceptor 4 OS=Homo sapiens OX=9606 GN=P2RX4 PE=1 SV=2	0	33.007	17	6	14	6	1	388	43.3	7.99	23	6	0	0.716	0.704789	0	155.8	44.2	High	High
FALSE	High	Master Protein	Q9Y2S2	Lambda-crystallin homolog OS=Homo sapiens OX=9606 GN=CRYL1 PE=1 SV=3	0	36.654	17	5	15	5	1	319	35.4	6.18	34.91	5	0	0.591	0.101305	2.8	155.7	44.3	High	High
FALSE	High	Master Protein	Q01995	Transgelin OS=Homo sapiens OX=9606 GN=TAGLN PE=1 SV=4	0	35.018	25	5	27	5	1	201	22.6	8.84	49.16	5	0	0.472	0.00381359	4.47	155.7	44.3	High	High
FALSE	High	Master Protein	P06753	Tropomyosin alpha-3 chain OS=Homo sapiens OX=9606 GN=TPM3 PE=1 SV=2	0	63.924	29	8	139	3	1	285	32.9	4.72	311.49	8	0	0.454	8.35057e-07	25.13	155.6	44.4	High	High
FALSE	High	Master Protein	Q9C0H2	Protein tweety homolog 3 OS=Homo sapiens OX=9606 GN=TTYH3 PE=1 SV=3	0	29.451	11	5	32	5	1	523	57.5	5.39	51.97	5	0	0.629	0.00963153	7.57	155.6	44.4	High	High
FALSE	High	Master Protein	Q9P0K1	Disintegrin and metalloproteinase domain-containing protein 22 OS=Homo sapiens OX=9606 GN=ADAM22 PE=1 SV=1	0	13.158	3	2	3	2	1	906	100.4	7.2	6.69	2	0	0.482	0.203462	0	155.5	44.5	High	High
FALSE	High	Master Protein	Q96BU1	S100P-binding protein OS=Homo sapiens OX=9606 GN=S100PBP PE=1 SV=1	0	53.292	24	7	20	7	1	408	45.6	5.17	28.25	7	0	0.596	0.29883	16.06	155.3	44.7	High	High
FALSE	High	Master Protein	Q16875	6-phosphofructo-2-kinase/fructose-2,6-bisphosphatase 3 OS=Homo sapiens OX=9606 GN=PFKFB3 PE=1 SV=1	0	67.226	23	11	29	8	1	520	59.6	8.21	50.68	11	0	0.522	0.00367091	31.54	155.2	44.8	High	High
FALSE	High	Master Protein	Q15768	Ephrin-B3 OS=Homo sapiens OX=9606 GN=EFNB3 PE=1 SV=1	0	27.967	13	4	17	3	1	340	35.8	8.6	27.7	4	0				155.2	44.8	High	High
FALSE	High	Master Protein	Q9HAZ1	Dual specificity protein kinase CLK4 OS=Homo sapiens OX=9606 GN=CLK4 PE=1 SV=1	0	27.149	13	5	8	4	1	481	57.5	8.68	21.63	5	0				155.2	44.8	High	High
FALSE	High	Master Protein	Q9Y2C2	Uronyl 2-sulfotransferase OS=Homo sapiens OX=9606 GN=UST PE=2 SV=1	0	20.442	11	3	6	3	1	406	47.6	8.69	9.53	3	0	0.354	0.00904018	0	155.2	44.8	High	High
FALSE	High	Master Protein	Q9HCM9	E3 ubiquitin-protein ligase TRIM39 OS=Homo sapiens OX=9606 GN=TRIM39 PE=1 SV=2	0.003	6.844	4	2	2	2	1	518	59.7	7.68	2.04	2	0	0.289	0.000553509	0	155.2	44.8	Peak Found	High
FALSE	High	Master Protein	Q6PH81	UPF0547 protein C16orf87 OS=Homo sapiens OX=9606 GN=C16orf87 PE=1 SV=1	0.001	10.741	9	1	8	1	1	154	17.8	10.07	12.06	1	0	0.289	0.000228047	0	155.1	44.9	High	High
FALSE	High	Master Protein	Q8WUF5	RelA-associated inhibitor OS=Homo sapiens OX=9606 GN=PPP1R13L PE=1 SV=4	0	88.447	20	14	28	14	1	828	89	6.81	59.34	14	0	0.685	0.360782	3.23	155	45	High	High	Acetyl [N-Term]
FALSE	High	Master Protein	Q5T7M9	Protein FAM69A OS=Homo sapiens OX=9606 GN=FAM69A PE=2 SV=1	0	13.425	7	3	8	3	1	428	49	7.17	13.31	3	0	0.659	0.663396	0	155	45	High	High
FALSE	High	Master Protein	O43504	Ragulator complex protein LAMTOR5 OS=Homo sapiens OX=9606 GN=LAMTOR5 PE=1 SV=1	0	63.474	86	4	20	4	1	91	9.6	4.87	60.56	4	0	0.398	9.21693e-05	3.9	154.9	45.1	High	High	Acetyl [N-Term]
FALSE	High	Master Protein	Q9UHF1	Epidermal growth factor-like protein 7 OS=Homo sapiens OX=9606 GN=EGFL7 PE=1 SV=3	0	24.344	27	5	6	5	1	273	29.6	8.16	10.26	5	0	0.883	0.959305	0	154.8	45.2	High	High
FALSE	High	Master Protein	Q9HBT8	Zinc finger protein 286A OS=Homo sapiens OX=9606 GN=ZNF286A PE=1 SV=1	0	18.231	8	4	7	3	1	521	60.1	8.32	11.24	4	0	0.929	0.994031	0	154.8	45.2	High	High	Acetyl [N-Term]
FALSE	High	Master Protein	Q659A1	Little elongation complex subunit 2 OS=Homo sapiens OX=9606 GN=ICE2 PE=1 SV=2	0	111.061	19	13	34	13	1	982	109.9	7.09	57.86	13	0	0.886	0.871852	26.69	154.7	45.3	High	High
FALSE	High	Master Protein	Q9H6K5	Proline-rich protein 36 OS=Homo sapiens OX=9606 GN=PRR36 PE=1 SV=2	0	68.635	11	9	21	9	1	1346	132.7	10.48	48.11	9	0	0.431	0.000502005	4.85	154.7	45.3	High	High
FALSE	High	Master Protein	P38435	Vitamin K-dependent gamma-carboxylase OS=Homo sapiens OX=9606 GN=GGCX PE=1 SV=2	0	60.521	13	9	29	9	1	758	87.5	8.02	66.67	9	0	0.825	0.633649	14.76	154.7	45.3	High	High
FALSE	High	Master Protein	Q9Y462	Zinc finger protein 711 OS=Homo sapiens OX=9606 GN=ZNF711 PE=1 SV=2	0	30.128	7	4	8	4	1	761	86.2	6.87	11.61	4	0	0.901	0.98653	0	154.7	45.3	High	High	Acetyl [N-Term]
FALSE	High	Master Protein	Q53SF7	Cordon-bleu protein-like 1 OS=Homo sapiens OX=9606 GN=COBLL1 PE=1 SV=2	0	96.828	16	14	26	14	1	1204	131.7	6.67	48.95	14	0	0.947	0.958247	8.54	154.6	45.4	High	High
FALSE	High	Master Protein	Q86UW7	Calcium-dependent secretion activator 2 OS=Homo sapiens OX=9606 GN=CADPS2 PE=1 SV=2	0	13.329	3	3	5	3	1	1296	147.6	6.19	4.52	3	0	0.82	0.927779	0	154.6	45.4	High	High
FALSE	High	Master Protein	Q7Z449	Cytochrome P450 2U1 OS=Homo sapiens OX=9606 GN=CYP2U1 PE=1 SV=1	0	28.281	10	5	10	5	1	544	61.9	8.4	9.94	5	0	0.844	0.926712	0	154.3	45.7	High	High
FALSE	High	Master Protein	Q96AX9	E3 ubiquitin-protein ligase MIB2 OS=Homo sapiens OX=9606 GN=MIB2 PE=1 SV=3	0	34.838	10	6	10	6	1	1013	109.9	8.44	18.56	6	0	0.533	0.200575	0.35	154.2	45.8	High	High
FALSE	High	Master Protein	O95562	Vesicle transport protein SFT2B OS=Homo sapiens OX=9606 GN=SFT2D2 PE=1 SV=1	0	20.651	11	1	5	1	1	160	17.8	9.13	12.38	1	0	0.297	0.00240026	0	154.2	45.8	High	High
FALSE	High	Master Protein	A6NJ78	Probable methyltransferase-like protein 15 OS=Homo sapiens OX=9606 GN=METTL15 PE=1 SV=1	0	66.895	32	8	24	8	1	407	46.1	8.62	62.58	8	0	0.642	0.0200404	5.93	154	46	High	High
FALSE	High	Master Protein	Q8IZD4	mRNA-decapping enzyme 1B OS=Homo sapiens OX=9606 GN=DCP1B PE=1 SV=2	0	56.363	19	9	26	9	1	617	67.7	8.56	65.24	9	0	0.761	0.24121	7.38	153.8	46.2	High	High
FALSE	High	Master Protein	Q96MH2	Protein HEXIM2 OS=Homo sapiens OX=9606 GN=HEXIM2 PE=1 SV=1	0	24.925	19	5	17	4	1	286	32.4	6.55	12.57	5	0	0.774	0.857268	0	153.7	46.3	High	High
FALSE	High	Master Protein	A2A3K4	Protein tyrosine phosphatase domain-containing protein 1 OS=Homo sapiens OX=9606 GN=PTPDC1 PE=1 SV=1	0	15.148	4	3	4	3	1	754	84.4	7.55	6.82	3	0	0.596	0.386241	5.71	153.7	46.3	High	High
FALSE	High	Master Protein	P11362	Fibroblast growth factor receptor 1 OS=Homo sapiens OX=9606 GN=FGFR1 PE=1 SV=3	0	34.368	8	6	41	3	1	822	91.8	6.21	87.4	6	0	0.69	0.740059	0	153.6	46.4	High	High
FALSE	High	Master Protein	Q9Y5Y0	Feline leukemia virus subgroup C receptor-related protein 1 OS=Homo sapiens OX=9606 GN=FLVCR1 PE=1 SV=1	0	43.35	15	5	14	5	1	555	59.8	5.97	26.39	5	0	0.692	0.688322	11.22	153.3	46.7	High	High
FALSE	High	Master Protein	Q7Z6B0	Coiled-coil domain-containing protein 91 OS=Homo sapiens OX=9606 GN=CCDC91 PE=1 SV=2	0	25.362	11	5	14	5	1	441	49.9	5.07	21.29	5	0	1.431	0.292552	146.29	153.3	46.7	High	High
FALSE	High	Master Protein	Q8N371	JmjC domain-containing protein 5 OS=Homo sapiens OX=9606 GN=KDM8 PE=1 SV=1	0	24.747	16	6	8	6	1	416	47.2	5.8	8.38	6	0	0.706	0.674484	22.25	153.3	46.7	High	High
FALSE	High	Master Protein	Q9BS16	Centromere protein K OS=Homo sapiens OX=9606 GN=CENPK PE=1 SV=1	0	17.596	12	3	7	3	1	269	31.6	4.89	9.95	3	0	0.811	0.900713	6.42	153	47	High	High
FALSE	High	Master Protein	O15217	Glutathione S-transferase A4 OS=Homo sapiens OX=9606 GN=GSTA4 PE=1 SV=1	0	13.565	20	4	10	4	1	222	25.7	8.27	22.87	4	0				153	47	High	High
FALSE	High	Master Protein	Q9NZN3	EH domain-containing protein 3 OS=Homo sapiens OX=9606 GN=EHD3 PE=1 SV=2	0	103.979	23	12	52	5	1	535	60.8	6.57	113.63	12	0	0.25	2.48565e-05	14.96	152.9	47.1	High	High	Acetyl [N-Term]
FALSE	High	Master Protein	Q96EP0	E3 ubiquitin-protein ligase RNF31 OS=Homo sapiens OX=9606 GN=RNF31 PE=1 SV=1	0	95.002	20	15	31	15	1	1072	119.6	6.57	68.51	15	0	0.797	0.552704	20.67	152.7	47.3	High	High
FALSE	High	Master Protein	Q13541	Eukaryotic translation initiation factor 4E-binding protein 1 OS=Homo sapiens OX=9606 GN=EIF4EBP1 PE=1 SV=3	0	41.478	54	4	31	4	1	118	12.6	5.48	83.66	4	0	0.904	0.880558	55.2	152.7	47.3	High	High
FALSE	High	Master Protein	Q96ND0	Protein FAM210A OS=Homo sapiens OX=9606 GN=FAM210A PE=1 SV=2	0	28.166	16	4	12	4	1	272	30.8	9.76	19.05	4	0	0.135	8.0917e-17	10.88	152.7	47.3	High	High
FALSE	High	Master Protein	P50749	Ras association domain-containing protein 2 OS=Homo sapiens OX=9606 GN=RASSF2 PE=1 SV=1	0	60.725	37	9	22	9	1	326	37.8	8.84	42.37	9	0	0.445	0.000798101	4.26	152.4	47.6	High	High	Acetyl [N-Term]
FALSE	High	Master Protein	Q9BY49	Peroxisomal trans-2-enoyl-CoA reductase OS=Homo sapiens OX=9606 GN=PECR PE=1 SV=2	0	36.727	29	7	18	7	1	303	32.5	8.81	30.19	7	0	1.046	0.963592	0.72	152.4	47.6	High	High
FALSE	High	Master Protein	Q6PID6	Tetratricopeptide repeat protein 33 OS=Homo sapiens OX=9606 GN=TTC33 PE=1 SV=2	0	55.472	24	5	30	5	1	262	29.4	5.44	59.04	5	0	0.54	0.0239681	3.32	152.3	47.7	High	High
FALSE	High	Master Protein	Q8IW19	Aprataxin and PNK-like factor OS=Homo sapiens OX=9606 GN=APLF PE=1 SV=1	0	37.166	20	7	13	7	1	511	56.9	5.08	20.95	7	0	0.881	0.938624	22.86	152.3	47.7	High	High
FALSE	High	Master Protein	Q9H3M7	Thioredoxin-interacting protein OS=Homo sapiens OX=9606 GN=TXNIP PE=1 SV=1	0	33.563	24	6	10	6	1	391	43.6	7.5	20.02	6	0	0.457	0.0488227	0.33	152.3	47.7	High	High
FALSE	High	Master Protein	P50219	Motor neuron and pancreas homeobox protein 1 OS=Homo sapiens OX=9606 GN=MNX1 PE=1 SV=3	0	47.916	17	5	13	4	1	401	40.5	7.68	33.73	5	0	0.88	0.964805	13.49	152.1	47.9	High	High
FALSE	High	Master Protein	Q96J42	Thioredoxin domain-containing protein 15 OS=Homo sapiens OX=9606 GN=TXNDC15 PE=1 SV=1	0	45.653	18	4	20	4	1	360	39.9	4.83	45.27	4	0	0.963	0.991478	0	152	48	High	High
FALSE	High	Master Protein	Q8TAU3	Zinc finger protein 417 OS=Homo sapiens OX=9606 GN=ZNF417 PE=1 SV=2	0	17.232	7	4	5	1	1	575	65.7	9.06	6.84	4	3				151.8	48.2	High	Not Found
FALSE	High	Master Protein	Q92633	Lysophosphatidic acid receptor 1 OS=Homo sapiens OX=9606 GN=LPAR1 PE=1 SV=3	0.001	9.422	5	2	4	2	1	364	41.1	8.53	8.34	2	0				151.8	48.2	High	High
FALSE	High	Master Protein	Q8TBP0	TBC1 domain family member 16 OS=Homo sapiens OX=9606 GN=TBC1D16 PE=2 SV=1	0	13.355	7	4	5	4	1	767	86.3	5.82	4.35	4	0	0.607	0.429097	0	151.5	48.5	High	High
FALSE	High	Master Protein	O75955	Flotillin-1 OS=Homo sapiens OX=9606 GN=FLOT1 PE=1 SV=3	0	169.836	48	16	164	16	1	427	47.3	7.49	430.2	16	0	0.384	8.0917e-17	2.04	151.4	48.6	High	High	Acetyl [N-Term]
FALSE	High	Master Protein	Q9HBE1	POZ-, AT hook-, and zinc finger-containing protein 1 OS=Homo sapiens OX=9606 GN=PATZ1 PE=1 SV=1	0	88.509	20	11	33	10	1	687	74	8.35	75.15	11	1	0.763	0.391334	22.69	151.4	48.6	High	High
FALSE	High	Master Protein	P49418	Amphiphysin OS=Homo sapiens OX=9606 GN=AMPH PE=1 SV=1	0	30.786	12	6	11	6	1	695	76.2	4.64	18.03	6	0				151.2	48.8	High	High
FALSE	High	Master Protein	O95757	Heat shock 70 kDa protein 4L OS=Homo sapiens OX=9606 GN=HSPA4L PE=1 SV=3	0	345.964	46	28	317	25	1	839	94.5	5.88	779.34	28	0	1.017	0.998874	9.24	151.1	48.9	High	High
FALSE	High	Master Protein	Q8IU85	Calcium/calmodulin-dependent protein kinase type 1D OS=Homo sapiens OX=9606 GN=CAMK1D PE=1 SV=1	0	40.835	21	7	13	4	1	385	42.9	7.21	29.43	7	0	0.765	0.833935	0	151.1	48.9	High	High
FALSE	High	Master Protein	Q03113	Guanine nucleotide-binding protein subunit alpha-12 OS=Homo sapiens OX=9606 GN=GNA12 PE=1 SV=4	0	25.005	12	5	34	3	1	381	44.3	9.83	66.42	5	0	1.421	0.51104	0	151.1	48.9	High	High
FALSE	High	Master Protein	Q9H1D9	DNA-directed RNA polymerase III subunit RPC6 OS=Homo sapiens OX=9606 GN=POLR3F PE=1 SV=1	0	67.425	37	9	40	9	1	316	35.7	6.11	63.13	9	0	0.877	0.763567	13.38	150.9	49.1	High	High
FALSE	High	Master Protein	Q86U70	LIM domain-binding protein 1 OS=Homo sapiens OX=9606 GN=LDB1 PE=1 SV=2	0	54.18	28	7	33	7	1	411	46.5	6.96	55.58	7	0	0.418	2.20247e-06	1.6	150.8	49.2	High	High
FALSE	High	Master Protein	Q92834	X-linked retinitis pigmentosa GTPase regulator OS=Homo sapiens OX=9606 GN=RPGR PE=1 SV=2	0	42.301	8	7	14	7	1	1020	113.3	4.86	30.93	7	0	1.067	0.950434	11.25	150.6	49.4	High	High
FALSE	High	Master Protein	O00592	Podocalyxin OS=Homo sapiens OX=9606 GN=PODXL PE=1 SV=2	0	50.086	17	7	26	7	1	558	58.6	5.49	55.12	7	0	0.818	0.4166	5.61	150.5	49.5	High	High
FALSE	High	Master Protein	Q96BI1	Solute carrier family 22 member 18 OS=Homo sapiens OX=9606 GN=SLC22A18 PE=1 SV=3	0	12.778	6	3	6	3	1	424	44.8	9.57	8.05	3	0	0.469	0.0805916	0	150.5	49.5	High	High
FALSE	High	Master Protein	O00330	Pyruvate dehydrogenase protein X component, mitochondrial OS=Homo sapiens OX=9606 GN=PDHX PE=1 SV=3	0	135.809	30	11	103	11	1	501	54.1	8.66	234.06	11	0	1.077	0.908396	12.24	150.4	49.6	High	High
FALSE	High	Master Protein	Q02487	Desmocollin-2 OS=Homo sapiens OX=9606 GN=DSC2 PE=1 SV=1	0	91.966	18	11	45	11	1	901	99.9	5.34	110.71	11	0	1.003	0.991693	29.39	150.3	49.7	High	High
FALSE	High	Master Protein	Q96CP6	GRAM domain-containing protein 1A OS=Homo sapiens OX=9606 GN=GRAMD1A PE=1 SV=2	0	46.933	13	7	15	7	1	724	80.6	6.74	35.79	7	0	0.725	0.603455	12.57	150.3	49.7	High	High	Acetyl [N-Term]
FALSE	High	Master Protein	Q8TE76	MORC family CW-type zinc finger protein 4 OS=Homo sapiens OX=9606 GN=MORC4 PE=1 SV=2	0	15.424	4	3	6	3	1	937	106.3	7.46	2.45	3	0	0.616	0.460417	0	150.2	49.8	High	High
FALSE	High	Master Protein	Q7Z5H3	Rho GTPase-activating protein 22 OS=Homo sapiens OX=9606 GN=ARHGAP22 PE=1 SV=1	0	14.538	4	2	3	2	1	698	76.7	8.15	7.15	2	0				150	50	High	High
FALSE	High	Master Protein	Q9BRB3	Phosphatidylinositol N-acetylglucosaminyltransferase subunit Q OS=Homo sapiens OX=9606 GN=PIGQ PE=1 SV=3	0	17.408	4	2	4	2	1	760	84	8.05	10.35	2	0	0.432	0.0483822	0	149.9	50.1	High	High
FALSE	High	Master Protein	Q5T011	KICSTOR complex protein SZT2 OS=Homo sapiens OX=9606 GN=SZT2 PE=1 SV=3	0	24.638	2	5	7	5	1	3432	377.8	6.27	9.87	5	0	0.77	0.871852	2.46	149.8	50.2	High	High
FALSE	High	Master Protein	P48357	Leptin receptor OS=Homo sapiens OX=9606 GN=LEPR PE=1 SV=2	0	21.631	3	3	6	3	1	1165	132.4	6.52	6.64	3	0	0.803	0.897234	0	149.7	50.3	High	High
FALSE	High	Master Protein	P51654	Glypican-3 OS=Homo sapiens OX=9606 GN=GPC3 PE=1 SV=1	0.001	10.641	6	3	4	3	1	580	65.5	6.37	2.47	3	0	0.726	0.685931	0	149.7	50.3	High	High
FALSE	High	Master Protein	Q9HCJ0	Trinucleotide repeat-containing gene 6C protein OS=Homo sapiens OX=9606 GN=TNRC6C PE=1 SV=3	0	48.379	9	9	16	8	1	1690	175.9	6.96	35.4	9	0	0.35	0.00336784	0	149.5	50.5	High	High
FALSE	High	Master Protein	Q13371	Phosducin-like protein OS=Homo sapiens OX=9606 GN=PDCL PE=1 SV=3	0	58.091	26	5	24	5	1	301	34.3	4.73	60.05	5	0	0.865	0.895199	6.85	149.3	50.7	High	High
FALSE	High	Master Protein	Q9BXF3	Cat eye syndrome critical region protein 2 OS=Homo sapiens OX=9606 GN=CECR2 PE=1 SV=2	0	38.353	6	6	11	6	1	1484	164.1	6.98	20.64	6	0	0.571	0.285599	27.87	149.3	50.7	High	High
FALSE	High	Master Protein	P61968	LIM domain transcription factor LMO4 OS=Homo sapiens OX=9606 GN=LMO4 PE=1 SV=1	0	36.154	30	3	7	3	1	165	18	8.34	15.28	3	0	0.387	0.0166197	5	149	51	High	High
FALSE	High	Master Protein	Q9P0M2	A-kinase anchor protein 7 isoform gamma OS=Homo sapiens OX=9606 GN=AKAP7 PE=1 SV=2	0	22.97	16	4	6	4	1	348	39.5	6.16	9.23	4	0	0.825	0.91548	17.51	149	51	High	High	Acetyl [N-Term]
FALSE	High	Master Protein	Q9UHF7	Zinc finger transcription factor Trps1 OS=Homo sapiens OX=9606 GN=TRPS1 PE=1 SV=2	0	120.029	16	14	35	14	1	1281	141.4	7.58	87.24	14	0	0.625	0.145192	5.03	148.9	51.1	High	High
FALSE	High	Master Protein	Q9NZC7	WW domain-containing oxidoreductase OS=Homo sapiens OX=9606 GN=WWOX PE=1 SV=1	0	30.866	12	4	9	4	1	414	46.6	7.17	24.75	4	0	0.742	0.796121	0	148.9	51.1	High	High
FALSE	High	Master Protein	Q96E09	Protein FAM122A OS=Homo sapiens OX=9606 GN=FAM122A PE=1 SV=1	0	35.436	31	4	9	4	1	287	30.5	6.79	19.41	4	0	0.351	2.10961e-05	19	148.7	51.3	High	High
FALSE	High	Master Protein	Q7RTP0	Magnesium transporter NIPA1 OS=Homo sapiens OX=9606 GN=NIPA1 PE=1 SV=1	0	33.76	9	2	9	2	1	329	34.5	8.37	17.06	2	0	0.489	0.111947	0	148.7	51.3	High	High
FALSE	High	Master Protein	Q8NBV4	Inactive phospholipid phosphatase 7 OS=Homo sapiens OX=9606 GN=PLPP7 PE=2 SV=1	0	12.665	10	2	6	2	1	271	29.4	9.94	9	2	0	0.533	0.219645	0	148.4	51.6	High	High
FALSE	Medium	Master Protein	Q9H5V7	Zinc finger protein Pegasus OS=Homo sapiens OX=9606 GN=IKZF5 PE=1 SV=1	0.014	4.316	4	2	3	2	1	419	46.5	7.43	3.76	2	0	0.366	1.28354e-05	1.01	148.2	51.8	High	High
FALSE	High	Master Protein	Q5VT06	Centrosome-associated protein 350 OS=Homo sapiens OX=9606 GN=CEP350 PE=1 SV=1	0	200.416	14	34	62	34	1	3117	350.7	6.33	127.4	34	0	1.029	0.964805	15.18	148.1	51.9	High	High
FALSE	High	Master Protein	Q68DK7	Male-specific lethal 1 homolog OS=Homo sapiens OX=9606 GN=MSL1 PE=1 SV=3	0	82.119	32	9	34	9	1	614	67.1	8.92	76.52	9	0	0.669	0.306789	35.63	148.1	51.9	High	High
FALSE	High	Master Protein	P22304	Iduronate 2-sulfatase OS=Homo sapiens OX=9606 GN=IDS PE=1 SV=1	0	41.805	15	6	12	6	1	550	61.8	5.45	30.85	6	0	0.604	0.33531	17.77	148.1	51.9	High	High
FALSE	High	Master Protein	Q9NZ56	Formin-2 OS=Homo sapiens OX=9606 GN=FMN2 PE=1 SV=4	0	20.834	6	6	6	6	1	1722	180	5.47	9.27	6	0	0.399	0.00957821	0	148.1	51.9	High	High
FALSE	High	Master Protein	Q6UWZ7	BRCA1-A complex subunit Abraxas 1 OS=Homo sapiens OX=9606 GN=ABRAXAS1 PE=1 SV=2	0	27.201	15	6	11	6	1	409	46.6	7.05	10.81	6	0	1.125	0.884801	0	148	52	High	High
FALSE	High	Master Protein	Q4ZIN3	Membralin OS=Homo sapiens OX=9606 GN=TMEM259 PE=1 SV=1	0	22.525	6	4	9	4	1	620	67.8	5.3	14.39	4	0	0.972	0.996371	0	148	52	High	High
FALSE	High	Master Protein	P35625	Metalloproteinase inhibitor 3 OS=Homo sapiens OX=9606 GN=TIMP3 PE=1 SV=2	0	11.874	13	3	5	3	1	211	24.1	8.72	4.29	3	0				147.9	52.1	High	High
FALSE	High	Master Protein	O75884	Putative hydrolase RBBP9 OS=Homo sapiens OX=9606 GN=RBBP9 PE=1 SV=2	0	63.452	36	5	26	5	1	186	21	6.2	65.2	5	0	0.694	0.0965711	5.72	147.7	52.3	High	High
FALSE	High	Master Protein	Q96GV9	UNC119-binding protein C5orf30 OS=Homo sapiens OX=9606 GN=C5orf30 PE=1 SV=1	0	26.297	34	6	7	6	1	206	23.1	9.45	12.28	6	0	0.473	0.0822326	0	147.4	52.6	High	High
FALSE	High	Master Protein	O15014	Zinc finger protein 609 OS=Homo sapiens OX=9606 GN=ZNF609 PE=1 SV=2	0	89.443	11	12	44	12	1	1411	151.1	8.03	87.77	12	0	0.772	0.347243	17.02	147.3	52.7	High	High
FALSE	High	Master Protein	P51511	Matrix metalloproteinase-15 OS=Homo sapiens OX=9606 GN=MMP15 PE=1 SV=1	0	29.92	12	6	9	6	1	669	75.8	7.46	14.06	6	0	0.766	0.830709	2.43	147.3	52.7	High	High
FALSE	High	Master Protein	Q71F56	Mediator of RNA polymerase II transcription subunit 13-like OS=Homo sapiens OX=9606 GN=MED13L PE=1 SV=1	0	62.742	9	13	21	12	1	2210	242.4	6.04	39.25	13	0	0.562	0.0491047	25.41	147.1	52.9	High	High
FALSE	High	Master Protein	P46108	Adapter molecule crk OS=Homo sapiens OX=9606 GN=CRK PE=1 SV=2	0	91.447	39	10	50	10	1	304	33.8	5.55	113.43	10	0	0.963	0.969191	10.76	146.9	53.1	High	High
FALSE	High	Master Protein	Q96IF1	LIM domain-containing protein ajuba OS=Homo sapiens OX=9606 GN=AJUBA PE=1 SV=1	0	34.247	11	4	9	4	1	538	56.9	7.14	19.7	4	0	0.448	0.0619472	0	146.9	53.1	High	High
FALSE	High	Master Protein	Q8NE00	Transmembrane protein 104 OS=Homo sapiens OX=9606 GN=TMEM104 PE=1 SV=2	0	25.091	8	3	6	3	1	496	55.6	7.2	8.61	3	0	0.483	0.0501716	0	146.9	53.1	High	High
FALSE	High	Master Protein	P20264	POU domain, class 3, transcription factor 3 OS=Homo sapiens OX=9606 GN=POU3F3 PE=2 SV=2	0	14.642	5	2	4	1	1	500	50.3	7.87	2.52	2	1	0.557	0.279998	0	146.9	53.1	High	High
FALSE	High	Master Protein	Q96HI0	Sentrin-specific protease 5 OS=Homo sapiens OX=9606 GN=SENP5 PE=1 SV=3	0	43.569	11	7	15	7	1	755	86.6	9.17	27.29	7	0	0.76	0.655376	14.25	146.8	53.2	High	High
FALSE	High	Master Protein	Q96CC6	Inactive rhomboid protein 1 OS=Homo sapiens OX=9606 GN=RHBDF1 PE=1 SV=2	0	21.232	8	5	8	5	1	855	97.3	8.44	17.74	5	0				146.4	53.6	High	High
FALSE	High	Master Protein	Q64LD2	WD repeat-containing protein 25 OS=Homo sapiens OX=9606 GN=WDR25 PE=1 SV=3	0	23.199	11	4	8	4	1	544	60.1	9	14.9	4	0	0.974	0.989123	0	146.3	53.7	High	High
FALSE	High	Master Protein	Q86YS3	Rab11 family-interacting protein 4 OS=Homo sapiens OX=9606 GN=RAB11FIP4 PE=1 SV=1	0.001	9.451	5	3	3	3	1	637	71.9	4.87	4.44	3	0				146.3	53.7	Peak Found	High
FALSE	High	Master Protein	P51114	Fragile X mental retardation syndrome-related protein 1 OS=Homo sapiens OX=9606 GN=FXR1 PE=1 SV=3	0	227.54	40	20	212	18	1	621	69.7	6.15	441.76	20	2	1.043	0.953649	11.79	146.2	53.8	High	High
FALSE	High	Master Protein	Q5VZ89	DENN domain-containing protein 4C OS=Homo sapiens OX=9606 GN=DENND4C PE=1 SV=3	0	178.981	17	25	59	24	1	1909	212.6	6.83	127.96	25	1	0.983	0.99294	13.53	146.2	53.8	High	High
FALSE	High	Master Protein	Q13905	Rap guanine nucleotide exchange factor 1 OS=Homo sapiens OX=9606 GN=RAPGEF1 PE=1 SV=3	0	112.477	18	16	42	16	1	1077	120.5	5.92	75.98	16	0	0.963	0.945717	9.63	146.2	53.8	High	High
FALSE	High	Master Protein	Q9BSY4	Coiled-coil-helix-coiled-coil-helix domain-containing protein 5 OS=Homo sapiens OX=9606 GN=CHCHD5 PE=1 SV=1	0	38.152	37	3	15	3	1	110	12.4	6.73	38.04	3	0	0.439	0.0178482	3.26	146.2	53.8	High	High
FALSE	High	Master Protein	Q9NRD5	PRKCA-binding protein OS=Homo sapiens OX=9606 GN=PICK1 PE=1 SV=2	0	36.842	17	6	13	6	1	415	46.6	5.3	27.84	6	0	0.935	0.978975	2.09	146.2	53.8	High	High	Acetyl [N-Term]
FALSE	High	Master Protein	Q9Y2E4	Disco-interacting protein 2 homolog C OS=Homo sapiens OX=9606 GN=DIP2C PE=1 SV=2	0	44.837	5	7	12	4	1	1556	170.7	7.39	23.2	7	0	1.156	0.86957	0	146.1	53.9	High	High
FALSE	High	Master Protein	P06858	Lipoprotein lipase OS=Homo sapiens OX=9606 GN=LPL PE=1 SV=1	0	11.467	8	3	4	3	1	475	53.1	8.15	7.92	3	0	0.582	0.386241	0	146.1	53.9	High	High
FALSE	High	Master Protein	Q14582	Max dimerization protein 4 OS=Homo sapiens OX=9606 GN=MXD4 PE=1 SV=2	0.001	9.774	9	2	5	2	1	209	23.5	6.96	7.32	2	0	0.824	0.940392	0	146	54	High	High
FALSE	High	Master Protein	Q8NHU6	Tudor domain-containing protein 7 OS=Homo sapiens OX=9606 GN=TDRD7 PE=1 SV=2	0	107.291	20	16	38	16	1	1098	123.5	7.21	73.83	16	0	1.074	0.91225	13.58	145.9	54.1	High	High
FALSE	High	Master Protein	Q8TB96	T-cell immunomodulatory protein OS=Homo sapiens OX=9606 GN=ITFG1 PE=1 SV=1	0	31.393	8	4	10	4	1	612	68.1	5.39	23.84	4	0	0.849	0.926712	0	145.9	54.1	High	High
FALSE	High	Master Protein	O94813	Slit homolog 2 protein OS=Homo sapiens OX=9606 GN=SLIT2 PE=1 SV=1	0	265.429	28	29	113	29	1	1529	169.8	7.06	280.13	29	0	0.45	3.47434e-07	2.91	145.8	54.2	High	High
FALSE	High	Master Protein	Q6NXR4	TELO2-interacting protein 2 OS=Homo sapiens OX=9606 GN=TTI2 PE=1 SV=1	0	43.67	17	6	13	6	1	508	56.9	7.09	31.74	6	0	0.283	4.40638e-09	23.34	145.7	54.3	High	High	Acetyl [N-Term]
FALSE	High	Master Protein	Q9NPB8	Glycerophosphocholine phosphodiesterase GPCPD1 OS=Homo sapiens OX=9606 GN=GPCPD1 PE=1 SV=2	0	36.373	10	7	10	7	1	672	76	5.53	13.75	7	0	0.704	0.447435	1.65	145.7	54.3	High	High	Acetyl [N-Term]
FALSE	High	Master Protein	Q5VVJ2	Histone H2A deubiquitinase MYSM1 OS=Homo sapiens OX=9606 GN=MYSM1 PE=1 SV=1	0	36.094	12	8	11	8	1	828	95	5.53	19.75	8	0	0.789	0.757751	7.05	145.5	54.5	High	High
FALSE	High	Master Protein	Q0VF96	Cingulin-like protein 1 OS=Homo sapiens OX=9606 GN=CGNL1 PE=1 SV=2	0	187.96	25	26	61	26	1	1302	149	5.67	122.58	26	0	0.603	0.013473	6.13	145.4	54.6	High	High
FALSE	High	Master Protein	A6NGB9	WAS/WASL-interacting protein family member 3 OS=Homo sapiens OX=9606 GN=WIPF3 PE=1 SV=4	0	23.116	13	5	9	5	1	483	49.4	10.15	17.61	5	0				145.4	54.6	High	High
FALSE	High	Master Protein	O94941	RING finger protein 37 OS=Homo sapiens OX=9606 GN=UBOX5 PE=1 SV=1	0	16.554	7	3	7	3	1	541	58.9	7.56	5.91	3	0	1.003	0.98594	7.05	145.4	54.6	High	High
FALSE	High	Master Protein	Q13207	T-box transcription factor TBX2 OS=Homo sapiens OX=9606 GN=TBX2 PE=1 SV=3	0	13.753	6	4	4	3	1	712	75	9.06	6.94	4	0				145.4	54.6	High	High
FALSE	High	Master Protein	Q4G176	Acyl-CoA synthetase family member 3, mitochondrial OS=Homo sapiens OX=9606 GN=ACSF3 PE=1 SV=3	0	77.179	28	14	36	13	1	576	64.1	8.37	71.64	14	0	0.786	0.41755	8.83	145.3	54.7	High	High
FALSE	High	Master Protein	Q4FZB7	Histone-lysine N-methyltransferase KMT5B OS=Homo sapiens OX=9606 GN=KMT5B PE=1 SV=4	0	45.12	12	6	10	6	1	885	99.1	8.78	29.2	6	0	0.611	0.441831	0	145.3	54.7	High	High
FALSE	High	Master Protein	Q86U28	Iron-sulfur cluster assembly 2 homolog, mitochondrial OS=Homo sapiens OX=9606 GN=ISCA2 PE=1 SV=2	0	76.436	66	7	23	7	1	154	16.5	5.25	48.18	7	0	0.7	0.0738627	18.95	145	55	High	High
FALSE	High	Master Protein	Q53QV2	Protein LBH OS=Homo sapiens OX=9606 GN=LBH PE=1 SV=1	0	18.811	35	2	6	2	1	105	12.2	4.41	8.15	2	0	0.692	0.753432	0	145	55	High	High
FALSE	High	Master Protein	P18846	Cyclic AMP-dependent transcription factor ATF-1 OS=Homo sapiens OX=9606 GN=ATF1 PE=1 SV=2	0	33.643	15	3	20	1	1	271	29.2	8.37	45.49	3	0	0.38	0.00119753	0	144.9	55.1	High	High
FALSE	High	Master Protein	Q04741	Homeobox protein EMX1 OS=Homo sapiens OX=9606 GN=EMX1 PE=1 SV=2	0	14.169	8	2	4	1	1	257	28	9.85	8.32	2	1				144.8	55.2	High	High
FALSE	High	Master Protein	O43405	Cochlin OS=Homo sapiens OX=9606 GN=COCH PE=1 SV=1	0	16.94	6	3	4	3	1	550	59.4	7.96	11.58	3	0	0.812	0.922005	0	144.7	55.3	High	High
FALSE	High	Master Protein	Q96RT1	Erbin OS=Homo sapiens OX=9606 GN=ERBIN PE=1 SV=2	0	169.923	23	24	71	22	1	1412	158.2	5.5	132.47	24	1	0.938	0.912016	16.01	144.6	55.4	High	High
FALSE	High	Master Protein	Q14254	Flotillin-2 OS=Homo sapiens OX=9606 GN=FLOT2 PE=1 SV=2	0	154.648	42	15	141	15	1	428	47	5.25	323.47	15	0	0.5	9.31724e-06	2.05	144.6	55.4	High	High
FALSE	High	Master Protein	Q9Y3B7	39S ribosomal protein L11, mitochondrial OS=Homo sapiens OX=9606 GN=MRPL11 PE=1 SV=1	0	71.102	48	8	87	8	1	192	20.7	9.91	182.19	8	0	0.934	0.871852	12.55	144.5	55.5	High	High
FALSE	High	Master Protein	Q96H22	Centromere protein N OS=Homo sapiens OX=9606 GN=CENPN PE=1 SV=2	0	61.019	29	7	19	7	1	339	39.5	9.13	39.21	7	0	0.827	0.799825	10.98	144.5	55.5	High	High	Acetyl [N-Term]
FALSE	High	Master Protein	Q9NWB6	Arginine and glutamate-rich protein 1 OS=Homo sapiens OX=9606 GN=ARGLU1 PE=1 SV=1	0	17.338	11	4	19	4	1	273	33.2	10.35	36.66	4	0	0.827	0.395626	8.17	144.4	55.6	High	High
FALSE	High	Master Protein	P36954	DNA-directed RNA polymerase II subunit RPB9 OS=Homo sapiens OX=9606 GN=POLR2I PE=1 SV=1	0	38.974	54	4	10	4	1	125	14.5	5.14	28.87	4	0	0.275	5.87139e-08	0.97	144.3	55.7	High	High	Acetyl [N-Term]
FALSE	High	Master Protein	Q8IVE3	Pleckstrin homology domain-containing family H member 2 OS=Homo sapiens OX=9606 GN=PLEKHH2 PE=1 SV=2	0	21.646	3	3	5	3	1	1493	168.1	7.56	9.46	3	0	0.929	0.999962	0	144.3	55.7	High	High
FALSE	Low	Master Protein	Q9UJQ7	SCP2 sterol-binding domain-containing protein 1 OS=Homo sapiens OX=9606 GN=SCP2D1 PE=2 SV=1	0.074	1.768	5	1	2	1	1	156	17.7	9.33	0	1	0	0.386	5.08276e-05	0	144.3	55.7	High	Peak Found
FALSE	High	Master Protein	O14978	Zinc finger protein 263 OS=Homo sapiens OX=9606 GN=ZNF263 PE=1 SV=2	0	15.918	5	2	5	2	1	683	77.3	6.99	6.75	2	0				144.2	55.8	High	High
FALSE	High	Master Protein	Q8N5X7	Eukaryotic translation initiation factor 4E type 3 OS=Homo sapiens OX=9606 GN=EIF4E3 PE=2 SV=4	0	12.665	10	2	6	2	1	224	24.4	6.42	9.27	2	0	0.896	0.980051	0	144.2	55.8	High	High
FALSE	High	Master Protein	Q4KWH8	1-phosphatidylinositol 4,5-bisphosphate phosphodiesterase eta-1 OS=Homo sapiens OX=9606 GN=PLCH1 PE=1 SV=1	0	43.087	7	8	15	8	1	1693	189.1	7.74	24.22	8	0	0.884	0.906836	7.29	144.1	55.9	High	High
FALSE	High	Master Protein	P23743	Diacylglycerol kinase alpha OS=Homo sapiens OX=9606 GN=DGKA PE=1 SV=3	0	64.321	17	12	25	12	1	735	82.6	6.73	33.52	12	0	0.619	0.149972	1.01	144	56	High	High
FALSE	High	Master Protein	Q96JA3	Pleckstrin homology domain-containing family A member 8 OS=Homo sapiens OX=9606 GN=PLEKHA8 PE=1 SV=3	0	40.209	12	5	10	5	1	519	58.2	5.11	19.57	5	0	0.941	0.982257	28.81	144	56	High	High
FALSE	High	Master Protein	P08235	Mineralocorticoid receptor OS=Homo sapiens OX=9606 GN=NR3C2 PE=1 SV=1	0	15.125	3	3	7	2	1	984	107	7.39	6.5	3	0	0.809	0.906836	0	143.8	56.2	High	High
FALSE	High	Master Protein	Q17R31	Putative deoxyribonuclease TATDN3 OS=Homo sapiens OX=9606 GN=TATDN3 PE=1 SV=1	0	13.746	10	2	5	2	1	274	30.3	7.15	8.94	2	0	0.685	0.73234	0	143.8	56.2	High	High
FALSE	High	Master Protein	Q96GA7	Serine dehydratase-like OS=Homo sapiens OX=9606 GN=SDSL PE=1 SV=1	0	51.564	19	5	19	5	1	329	34.7	6.89	34.5	5	0	0.768	0.669382	9.59	143.5	56.5	High	High	Acetyl [N-Term]
FALSE	High	Master Protein	Q9BU64	Centromere protein O OS=Homo sapiens OX=9606 GN=CENPO PE=1 SV=1	0	65.616	27	5	19	5	1	300	33.8	7.71	46.72	5	0	0.763	0.71557	23.41	143.4	56.6	High	High	Acetyl [N-Term]
FALSE	High	Master Protein	Q96BZ8	Leukocyte receptor cluster member 1 OS=Homo sapiens OX=9606 GN=LENG1 PE=1 SV=1	0	37.956	21	5	18	5	1	264	30.5	9.69	34.3	5	0	0.733	0.261446	33.15	143.4	56.6	High	High
FALSE	High	Master Protein	Q63HK5	Teashirt homolog 3 OS=Homo sapiens OX=9606 GN=TSHZ3 PE=1 SV=2	0	33.571	10	7	10	7	1	1081	118.5	7.25	17.86	7	0				143.4	56.6	High	High
FALSE	High	Master Protein	O00291	Huntingtin-interacting protein 1 OS=Homo sapiens OX=9606 GN=HIP1 PE=1 SV=5	0	177.73	27	25	85	24	1	1037	116.1	5.3	169.19	25	0	0.839	0.554422	12.49	143.3	56.7	High	High
FALSE	High	Master Protein	O75431	Metaxin-2 OS=Homo sapiens OX=9606 GN=MTX2 PE=1 SV=1	0	52.018	20	4	57	4	1	263	29.7	6.29	133.43	4	0	0.413	8.83722e-09	8.96	143.3	56.7	High	High
FALSE	High	Master Protein	Q9UGJ0	5'-AMP-activated protein kinase subunit gamma-2 OS=Homo sapiens OX=9606 GN=PRKAG2 PE=1 SV=1	0	30.521	11	6	25	4	1	569	63	9.35	40.88	6	0				143.2	56.8	High	High
FALSE	High	Master Protein	P52849	Bifunctional heparan sulfate N-deacetylase/N-sulfotransferase 2 OS=Homo sapiens OX=9606 GN=NDST2 PE=1 SV=1	0.001	10.072	3	2	3	2	1	883	100.8	8.63	4.49	2	0				143.2	56.8	High	High
FALSE	High	Master Protein	O15013	Rho guanine nucleotide exchange factor 10 OS=Homo sapiens OX=9606 GN=ARHGEF10 PE=1 SV=4	0	36.378	7	8	10	8	1	1369	151.5	5.68	13.83	8	0	1.259	0.696628	6.21	142.8	57.2	High	High
FALSE	High	Master Protein	Q9Y2L1	Exosome complex exonuclease RRP44 OS=Homo sapiens OX=9606 GN=DIS3 PE=1 SV=2	0	309.981	31	22	168	22	1	958	108.9	7.14	444.82	22	0	1.075	0.880558	6.47	142.6	57.4	High	High
FALSE	High	Master Protein	Q6ZSZ6	Teashirt homolog 1 OS=Homo sapiens OX=9606 GN=TSHZ1 PE=1 SV=2	0	21.943	5	4	5	4	1	1077	117.8	7.06	10.41	4	0	0.517	0.187668	0	142.6	57.4	High	High
FALSE	High	Master Protein	O15409	Forkhead box protein P2 OS=Homo sapiens OX=9606 GN=FOXP2 PE=1 SV=2	0	43.511	8	4	11	4	1	715	79.9	6.52	27.99	4	0	0.434	0.0421944	0.74	142.5	57.5	High	High
FALSE	High	Master Protein	Q9P2R6	Arginine-glutamic acid dipeptide repeats protein OS=Homo sapiens OX=9606 GN=RERE PE=1 SV=2	0	38.817	3	4	12	4	1	1566	172.3	7.69	28.97	4	0	0.895	0.969191	3.29	142.5	57.5	High	High
FALSE	Low	Master Protein	A0PJE2	Dehydrogenase/reductase SDR family member 12 OS=Homo sapiens OX=9606 GN=DHRS12 PE=2 SV=2	0.145	1.239	2	1	2	1	1	317	35.1	7.34	0	1	0	0.404	0.00116644	0	142.5	57.5	High	Peak Found
FALSE	High	Master Protein	Q9Y3D2	Methionine-R-sulfoxide reductase B2, mitochondrial OS=Homo sapiens OX=9606 GN=MSRB2 PE=1 SV=2	0	74.833	49	6	22	6	1	182	19.5	8.63	57.21	6	0	0.551	0.0207	8.08	142.4	57.6	High	High
FALSE	High	Master Protein	Q08397	Lysyl oxidase homolog 1 OS=Homo sapiens OX=9606 GN=LOXL1 PE=1 SV=2	0	16.639	8	3	5	3	1	574	63.1	7.52	12.13	3	0	0.943	0.996086	22.78	142.4	57.6	High	High
FALSE	High	Master Protein	Q12851	Mitogen-activated protein kinase kinase kinase kinase 2 OS=Homo sapiens OX=9606 GN=MAP4K2 PE=1 SV=2	0	61.065	14	7	16	7	1	820	91.5	6.34	42.15	7	0	0.845	0.937774	5.45	142.3	57.7	High	High
FALSE	High	Master Protein	P15289	Arylsulfatase A OS=Homo sapiens OX=9606 GN=ARSA PE=1 SV=3	0	88.845	22	8	27	8	1	507	53.6	6.07	72.11	8	0	0.556	0.0307979	8.69	142.2	57.8	High	High
FALSE	High	Master Protein	Q6BDS2	UHRF1-binding protein 1 OS=Homo sapiens OX=9606 GN=UHRF1BP1 PE=1 SV=1	0	65.793	8	10	19	9	1	1440	159.4	6.14	40.15	10	0	0.874	0.900816	7.25	142.2	57.8	High	High
FALSE	High	Master Protein	Q719H9	BTB/POZ domain-containing protein KCTD1 OS=Homo sapiens OX=9606 GN=KCTD1 PE=1 SV=1	0	18.464	12	3	11	2	1	257	29.4	7.08	20.51	3	0	1.206	0.821419	0	142.2	57.8	High	High
FALSE	High	Master Protein	Q96KC2	ADP-ribosylation factor-like protein 5B OS=Homo sapiens OX=9606 GN=ARL5B PE=1 SV=1	0.001	9.675	10	2	4	2	1	179	20.4	6.52	8.74	2	0	0.628	0.351679	0	142.2	57.8	High	High
FALSE	High	Master Protein	Q9ULQ1	Two pore calcium channel protein 1 OS=Homo sapiens OX=9606 GN=TPCN1 PE=1 SV=3	0	26.031	5	3	6	3	1	816	94.1	8.27	8.31	3	0	0.837	0.950908	0	142.1	57.9	High	High
FALSE	High	Master Protein	Q6AZZ1	E3 ubiquitin-protein ligase TRIM68 OS=Homo sapiens OX=9606 GN=TRIM68 PE=1 SV=1	0	18.095	7	3	5	3	1	485	56.2	6.48	8.97	3	0	0.948	0.996865	0	142.1	57.9	High	High
FALSE	High	Master Protein	P15907	Beta-galactoside alpha-2,6-sialyltransferase 1 OS=Homo sapiens OX=9606 GN=ST6GAL1 PE=1 SV=1	0.001	10.589	7	2	3	2	1	406	46.6	9.01	3.96	2	0	0.991	0.976351	0	142.1	57.9	High	High
FALSE	High	Master Protein	P30046	D-dopachrome decarboxylase OS=Homo sapiens OX=9606 GN=DDT PE=1 SV=3	0	30.923	41	4	38	4	1	118	12.7	7.3	74.89	4	0	0.898	0.725705	43.01	142	58	High	High
FALSE	High	Master Protein	P08138	Tumor necrosis factor receptor superfamily member 16 OS=Homo sapiens OX=9606 GN=NGFR PE=1 SV=1	0	16.736	6	2	5	2	1	427	45.2	4.7	15.35	2	0	0.636	0.51173	0	141.9	58.1	High	High
FALSE	High	Master Protein	Q15649	Zinc finger HIT domain-containing protein 3 OS=Homo sapiens OX=9606 GN=ZNHIT3 PE=1 SV=2	0	21.18	20	3	5	3	1	155	17.6	5.67	10.84	3	0	0.859	0.949057	0	141.8	58.2	High	High
FALSE	High	Master Protein	P83916	Chromobox protein homolog 1 OS=Homo sapiens OX=9606 GN=CBX1 PE=1 SV=1	0	58.353	42	5	113	4	1	185	21.4	4.93	186.75	5	0	0.705	0.0165504	4.49	141.7	58.3	High	High
FALSE	High	Master Protein	Q9UM82	Spermatogenesis-associated protein 2 OS=Homo sapiens OX=9606 GN=SPATA2 PE=1 SV=2	0	22.595	12	5	7	5	1	520	58.4	8.75	12.88	5	0	0.638	0.565435	0	141.7	58.3	High	High
FALSE	High	Master Protein	Q6AZY7	Scavenger receptor class A member 3 OS=Homo sapiens OX=9606 GN=SCARA3 PE=1 SV=1	0	21.02	11	5	7	5	1	606	65.1	6.54	16.04	5	0	0.848	0.931704	0.95	141.7	58.3	High	High
FALSE	High	Master Protein	P54274	Telomeric repeat-binding factor 1 OS=Homo sapiens OX=9606 GN=TERF1 PE=1 SV=3	0	31.448	13	6	11	5	1	439	50.2	6.37	17.31	6	1	0.8	0.872911	0	141.6	58.4	High	High
FALSE	High	Master Protein	Q8TDY4	Arf-GAP with SH3 domain, ANK repeat and PH domain-containing protein 3 OS=Homo sapiens OX=9606 GN=ASAP3 PE=1 SV=1	0	20.178	5	3	5	3	1	903	99.1	6.4	10.41	3	0	0.541	0.226354	0	141.6	58.4	High	High
FALSE	High	Master Protein	Q9NQ11	Cation-transporting ATPase 13A2 OS=Homo sapiens OX=9606 GN=ATP13A2 PE=1 SV=2	0	74.3	11	9	21	9	1	1180	128.7	8.12	48.35	9	0	0.645	0.18261	3.51	141.4	58.6	High	High
FALSE	High	Master Protein	P14373	Zinc finger protein RFP OS=Homo sapiens OX=9606 GN=TRIM27 PE=1 SV=1	0	63.598	18	7	32	7	1	513	58.5	6.21	70.25	7	0	0.911	0.92413	90.79	141.3	58.7	High	High
FALSE	High	Master Protein	Q8WVD5	RING finger protein 141 OS=Homo sapiens OX=9606 GN=RNF141 PE=1 SV=1	0	16.177	12	2	3	2	1	230	25.5	5.2	5.89	2	0	0.688	0.741978	0	141.3	58.7	High	High
FALSE	High	Master Protein	Q96ES6	Major facilitator superfamily domain-containing protein 3 OS=Homo sapiens OX=9606 GN=MFSD3 PE=2 SV=1	0	12.164	5	2	5	2	1	412	42.7	9.17	11.44	2	0	0.807	0.835546	0	141.2	58.8	High	High
FALSE	High	Master Protein	Q9H7X7	Intraflagellar transport protein 22 homolog OS=Homo sapiens OX=9606 GN=IFT22 PE=1 SV=1	0	29.196	25	4	10	4	1	185	20.8	5.15	20.43	4	0	0.98	0.994031	9.92	141.1	58.9	High	High
FALSE	High	Master Protein	Q9UF56	F-box/LRR-repeat protein 17 OS=Homo sapiens OX=9606 GN=FBXL17 PE=2 SV=3	0	18.131	4	2	4	2	1	701	75.6	8.07	10.56	2	0	0.417	0.0322579	0	141.1	58.9	High	High
FALSE	High	Master Protein	Q5MNZ9	WD repeat domain phosphoinositide-interacting protein 1 OS=Homo sapiens OX=9606 GN=WIPI1 PE=1 SV=3	0.001	9.103	4	2	4	2	1	446	48.6	6.6	4.05	2	0	0.746	0.80238	0	141.1	58.9	High	High
FALSE	High	Master Protein	Q6NZI2	Caveolae-associated protein 1 OS=Homo sapiens OX=9606 GN=CAVIN1 PE=1 SV=1	0	124.815	37	10	96	10	1	390	43.5	5.6	244.35	10	0	1.002	0.995128	15.74	141	59	High	High	Acetyl [N-Term]
FALSE	High	Master Protein	Q15777	Metallophosphoesterase MPPED2 OS=Homo sapiens OX=9606 GN=MPPED2 PE=1 SV=1	0	29.221	16	4	10	4	1	294	33.3	6.32	19.51	4	0	0.524	0.179869	0	141	59	High	High
FALSE	High	Master Protein	O75843	AP-1 complex subunit gamma-like 2 OS=Homo sapiens OX=9606 GN=AP1G2 PE=1 SV=1	0	27.114	6	5	10	5	1	785	87.1	6.55	15.79	5	0	0.509	0.0336158	10.43	141	59	High	High
FALSE	High	Master Protein	Q53S58	Transmembrane protein 177 OS=Homo sapiens OX=9606 GN=TMEM177 PE=1 SV=1	0	20.293	11	4	14	4	1	311	33.7	9.61	21.05	4	0	0.921	0.959945	0	141	59	High	High
FALSE	High	Master Protein	P17181	Interferon alpha/beta receptor 1 OS=Homo sapiens OX=9606 GN=IFNAR1 PE=1 SV=3	0	17.067	6	3	4	3	1	557	63.5	5.81	9.3	3	0				141	59	High	High
FALSE	High	Master Protein	Q96AN5	Transmembrane protein 143 OS=Homo sapiens OX=9606 GN=TMEM143 PE=2 SV=1	0	16.537	5	2	4	2	1	459	51.7	9.67	6.2	2	0	0.641	0.616097	0	141	59	High	High
FALSE	High	Master Protein	Q14493	Histone RNA hairpin-binding protein OS=Homo sapiens OX=9606 GN=SLBP PE=1 SV=1	0	11.97	10	2	6	2	1	270	31.3	7.47	5.25	2	0	0.462	0.0790029	17.31	140.9	59.1	High	High
FALSE	Medium	Master Protein	Q86V20	Protein FAM35A OS=Homo sapiens OX=9606 GN=FAM35A PE=2 SV=1	0.016	4.16	1	1	1	1	1	835	93.6	6.86	2.27	1	0	0.419	0.0460277	0	140.9	59.1	Peak Found	High
FALSE	High	Master Protein	Q9HCE1	Putative helicase MOV-10 OS=Homo sapiens OX=9606 GN=MOV10 PE=1 SV=2	0	220.713	30	25	161	25	1	1003	113.6	8.82	362.85	25	0	0.828	0.340163	7.09	140.8	59.2	High	High
FALSE	High	Master Protein	Q86UP3	Zinc finger homeobox protein 4 OS=Homo sapiens OX=9606 GN=ZFHX4 PE=1 SV=1	0	172.385	9	27	49	25	1	3567	393.5	6.37	73.83	27	1	0.909	0.9073	26.2	140.8	59.2	High	High
FALSE	High	Master Protein	Q969E4	Transcription elongation factor A protein-like 3 OS=Homo sapiens OX=9606 GN=TCEAL3 PE=1 SV=1	0	17.389	19	3	9	3	1	200	22.5	4.92	14.08	3	0	0.712	0.745149	0	140.8	59.2	High	High
FALSE	High	Master Protein	Q6N021	Methylcytosine dioxygenase TET2 OS=Homo sapiens OX=9606 GN=TET2 PE=1 SV=3	0	28.982	3	5	8	5	1	2002	223.7	7.99	14.57	5	0	1.314	0.673324	69.74	140.7	59.3	High	High
FALSE	High	Master Protein	Q8IXM6	Nurim OS=Homo sapiens OX=9606 GN=NRM PE=1 SV=1	0	29.42	16	4	19	4	1	262	29.4	8.63	31.44	4	0	0.819	0.754871	6.5	140.6	59.4	High	High
FALSE	High	Master Protein	P78559	Microtubule-associated protein 1A OS=Homo sapiens OX=9606 GN=MAP1A PE=1 SV=6	0	261.488	18	34	96	33	1	2803	305.3	4.92	178.54	34	0	0.771	0.352249	7.11	140.5	59.5	High	High
FALSE	High	Master Protein	Q8TD55	Pleckstrin homology domain-containing family O member 2 OS=Homo sapiens OX=9606 GN=PLEKHO2 PE=1 SV=1	0	66.456	29	9	21	9	1	490	53.3	5.43	55.66	9	0	0.796	0.813875	27.99	140.5	59.5	High	High
FALSE	High	Master Protein	Q9NXW9	Alpha-ketoglutarate-dependent dioxygenase alkB homolog 4 OS=Homo sapiens OX=9606 GN=ALKBH4 PE=1 SV=1	0	59.817	36	7	20	7	1	302	33.8	6.67	42.42	7	0	0.698	0.627673	16.43	140.5	59.5	High	High
FALSE	Medium	Master Protein	P54851	Epithelial membrane protein 2 OS=Homo sapiens OX=9606 GN=EMP2 PE=1 SV=1	0.032	3.32	4	1	53	1	1	167	19.2	7.62	8.53	1	0	0.424	1.28354e-05	0	140.4	59.6	High	High
FALSE	High	Master Protein	Q9Y3R5	Protein dopey-2 OS=Homo sapiens OX=9606 GN=DOPEY2 PE=1 SV=5	0	34.986	4	7	9	7	1	2298	258.1	6.29	15.35	7	0	0.879	0.959084	0	140.1	59.9	High	High
FALSE	High	Master Protein	Q9NZP8	Complement C1r subcomponent-like protein OS=Homo sapiens OX=9606 GN=C1RL PE=1 SV=2	0.002	7.53	9	3	3	3	1	487	53.5	7.2	2.98	3	0				140.1	59.9	High	High
FALSE	High	Master Protein	Q9NPH2	Inositol-3-phosphate synthase 1 OS=Homo sapiens OX=9606 GN=ISYNA1 PE=1 SV=1	0	121.614	27	11	134	11	1	558	61	5.76	295.77	11	0	0.533	1.07199e-11	2.58	140	60	High	High
FALSE	High	Master Protein	Q9BRD0	BUD13 homolog OS=Homo sapiens OX=9606 GN=BUD13 PE=1 SV=1	0	78.647	25	14	43	14	1	619	70.5	9.86	80.43	14	0	0.917	0.893769	6.6	140	60	High	High
FALSE	High	Master Protein	Q9NZJ9	Diphosphoinositol polyphosphate phosphohydrolase 2 OS=Homo sapiens OX=9606 GN=NUDT4 PE=1 SV=2	0	49.42	36	5	36	3	1	180	20.3	6.35	82.87	5	0	0.379	2.39927e-05	0	140	60	High	High
FALSE	High	Master Protein	O94898	Leucine-rich repeats and immunoglobulin-like domains protein 2 OS=Homo sapiens OX=9606 GN=LRIG2 PE=2 SV=3	0	36.66	6	5	9	5	1	1065	118.9	5.55	16.12	5	0	0.685	0.688599	13.12	140	60	High	High
FALSE	High	Master Protein	P12757	Ski-like protein OS=Homo sapiens OX=9606 GN=SKIL PE=1 SV=2	0	34.464	12	7	11	7	1	684	76.9	7.11	12.71	7	0	0.792	0.871852	2.37	140	60	High	High
FALSE	High	Master Protein	Q7Z695	Uncharacterized aarF domain-containing protein kinase 2 OS=Homo sapiens OX=9606 GN=ADCK2 PE=2 SV=1	0	33.619	11	5	11	5	1	626	68.9	8.76	12.27	5	0	1.412	0.458812	0	140	60	High	High
FALSE	High	Master Protein	Q9P253	Vacuolar protein sorting-associated protein 18 homolog OS=Homo sapiens OX=9606 GN=VPS18 PE=1 SV=2	0	107.015	20	14	42	14	1	973	110.1	6.07	101.56	14	0	1.017	0.995979	9.11	139.9	60.1	High	High
FALSE	High	Master Protein	Q9Y3T6	R3H and coiled-coil domain-containing protein 1 OS=Homo sapiens OX=9606 GN=R3HCC1 PE=1 SV=3	0	60.115	28	8	20	8	1	440	49.1	5.63	33.1	8	0	0.771	0.842546	7.36	139.9	60.1	High	High
FALSE	High	Master Protein	O15156	Zinc finger and BTB domain-containing protein 7B OS=Homo sapiens OX=9606 GN=ZBTB7B PE=1 SV=2	0.003	7.132	5	3	4	3	1	539	58	5.86	1.73	3	0	0.889	0.969191	0	139.9	60.1	High	High
FALSE	High	Master Protein	P28827	Receptor-type tyrosine-protein phosphatase mu OS=Homo sapiens OX=9606 GN=PTPRM PE=1 SV=2	0	26.56	4	5	6	5	1	1452	163.6	6.65	12.49	5	0				139.8	60.2	High	High
FALSE	High	Master Protein	Q9P2K6	Kelch-like protein 42 OS=Homo sapiens OX=9606 GN=KLHL42 PE=1 SV=2	0	50.386	16	7	15	7	1	505	56.8	5.74	38.81	7	0	0.79	0.860632	0	139.7	60.3	High	High
FALSE	High	Master Protein	O94768	Serine/threonine-protein kinase 17B OS=Homo sapiens OX=9606 GN=STK17B PE=1 SV=1	0	14.997	12	3	5	3	1	372	42.3	5.25	7.72	3	0	0.816	0.922375	0	139.7	60.3	High	High
FALSE	High	Master Protein	Q16799	Reticulon-1 OS=Homo sapiens OX=9606 GN=RTN1 PE=1 SV=1	0	70.257	18	8	31	7	1	776	83.6	4.69	77.64	8	0	0.505	0.0117141	9.89	139.6	60.4	High	High
FALSE	High	Master Protein	P62072	Mitochondrial import inner membrane translocase subunit Tim10 OS=Homo sapiens OX=9606 GN=TIMM10 PE=1 SV=1	0	20.586	31	3	17	3	1	90	10.3	6.29	31.85	3	0	0.437	2.41796e-07	0.89	139.6	60.4	High	High
FALSE	High	Master Protein	Q14119	Vascular endothelial zinc finger 1 OS=Homo sapiens OX=9606 GN=VEZF1 PE=1 SV=2	0	23.521	7	4	13	3	1	521	56.9	9.52	14.37	4	0	0.832	0.823559	5.39	139.5	60.5	High	High
FALSE	High	Master Protein	Q9NS56	E3 ubiquitin-protein ligase Topors OS=Homo sapiens OX=9606 GN=TOPORS PE=1 SV=1	0	38.084	12	8	13	8	1	1045	119.1	9.51	17.65	8	0	1.197	0.745149	0	139.4	60.6	High	High
FALSE	High	Master Protein	P01106	Myc proto-oncogene protein OS=Homo sapiens OX=9606 GN=MYC PE=1 SV=1	0	12.025	5	2	6	2	1	439	48.8	5.49	0	2	0	0.839	0.933166	0	139.4	60.6	High	High
FALSE	High	Master Protein	Q92618	Zinc finger protein 516 OS=Homo sapiens OX=9606 GN=ZNF516 PE=1 SV=1	0	89.851	16	14	31	14	1	1163	124.2	8.72	68.36	14	0	0.853	0.851551	6.06	139.3	60.7	High	High
FALSE	High	Master Protein	Q96FV2	Secernin-2 OS=Homo sapiens OX=9606 GN=SCRN2 PE=1 SV=3	0	51.446	25	7	18	7	1	425	46.6	5.67	47.49	7	0	0.798	0.754871	5.51	139.3	60.7	High	High
FALSE	High	Master Protein	Q8N8R7	ARL14 effector protein OS=Homo sapiens OX=9606 GN=ARL14EP PE=1 SV=1	0	22.24	18	4	11	4	1	260	29.3	8.07	22.98	4	0	1.008	0.980017	5.62	139.3	60.7	High	High	Acetyl [N-Term]
FALSE	High	Master Protein	Q9HCU4	Cadherin EGF LAG seven-pass G-type receptor 2 OS=Homo sapiens OX=9606 GN=CELSR2 PE=1 SV=1	0	50.098	5	8	15	8	1	2923	317.3	5.31	20.43	8	0	0.587	0.353497	20.34	139.1	60.9	High	High
FALSE	High	Master Protein	Q14332	Frizzled-2 OS=Homo sapiens OX=9606 GN=FZD2 PE=1 SV=1	0	11.892	4	3	7	2	1	565	63.5	8.1	10.49	3	0	0.644	0.469864	0	139	61	High	Peak Found
FALSE	High	Master Protein	Q9HD26	Golgi-associated PDZ and coiled-coil motif-containing protein OS=Homo sapiens OX=9606 GN=GOPC PE=1 SV=1	0	44.797	19	7	23	7	1	462	50.5	5.92	51.01	7	0	0.683	0.176811	1.95	138.9	61.1	High	High
FALSE	High	Master Protein	Q9Y4F5	Centrosomal protein of 170 kDa protein B OS=Homo sapiens OX=9606 GN=CEP170B PE=1 SV=4	0	148.265	18	22	50	21	1	1589	171.6	6.84	92.1	22	0	1.208	0.7461	49.03	138.8	61.2	High	High
FALSE	High	Master Protein	Q9Y243	RAC-gamma serine/threonine-protein kinase OS=Homo sapiens OX=9606 GN=AKT3 PE=1 SV=1	0	113.547	30	12	69	8	1	479	55.7	6.02	163.22	12	0	0.711	0.337738	2.87	138.8	61.2	High	High
FALSE	High	Master Protein	Q96LC9	Bcl-2-modifying factor OS=Homo sapiens OX=9606 GN=BMF PE=1 SV=1	0	12.192	14	1	6	1	1	184	20.5	5.01	10.38	1	0	0.441	0.107014	0	138.8	61.2	High	High
FALSE	High	Master Protein	Q16584	Mitogen-activated protein kinase kinase kinase 11 OS=Homo sapiens OX=9606 GN=MAP3K11 PE=1 SV=1	0	33.154	9	6	11	5	1	847	92.6	8.12	21.85	6	0	0.888	0.972614	0	138.7	61.3	High	High
FALSE	High	Master Protein	Q13546	Receptor-interacting serine/threonine-protein kinase 1 OS=Homo sapiens OX=9606 GN=RIPK1 PE=1 SV=3	0	86.553	22	11	31	11	1	671	75.9	6.33	70.08	11	0	0.887	0.902001	9.59	138.6	61.4	High	High	Acetyl [N-Term]
FALSE	High	Master Protein	Q9NUT2	ATP-binding cassette sub-family B member 8, mitochondrial OS=Homo sapiens OX=9606 GN=ABCB8 PE=1 SV=3	0	53.61	15	10	24	10	1	735	79.9	8.98	47.53	10	0	0.927	0.922833	9.21	138.6	61.4	High	High
FALSE	High	Master Protein	O75973	C1q-related factor OS=Homo sapiens OX=9606 GN=C1QL1 PE=1 SV=1	0	20.132	16	3	6	3	1	258	26.4	5.57	14.06	3	0	0.843	0.936014	0	138.6	61.4	High	High
FALSE	High	Master Protein	Q9NRA2	Sialin OS=Homo sapiens OX=9606 GN=SLC17A5 PE=1 SV=2	0	22.063	8	4	15	4	1	495	54.6	8.27	29.24	4	0	0.903	0.970097	8.83	138.5	61.5	High	High
FALSE	High	Master Protein	Q96EB1	Elongator complex protein 4 OS=Homo sapiens OX=9606 GN=ELP4 PE=1 SV=2	0	90.564	31	10	31	10	1	424	46.6	8.51	62.58	10	0	0.971	0.988429	10.8	138.4	61.6	High	High
FALSE	High	Master Protein	Q14296	Fas-activated serine/threonine kinase OS=Homo sapiens OX=9606 GN=FASTK PE=1 SV=1	0	13.719	4	2	6	2	1	549	61.1	9.89	4.39	2	0	0.731	0.851526	0	138.4	61.6	High	High
FALSE	High	Master Protein	Q16566	Calcium/calmodulin-dependent protein kinase type IV OS=Homo sapiens OX=9606 GN=CAMK4 PE=1 SV=1	0	74.545	27	9	21	8	1	473	51.9	5.82	48.18	9	0	0.915	0.95525	6.59	138.3	61.7	High	High
FALSE	High	Master Protein	Q9NV79	Protein-L-isoaspartate O-methyltransferase domain-containing protein 2 OS=Homo sapiens OX=9606 GN=PCMTD2 PE=2 SV=2	0	25.703	12	5	10	5	1	361	41	6.11	20.95	5	0	0.674	0.64931	0	138.3	61.7	High	High
FALSE	High	Master Protein	Q92560	Ubiquitin carboxyl-terminal hydrolase BAP1 OS=Homo sapiens OX=9606 GN=BAP1 PE=1 SV=2	0	48.705	12	8	20	8	1	729	80.3	6.84	39.57	8	0	0.924	0.980051	11.96	138.2	61.8	High	High
FALSE	High	Master Protein	Q9Y6Q2	Stonin-1 OS=Homo sapiens OX=9606 GN=STON1 PE=1 SV=2	0	33.249	13	9	16	9	1	735	83.1	6.2	23.8	9	0	0.883	0.931029	18.51	138.2	61.8	High	High
FALSE	High	Master Protein	Q9H6X4	Transmembrane protein 134 OS=Homo sapiens OX=9606 GN=TMEM134 PE=1 SV=1	0	17.635	16	2	5	2	1	195	21.6	6.54	11.66	2	0	0.663	0.59928	0	138.2	61.8	High	High
FALSE	High	Master Protein	Q9UIL1	Short coiled-coil protein OS=Homo sapiens OX=9606 GN=SCOC PE=1 SV=2	0	13.946	11	1	2	1	1	159	18	8.85	10.4	1	0	0.447	0.12892	0	138.2	61.8	High	High
FALSE	High	Master Protein	Q9UBI4	Stomatin-like protein 1 OS=Homo sapiens OX=9606 GN=STOML1 PE=1 SV=1	0.01	4.985	4	2	3	2	1	398	42.9	7.99	1.66	2	0				138.2	61.8	High	High
FALSE	High	Master Protein	Q9BSH4	Translational activator of cytochrome c oxidase 1 OS=Homo sapiens OX=9606 GN=TACO1 PE=1 SV=1	0	76.708	23	5	45	5	1	297	32.5	8.13	120.98	5	0	1.018	0.983105	5.85	138.1	61.9	High	High
FALSE	High	Master Protein	Q8N4P3	Guanosine-3',5'-bis(diphosphate) 3'-pyrophosphohydrolase MESH1 OS=Homo sapiens OX=9606 GN=HDDC3 PE=1 SV=3	0	40.638	21	3	13	3	1	179	20.3	6.74	37.85	3	0	0.435	0.000123147	13.52	138.1	61.9	High	High
FALSE	High	Master Protein	Q6P444	Mitochondrial fission regulator 2 OS=Homo sapiens OX=9606 GN=MTFR2 PE=1 SV=2	0	33.856	13	4	9	4	1	385	43.4	7.01	18.7	4	0	0.234	1.84421e-07	0	138.1	61.9	High	High
FALSE	High	Master Protein	Q92851	Caspase-10 OS=Homo sapiens OX=9606 GN=CASP10 PE=1 SV=3	0	58.959	19	7	15	7	1	521	58.9	7.33	33.18	7	0	0.779	0.869694	4.8	138	62	High	High
FALSE	High	Master Protein	P17036	Zinc finger protein 3 OS=Homo sapiens OX=9606 GN=ZNF3 PE=1 SV=3	0.001	10.685	7	3	4	3	1	446	50.9	7.52	1.9	3	0				138	62	High	High
FALSE	Low	Master Protein	O15194	CTD small phosphatase-like protein OS=Homo sapiens OX=9606 GN=CTDSPL PE=1 SV=2	0.061	2.047	4	1	1	1	1	276	31.1	5.54	0	1	0	0.45	0.16474	0	137.9	62.1	High	Peak Found
FALSE	High	Master Protein	Q9HAZ2	PR domain zinc finger protein 16 OS=Homo sapiens OX=9606 GN=PRDM16 PE=1 SV=3	0	46.99	11	11	16	6	1	1276	140.2	6.21	12.71	11	3	0.856	0.938046	2.6	137.7	62.3	High	High
FALSE	High	Master Protein	Q9Y2U9	Kelch domain-containing protein 2 OS=Homo sapiens OX=9606 GN=KLHDC2 PE=1 SV=1	0	19.029	8	3	5	3	1	406	46.1	6.61	9.48	3	0				137.7	62.3	High	High
FALSE	High	Master Protein	Q9UIF8	Bromodomain adjacent to zinc finger domain protein 2B OS=Homo sapiens OX=9606 GN=BAZ2B PE=1 SV=3	0	72.242	6	10	18	10	1	2168	240.3	6.54	39.01	10	0	0.796	0.699296	23.86	137.6	62.4	High	High
FALSE	High	Master Protein	Q7Z4H3	HD domain-containing protein 2 OS=Homo sapiens OX=9606 GN=HDDC2 PE=1 SV=1	0	43.887	29	6	41	6	1	204	23.4	5.49	84.44	6	0	0.964	0.969491	8.17	137.6	62.4	High	High
FALSE	High	Master Protein	Q96HD1	Cysteine-rich with EGF-like domain protein 1 OS=Homo sapiens OX=9606 GN=CRELD1 PE=1 SV=3	0	36.148	17	6	16	6	1	420	45.4	4.87	29.32	6	0	0.709	0.662403	5.39	137.6	62.4	High	High
FALSE	High	Master Protein	Q9Y5E7	Protocadherin beta-2 OS=Homo sapiens OX=9606 GN=PCDHB2 PE=1 SV=1	0	33.014	8	5	11	3	1	798	87.2	4.89	25	5	1				137.6	62.4	High	High
FALSE	High	Master Protein	P35556	Fibrillin-2 OS=Homo sapiens OX=9606 GN=FBN2 PE=1 SV=3	0	240.955	14	30	82	28	1	2912	314.6	4.86	135.6	30	2	0.78	0.402467	10.82	137.5	62.5	High	High
FALSE	High	Master Protein	Q6ZSR9	Uncharacterized protein FLJ45252 OS=Homo sapiens OX=9606 PE=2 SV=2	0	59.877	27	6	23	6	1	355	38	5.26	55.15	6	0	0.736	0.347243	24.14	137.4	62.6	High	High
FALSE	High	Master Protein	O75391	Sperm-associated antigen 7 OS=Homo sapiens OX=9606 GN=SPAG7 PE=1 SV=2	0	50.66	23	4	37	4	1	227	26	7.91	78.55	4	0	0.603	0.00482157	24.73	137.4	62.6	High	High
FALSE	High	Master Protein	Q9BY89	Uncharacterized protein KIAA1671 OS=Homo sapiens OX=9606 GN=KIAA1671 PE=1 SV=2	0	202.289	22	27	67	27	1	1806	196.6	8.47	125.44	27	0	0.853	0.775218	21.71	137.2	62.8	High	High
FALSE	High	Master Protein	Q9NS37	CREB/ATF bZIP transcription factor OS=Homo sapiens OX=9606 GN=CREBZF PE=1 SV=2	0	15.699	15	5	6	5	1	354	37.1	5.24	10.5	5	0	1.26	0.686572	0	137.2	62.8	High	High
FALSE	High	Master Protein	Q96AY2	Crossover junction endonuclease EME1 OS=Homo sapiens OX=9606 GN=EME1 PE=1 SV=2	0	60.139	20	9	18	9	1	570	63.2	7.05	34.43	9	0	0.75	0.775218	10.28	137.1	62.9	High	High
FALSE	High	Master Protein	Q9UL01	Dermatan-sulfate epimerase OS=Homo sapiens OX=9606 GN=DSE PE=1 SV=1	0	39.763	9	6	10	6	1	958	109.7	8.09	18.35	6	0	1.352	0.62566	0	137.1	62.9	High	High
FALSE	High	Master Protein	Q96PU5	E3 ubiquitin-protein ligase NEDD4-like OS=Homo sapiens OX=9606 GN=NEDD4L PE=1 SV=2	0	127.227	26	18	59	14	1	975	111.9	5.82	114.96	18	4	0.761	0.236744	20.51	137	63	High	High
FALSE	High	Master Protein	Q9NP66	High mobility group protein 20A OS=Homo sapiens OX=9606 GN=HMG20A PE=1 SV=1	0	45.809	23	8	25	8	1	347	40.1	6.49	45.78	8	0	0.941	0.949057	29.37	137	63	High	High
FALSE	High	Master Protein	Q86Y97	Histone-lysine N-methyltransferase KMT5C OS=Homo sapiens OX=9606 GN=KMT5C PE=1 SV=1	0	20.332	11	4	8	4	1	462	52.1	9.83	12.6	4	0	0.826	0.922909	0	137	63	High	High
FALSE	High	Master Protein	Q96MH6	Transmembrane protein 68 OS=Homo sapiens OX=9606 GN=TMEM68 PE=2 SV=2	0	39.245	16	4	12	4	1	324	37.4	7.85	26.9	4	0	0.667	0.257935	42.78	136.9	63.1	High	High
FALSE	High	Master Protein	A2RUB6	Coiled-coil domain-containing protein 66 OS=Homo sapiens OX=9606 GN=CCDC66 PE=1 SV=4	0.005	6.024	2	2	3	2	1	948	109.3	8.25	1.94	2	0	1.118	0.904326	0	136.8	63.2	High	High	Acetyl [N-Term]
FALSE	High	Master Protein	Q9H6D7	HAUS augmin-like complex subunit 4 OS=Homo sapiens OX=9606 GN=HAUS4 PE=1 SV=1	0	78.406	37	12	51	12	1	363	42.4	5.68	80.91	12	0	0.978	0.977127	10.56	136.7	63.3	High	High
FALSE	High	Master Protein	Q8NG08	DNA helicase B OS=Homo sapiens OX=9606 GN=HELB PE=1 SV=2	0	55.754	11	11	18	11	1	1087	123.2	5.87	27.28	11	0	0.938	0.995979	18.58	136.7	63.3	High	High
FALSE	High	Master Protein	O43166	Signal-induced proliferation-associated 1-like protein 1 OS=Homo sapiens OX=9606 GN=SIPA1L1 PE=1 SV=4	0	45.845	8	11	18	11	1	1804	199.9	8.19	20.53	11	0	0.713	0.552941	25.66	136.7	63.3	High	High
FALSE	High	Master Protein	Q9Y3R0	Glutamate receptor-interacting protein 1 OS=Homo sapiens OX=9606 GN=GRIP1 PE=1 SV=3	0	56.979	11	11	17	11	1	1128	122.3	6.47	31.15	11	0	0.707	0.664572	25.26	136.6	63.4	High	High
FALSE	High	Master Protein	Q8N2F6	Armadillo repeat-containing protein 10 OS=Homo sapiens OX=9606 GN=ARMC10 PE=1 SV=1	0	76.658	27	6	37	6	1	343	37.5	6.61	83.29	6	0	0.755	0.25757	27.34	136.4	63.6	High	High
FALSE	High	Master Protein	Q9H813	Transmembrane protein 206 OS=Homo sapiens OX=9606 GN=TMEM206 PE=1 SV=1	0	20.889	20	5	9	5	1	350	40	8.88	17.18	5	0	0.709	0.701007	0	136.4	63.6	High	High
FALSE	High	Master Protein	Q8N6V9	Testis-expressed protein 9 OS=Homo sapiens OX=9606 GN=TEX9 PE=1 SV=1	0	20.382	18	6	8	6	1	391	44.8	6.6	2.06	6	0	0.785	0.876073	0	136.4	63.6	High	High
FALSE	High	Master Protein	Q5VU97	VWFA and cache domain-containing protein 1 OS=Homo sapiens OX=9606 GN=CACHD1 PE=2 SV=2	0	104.459	14	15	33	15	1	1274	142.2	6.43	59.26	15	0	0.73	0.547542	15.63	136.3	63.7	High	High
FALSE	High	Master Protein	Q86VW0	SEC14 domain and spectrin repeat-containing protein 1 OS=Homo sapiens OX=9606 GN=SESTD1 PE=1 SV=2	0	42.111	16	7	12	7	1	696	79.3	5.1	25.92	7	0	0.563	0.224104	12.05	136.3	63.7	High	High
FALSE	High	Master Protein	Q9H410	Kinetochore-associated protein DSN1 homolog OS=Homo sapiens OX=9606 GN=DSN1 PE=1 SV=2	0	25.607	24	7	15	7	1	356	40	7.05	21.23	7	0	0.623	0.144402	28.67	136.3	63.7	High	High
FALSE	High	Master Protein	P04424	Argininosuccinate lyase OS=Homo sapiens OX=9606 GN=ASL PE=1 SV=4	0	22.222	13	5	7	5	1	464	51.6	6.48	10.89	5	0	0.467	0.169299	0	136.3	63.7	High	High
FALSE	High	Master Protein	Q9C026	E3 ubiquitin-protein ligase TRIM9 OS=Homo sapiens OX=9606 GN=TRIM9 PE=1 SV=1	0	18.793	7	4	5	4	1	710	79.1	6.84	4.21	4	0	0.699	0.689904	9.15	136.3	63.7	High	High	Acetyl [N-Term]
FALSE	High	Master Protein	Q9BUE0	Mediator of RNA polymerase II transcription subunit 18 OS=Homo sapiens OX=9606 GN=MED18 PE=1 SV=1	0.001	9.777	10	2	4	2	1	208	23.6	6.54	11.12	2	0	0.95	0.969065	0	136.3	63.7	High	High
FALSE	High	Master Protein	Q96N67	Dedicator of cytokinesis protein 7 OS=Homo sapiens OX=9606 GN=DOCK7 PE=1 SV=4	0	413.616	27	41	191	37	1	2140	242.4	6.8	419.17	41	4	1.098	0.871852	12.25	136.2	63.8	High	High
FALSE	High	Master Protein	Q9H792	Pseudopodium-enriched atypical kinase 1 OS=Homo sapiens OX=9606 GN=PEAK1 PE=1 SV=4	0	125.03	13	16	44	16	1	1746	193	6.89	93.38	16	0	0.848	0.888761	6.52	136.2	63.8	High	High
FALSE	High	Master Protein	Q93073	Selenocysteine insertion sequence-binding protein 2-like OS=Homo sapiens OX=9606 GN=SECISBP2L PE=1 SV=3	0	46.597	9	7	14	6	1	1101	121.7	6.04	24.64	7	0	0.934	0.996342	0	136.2	63.8	High	High
FALSE	High	Master Protein	Q92585	Mastermind-like protein 1 OS=Homo sapiens OX=9606 GN=MAML1 PE=1 SV=3	0	61.284	20	10	16	10	1	1016	108	8.28	38.25	10	0	0.787	0.868909	10.45	136.1	63.9	High	High
FALSE	High	Master Protein	Q86TV6	Tetratricopeptide repeat protein 7B OS=Homo sapiens OX=9606 GN=TTC7B PE=1 SV=3	0	55.61	12	9	18	9	1	843	94.1	6.89	30.23	9	0	0.579	0.0350027	3.6	136.1	63.9	High	High
FALSE	High	Master Protein	P51797	Chloride transport protein 6 OS=Homo sapiens OX=9606 GN=CLCN6 PE=1 SV=2	0	28.836	7	4	6	4	1	869	97.2	6.81	13.05	4	0	0.668	0.702685	0	136.1	63.9	High	High
FALSE	High	Master Protein	Q6P9F7	Volume-regulated anion channel subunit LRRC8B OS=Homo sapiens OX=9606 GN=LRRC8B PE=1 SV=2	0	27.651	7	5	9	4	1	803	92.3	6.86	21.96	5	0				136.1	63.9	High	High
FALSE	High	Master Protein	Q9BQK8	Phosphatidate phosphatase LPIN3 OS=Homo sapiens OX=9606 GN=LPIN3 PE=1 SV=3	0	20.572	7	5	6	4	1	851	93.6	5.52	9.28	5	0	0.709	0.773477	0	136.1	63.9	High	High
FALSE	Medium	Master Protein	Q6ZW76	Ankyrin repeat and SAM domain-containing protein 3 OS=Homo sapiens OX=9606 GN=ANKS3 PE=1 SV=1	0.018	3.985	2	1	1	1	1	656	72	5.45	2.51	1	0	0.47	0.146966	0	136.1	63.9	Peak Found	High
FALSE	High	Master Protein	O60507	Protein-tyrosine sulfotransferase 1 OS=Homo sapiens OX=9606 GN=TPST1 PE=1 SV=1	0	12.484	8	3	4	3	1	370	42.2	9.09	4.03	3	0				136	64	High	High
FALSE	High	Master Protein	Q99985	Semaphorin-3C OS=Homo sapiens OX=9606 GN=SEMA3C PE=2 SV=2	0.001	10.841	4	3	4	3	1	751	85.2	8.69	3.45	3	0	0.601	0.540582	0	135.9	64.1	High	High
FALSE	High	Master Protein	Q12756	Kinesin-like protein KIF1A OS=Homo sapiens OX=9606 GN=KIF1A PE=1 SV=2	0	192.607	20	26	92	19	1	1690	190.9	6.21	175.94	26	0	0.53	0.00433456	3.41	135.8	64.2	High	High
FALSE	High	Master Protein	Q96RR4	Calcium/calmodulin-dependent protein kinase kinase 2 OS=Homo sapiens OX=9606 GN=CAMKK2 PE=1 SV=2	0	46.691	13	6	14	6	1	588	64.7	6.68	25.98	6	0	0.972	0.998874	3.04	135.8	64.2	High	High
FALSE	High	Master Protein	P81877	Single-stranded DNA-binding protein 2 OS=Homo sapiens OX=9606 GN=SSBP2 PE=1 SV=2	0.001	8.424	6	2	8	1	1	361	37.8	6.64	16.8	2	1	0.48	0.00525982	0	135.8	64.2	High	Not Found
FALSE	High	Master Protein	Q16560	U11/U12 small nuclear ribonucleoprotein 35 kDa protein OS=Homo sapiens OX=9606 GN=SNRNP35 PE=1 SV=1	0.008	5.289	6	2	2	2	1	246	29.4	9.86	2	2	0				135.8	64.2	High	High	Acetyl [N-Term]
FALSE	High	Master Protein	P34947	G protein-coupled receptor kinase 5 OS=Homo sapiens OX=9606 GN=GRK5 PE=1 SV=1	0	43.926	14	6	17	3	1	590	67.7	8.1	26.41	6	0	1.033	0.947392	0	135.7	64.3	High	High	Acetyl [N-Term]
FALSE	High	Master Protein	O00255	Menin OS=Homo sapiens OX=9606 GN=MEN1 PE=1 SV=4	0	80.047	21	12	49	12	1	615	68	6.55	103.31	12	0	0.946	0.938793	10.41	135.6	64.4	High	High
FALSE	High	Master Protein	Q9H1K0	Rabenosyn-5 OS=Homo sapiens OX=9606 GN=RBSN PE=1 SV=2	0	70.506	14	10	25	10	1	784	88.8	5.5	44.93	10	0	1.036	0.972614	11.46	135.6	64.4	High	High
FALSE	High	Master Protein	P17097	Zinc finger protein 7 OS=Homo sapiens OX=9606 GN=ZNF7 PE=1 SV=1	0	47.291	16	7	12	7	1	686	77.8	8.29	18.87	7	0	0.592	0.385274	3.97	135.6	64.4	High	High
FALSE	High	Master Protein	Q9Y6X5	Bis(5'-adenosyl)-triphosphatase ENPP4 OS=Homo sapiens OX=9606 GN=ENPP4 PE=1 SV=3	0	24.535	7	4	11	4	1	453	51.6	6.15	12.82	4	0	0.509	0.0404445	5.5	135.5	64.5	High	High
FALSE	High	Master Protein	Q96RK0	Protein capicua homolog OS=Homo sapiens OX=9606 GN=CIC PE=1 SV=2	0	102.871	17	15	32	15	1	1608	163.7	8.56	55.42	15	0	0.783	0.868779	1.78	135.3	64.7	High	High
FALSE	High	Master Protein	Q9NS15	Latent-transforming growth factor beta-binding protein 3 OS=Homo sapiens OX=9606 GN=LTBP3 PE=1 SV=4	0	91.457	14	12	31	12	1	1303	139.3	6.07	50.92	12	0	0.653	0.244878	6.84	135.3	64.7	High	High
FALSE	Medium	Master Protein	Q8IVG5	Sterile alpha motif domain-containing protein 9-like OS=Homo sapiens OX=9606 GN=SAMD9L PE=1 SV=2	0.048	2.781	1	2	3	1	1	1584	184.4	8.02	2.19	2	0	0.478	0.0178482	0	135.3	64.7	Peak Found	High
FALSE	High	Master Protein	Q9H9S5	Fukutin-related protein OS=Homo sapiens OX=9606 GN=FKRP PE=1 SV=1	0	35.769	12	6	15	6	1	495	54.5	7.4	22.59	6	0	0.655	0.237668	4.33	135.2	64.8	High	High
FALSE	High	Master Protein	O00519	Fatty-acid amide hydrolase 1 OS=Homo sapiens OX=9606 GN=FAAH PE=1 SV=2	0	83.012	29	11	29	11	1	579	63	7.66	50.91	11	0	0.627	0.248554	15.52	135.1	64.9	High	High
FALSE	High	Master Protein	Q8TBC3	SH3KBP1-binding protein 1 OS=Homo sapiens OX=9606 GN=SHKBP1 PE=1 SV=2	0	72.772	21	10	31	8	1	707	76.3	8.28	64.36	10	2	0.787	0.676445	26.88	135.1	64.9	High	High
FALSE	High	Master Protein	Q9P219	Protein Daple OS=Homo sapiens OX=9606 GN=CCDC88C PE=1 SV=3	0	64.556	8	14	19	13	1	2028	228.1	6.23	25.44	14	0	0.653	0.445563	11.98	135.1	64.9	High	High
FALSE	High	Master Protein	Q8N302	Angiogenic factor with G patch and FHA domains 1 OS=Homo sapiens OX=9606 GN=AGGF1 PE=1 SV=2	0	64.977	17	9	27	9	1	714	80.9	5.44	48.22	9	0	0.995	0.999962	36.49	135	65	High	High
FALSE	High	Master Protein	Q9H7D7	WD repeat-containing protein 26 OS=Homo sapiens OX=9606 GN=WDR26 PE=1 SV=3	0	59.168	17	9	31	9	1	661	72.1	6.16	68.71	9	0	0.97	0.98653	16.12	135	65	High	High
FALSE	High	Master Protein	Q9GZU1	Mucolipin-1 OS=Homo sapiens OX=9606 GN=MCOLN1 PE=1 SV=1	0	34.663	12	6	13	6	1	580	65	7.24	24.14	6	0	0.531	0.0491583	11.17	135	65	High	High
FALSE	High	Master Protein	Q9H6P5	Threonine aspartase 1 OS=Homo sapiens OX=9606 GN=TASP1 PE=1 SV=1	0	17.507	6	2	7	2	1	420	44.4	7.75	18.05	2	0	0.955	0.995979	0	135	65	High	High
FALSE	High	Master Protein	Q9Y2Y9	Krueppel-like factor 13 OS=Homo sapiens OX=9606 GN=KLF13 PE=1 SV=1	0	17.405	12	3	7	3	1	288	31.2	9.54	18.56	3	0	0.926	0.991478	25.76	135	65	High	High
FALSE	High	Master Protein	Q9GZX9	Twisted gastrulation protein homolog 1 OS=Homo sapiens OX=9606 GN=TWSG1 PE=1 SV=1	0.001	11.369	11	2	5	2	1	223	25	5.34	13.12	2	0	0.584	0.357873	15.8	135	65	High	High
FALSE	High	Master Protein	Q8IXS6	Paralemmin-2 OS=Homo sapiens OX=9606 GN=PALM2 PE=1 SV=3	0	69.399	37	10	30	10	1	379	42.2	5.1	65.34	10	0	0.366	1.21113e-05	10.26	134.9	65.1	High	High
FALSE	High	Master Protein	P55211	Caspase-9 OS=Homo sapiens OX=9606 GN=CASP9 PE=1 SV=3	0	12.897	8	1	3	1	1	416	46.3	6.05	12.53	1	0	0.482	0.137469	0	134.9	65.1	High	High
FALSE	High	Master Protein	Q9NZU0	Leucine-rich repeat transmembrane protein FLRT3 OS=Homo sapiens OX=9606 GN=FLRT3 PE=1 SV=1	0.001	10.905	6	3	4	2	1	649	73	7.64	5.28	3	1	0.776	0.889161	8.39	134.9	65.1	High	Peak Found
FALSE	High	Master Protein	P49336	Cyclin-dependent kinase 8 OS=Homo sapiens OX=9606 GN=CDK8 PE=1 SV=1	0	40.358	17	6	18	3	1	464	53.3	8.57	32.94	6	2	0.659	0.392253	33.36	134.8	65.2	High	High
FALSE	High	Master Protein	Q86SE9	Polycomb group RING finger protein 5 OS=Homo sapiens OX=9606 GN=PCGF5 PE=1 SV=1	0	37.418	21	4	11	4	1	256	29.7	6.52	25.19	4	0	0.692	0.65365	6.23	134.8	65.2	High	High
FALSE	High	Master Protein	Q9BV29	Coiled-coil domain-containing protein 32 OS=Homo sapiens OX=9606 GN=CCDC32 PE=1 SV=2	0	28.747	17	2	6	2	1	185	20.6	4.53	22.94	2	0	1.142	0.895409	0	134.8	65.2	High	High
FALSE	High	Master Protein	Q9H977	WD repeat-containing protein 54 OS=Homo sapiens OX=9606 GN=WDR54 PE=1 SV=1	0	53.135	20	5	25	5	1	334	35.9	6.2	47.67	5	0	0.459	0.000225422	8.25	134.7	65.3	High	High
FALSE	High	Master Protein	P30047	GTP cyclohydrolase 1 feedback regulatory protein OS=Homo sapiens OX=9606 GN=GCHFR PE=1 SV=3	0	24.218	49	2	6	2	1	84	9.7	6.54	14.81	2	0	0.681	0.445802	0	134.7	65.3	High	High
FALSE	High	Master Protein	Q969X1	Protein lifeguard 3 OS=Homo sapiens OX=9606 GN=TMBIM1 PE=1 SV=2	0.001	11.016	5	1	8	1	1	311	34.6	7.72	17.05	1	0	0.484	0.100805	0	134.7	65.3	High	High
FALSE	High	Master Protein	Q9BRR6	ADP-dependent glucokinase OS=Homo sapiens OX=9606 GN=ADPGK PE=1 SV=1	0	77.25	23	7	48	7	1	497	54.1	6.2	131.25	7	0	0.791	0.586143	17.12	134.6	65.4	High	High
FALSE	High	Master Protein	O60237	Protein phosphatase 1 regulatory subunit 12B OS=Homo sapiens OX=9606 GN=PPP1R12B PE=1 SV=2	0	41.281	10	7	10	6	1	982	110.3	5.67	15.94	7	0				134.6	65.4	High	High
FALSE	High	Master Protein	Q5VV52	Zinc finger protein 691 OS=Homo sapiens OX=9606 GN=ZNF691 PE=1 SV=1	0	21.488	11	3	9	3	1	312	35.7	7.9	12.48	3	0	0.72	0.740059	0	134.6	65.4	High	High
FALSE	High	Master Protein	Q9BW62	Katanin p60 ATPase-containing subunit A-like 1 OS=Homo sapiens OX=9606 GN=KATNAL1 PE=1 SV=1	0	91.808	37	15	42	13	1	490	55.4	6.74	82.01	15	2	0.769	0.297092	9.41	134.5	65.5	High	High	Acetyl [N-Term]
FALSE	High	Master Protein	Q96NB2	Sideroflexin-2 OS=Homo sapiens OX=9606 GN=SFXN2 PE=1 SV=2	0	78.094	23	6	38	6	1	322	36.2	9.41	91.17	6	0	0.771	0.440997	3.11	134.5	65.5	High	High	Acetyl [N-Term]
FALSE	High	Master Protein	P15056	Serine/threonine-protein kinase B-raf OS=Homo sapiens OX=9606 GN=BRAF PE=1 SV=4	0	53.047	13	8	20	5	1	766	84.4	7.53	37.46	8	1	0.881	0.959945	10.55	134.5	65.5	High	High
FALSE	High	Master Protein	Q05084	Islet cell autoantigen 1 OS=Homo sapiens OX=9606 GN=ICA1 PE=1 SV=2	0	25.529	13	4	6	4	1	483	54.6	5.81	12.1	4	0	0.614	0.510778	0	134.5	65.5	High	High
FALSE	Medium	Master Protein	Q9BYV9	Transcription regulator protein BACH2 OS=Homo sapiens OX=9606 GN=BACH2 PE=1 SV=1	0.011	4.838	3	2	3	2	1	841	92.5	5.1	4.3	2	0				134.5	65.5	High	High
FALSE	High	Master Protein	O95793	Double-stranded RNA-binding protein Staufen homolog 1 OS=Homo sapiens OX=9606 GN=STAU1 PE=1 SV=2	0	184.391	37	19	187	18	1	577	63.1	9.44	417.31	19	1	1.035	0.969191	14.21	134.4	65.6	High	High
FALSE	High	Master Protein	P55011	Solute carrier family 12 member 2 OS=Homo sapiens OX=9606 GN=SLC12A2 PE=1 SV=1	0	183.641	21	20	101	19	1	1212	131.4	6.4	209.64	20	0	0.926	0.90542	9.15	134.4	65.6	High	High
FALSE	High	Master Protein	Q9UMX1	Suppressor of fused homolog OS=Homo sapiens OX=9606 GN=SUFU PE=1 SV=2	0	73.09	26	9	21	9	1	484	53.9	5.33	44.7	9	0	0.878	0.913204	12.28	134.4	65.6	High	High
FALSE	High	Master Protein	Q8NHY2	E3 ubiquitin-protein ligase RFWD2 OS=Homo sapiens OX=9606 GN=RFWD2 PE=1 SV=1	0	18.78	9	5	6	5	1	731	80.4	6.84	10.51	5	0	1.177	0.850014	0	134.4	65.6	High	Peak Found
FALSE	High	Master Protein	Q4LDG9	Dynein light chain 1, axonemal OS=Homo sapiens OX=9606 GN=DNAL1 PE=1 SV=1	0	16.995	21	3	5	3	1	190	21.5	6.1	2.38	3	0	0.908	0.993636	0	134.4	65.6	High	High
FALSE	High	Master Protein	Q5T8P6	RNA-binding protein 26 OS=Homo sapiens OX=9606 GN=RBM26 PE=1 SV=3	0	206.218	24	20	236	19	1	1007	113.5	9.16	438.54	20	1	0.969	0.922005	12.53	134.3	65.7	High	High
FALSE	High	Master Protein	P08134	Rho-related GTP-binding protein RhoC OS=Homo sapiens OX=9606 GN=RHOC PE=1 SV=1	0	85.841	41	6	86	1	1	193	22	6.58	204.24	6	0	0.489	0.0910393	0	134.3	65.7	High	High
FALSE	High	Master Protein	Q99952	Tyrosine-protein phosphatase non-receptor type 18 OS=Homo sapiens OX=9606 GN=PTPN18 PE=1 SV=2	0	30.506	13	3	6	3	1	460	50.5	8.25	11.98	3	0	0.759	0.841465	3.4	134.3	65.7	High	High
FALSE	High	Master Protein	Q5T8D3	Acyl-CoA-binding domain-containing protein 5 OS=Homo sapiens OX=9606 GN=ACBD5 PE=1 SV=1	0	76.78	22	10	34	10	1	534	60.1	5.33	55.23	10	0	0.948	0.956855	4.5	134.2	65.8	High	High
FALSE	High	Master Protein	P19634	Sodium/hydrogen exchanger 1 OS=Homo sapiens OX=9606 GN=SLC9A1 PE=1 SV=2	0	72.271	13	7	22	7	1	815	90.7	7.21	46.74	7	0	1.042	0.961634	51.43	134	66	High	High
FALSE	High	Master Protein	Q6IEG0	U11/U12 small nuclear ribonucleoprotein 48 kDa protein OS=Homo sapiens OX=9606 GN=SNRNP48 PE=1 SV=2	0	40.55	24	7	14	7	1	339	39.9	6.95	27.2	7	0	0.481	0.0508421	8.11	134	66	High	High	Acetyl [N-Term]
FALSE	High	Master Protein	Q8NFZ5	TNFAIP3-interacting protein 2 OS=Homo sapiens OX=9606 GN=TNIP2 PE=1 SV=1	0	14.598	10	4	4	4	1	429	48.7	6.44	6.64	4	0	0.548	0.0282591	0	134	66	Peak Found	High
FALSE	High	Master Protein	Q9UJU2	Lymphoid enhancer-binding factor 1 OS=Homo sapiens OX=9606 GN=LEF1 PE=1 SV=1	0	16.572	9	3	8	1	1	399	44.2	7.42	16.91	3	0	0.493	0.228722	0	133.9	66.1	Peak Found	High
FALSE	High	Master Protein	O43766	Lipoyl synthase, mitochondrial OS=Homo sapiens OX=9606 GN=LIAS PE=1 SV=3	0	44.25	25	6	13	6	1	372	41.9	8.59	29.53	6	0	0.91	0.988015	19.43	133.8	66.2	High	High
FALSE	High	Master Protein	Q9UK23	N-acetylglucosamine-1-phosphodiester alpha-N-acetylglucosaminidase OS=Homo sapiens OX=9606 GN=NAGPA PE=1 SV=2	0	35.669	11	4	14	4	1	515	56	6.6	33.54	4	0	1.041	0.956855	0	133.8	66.2	High	High
FALSE	High	Master Protein	Q6P4F2	Ferredoxin-2, mitochondrial OS=Homo sapiens OX=9606 GN=FDX2 PE=1 SV=1	0	22.358	26	3	6	3	1	183	19.5	5.38	12.98	3	0	0.631	0.510778	0	133.8	66.2	High	High
FALSE	High	Master Protein	Q969Z3	Mitochondrial amidoxime reducing component 2 OS=Homo sapiens OX=9606 GN=MARC2 PE=1 SV=1	0	57.017	24	8	36	7	1	335	38	9.16	79.36	8	0	0.637	0.0336512	3.43	133.7	66.3	High	High
FALSE	High	Master Protein	O15315	DNA repair protein RAD51 homolog 2 OS=Homo sapiens OX=9606 GN=RAD51B PE=1 SV=2	0	17.81	5	2	4	2	1	384	42.2	5.69	9.88	2	0	0.874	0.964805	0	133.7	66.3	High	High
FALSE	High	Master Protein	P33981	Dual specificity protein kinase TTK OS=Homo sapiens OX=9606 GN=TTK PE=1 SV=2	0	185.408	33	23	96	22	1	857	97	8.16	193.8	23	1	1.194	0.650057	15.5	133.6	66.4	High	High	Acetyl [N-Term]
FALSE	High	Master Protein	Q13889	General transcription factor IIH subunit 3 OS=Homo sapiens OX=9606 GN=GTF2H3 PE=1 SV=2	0	46.342	25	6	32	6	1	308	34.4	7.02	72.98	6	0	0.927	0.926712	14.31	133.6	66.4	High	High
FALSE	High	Master Protein	Q2KHR2	DNA-binding protein RFX7 OS=Homo sapiens OX=9606 GN=RFX7 PE=1 SV=1	0	41.506	7	8	17	7	1	1363	146.8	6.76	32.21	8	0	0.916	0.969065	24.69	133.6	66.4	High	High
FALSE	High	Master Protein	Q5T7W7	Thiosulfate sulfurtransferase/rhodanese-like domain-containing protein 2 OS=Homo sapiens OX=9606 GN=TSTD2 PE=1 SV=1	0	15.415	6	3	6	3	1	516	58.2	7.2	5.37	3	0	0.241	1.84191e-05	0	133.6	66.4	High	High
FALSE	High	Master Protein	Q12805	EGF-containing fibulin-like extracellular matrix protein 1 OS=Homo sapiens OX=9606 GN=EFEMP1 PE=1 SV=2	0	31.455	10	4	9	4	1	493	54.6	5.07	15.88	4	0	0.498	0.12857	0	133.5	66.5	High	High
FALSE	High	Master Protein	Q9BUN8	Derlin-1 OS=Homo sapiens OX=9606 GN=DERL1 PE=1 SV=1	0	23.17	13	3	67	3	1	251	28.8	9.51	143.36	3	0	1.199	0.714755	56.1	133.5	66.5	High	High
FALSE	High	Master Protein	A6NIH7	Protein unc-119 homolog B OS=Homo sapiens OX=9606 GN=UNC119B PE=1 SV=1	0	54.637	33	6	23	5	1	251	28.1	5.68	37.37	6	1	0.994	0.990868	1.83	133.3	66.7	High	High
FALSE	High	Master Protein	Q14353	Guanidinoacetate N-methyltransferase OS=Homo sapiens OX=9606 GN=GAMT PE=1 SV=1	0	26.227	22	3	8	3	1	236	26.3	6.14	19.03	3	0	0.562	0.0540415	8.83	133.2	66.8	High	High
FALSE	High	Master Protein	O95922	Probable tubulin polyglutamylase TTLL1 OS=Homo sapiens OX=9606 GN=TTLL1 PE=2 SV=1	0.007	5.474	5	1	1	1	1	423	49	8.72	1.78	1	0	0.501	0.22545	0	133.2	66.8	Peak Found	High
FALSE	High	Master Protein	Q5JTZ9	Alanine--tRNA ligase, mitochondrial OS=Homo sapiens OX=9606 GN=AARS2 PE=1 SV=1	0	167.237	27	20	112	20	1	985	107.3	6.27	247.11	20	0	0.583	0.000103179	5.89	133.1	66.9	High	High
FALSE	High	Master Protein	Q86VN1	Vacuolar protein-sorting-associated protein 36 OS=Homo sapiens OX=9606 GN=VPS36 PE=1 SV=1	0	109.097	36	12	49	12	1	386	43.8	7.2	98.35	12	0	0.539	0.00129658	3.14	133.1	66.9	High	High
FALSE	High	Master Protein	Q9H7S9	Zinc finger protein 703 OS=Homo sapiens OX=9606 GN=ZNF703 PE=1 SV=1	0	34.807	19	5	10	5	1	590	58.2	8.79	28.98	5	0	0.459	0.0022625	1.05	133.1	66.9	High	High
FALSE	High	Master Protein	O95613	Pericentrin OS=Homo sapiens OX=9606 GN=PCNT PE=1 SV=4	0	384.102	19	50	131	49	1	3336	377.8	5.55	274.27	50	1	0.805	0.335041	13.52	133	67	High	High	Acetyl [N-Term]
FALSE	High	Master Protein	P25788	Proteasome subunit alpha type-3 OS=Homo sapiens OX=9606 GN=PSMA3 PE=1 SV=2	0	59.407	20	5	113	5	1	255	28.4	5.33	219.25	5	0	0.957	0.9073	13.7	133	67	High	High
FALSE	High	Master Protein	Q9NS86	LanC-like protein 2 OS=Homo sapiens OX=9606 GN=LANCL2 PE=1 SV=1	0	52.606	16	6	42	6	1	450	50.8	7.43	110.66	6	0	0.976	0.994031	3.01	133	67	High	High
FALSE	High	Master Protein	Q9NXK8	F-box/LRR-repeat protein 12 OS=Homo sapiens OX=9606 GN=FBXL12 PE=1 SV=1	0	51.577	25	5	14	5	1	326	37	8.79	53.76	5	0	0.889	0.934509	35.28	133	67	High	High
FALSE	High	Master Protein	Q14766	Latent-transforming growth factor beta-binding protein 1 OS=Homo sapiens OX=9606 GN=LTBP1 PE=1 SV=4	0	25.596	4	5	8	5	1	1721	186.7	5.96	13.13	5	0				133	67	High	High
FALSE	High	Master Protein	Q8N9A8	Nuclear envelope phosphatase-regulatory subunit 1 OS=Homo sapiens OX=9606 GN=CNEP1R1 PE=1 SV=1	0	15.187	17	2	4	2	1	125	14.3	8.38	6.7	2	0	1.014	0.975856	0	133	67	High	High	Acetyl [N-Term]
FALSE	High	Master Protein	Q969Y2	tRNA modification GTPase GTPBP3, mitochondrial OS=Homo sapiens OX=9606 GN=GTPBP3 PE=1 SV=2	0	94.207	27	9	34	9	1	492	52	6.48	90.05	9	0	0.906	0.92413	42.36	132.9	67.1	High	High
FALSE	High	Master Protein	A6NK58	Putative lipoyltransferase 2, mitochondrial OS=Homo sapiens OX=9606 GN=LIPT2 PE=1 SV=1	0	30.635	17	4	23	4	1	231	25.2	8.27	54.54	4	0	0.804	0.489374	6.63	132.9	67.1	High	High
FALSE	High	Master Protein	Q86VZ5	Phosphatidylcholine:ceramide cholinephosphotransferase 1 OS=Homo sapiens OX=9606 GN=SGMS1 PE=1 SV=2	0	13.186	8	3	4	3	1	419	49.2	8.4	6.82	3	0	0.705	0.730654	34.42	132.9	67.1	High	High
FALSE	High	Master Protein	Q14542	Equilibrative nucleoside transporter 2 OS=Homo sapiens OX=9606 GN=SLC29A2 PE=1 SV=3	0.001	10.594	3	1	5	1	1	456	50.1	6.11	9.14	1	0	0.505	0.011001	0	132.9	67.1	High	High
FALSE	High	Master Protein	O00562	Membrane-associated phosphatidylinositol transfer protein 1 OS=Homo sapiens OX=9606 GN=PITPNM1 PE=1 SV=4	0	59.338	11	9	16	9	1	1244	134.8	5.95	32.49	9	0	0.646	0.46488	2.02	132.8	67.2	High	High
FALSE	High	Master Protein	O00470	Homeobox protein Meis1 OS=Homo sapiens OX=9606 GN=MEIS1 PE=1 SV=1	0	35.428	20	6	19	6	1	390	43	6.33	37.3	6	0	0.591	0.0719381	7.04	132.8	67.2	High	High
FALSE	High	Master Protein	Q96KN1	Protein FAM84B OS=Homo sapiens OX=9606 GN=FAM84B PE=1 SV=1	0	13.617	12	2	5	2	1	310	34.5	5.54	14.75	2	0	0.506	0.152476	0	132.8	67.2	High	High
FALSE	Low	Master Protein	Q8ND71	GTPase IMAP family member 8 OS=Homo sapiens OX=9606 GN=GIMAP8 PE=2 SV=2	0.07	1.814	3	1	2	1	1	665	74.8	8.34	0	1	0	0.506	0.141569	0	132.8	67.2	High	Peak Found
FALSE	High	Master Protein	P15735	Phosphorylase b kinase gamma catalytic chain, liver/testis isoform OS=Homo sapiens OX=9606 GN=PHKG2 PE=1 SV=1	0	76.624	23	7	31	7	1	406	46.4	6.38	56.75	7	0	0.874	0.856989	36.4	132.7	67.3	High	High
FALSE	High	Master Protein	Q9NYJ8	TGF-beta-activated kinase 1 and MAP3K7-binding protein 2 OS=Homo sapiens OX=9606 GN=TAB2 PE=1 SV=1	0	71.112	19	10	34	9	1	693	76.4	8.54	76.41	10	1	0.947	0.936014	36.39	132.7	67.3	High	High
FALSE	High	Master Protein	P36897	TGF-beta receptor type-1 OS=Homo sapiens OX=9606 GN=TGFBR1 PE=1 SV=1	0	54.07	19	7	16	7	1	503	55.9	7.55	23.65	7	0	0.774	0.67496	2.07	132.7	67.3	High	High
FALSE	High	Master Protein	P41221	Protein Wnt-5a OS=Homo sapiens OX=9606 GN=WNT5A PE=1 SV=2	0	29.152	13	4	8	4	1	380	42.3	8.46	17.89	4	0	0.9	0.973804	0	132.7	67.3	High	High
FALSE	High	Master Protein	Q4G0I0	Protein CCSMST1 OS=Homo sapiens OX=9606 GN=CCSMST1 PE=2 SV=1	0	12.987	17	2	6	2	1	132	15	7.02	17.34	2	0	0.803	0.891491	0	132.7	67.3	High	High
FALSE	High	Master Protein	Q9BQI6	SMC5-SMC6 complex localization factor protein 1 OS=Homo sapiens OX=9606 GN=SLF1 PE=1 SV=2	0.001	10.257	4	3	3	3	1	1058	121	8.44	4.47	3	0	0.825	0.947392	0	132.7	67.3	High	High
FALSE	High	Master Protein	Q8IY63	Angiomotin-like protein 1 OS=Homo sapiens OX=9606 GN=AMOTL1 PE=1 SV=1	0	106.173	16	14	45	12	1	956	106.5	7.11	72.55	14	0	0.563	0.00384485	7.88	132.6	67.4	High	High
FALSE	High	Master Protein	Q96EQ0	Small glutamine-rich tetratricopeptide repeat-containing protein beta OS=Homo sapiens OX=9606 GN=SGTB PE=1 SV=1	0	53.705	33	6	29	6	1	304	33.4	4.92	55.86	6	0	0.986	0.994031	20.44	132.6	67.4	High	High
FALSE	High	Master Protein	Q8WU20	Fibroblast growth factor receptor substrate 2 OS=Homo sapiens OX=9606 GN=FRS2 PE=1 SV=4	0	52.724	22	7	13	7	1	508	57	5.96	28.15	7	0	0.932	0.989123	7.53	132.6	67.4	High	High
FALSE	High	Master Protein	P49918	Cyclin-dependent kinase inhibitor 1C OS=Homo sapiens OX=9606 GN=CDKN1C PE=1 SV=1	0	25.08	16	4	5	4	1	316	32.2	5.52	8.94	4	0	0.657	0.596418	9.15	132.6	67.4	High	High
FALSE	High	Master Protein	Q9NWM8	Peptidyl-prolyl cis-trans isomerase FKBP14 OS=Homo sapiens OX=9606 GN=FKBP14 PE=1 SV=1	0.003	6.903	5	1	22	1	1	211	24.2	6.07	17.56	1	0	0.508	0.163825	0	132.6	67.4	High	High
FALSE	High	Master Protein	Q9ULF5	Zinc transporter ZIP10 OS=Homo sapiens OX=9606 GN=SLC39A10 PE=1 SV=2	0	58.15	11	9	26	9	1	831	94.1	6.76	55.08	9	0	0.591	0.0438894	6.06	132.5	67.5	High	High
FALSE	High	Master Protein	Q5T0B9	Zinc finger protein 362 OS=Homo sapiens OX=9606 GN=ZNF362 PE=1 SV=1	0	50.219	15	4	10	3	1	420	45.8	9.64	28.8	4	0	0.53	0.191257	2.58	132.5	67.5	High	High
FALSE	High	Master Protein	Q7L7V1	Putative pre-mRNA-splicing factor ATP-dependent RNA helicase DHX32 OS=Homo sapiens OX=9606 GN=DHX32 PE=1 SV=1	0	44.211	11	6	12	6	1	743	84.4	4.97	31.75	6	0	0.675	0.608046	0.89	132.5	67.5	High	High	Acetyl [N-Term]
FALSE	High	Master Protein	Q9UNW9	RNA-binding protein Nova-2 OS=Homo sapiens OX=9606 GN=NOVA2 PE=1 SV=1	0	17.837	11	5	7	5	1	492	49	8.16	4.41	5	0	0.805	0.902017	34.34	132.5	67.5	High	High
FALSE	High	Master Protein	Q92794	Histone acetyltransferase KAT6A OS=Homo sapiens OX=9606 GN=KAT6A PE=1 SV=2	0	185.16	16	25	73	21	1	2004	224.9	5.68	127.8	25	4	0.859	0.602641	22.92	132.4	67.6	High	High
FALSE	High	Master Protein	Q9C0D4	Zinc finger protein 518B OS=Homo sapiens OX=9606 GN=ZNF518B PE=1 SV=2	0	57.778	11	9	16	9	1	1074	119.5	9.45	30.49	9	0	1.856	0.110105	0	132.4	67.6	High	High
FALSE	High	Master Protein	Q8N5L8	Ribonuclease P protein subunit p25-like protein OS=Homo sapiens OX=9606 GN=RPP25L PE=1 SV=1	0	57.721	47	3	21	3	1	163	17.6	10.3	81.45	3	0	0.978	0.994031	5.76	132.4	67.6	High	High
FALSE	High	Master Protein	Q13444	Disintegrin and metalloproteinase domain-containing protein 15 OS=Homo sapiens OX=9606 GN=ADAM15 PE=1 SV=4	0	57.507	13	8	15	8	1	863	92.9	6.73	35.63	8	0	0.74	0.5732	6.52	132.4	67.6	High	High
FALSE	High	Master Protein	Q9H1H9	Kinesin-like protein KIF13A OS=Homo sapiens OX=9606 GN=KIF13A PE=1 SV=2	0	83.679	10	14	29	13	1	1805	202.2	5.6	53.89	14	0	0.718	0.42171	16.99	132.3	67.7	High	High
FALSE	High	Master Protein	Q96FN4	Copine-2 OS=Homo sapiens OX=9606 GN=CPNE2 PE=1 SV=3	0	68.937	21	9	28	8	1	548	61.2	6.07	62.12	9	0	0.948	0.991847	10.1	132.3	67.7	High	High
FALSE	High	Master Protein	Q9GZN1	Actin-related protein 6 OS=Homo sapiens OX=9606 GN=ACTR6 PE=1 SV=1	0	64.985	25	7	16	7	1	396	45.8	5.03	46.42	7	0	1.074	0.93451	12.46	132.3	67.7	High	High
FALSE	High	Master Protein	Q15011	Homocysteine-responsive endoplasmic reticulum-resident ubiquitin-like domain member 1 protein OS=Homo sapiens OX=9606 GN=HERPUD1 PE=1 SV=1	0	42.094	15	4	8	4	1	391	43.7	5.25	24.78	4	0	1.572	0.326154	0	132.3	67.7	High	High	Acetyl [N-Term]
FALSE	High	Master Protein	Q9BSQ5	Cerebral cavernous malformations 2 protein OS=Homo sapiens OX=9606 GN=CCM2 PE=1 SV=1	0	17.474	14	4	6	4	1	444	48.8	5.54	14.17	4	0				132.3	67.7	High	High
FALSE	High	Master Protein	Q9HCB6	Spondin-1 OS=Homo sapiens OX=9606 GN=SPON1 PE=1 SV=2	0	69.053	16	9	19	9	1	807	90.9	6.11	34.88	9	0	0.808	0.902361	0.44	132.1	67.9	High	High
FALSE	High	Master Protein	Q96K21	Abscission/NoCut checkpoint regulator OS=Homo sapiens OX=9606 GN=ZFYVE19 PE=1 SV=3	0	53.518	17	5	16	5	1	471	51.5	5.73	32.65	5	0	0.823	0.826676	1.92	132	68	High	High
FALSE	High	Master Protein	O00418	Eukaryotic elongation factor 2 kinase OS=Homo sapiens OX=9606 GN=EEF2K PE=1 SV=2	0	37.603	13	9	13	9	1	725	82.1	5.33	20.73	9	0	0.71	0.442399	2.4	132	68	High	High
FALSE	High	Master Protein	Q9BSV6	tRNA-splicing endonuclease subunit Sen34 OS=Homo sapiens OX=9606 GN=TSEN34 PE=1 SV=1	0	74.264	28	7	30	7	1	310	33.6	8.43	81.59	7	0	1.077	0.913204	13.95	131.9	68.1	High	High
FALSE	High	Master Protein	Q9HCE0	Ectopic P granules protein 5 homolog OS=Homo sapiens OX=9606 GN=EPG5 PE=1 SV=2	0	46.453	6	11	13	11	1	2579	292.3	6.43	19.66	11	0	0.828	0.918503	0	131.9	68.1	High	High
FALSE	High	Master Protein	Q96MV1	Transmembrane protein 56 OS=Homo sapiens OX=9606 GN=TMEM56 PE=1 SV=1	0	21.908	12	3	6	3	1	263	30	9.33	10.13	3	0	1.021	0.964805	0	131.9	68.1	High	High
FALSE	High	Master Protein	Q8N9V3	WD repeat, SAM and U-box domain-containing protein 1 OS=Homo sapiens OX=9606 GN=WDSUB1 PE=1 SV=3	0	69.626	25	9	26	9	1	476	52.8	6.37	51.76	9	0	0.771	0.474686	6.08	131.8	68.2	High	High
FALSE	High	Master Protein	P17098	Zinc finger protein 8 OS=Homo sapiens OX=9606 GN=ZNF8 PE=1 SV=2	0	55.162	18	7	17	7	1	575	64.9	7.39	37.17	7	0	0.994	0.988131	0	131.8	68.2	High	High	Acetyl [N-Term]
FALSE	High	Master Protein	Q8N344	Mesoderm induction early response protein 2 OS=Homo sapiens OX=9606 GN=MIER2 PE=1 SV=2	0	46.375	14	6	11	5	1	545	59.9	4.64	24.83	6	0	1.375	0.5732	0	131.8	68.2	High	High
FALSE	High	Master Protein	Q8N4N3	Kelch-like protein 36 OS=Homo sapiens OX=9606 GN=KLHL36 PE=1 SV=1	0	31.723	7	4	8	4	1	616	69.9	6.24	14.81	4	0	0.866	0.947303	17.15	131.8	68.2	High	High
FALSE	High	Master Protein	Q17R89	Rho GTPase-activating protein 44 OS=Homo sapiens OX=9606 GN=ARHGAP44 PE=1 SV=1	0	13.148	6	3	4	3	1	818	89.2	6.55	5.39	3	0				131.8	68.2	High	High
FALSE	High	Master Protein	Q96CX2	BTB/POZ domain-containing protein KCTD12 OS=Homo sapiens OX=9606 GN=KCTD12 PE=1 SV=1	0	102.48	46	10	86	10	1	325	35.7	5.64	208.31	10	0	0.604	0.00301288	8.66	131.7	68.3	High	High
FALSE	High	Master Protein	Q16762	Thiosulfate sulfurtransferase OS=Homo sapiens OX=9606 GN=TST PE=1 SV=4	0	75.643	33	8	65	7	1	297	33.4	7.25	171.3	8	1	0.725	0.107687	1.15	131.7	68.3	High	High
FALSE	High	Master Protein	Q6ZMK1	Cysteine and histidine-rich protein 1 OS=Homo sapiens OX=9606 GN=CYHR1 PE=1 SV=2	0	46.429	17	5	12	5	1	362	40.7	7.23	30.6	5	0	0.871	0.959945	16.44	131.7	68.3	High	High
FALSE	High	Master Protein	Q7Z7C8	Transcription initiation factor TFIID subunit 8 OS=Homo sapiens OX=9606 GN=TAF8 PE=1 SV=1	0	36.392	20	4	9	4	1	310	34.2	6.46	19.71	4	0	0.879	0.970034	0	131.7	68.3	High	High
FALSE	High	Master Protein	P51795	H(+)/Cl(-) exchange transporter 5 OS=Homo sapiens OX=9606 GN=CLCN5 PE=1 SV=1	0	30.562	9	5	21	3	1	746	83.1	6.81	37.04	5	0	0.518	0.3687	0	131.7	68.3	High	High
FALSE	High	Master Protein	P54764	Ephrin type-A receptor 4 OS=Homo sapiens OX=9606 GN=EPHA4 PE=1 SV=1	0	56.234	14	9	17	7	1	986	109.8	6.61	39.38	9	1	0.644	0.453265	0	131.6	68.4	High	High
FALSE	High	Master Protein	Q9NWB7	Intraflagellar transport protein 57 homolog OS=Homo sapiens OX=9606 GN=IFT57 PE=1 SV=1	0	32.067	10	4	12	4	1	429	49.1	4.98	24.64	4	0	0.92	0.989123	9.98	131.6	68.4	High	High
FALSE	High	Master Protein	Q9BZM1	Group XIIA secretory phospholipase A2 OS=Homo sapiens OX=9606 GN=PLA2G12A PE=1 SV=1	0.001	10.975	7	1	6	1	1	189	21.1	7.24	11.04	1	0	0.52	0.177235	0	131.6	68.4	High	High
FALSE	High	Master Protein	P49005	DNA polymerase delta subunit 2 OS=Homo sapiens OX=9606 GN=POLD2 PE=1 SV=1	0	149.597	38	12	77	12	1	469	51.3	5.58	207.81	12	0	0.826	0.538119	9.15	131.5	68.5	High	High	Acetyl [N-Term]
FALSE	High	Master Protein	Q9H6Q4	Cytosolic Fe-S cluster assembly factor NARFL OS=Homo sapiens OX=9606 GN=NARFL PE=1 SV=1	0	80.204	28	8	30	7	1	476	53	7.23	89.23	8	1	0.912	0.9073	9.81	131.5	68.5	High	High
FALSE	High	Master Protein	P52943	Cysteine-rich protein 2 OS=Homo sapiens OX=9606 GN=CRIP2 PE=1 SV=1	0	47.944	20	4	20	4	1	208	22.5	8.72	48.73	4	0	0.582	0.0202397	31.71	131.5	68.5	High	High
FALSE	High	Master Protein	P06396	Gelsolin OS=Homo sapiens OX=9606 GN=GSN PE=1 SV=1	0	113.58	21	13	66	13	1	782	85.6	6.28	146.6	13	0	0.73	0.149576	10.27	131.4	68.6	High	High
FALSE	High	Master Protein	Q9NYW8	RB-associated KRAB zinc finger protein OS=Homo sapiens OX=9606 GN=RBAK PE=1 SV=1	0	20.032	7	4	5	4	1	714	82.9	7.33	7.18	4	0	0.868	0.967466	0	131.4	68.6	High	High
FALSE	High	Master Protein	Q9UKT8	F-box/WD repeat-containing protein 2 OS=Homo sapiens OX=9606 GN=FBXW2 PE=1 SV=2	0	12.756	5	2	6	2	1	454	51.5	6.58	10.27	2	0	0.522	0.155527	0	131.4	68.6	High	High
FALSE	High	Master Protein	Q8IZP0	Abl interactor 1 OS=Homo sapiens OX=9606 GN=ABI1 PE=1 SV=4	0	69.718	19	7	47	5	1	508	55	7.06	113.23	7	2	1.012	0.991693	22.68	131.3	68.7	High	High
FALSE	High	Master Protein	Q6XQN6	Nicotinate phosphoribosyltransferase OS=Homo sapiens OX=9606 GN=NAPRT PE=1 SV=2	0	42.231	10	4	10	4	1	538	57.5	5.68	29.9	4	0	0.518	0.120886	0.95	131.3	68.7	High	High
FALSE	High	Master Protein	P23469	Receptor-type tyrosine-protein phosphatase epsilon OS=Homo sapiens OX=9606 GN=PTPRE PE=1 SV=1	0	40.394	13	9	17	6	1	700	80.6	7.02	24.16	9	0				131.3	68.7	High	High
FALSE	High	Master Protein	P57775	F-box/WD repeat-containing protein 4 OS=Homo sapiens OX=9606 GN=FBXW4 PE=1 SV=1	0	30.066	12	4	9	4	1	412	46.3	7.58	21.12	4	0	0.876	0.966715	0	131.3	68.7	High	High
FALSE	High	Master Protein	Q96NU1	Sterile alpha motif domain-containing protein 11 OS=Homo sapiens OX=9606 GN=SAMD11 PE=1 SV=3	0	27.064	8	4	7	4	1	681	72.7	7.59	19.11	4	0	0.474	0.0427986	7.52	131.3	68.7	High	High
FALSE	High	Master Protein	Q04695	Keratin, type I cytoskeletal 17 OS=Homo sapiens OX=9606 GN=KRT17 PE=1 SV=2	0	201.201	57	25	454	14	1	432	48.1	5.02	812.76	25	3	0.5	8.0917e-17	2.19	131.2	68.8	High	High
FALSE	High	Master Protein	Q9H479	Fructosamine-3-kinase OS=Homo sapiens OX=9606 GN=FN3K PE=1 SV=1	0	68.299	28	7	39	7	1	309	35.1	7.55	93.77	7	0	0.891	0.856989	12.64	131.2	68.8	High	High
FALSE	High	Master Protein	Q04759	Protein kinase C theta type OS=Homo sapiens OX=9606 GN=PRKCQ PE=1 SV=3	0	43.581	11	8	20	6	1	706	81.8	7.61	28.32	8	0	0.768	0.839075	27.74	131.2	68.8	High	High
FALSE	High	Master Protein	Q8IWF2	FAD-dependent oxidoreductase domain-containing protein 2 OS=Homo sapiens OX=9606 GN=FOXRED2 PE=1 SV=1	0	35.799	10	7	14	7	1	684	77.7	7.72	21.64	7	0	0.596	0.107687	8.07	131.2	68.8	High	High
FALSE	High	Master Protein	Q9UHB4	NADPH-dependent diflavin oxidoreductase 1 OS=Homo sapiens OX=9606 GN=NDOR1 PE=1 SV=1	0	17.895	6	3	9	3	1	597	66.7	6.35	13.41	3	0	0.685	0.669612	14.16	131.2	68.8	High	High
FALSE	High	Master Protein	O60299	Leucine zipper putative tumor suppressor 3 OS=Homo sapiens OX=9606 GN=LZTS3 PE=2 SV=1	0.001	10.905	5	3	3	3	1	673	71.7	7.64	3.02	3	0	0.56	0.298842	12.1	131.2	68.8	High	High
FALSE	High	Master Protein	Q5THK1	Protein PRR14L OS=Homo sapiens OX=9606 GN=PRR14L PE=1 SV=1	0	136.825	14	23	40	22	1	2151	237.2	6.33	73.78	23	1	0.776	0.528672	2.51	131.1	68.9	High	High
FALSE	High	Master Protein	P53814	Smoothelin OS=Homo sapiens OX=9606 GN=SMTN PE=1 SV=7	0	76.717	15	10	24	10	1	917	99	9.07	54.13	10	0	1.117	0.899809	19.77	131	69	High	High
FALSE	High	Master Protein	P10589	COUP transcription factor 1 OS=Homo sapiens OX=9606 GN=NR2F1 PE=1 SV=1	0	40.606	14	5	20	2	1	423	46.1	8.25	56.88	5	2	0.525	0.00895107	4.65	131	69	High	High
FALSE	High	Master Protein	Q9BQ89	Protein FAM110A OS=Homo sapiens OX=9606 GN=FAM110A PE=1 SV=1	0.001	9.703	6	2	3	2	1	295	31.3	10.45	2.01	2	0	0.527	0.370065	0	131	69	High	High
FALSE	High	Master Protein	Q5T3I0	G patch domain-containing protein 4 OS=Homo sapiens OX=9606 GN=GPATCH4 PE=1 SV=2	0	76.991	29	11	36	11	1	446	50.4	9.63	77.06	11	0	1.25	0.369205	20.17	130.9	69.1	High	High	Acetyl [N-Term]
FALSE	High	Master Protein	P24468	COUP transcription factor 2 OS=Homo sapiens OX=9606 GN=NR2F2 PE=1 SV=1	0	25.462	9	4	15	1	1	414	45.5	8.28	32.29	4	0	0.528	0.0169632	0	130.9	69.1	High	High
FALSE	High	Master Protein	O15169	Axin-1 OS=Homo sapiens OX=9606 GN=AXIN1 PE=1 SV=2	0	16.732	3	2	5	2	1	862	95.6	6.96	8.71	2	0	1.054	0.950695	0	130.9	69.1	High	High
FALSE	High	Master Protein	Q8NG31	Kinetochore scaffold 1 OS=Homo sapiens OX=9606 GN=KNL1 PE=1 SV=3	0	181.745	14	25	60	25	1	2342	265.2	5.47	112.97	25	0	0.931	0.938427	24.63	130.8	69.2	High	High	Acetyl [N-Term]
FALSE	High	Master Protein	Q9H9J4	Ubiquitin carboxyl-terminal hydrolase 42 OS=Homo sapiens OX=9606 GN=USP42 PE=1 SV=3	0	60.813	10	10	21	10	1	1324	145.3	8.63	31.59	10	0	1.338	0.532457	17.8	130.8	69.2	High	High
FALSE	High	Master Protein	Q9H6R6	Palmitoyltransferase ZDHHC6 OS=Homo sapiens OX=9606 GN=ZDHHC6 PE=1 SV=1	0	47.519	16	6	17	6	1	413	47.6	8.47	27.12	6	0	0.735	0.528201	27.3	130.7	69.3	High	High
FALSE	High	Master Protein	Q5SVZ6	Zinc finger MYM-type protein 1 OS=Homo sapiens OX=9606 GN=ZMYM1 PE=1 SV=1	0	86.887	16	13	26	13	1	1142	128.6	7.44	45.03	13	0	0.97	0.991693	16.28	130.6	69.4	High	High
FALSE	High	Master Protein	Q01094	Transcription factor E2F1 OS=Homo sapiens OX=9606 GN=E2F1 PE=1 SV=1	0	24.992	13	5	6	5	1	437	46.9	4.92	12.48	5	0	0.845	0.926829	0	130.6	69.4	High	High
FALSE	High	Master Protein	Q96JQ2	Calmin OS=Homo sapiens OX=9606 GN=CLMN PE=1 SV=1	0	42.216	9	5	11	5	1	1002	111.6	4.94	23.85	5	0	0.653	0.570541	10.98	130.5	69.5	High	High
FALSE	High	Master Protein	Q9NRY6	Phospholipid scramblase 3 OS=Homo sapiens OX=9606 GN=PLSCR3 PE=1 SV=2	0	41.247	24	4	13	4	1	295	31.6	6.65	35.41	4	0	0.579	0.188998	0.14	130.5	69.5	High	High
FALSE	High	Master Protein	P21741	Midkine OS=Homo sapiens OX=9606 GN=MDK PE=1 SV=1	0	33.595	36	4	14	4	1	143	15.6	9.79	29.72	4	0	0.953	0.970097	6.6	130.5	69.5	High	High
FALSE	High	Master Protein	Q9UJA3	DNA helicase MCM8 OS=Homo sapiens OX=9606 GN=MCM8 PE=1 SV=2	0	52.339	14	10	22	9	1	840	93.6	7.75	35.71	10	0	1.024	0.973293	8.86	130.4	69.6	High	High
FALSE	High	Master Protein	Q96BY9	Store-operated calcium entry-associated regulatory factor OS=Homo sapiens OX=9606 GN=SARAF PE=1 SV=1	0	26.753	18	4	11	4	1	339	37	7.58	20.04	4	0	1.171	0.828606	8.25	130.4	69.6	High	High
FALSE	High	Master Protein	Q8N5G0	Small integral membrane protein 20 OS=Homo sapiens OX=9606 GN=SMIM20 PE=1 SV=3	0	16.652	33	2	27	2	1	67	7.7	9.86	59.55	2	0	0.582	0.00596676	23.9	130.4	69.6	High	High
FALSE	High	Master Protein	Q9H4B6	Protein salvador homolog 1 OS=Homo sapiens OX=9606 GN=SAV1 PE=1 SV=2	0	16.31	7	3	6	3	1	383	44.6	9.09	7.91	3	0	0.694	0.692964	0	130.4	69.6	High	High
FALSE	Medium	Master Protein	Q6ZNC4	Zinc finger protein 704 OS=Homo sapiens OX=9606 GN=ZNF704 PE=1 SV=1	0.041	3.003	2	1	1	1	1	412	45.2	8.53	2.07	1	0	0.534	0.28059	0	130.4	69.6	Peak Found	High
FALSE	High	Master Protein	Q9GZR1	Sentrin-specific protease 6 OS=Homo sapiens OX=9606 GN=SENP6 PE=1 SV=2	0	73.801	13	11	24	11	1	1112	126.1	6.73	56.55	11	0	0.942	0.973293	24.83	130.3	69.7	High	High
FALSE	High	Master Protein	Q9HAF1	Chromatin modification-related protein MEAF6 OS=Homo sapiens OX=9606 GN=MEAF6 PE=1 SV=1	0	46.491	27	4	24	4	1	191	21.6	9.32	67.64	4	0	0.848	0.71372	3.07	130.3	69.7	High	High
FALSE	High	Master Protein	P20265	POU domain, class 3, transcription factor 2 OS=Homo sapiens OX=9606 GN=POU3F2 PE=1 SV=4	0	14.099	6	2	4	1	1	443	46.9	7.87	8.13	2	0	0.535	0.207973	0	130.3	69.7	High	High
FALSE	High	Master Protein	Q8TDH9	Biogenesis of lysosome-related organelles complex 1 subunit 5 OS=Homo sapiens OX=9606 GN=BLOC1S5 PE=1 SV=1	0.001	9.354	5	1	5	1	1	187	21.6	7.59	10.38	1	0	0.535	0.0301102	0	130.3	69.7	High	High
FALSE	High	Master Protein	P12236	ADP/ATP translocase 3 OS=Homo sapiens OX=9606 GN=SLC25A6 PE=1 SV=4	0	142.084	52	14	361	3	1	298	32.8	9.74	690.99	14	4	0.928	0.863225	35.98	130.2	69.8	High	High	Acetyl [N-Term]
FALSE	High	Master Protein	Q96HY7	Probable 2-oxoglutarate dehydrogenase E1 component DHKTD1, mitochondrial OS=Homo sapiens OX=9606 GN=DHTKD1 PE=1 SV=2	0	53.289	10	6	14	6	1	919	103	6.93	34.12	6	0	0.999	0.991926	13.54	130.2	69.8	High	High
FALSE	High	Master Protein	Q8NBZ0	INO80 complex subunit E OS=Homo sapiens OX=9606 GN=INO80E PE=1 SV=1	0	43.42	20	3	28	3	1	244	26.5	8.34	64.49	3	0	0.569	0.0535023	8.09	130.2	69.8	High	High
FALSE	High	Master Protein	Q15697	Zinc finger protein 174 OS=Homo sapiens OX=9606 GN=ZNF174 PE=1 SV=1	0	42.447	16	5	18	5	1	407	46.4	9.58	37.88	5	0	0.366	0.00484419	23.69	130.2	69.8	High	High
FALSE	High	Master Protein	Q96AX1	Vacuolar protein sorting-associated protein 33A OS=Homo sapiens OX=9606 GN=VPS33A PE=1 SV=1	0	148.034	32	15	61	15	1	596	67.6	6.96	116.15	15	0	1.107	0.874778	11.48	130.1	69.9	High	High
FALSE	High	Master Protein	P17544	Cyclic AMP-dependent transcription factor ATF-7 OS=Homo sapiens OX=9606 GN=ATF7 PE=1 SV=2	0	49.712	13	4	12	4	1	494	52.9	8.65	27.15	4	0	0.62	0.152594	10.87	130.1	69.9	High	High	Acetyl [N-Term]
FALSE	High	Master Protein	Q9H469	F-box/LRR-repeat protein 15 OS=Homo sapiens OX=9606 GN=FBXL15 PE=1 SV=2	0	33.457	24	5	10	5	1	300	33	7.44	17.35	5	0	0.882	0.963592	16.32	130.1	69.9	High	High
FALSE	High	Master Protein	O75563	Src kinase-associated phosphoprotein 2 OS=Homo sapiens OX=9606 GN=SKAP2 PE=1 SV=1	0	21.958	13	3	7	3	1	359	41.2	4.69	8.76	3	0	0.746	0.864092	0	130.1	69.9	High	High
FALSE	High	Master Protein	Q8N6N6	Protein NATD1 OS=Homo sapiens OX=9606 GN=NATD1 PE=1 SV=2	0.001	9.712	12	1	2	1	1	113	13	8.63	7.11	1	0	0.537	0.304758	0	130.1	69.9	High	High
FALSE	High	Master Protein	Q7Z7M0	Multiple epidermal growth factor-like domains protein 8 OS=Homo sapiens OX=9606 GN=MEGF8 PE=1 SV=2	0	80	7	13	31	13	1	2845	302.9	6.87	68.08	13	0	0.691	0.389626	5.57	130	70	High	High
FALSE	High	Master Protein	Q9Y2H1	Serine/threonine-protein kinase 38-like OS=Homo sapiens OX=9606 GN=STK38L PE=1 SV=3	0	59.755	25	10	33	8	1	464	54	6.81	42.6	10	2	0.668	0.0310314	8.23	130	70	High	High
FALSE	High	Master Protein	O14924	Regulator of G-protein signaling 12 OS=Homo sapiens OX=9606 GN=RGS12 PE=1 SV=1	0	29.325	5	7	9	7	1	1447	156.3	7.44	12.78	7	0				130	70	High	High
FALSE	High	Master Protein	Q15170	Transcription elongation factor A protein-like 1 OS=Homo sapiens OX=9606 GN=TCEAL1 PE=1 SV=2	0	48.017	28	4	16	4	1	157	18.3	11.21	46.23	4	0	0.74	0.605951	24.87	129.9	70.1	High	High
FALSE	High	Master Protein	P03915	NADH-ubiquinone oxidoreductase chain 5 OS=Homo sapiens OX=9606 GN=MT-ND5 PE=1 SV=2	0	38.359	6	3	22	3	1	603	67	9.03	61.73	3	0	0.575	0.0297632	0	129.8	70.2	High	High
FALSE	High	Master Protein	Q5TEJ8	Protein THEMIS2 OS=Homo sapiens OX=9606 GN=THEMIS2 PE=1 SV=1	0	36.116	14	6	9	6	1	643	72	6.1	7.68	6	0	1.355	0.604776	0	129.8	70.2	High	High	Acetyl [N-Term]
FALSE	High	Master Protein	P35548	Homeobox protein MSX-2 OS=Homo sapiens OX=9606 GN=MSX2 PE=1 SV=3	0	53.34	39	7	15	6	1	267	28.9	9.67	38.18	7	0	1.121	0.895409	0	129.7	70.3	High	High
FALSE	High	Master Protein	Q13569	G/T mismatch-specific thymine DNA glycosylase OS=Homo sapiens OX=9606 GN=TDG PE=1 SV=2	0	26.261	10	3	10	3	1	410	46	6.8	26	3	0				129.7	70.3	High	High
FALSE	High	Master Protein	Q15326	Zinc finger MYND domain-containing protein 11 OS=Homo sapiens OX=9606 GN=ZMYND11 PE=1 SV=2	0	25.777	9	5	10	5	1	602	70.9	8.53	15.82	5	0	1.5	0.408621	0	129.7	70.3	High	High
FALSE	High	Master Protein	Q8TB22	Spermatogenesis-associated protein 20 OS=Homo sapiens OX=9606 GN=SPATA20 PE=2 SV=3	0	23.082	7	4	6	4	1	786	87.8	7.43	4.33	4	0	0.542	0.344003	0	129.7	70.3	High	High
FALSE	High	Master Protein	Q8WVT3	Trafficking protein particle complex subunit 12 OS=Homo sapiens OX=9606 GN=TRAPPC12 PE=1 SV=3	0	106.18	25	14	35	14	1	735	79.3	4.91	80.34	14	0	1.025	0.97545	5.55	129.6	70.4	High	High
FALSE	High	Master Protein	Q7Z494	Nephrocystin-3 OS=Homo sapiens OX=9606 GN=NPHP3 PE=1 SV=1	0	70.418	12	11	21	11	1	1330	150.8	6.76	44.2	11	0	1.103	0.902017	11.4	129.6	70.4	High	High
FALSE	High	Master Protein	Q8N0Z6	Tetratricopeptide repeat protein 5 OS=Homo sapiens OX=9606 GN=TTC5 PE=1 SV=2	0	96.956	30	11	36	11	1	440	48.9	6.48	82.54	11	0	0.997	0.999962	17.32	129.5	70.5	High	High	Acetyl [N-Term]
FALSE	High	Master Protein	Q92558	Wiskott-Aldrich syndrome protein family member 1 OS=Homo sapiens OX=9606 GN=WASF1 PE=1 SV=1	0	43.711	15	5	15	5	1	559	61.6	6.46	39.6	5	0	0.723	0.449991	39.24	129.5	70.5	High	High
FALSE	High	Master Protein	O43325	LYR motif-containing protein 1 OS=Homo sapiens OX=9606 GN=LYRM1 PE=2 SV=1	0	22.538	25	3	7	3	1	122	14.3	9.94	12.72	3	0	0.915	0.985731	11.12	129.5	70.5	High	High
FALSE	High	Master Protein	Q86YT6	E3 ubiquitin-protein ligase MIB1 OS=Homo sapiens OX=9606 GN=MIB1 PE=1 SV=1	0	99.002	16	13	33	12	1	1006	110.1	6.92	78.43	13	1	0.915	0.918471	14.22	129.4	70.6	High	High
FALSE	High	Master Protein	P36507	Dual specificity mitogen-activated protein kinase kinase 2 OS=Homo sapiens OX=9606 GN=MAP2K2 PE=1 SV=1	0	97.206	30	11	64	8	1	400	44.4	6.55	105.41	11	3	1.132	0.82955	14.81	129.4	70.6	High	High
FALSE	High	Master Protein	Q5VIR6	Vacuolar protein sorting-associated protein 53 homolog OS=Homo sapiens OX=9606 GN=VPS53 PE=1 SV=1	0	92.483	21	12	41	12	1	699	79.6	6.02	93.96	12	0	0.955	0.971632	17.88	129.4	70.6	High	High
FALSE	High	Master Protein	Q9BZ67	FERM domain-containing protein 8 OS=Homo sapiens OX=9606 GN=FRMD8 PE=1 SV=1	0	56.214	18	6	18	6	1	464	51.2	6.23	49.9	6	0	0.985	0.999021	4.68	129.4	70.6	High	High	Acetyl [N-Term]
FALSE	High	Master Protein	O14730	Serine/threonine-protein kinase RIO3 OS=Homo sapiens OX=9606 GN=RIOK3 PE=1 SV=2	0	32.214	14	6	14	6	1	519	59.1	5.76	14.88	6	0	0.866	0.947392	0	129.4	70.6	High	High
FALSE	High	Master Protein	Q9H019	Mitochondrial fission regulator 1-like OS=Homo sapiens OX=9606 GN=MTFR1L PE=1 SV=2	0	59.251	23	4	15	4	1	292	31.9	6.1	42.09	4	0	0.775	0.590479	6.15	129.3	70.7	High	High
FALSE	High	Master Protein	Q96FH0	BLOC-1-related complex subunit 8 OS=Homo sapiens OX=9606 GN=BORCS8 PE=1 SV=1	0	20.699	29	4	11	4	1	119	13.4	5.8	19.38	4	0	0.859	0.937935	14.9	129.3	70.7	High	High	Acetyl [N-Term]
FALSE	High	Master Protein	Q96I51	RCC1-like G exchanging factor-like protein OS=Homo sapiens OX=9606 GN=RCC1L PE=1 SV=2	0	126.208	44	13	64	13	1	464	50	8.4	173.27	13	0	0.895	0.829535	19.01	129.2	70.8	High	High
FALSE	High	Master Protein	Q9P2H3	Intraflagellar transport protein 80 homolog OS=Homo sapiens OX=9606 GN=IFT80 PE=1 SV=3	0	51.685	17	9	18	9	1	777	88	7.69	32.62	9	0	1.021	0.963592	0.48	129.2	70.8	High	High
FALSE	High	Master Protein	Q8IWD4	Coiled-coil domain-containing protein 117 OS=Homo sapiens OX=9606 GN=CCDC117 PE=1 SV=1	0	44.547	19	5	24	5	1	279	30.5	5.07	43.71	5	0	0.916	0.921787	9.58	129.2	70.8	High	High
FALSE	High	Master Protein	O14910	Protein lin-7 homolog A OS=Homo sapiens OX=9606 GN=LIN7A PE=1 SV=2	0	43.368	33	6	32	4	1	233	26	8.72	66.12	6	0	0.53	0.121304	6.73	129.2	70.8	High	High
FALSE	High	Master Protein	O43861	Probable phospholipid-transporting ATPase IIB OS=Homo sapiens OX=9606 GN=ATP9B PE=2 SV=4	0	79.888	10	9	21	7	1	1147	129.2	7.61	43.22	9	0	1.138	0.863772	18.01	129.1	70.9	High	High
FALSE	High	Master Protein	Q96NY9	Crossover junction endonuclease MUS81 OS=Homo sapiens OX=9606 GN=MUS81 PE=1 SV=3	0	68.855	24	8	24	8	1	551	61.1	9.73	40.73	8	0	0.821	0.779323	3.86	129	71	High	High
FALSE	High	Master Protein	Q8NG27	E3 ubiquitin-protein ligase Praja-1 OS=Homo sapiens OX=9606 GN=PJA1 PE=1 SV=2	0	31.69	11	4	9	4	1	643	71	5.17	17.62	4	0	0.891	0.970743	0	129	71	High	High
FALSE	High	Master Protein	Q8N8L6	ADP-ribosylation factor-like protein 10 OS=Homo sapiens OX=9606 GN=ARL10 PE=2 SV=1	0	28.847	24	4	9	4	1	244	27.4	4.68	20.63	4	0	0.55	0.417191	0	129	71	High	High
FALSE	High	Master Protein	O14810	Complexin-1 OS=Homo sapiens OX=9606 GN=CPLX1 PE=1 SV=1	0	20.583	40	3	9	3	1	134	15	4.97	7.47	3	0	0.551	0.441831	0	129	71	High	High
FALSE	High	Master Protein	Q9NW81	Distal membrane-arm assembly complex protein 2 OS=Homo sapiens OX=9606 GN=DMAC2 PE=1 SV=3	0	25.635	18	4	11	4	1	257	29.2	6.43	9.11	4	0	0.888	0.964408	1.39	128.9	71.1	High	High
FALSE	High	Master Protein	Q8NEN9	PDZ domain-containing protein 8 OS=Homo sapiens OX=9606 GN=PDZD8 PE=1 SV=1	0	90.697	13	12	36	12	1	1154	128.5	6.09	60.16	12	0	0.788	0.604103	25.71	128.7	71.3	High	High
FALSE	High	Master Protein	O43422	52 kDa repressor of the inhibitor of the protein kinase OS=Homo sapiens OX=9606 GN=THAP12 PE=1 SV=2	0	97.996	23	14	37	14	1	761	87.6	5.86	73.87	14	0	1.282	0.511537	10.13	128.6	71.4	High	High
FALSE	High	Master Protein	Q8IY47	Kelch repeat and BTB domain-containing protein 2 OS=Homo sapiens OX=9606 GN=KBTBD2 PE=1 SV=2	0	67.264	19	11	30	11	1	623	71.3	5.62	54.5	11	0	0.998	0.995979	12.12	128.6	71.4	High	High
FALSE	High	Master Protein	Q9HCU9	Breast cancer metastasis-suppressor 1 OS=Homo sapiens OX=9606 GN=BRMS1 PE=1 SV=1	0	34.944	25	5	17	5	1	246	28.4	4.74	45.13	5	0	0.943	0.985731	0.96	128.6	71.4	High	High
FALSE	High	Master Protein	P51687	Sulfite oxidase, mitochondrial OS=Homo sapiens OX=9606 GN=SUOX PE=1 SV=2	0	55.977	19	7	27	7	1	545	60.2	6.11	61.79	7	0	0.783	0.463877	16.73	128.5	71.5	High	High
FALSE	High	Master Protein	Q86TN4	tRNA 2'-phosphotransferase 1 OS=Homo sapiens OX=9606 GN=TRPT1 PE=1 SV=2	0	21.856	17	3	13	3	1	253	27.7	9.98	20.34	3	0	0.596	0.0791904	0	128.5	71.5	High	High
FALSE	High	Master Protein	Q15573	TATA box-binding protein-associated factor RNA polymerase I subunit A OS=Homo sapiens OX=9606 GN=TAF1A PE=1 SV=1	0.001	10.073	6	2	2	2	1	450	52.6	9.1	2.3	2	0	0.985	0.980051	0	128.5	71.5	High	Peak Found
FALSE	High	Master Protein	Q13308	Inactive tyrosine-protein kinase 7 OS=Homo sapiens OX=9606 GN=PTK7 PE=1 SV=2	0	230.979	30	27	141	27	1	1070	118.3	7.09	278.45	27	0	0.585	2.81231e-05	6.29	128.4	71.6	High	High
FALSE	High	Master Protein	Q9H9C1	Spermatogenesis-defective protein 39 homolog OS=Homo sapiens OX=9606 GN=VIPAS39 PE=1 SV=1	0	78.969	23	9	24	9	1	493	57	7.4	65.22	9	0	0.848	0.819979	4.58	128.4	71.6	High	High
FALSE	High	Master Protein	Q9NRW3	DNA dC->dU-editing enzyme APOBEC-3C OS=Homo sapiens OX=9606 GN=APOBEC3C PE=1 SV=2	0	39.363	38	6	19	5	1	190	22.8	7.59	28.32	6	0	0.711	0.278609	4.33	128.4	71.6	High	High	Acetyl [N-Term]
FALSE	High	Master Protein	O76062	Delta(14)-sterol reductase OS=Homo sapiens OX=9606 GN=TM7SF2 PE=2 SV=3	0	23.4	7	3	24	3	1	418	46.4	8.87	48.53	3	0	0.567	0.00297449	0.2	128.4	71.6	High	High
FALSE	High	Master Protein	O43761	Synaptogyrin-3 OS=Homo sapiens OX=9606 GN=SYNGR3 PE=1 SV=2	0	16.221	20	4	7	4	1	229	24.5	8.18	13.85	4	0	0.644	0.528201	0	128.4	71.6	High	High	Acetyl [N-Term]
FALSE	High	Master Protein	Q9UKT4	F-box only protein 5 OS=Homo sapiens OX=9606 GN=FBXO5 PE=1 SV=1	0	21.984	10	4	8	4	1	447	50.1	8.92	15.51	4	0				128.3	71.7	High	High
FALSE	High	Master Protein	Q92609	TBC1 domain family member 5 OS=Homo sapiens OX=9606 GN=TBC1D5 PE=1 SV=1	0	131.98	34	18	39	18	1	795	88.9	6.54	87.1	18	0	0.778	0.455591	13.48	128.2	71.8	High	High	Acetyl [N-Term]
FALSE	High	Master Protein	O60262	Guanine nucleotide-binding protein G(I)/G(S)/G(O) subunit gamma-7 OS=Homo sapiens OX=9606 GN=GNG7 PE=1 SV=1	0	15.885	34	2	12	2	1	68	7.5	8.51	29.24	2	0	0.599	0.184905	6.07	128.2	71.8	High	High
FALSE	High	Master Protein	O15318	DNA-directed RNA polymerase III subunit RPC7 OS=Homo sapiens OX=9606 GN=POLR3G PE=1 SV=2	0	13.859	14	3	5	3	1	223	25.9	4.63	8.12	3	0	0.98	0.993238	6.02	128.2	71.8	High	High
FALSE	High	Master Protein	Q9Y5P6	Mannose-1-phosphate guanyltransferase beta OS=Homo sapiens OX=9606 GN=GMPPB PE=1 SV=2	0	83.62	27	6	58	6	1	360	39.8	6.61	109.51	6	0	0.897	0.830958	16.42	128.1	71.9	High	High
FALSE	High	Master Protein	O00221	NF-kappa-B inhibitor epsilon OS=Homo sapiens OX=9606 GN=NFKBIE PE=1 SV=3	0	37.027	12	3	10	3	1	500	52.8	6.68	23.39	3	0	0.586	0.22295	8.31	128.1	71.9	High	High
FALSE	High	Master Protein	Q9P2N2	Rho GTPase-activating protein 28 OS=Homo sapiens OX=9606 GN=ARHGAP28 PE=1 SV=3	0	25.771	8	4	5	4	1	729	82	7.75	15.18	4	0	0.917	0.995128	0	128.1	71.9	High	High
FALSE	High	Master Protein	P54753	Ephrin type-B receptor 3 OS=Homo sapiens OX=9606 GN=EPHB3 PE=1 SV=2	0	68.96	13	11	24	6	1	998	110.3	6.32	41.01	11	0	0.74	0.56995	9.66	128	72	High	High
FALSE	High	Master Protein	P78549	Endonuclease III-like protein 1 OS=Homo sapiens OX=9606 GN=NTHL1 PE=1 SV=2	0	48.835	32	6	32	6	1	312	34.4	9.67	82.71	6	0	0.687	0.188919	13.57	128	72	High	High
FALSE	High	Master Protein	Q8IYB9	Zinc finger protein 595 OS=Homo sapiens OX=9606 GN=ZNF595 PE=2 SV=1	0	18.142	6	4	10	2	1	648	74.2	9.11	25.16	4	1	0.563	0.417871	0	128	72	Not Found	High
FALSE	High	Master Protein	Q6UWY0	Arylsulfatase K OS=Homo sapiens OX=9606 GN=ARSK PE=1 SV=1	0.001	10.716	2	1	2	1	1	536	61.4	8.92	6.44	1	0	0.563	0.305901	0	128	72	High	High
FALSE	High	Master Protein	Q9HBF4	Zinc finger FYVE domain-containing protein 1 OS=Homo sapiens OX=9606 GN=ZFYVE1 PE=1 SV=1	0	39.496	10	6	12	6	1	777	87.1	7.42	16.26	6	0	0.715	0.740059	14.16	127.9	72.1	High	High
FALSE	High	Master Protein	Q9NYM9	BET1-like protein OS=Homo sapiens OX=9606 GN=BET1L PE=1 SV=1	0	25.196	31	2	8	2	1	111	12.4	8.16	25.43	2	0	0.695	0.401782	17.58	127.8	72.2	High	High
FALSE	High	Master Protein	Q99704	Docking protein 1 OS=Homo sapiens OX=9606 GN=DOK1 PE=1 SV=1	0	116.853	32	8	37	8	1	481	52.4	6.47	81.72	8	0	0.671	0.247221	18.83	127.7	72.3	High	High
FALSE	High	Master Protein	Q96B70	Leukocyte receptor cluster member 9 OS=Homo sapiens OX=9606 GN=LENG9 PE=2 SV=2	0	84.713	33	10	34	10	1	501	53.1	7.84	68.05	10	0	0.685	0.608046	17.56	127.7	72.3	High	High
FALSE	High	Master Protein	Q8WUK0	Phosphatidylglycerophosphatase and protein-tyrosine phosphatase 1 OS=Homo sapiens OX=9606 GN=PTPMT1 PE=1 SV=1	0	45.762	31	6	28	6	1	201	22.8	9.77	64.47	6	0	0.789	0.380557	2.37	127.7	72.3	High	High
FALSE	High	Master Protein	Q99081	Transcription factor 12 OS=Homo sapiens OX=9606 GN=TCF12 PE=1 SV=1	0	34.464	16	6	8	6	1	682	72.9	7.02	21.1	6	0				127.7	72.3	High	High
FALSE	High	Master Protein	P54802	Alpha-N-acetylglucosaminidase OS=Homo sapiens OX=9606 GN=NAGLU PE=1 SV=2	0	33.081	13	6	10	6	1	743	82.2	6.65	15.97	6	0	0.697	0.682684	0	127.7	72.3	High	High
FALSE	High	Master Protein	Q15119	[Pyruvate dehydrogenase (acetyl-transferring)] kinase isozyme 2, mitochondrial OS=Homo sapiens OX=9606 GN=PDK2 PE=1 SV=2	0	84.836	32	9	29	8	1	407	46.1	6.61	53.43	9	0	0.669	0.137469	2.37	127.6	72.4	High	High
FALSE	High	Master Protein	Q9H1P3	Oxysterol-binding protein-related protein 2 OS=Homo sapiens OX=9606 GN=OSBPL2 PE=1 SV=1	0	56.38	18	7	25	7	1	480	55.2	6.35	49.71	7	0	0.949	0.967466	37.18	127.6	72.4	High	High
FALSE	High	Master Protein	Q92738	USP6 N-terminal-like protein OS=Homo sapiens OX=9606 GN=USP6NL PE=1 SV=3	0	32.532	10	6	9	6	1	828	94	9.07	13.77	6	0	0.875	0.964805	0	127.6	72.4	High	High	Acetyl [N-Term]
FALSE	High	Master Protein	Q6NUS6	Tectonic-3 OS=Homo sapiens OX=9606 GN=TCTN3 PE=1 SV=2	0	28.588	8	3	12	3	1	607	66.1	8.21	29.19	3	0	0.982	0.991693	18.38	127.6	72.4	High	High
FALSE	High	Master Protein	O43521	Bcl-2-like protein 11 OS=Homo sapiens OX=9606 GN=BCL2L11 PE=1 SV=1	0	25.128	21	3	9	3	1	198	22.2	8.21	17.55	3	0	0.611	0.406926	19.97	127.6	72.4	High	High
FALSE	High	Master Protein	O60664	Perilipin-3 OS=Homo sapiens OX=9606 GN=PLIN3 PE=1 SV=3	0	233.845	53	14	175	14	1	434	47	5.44	494.35	14	0	1.004	0.990868	11.86	127.5	72.5	High	High
FALSE	High	Master Protein	P10253	Lysosomal alpha-glucosidase OS=Homo sapiens OX=9606 GN=GAA PE=1 SV=4	0	73.87	14	10	50	9	1	952	105.3	6	109.91	10	1	0.592	0.00361453	13.03	127.5	72.5	High	High
FALSE	High	Master Protein	Q5T4F4	Protrudin OS=Homo sapiens OX=9606 GN=ZFYVE27 PE=1 SV=1	0	52.085	22	5	19	5	1	411	45.8	5.15	45.4	5	0	0.961	0.985731	18.92	127.5	72.5	High	High
FALSE	High	Master Protein	Q86VU5	Catechol O-methyltransferase domain-containing protein 1 OS=Homo sapiens OX=9606 GN=COMTD1 PE=1 SV=1	0	31.553	30	5	23	5	1	262	28.8	8.38	49.02	5	0	0.733	0.549804	1.36	127.5	72.5	High	High
FALSE	High	Master Protein	Q9H0Q3	FXYD domain-containing ion transport regulator 6 OS=Homo sapiens OX=9606 GN=FXYD6 PE=1 SV=1	0	26.437	23	1	15	1	1	95	10.5	5.1	55.7	1	0	0.569	0.0125169	0	127.5	72.5	High	High
FALSE	High	Master Protein	Q16600	Zinc finger protein 239 OS=Homo sapiens OX=9606 GN=ZNF239 PE=1 SV=3	0	15.862	7	3	7	3	1	458	51.6	7.64	10.71	3	0	0.89	0.977127	5.39	127.5	72.5	High	High
FALSE	High	Master Protein	Q02218	2-oxoglutarate dehydrogenase, mitochondrial OS=Homo sapiens OX=9606 GN=OGDH PE=1 SV=3	0	290.994	31	26	218	20	1	1023	115.9	6.86	485.23	26	6	0.783	0.143529	8.38	127.4	72.6	High	High
FALSE	High	Master Protein	Q93100	Phosphorylase b kinase regulatory subunit beta OS=Homo sapiens OX=9606 GN=PHKB PE=1 SV=3	0	39.076	6	7	23	7	1	1093	124.8	6.95	28.14	7	0	0.696	0.403122	1.23	127.4	72.6	High	High
FALSE	High	Master Protein	Q96S06	Lipase maturation factor 1 OS=Homo sapiens OX=9606 GN=LMF1 PE=1 SV=1	0	17.544	4	2	10	2	1	567	64.8	9.31	27.01	2	0	0.904	0.980051	0	127.4	72.6	High	High
FALSE	High	Master Protein	Q86TS9	39S ribosomal protein L52, mitochondrial OS=Homo sapiens OX=9606 GN=MRPL52 PE=1 SV=2	0	13.885	27	1	3	1	1	123	13.7	10.26	8.94	1	0	0.57	0.264528	0	127.4	72.6	High	High
FALSE	High	Master Protein	O15075	Serine/threonine-protein kinase DCLK1 OS=Homo sapiens OX=9606 GN=DCLK1 PE=1 SV=2	0	31.876	9	6	12	6	1	740	82.2	8.66	19.92	6	0	0.51	0.00807967	2.21	127.3	72.7	High	High
FALSE	High	Master Protein	Q6SPF0	Atherin OS=Homo sapiens OX=9606 GN=SAMD1 PE=1 SV=1	0	62.928	19	7	43	7	1	538	56	7.58	105.81	7	0	0.689	0.117594	21.89	127.2	72.8	High	High
FALSE	High	Master Protein	Q9NWF9	E3 ubiquitin-protein ligase RNF216 OS=Homo sapiens OX=9606 GN=RNF216 PE=1 SV=3	0	29.824	7	5	10	4	1	866	99.3	4.91	14.8	5	0	0.846	0.939845	12.4	127.2	72.8	High	High
FALSE	High	Master Protein	Q96JC9	ELL-associated factor 1 OS=Homo sapiens OX=9606 GN=EAF1 PE=1 SV=1	0	26.447	23	4	8	3	1	268	29	5.4	19.81	4	1	1.367	0.510598	0	127.2	72.8	High	High
FALSE	High	Master Protein	Q9H4L7	SWI/SNF-related matrix-associated actin-dependent regulator of chromatin subfamily A containing DEAD/H box 1 OS=Homo sapiens OX=9606 GN=SMARCAD1 PE=1 SV=2	0	120.004	19	14	55	14	1	1026	117.3	5.55	121.47	14	0	0.872	0.798747	3.81	127.1	72.9	High	High	Acetyl [N-Term]
FALSE	High	Master Protein	Q13555	Calcium/calmodulin-dependent protein kinase type II subunit gamma OS=Homo sapiens OX=9606 GN=CAMK2G PE=1 SV=3	0	118.77	30	10	69	7	1	558	62.6	7.83	176.58	10	0	0.637	0.0733133	5.14	127.1	72.9	High	High
FALSE	High	Master Protein	Q9NUW8	Tyrosyl-DNA phosphodiesterase 1 OS=Homo sapiens OX=9606 GN=TDP1 PE=1 SV=2	0	63.306	23	10	28	10	1	608	68.4	7.65	43.12	10	0	1.06	0.947392	23.52	127.1	72.9	High	High
FALSE	High	Master Protein	Q9BS91	Probable UDP-sugar transporter protein SLC35A5 OS=Homo sapiens OX=9606 GN=SLC35A5 PE=1 SV=2	0.001	10.557	4	2	4	2	1	424	48.5	8.25	1.73	2	0	0.743	0.809195	0	127.1	72.9	High	High
FALSE	High	Master Protein	Q2TAA5	GDP-Man:Man(3)GlcNAc(2)-PP-Dol alpha-1,2-mannosyltransferase OS=Homo sapiens OX=9606 GN=ALG11 PE=1 SV=2	0	26.217	15	5	10	5	1	492	55.6	8.48	18.83	5	0	1.046	0.968864	4.57	127	73	High	High
FALSE	High	Master Protein	O00462	Beta-mannosidase OS=Homo sapiens OX=9606 GN=MANBA PE=2 SV=3	0	77.575	17	14	29	13	1	879	100.8	5.52	40.29	14	0	0.552	0.0307979	6.76	126.9	73.1	High	High
FALSE	High	Master Protein	Q96BN2	Transcriptional adapter 1 OS=Homo sapiens OX=9606 GN=TADA1 PE=1 SV=1	0	40.427	20	6	19	6	1	335	37.4	7.39	42.92	6	0	0.817	0.805933	4.66	126.9	73.1	High	High
FALSE	High	Master Protein	Q8N3F0	Maturin OS=Homo sapiens OX=9606 GN=MTURN PE=1 SV=2	0	33.519	22	2	7	2	1	131	14.9	4.17	27.76	2	0	0.605	0.432294	13.07	126.9	73.1	High	High	Acetyl [N-Term]
FALSE	High	Master Protein	Q8TE02	Elongator complex protein 5 OS=Homo sapiens OX=9606 GN=ELP5 PE=1 SV=2	0	17.47	12	4	8	4	1	316	34.8	4.97	16.4	4	0	0.914	0.978264	0	126.9	73.1	High	High
FALSE	High	Master Protein	Q9H672	Ankyrin repeat and SOCS box protein 7 OS=Homo sapiens OX=9606 GN=ASB7 PE=1 SV=2	0	11.748	10	4	7	3	1	318	36	8.29	7.52	4	0	1.139	0.892994	0	126.9	73.1	High	High
FALSE	High	Master Protein	Q9HCK8	Chromodomain-helicase-DNA-binding protein 8 OS=Homo sapiens OX=9606 GN=CHD8 PE=1 SV=5	0	315.635	22	39	112	32	1	2581	290.3	6.47	251.04	39	7	0.7	0.0601274	12.72	126.8	73.2	High	High
FALSE	High	Master Protein	Q9Y4G6	Talin-2 OS=Homo sapiens OX=9606 GN=TLN2 PE=1 SV=4	0	231.021	16	32	109	25	1	2542	271.4	5.57	189.47	32	1	0.688	0.298389	22.5	126.8	73.2	High	High
FALSE	High	Master Protein	Q9BY12	S phase cyclin A-associated protein in the endoplasmic reticulum OS=Homo sapiens OX=9606 GN=SCAPER PE=1 SV=2	0	139.545	15	16	38	16	1	1400	158.2	7.44	95.14	16	0	0.789	0.567721	4.98	126.8	73.2	High	High
FALSE	High	Master Protein	Q9Y5X1	Sorting nexin-9 OS=Homo sapiens OX=9606 GN=SNX9 PE=1 SV=1	0	125.448	26	11	74	11	1	595	66.6	5.58	180.26	11	0	0.967	0.950434	11.41	126.8	73.2	High	High
FALSE	High	Master Protein	Q9UL40	Zinc finger protein 346 OS=Homo sapiens OX=9606 GN=ZNF346 PE=1 SV=1	0	100.666	50	9	54	9	1	294	32.9	9.09	148.92	9	0	0.813	0.482419	13.58	126.8	73.2	High	High	Acetyl [N-Term]
FALSE	High	Master Protein	Q14790	Caspase-8 OS=Homo sapiens OX=9606 GN=CASP8 PE=1 SV=1	0	67.117	23	8	25	8	1	479	55.4	5.1	56.53	8	0	1.006	0.999837	5.73	126.8	73.2	High	High
FALSE	High	Master Protein	Q9C0A6	SET domain-containing protein 5 OS=Homo sapiens OX=9606 GN=SETD5 PE=1 SV=2	0	59.581	9	9	13	8	1	1442	157.4	8.46	29.83	9	0	0.72	0.740059	2.47	126.8	73.2	High	High
FALSE	High	Master Protein	O60220	Mitochondrial import inner membrane translocase subunit Tim8 A OS=Homo sapiens OX=9606 GN=TIMM8A PE=1 SV=1	0	37.083	68	4	26	4	1	97	11	5.16	65.74	4	0	0.59	0.00779346	6.96	126.8	73.2	High	High	Acetyl [N-Term]
FALSE	High	Master Protein	Q9HD67	Unconventional myosin-X OS=Homo sapiens OX=9606 GN=MYO10 PE=1 SV=3	0	162.091	13	22	61	22	1	2058	237.2	6.21	130.25	22	0	0.866	0.837673	7.42	126.7	73.3	High	High	Acetyl [N-Term]
FALSE	High	Master Protein	O43155	Leucine-rich repeat transmembrane protein FLRT2 OS=Homo sapiens OX=9606 GN=FLRT2 PE=1 SV=1	0	24.268	12	8	9	8	1	660	74	7.8	11.47	8	0	0.677	0.626266	0	126.7	73.3	High	High
FALSE	High	Master Protein	Q8IYN0	Zinc finger protein 100 OS=Homo sapiens OX=9606 GN=ZNF100 PE=2 SV=2	0	23.717	8	4	7	3	1	542	62.7	8.94	13.03	4	1	0.888	0.971097	0	126.7	73.3	High	High
FALSE	High	Master Protein	Q96FE7	Phosphoinositide-3-kinase-interacting protein 1 OS=Homo sapiens OX=9606 GN=PIK3IP1 PE=1 SV=2	0	15.999	19	3	4	3	1	263	28.2	5.01	10.1	3	0	0.579	0.476567	0	126.7	73.3	High	Peak Found
FALSE	High	Master Protein	Q9NY26	Zinc transporter ZIP1 OS=Homo sapiens OX=9606 GN=SLC39A1 PE=1 SV=1	0.001	9.485	4	1	8	1	1	324	34.2	5.92	22.28	1	0	0.579	0.0334308	0	126.7	73.3	High	High
FALSE	High	Master Protein	Q15052	Rho guanine nucleotide exchange factor 6 OS=Homo sapiens OX=9606 GN=ARHGEF6 PE=1 SV=2	0	107.548	20	13	50	10	1	776	87.4	6.05	100.31	13	0	0.735	0.181594	21.71	126.6	73.4	High	High
FALSE	High	Master Protein	Q9C040	Tripartite motif-containing protein 2 OS=Homo sapiens OX=9606 GN=TRIM2 PE=1 SV=1	0	106.101	17	10	36	9	1	744	81.5	6.96	74.48	10	0	0.757	0.610624	6.28	126.6	73.4	High	High
FALSE	High	Master Protein	Q6UVJ0	Spindle assembly abnormal protein 6 homolog OS=Homo sapiens OX=9606 GN=SASS6 PE=1 SV=1	0	58.262	16	9	19	9	1	657	74.4	7.55	36.41	9	0	0.699	0.345656	6.68	126.6	73.4	High	High
FALSE	High	Master Protein	Q2PZI1	Probable C-mannosyltransferase DPY19L1 OS=Homo sapiens OX=9606 GN=DPY19L1 PE=2 SV=1	0	56.604	16	7	20	7	1	675	77.3	8.95	32.01	7	0	0.639	0.209855	17.12	126.6	73.4	High	High
FALSE	High	Master Protein	Q9Y5B9	FACT complex subunit SPT16 OS=Homo sapiens OX=9606 GN=SUPT16H PE=1 SV=1	0	300.205	33	35	415	35	1	1047	119.8	5.66	842.38	35	0	0.602	6.04325e-09	4.36	126.5	73.5	High	High
FALSE	High	Master Protein	Q8IX01	SURP and G-patch domain-containing protein 2 OS=Homo sapiens OX=9606 GN=SUGP2 PE=1 SV=2	0	233.719	35	26	132	26	1	1082	120.1	7.28	312.82	26	0	0.675	0.040222	9.82	126.5	73.5	High	High
FALSE	High	Master Protein	Q9Y4B5	Microtubule cross-linking factor 1 OS=Homo sapiens OX=9606 GN=MTCL1 PE=1 SV=5	0	136.78	14	19	37	18	1	1905	209.4	6.43	81.01	19	0	0.878	0.935823	30.85	126.5	73.5	High	High
FALSE	High	Master Protein	Q96ED9	Protein Hook homolog 2 OS=Homo sapiens OX=9606 GN=HOOK2 PE=1 SV=3	0	87.685	21	11	30	11	1	719	83.2	5.47	75.97	11	0	0.869	0.889034	6.94	126.5	73.5	High	High
FALSE	High	Master Protein	Q9UH17	DNA dC->dU-editing enzyme APOBEC-3B OS=Homo sapiens OX=9606 GN=APOBEC3B PE=1 SV=1	0	66.793	25	9	34	7	1	382	45.9	6.06	66.37	9	2	0.946	0.959293	14.87	126.5	73.5	High	High	Acetyl [N-Term]
FALSE	High	Master Protein	Q14814	Myocyte-specific enhancer factor 2D OS=Homo sapiens OX=9606 GN=MEF2D PE=1 SV=1	0	42.101	12	5	21	4	1	521	55.9	7.88	45.18	5	1	1.023	0.98812	31.42	126.5	73.5	High	High
FALSE	High	Master Protein	Q9BTX7	Alpha-tocopherol transfer protein-like OS=Homo sapiens OX=9606 GN=TTPAL PE=1 SV=2	0	15.268	12	3	7	3	1	342	38.5	6.44	7.38	3	0	1.136	0.884801	0	126.5	73.5	High	High
FALSE	High	Master Protein	Q9UL12	Sarcosine dehydrogenase, mitochondrial OS=Homo sapiens OX=9606 GN=SARDH PE=1 SV=1	0	67.745	15	11	27	11	1	918	101	7.25	48.11	11	0	0.528	0.02464	6.94	126.4	73.6	High	High
FALSE	High	Master Protein	P16949	Stathmin OS=Homo sapiens OX=9606 GN=STMN1 PE=1 SV=3	0	47.051	30	4	292	4	1	149	17.3	5.97	588.77	4	0	0.581	3.9472e-10	1.46	126.4	73.6	High	High
FALSE	High	Master Protein	Q9H063	Repressor of RNA polymerase III transcription MAF1 homolog OS=Homo sapiens OX=9606 GN=MAF1 PE=1 SV=2	0	30.888	27	3	9	3	1	256	28.8	4.55	27.11	3	0	0.793	0.815226	0	126.3	73.7	High	High
FALSE	High	Master Protein	Q9NPB0	SAYSvFN domain-containing protein 1 OS=Homo sapiens OX=9606 GN=SAYSD1 PE=2 SV=1	0	22.782	19	2	5	2	1	183	20.2	8.81	10.82	2	0	0.584	0.458024	0	126.3	73.7	High	High
FALSE	High	Master Protein	O95201	Zinc finger protein 205 OS=Homo sapiens OX=9606 GN=ZNF205 PE=1 SV=2	0	15.909	8	3	5	3	1	554	60.6	8.54	12.24	3	0	0.546	0.172477	10.55	126.3	73.7	High	High
FALSE	High	Master Protein	Q86XK3	Swi5-dependent recombination DNA repair protein 1 homolog OS=Homo sapiens OX=9606 GN=SFR1 PE=1 SV=2	0	24.463	23	3	5	3	1	245	28.2	6.39	10.62	3	0	1.203	0.828213	0	126.2	73.8	High	High
FALSE	High	Master Protein	P05161	Ubiquitin-like protein ISG15 OS=Homo sapiens OX=9606 GN=ISG15 PE=1 SV=5	0	20.27	23	4	13	4	1	165	17.9	7.44	21.56	4	0	0.579	0.251934	27.63	126.2	73.8	High	High
FALSE	High	Master Protein	Q7Z6J9	tRNA-splicing endonuclease subunit Sen54 OS=Homo sapiens OX=9606 GN=TSEN54 PE=1 SV=3	0	40.827	18	7	14	7	1	526	58.8	7.91	22.84	7	0	0.946	0.993238	11.25	126.1	73.9	High	High
FALSE	High	Master Protein	Q96IC2	RNA exonuclease 5 OS=Homo sapiens OX=9606 GN=REXO5 PE=2 SV=1	0	26.466	7	4	6	4	1	774	86.8	8.32	7.08	4	0	1.022	0.95525	0	126.1	73.9	High	High
FALSE	High	Master Protein	Q9NZD2	Glycolipid transfer protein OS=Homo sapiens OX=9606 GN=GLTP PE=1 SV=3	0	25.277	19	4	20	4	1	209	23.8	7.39	29.79	4	0	1.135	0.869367	18.99	126.1	73.9	High	High
FALSE	High	Master Protein	Q93075	Putative deoxyribonuclease TATDN2 OS=Homo sapiens OX=9606 GN=TATDN2 PE=1 SV=2	0	21.492	7	4	7	4	1	761	85	7.39	6.73	4	0	0.952	0.991847	0	126.1	73.9	High	High
FALSE	High	Master Protein	Q9BPU9	B9 domain-containing protein 2 OS=Homo sapiens OX=9606 GN=B9D2 PE=1 SV=2	0.001	10.459	12	1	3	1	1	175	19.2	7.56	3.9	1	0	0.586	0.511537	0	126.1	73.9	High	High
FALSE	High	Master Protein	Q13332	Receptor-type tyrosine-protein phosphatase S OS=Homo sapiens OX=9606 GN=PTPRS PE=1 SV=3	0	232.257	24	30	105	25	1	1948	216.9	6.46	232.41	30	0	0.602	0.00412577	6.82	126	74	High	High
FALSE	High	Master Protein	Q96RT7	Gamma-tubulin complex component 6 OS=Homo sapiens OX=9606 GN=TUBGCP6 PE=1 SV=3	0	107.592	13	15	32	14	1	1819	200.4	6.32	70.76	15	0	0.909	0.928807	7.54	126	74	High	High
FALSE	High	Master Protein	O95758	Polypyrimidine tract-binding protein 3 OS=Homo sapiens OX=9606 GN=PTBP3 PE=1 SV=2	0	106.016	35	13	98	9	1	552	59.7	9.04	159.88	13	0	0.778	0.353948	25.45	126	74	High	High	Acetyl [N-Term]
FALSE	High	Master Protein	Q92997	Segment polarity protein dishevelled homolog DVL-3 OS=Homo sapiens OX=9606 GN=DVL3 PE=1 SV=2	0	50.667	14	8	22	4	1	716	78	6.65	45.74	8	0	0.808	0.792938	3.16	126	74	High	High
FALSE	High	Master Protein	Q9BYG4	Partitioning defective 6 homolog gamma OS=Homo sapiens OX=9606 GN=PARD6G PE=1 SV=1	0	31.517	15	5	19	3	1	376	40.9	8.22	26.66	5	0	0.746	0.579646	9.34	126	74	High	High
FALSE	High	Master Protein	P42025	Beta-centractin OS=Homo sapiens OX=9606 GN=ACTR1B PE=1 SV=1	0	97.797	33	9	134	3	1	376	42.3	6.4	260.11	9	0	0.767	0.52369	15.27	125.9	74.1	High	High	Acetyl [N-Term]
FALSE	High	Master Protein	Q9Y467	Sal-like protein 2 OS=Homo sapiens OX=9606 GN=SALL2 PE=1 SV=4	0	80.287	15	8	33	7	1	1007	105.2	6.3	65.2	8	0	1.075	0.934384	25.49	125.9	74.1	High	High
FALSE	High	Master Protein	Q8TEK3	Histone-lysine N-methyltransferase, H3 lysine-79 specific OS=Homo sapiens OX=9606 GN=DOT1L PE=1 SV=2	0	69.506	10	13	22	13	1	1739	184.7	9.33	44.96	13	0	0.738	0.568769	15.6	125.9	74.1	High	High
FALSE	High	Master Protein	Q8WVZ9	Kelch repeat and BTB domain-containing protein 7 OS=Homo sapiens OX=9606 GN=KBTBD7 PE=1 SV=1	0	54.609	19	10	24	4	1	684	77.1	5.57	42.65	10	0	1.125	0.871852	40.27	125.8	74.2	High	High
FALSE	High	Master Protein	Q02930	Cyclic AMP-responsive element-binding protein 5 OS=Homo sapiens OX=9606 GN=CREB5 PE=1 SV=3	0	20.789	10	4	10	4	1	508	56.9	8.5	19.21	4	0	0.656	0.366492	21.07	125.8	74.2	High	High
FALSE	High	Master Protein	Q9HC44	Vasculin-like protein 1 OS=Homo sapiens OX=9606 GN=GPBP1L1 PE=1 SV=1	0	60.602	20	7	17	7	1	474	52.3	6.84	32.4	7	0	0.843	0.895891	9.79	125.7	74.3	High	High
FALSE	High	Master Protein	Q9BZQ6	ER degradation-enhancing alpha-mannosidase-like protein 3 OS=Homo sapiens OX=9606 GN=EDEM3 PE=1 SV=2	0	49.805	11	9	19	9	1	932	104.6	4.93	33.02	9	0	1.278	0.65365	0.01	125.7	74.3	High	High
FALSE	High	Master Protein	Q14865	AT-rich interactive domain-containing protein 5B OS=Homo sapiens OX=9606 GN=ARID5B PE=1 SV=3	0	41.123	12	11	17	11	1	1188	132.3	8.72	15.32	11	0	0.797	0.894315	0	125.7	74.3	High	High
FALSE	High	Master Protein	Q9NXU5	ADP-ribosylation factor-like protein 15 OS=Homo sapiens OX=9606 GN=ARL15 PE=1 SV=1	0	40.592	34	5	23	5	1	204	22.9	5.63	55.92	5	0	0.964	0.980051	14.76	125.7	74.3	High	High
FALSE	High	Master Protein	Q9BXH1	Bcl-2-binding component 3 OS=Homo sapiens OX=9606 GN=BBC3 PE=1 SV=1	0	17.359	10	2	15	2	1	193	20.5	8.78	32.66	2	0	1.174	0.700343	0	125.7	74.3	High	High
FALSE	High	Master Protein	Q12962	Transcription initiation factor TFIID subunit 10 OS=Homo sapiens OX=9606 GN=TAF10 PE=1 SV=1	0	69.036	35	5	34	5	1	218	21.7	6.57	108.16	5	0	0.836	0.715118	2.76	125.6	74.4	High	High
FALSE	High	Master Protein	P98172	Ephrin-B1 OS=Homo sapiens OX=9606 GN=EFNB1 PE=1 SV=1	0	50.235	26	6	29	4	1	346	38	8.94	68.28	6	1	1.044	0.951158	7.25	125.6	74.4	High	High
FALSE	High	Master Protein	Q8N129	Protein canopy homolog 4 OS=Homo sapiens OX=9606 GN=CNPY4 PE=2 SV=1	0	44.56	23	4	19	4	1	248	28.3	4.64	54.72	4	0	0.608	0.0468299	5.61	125.6	74.4	High	High
FALSE	High	Master Protein	Q9H490	Phosphatidylinositol glycan anchor biosynthesis class U protein OS=Homo sapiens OX=9606 GN=PIGU PE=1 SV=3	0	29.252	9	3	11	3	1	435	50	7.72	20.54	3	0	3.026	3.41533e-05	172.86	125.6	74.4	High	High
FALSE	High	Master Protein	P59923	Zinc finger protein 445 OS=Homo sapiens OX=9606 GN=ZNF445 PE=1 SV=1	0	23.735	6	5	8	4	1	1031	118.9	9.39	12.9	5	0	0.57	0.294872	5.07	125.6	74.4	High	High
FALSE	High	Master Protein	P41732	Tetraspanin-7 OS=Homo sapiens OX=9606 GN=TSPAN7 PE=1 SV=2	0.001	10.663	6	1	5	1	1	249	27.6	7.2	6.99	1	0	0.593	0.383287	0	125.6	74.4	High	High
FALSE	High	Master Protein	Q9BRJ7	Tudor-interacting repair regulator protein OS=Homo sapiens OX=9606 GN=NUDT16L1 PE=1 SV=1	0	62.404	42	8	30	7	1	211	23.3	8.91	68.99	8	0	1.213	0.561521	7.8	125.5	74.5	High	High
FALSE	High	Master Protein	Q8N3Y1	F-box/WD repeat-containing protein 8 OS=Homo sapiens OX=9606 GN=FBXW8 PE=1 SV=2	0	47.635	13	7	14	7	1	598	67.4	5.67	34.42	7	0	0.826	0.813875	1.27	125.5	74.5	High	High	Acetyl [N-Term]
FALSE	High	Master Protein	Q99470	Stromal cell-derived factor 2 OS=Homo sapiens OX=9606 GN=SDF2 PE=1 SV=2	0	25.928	11	1	21	1	1	211	23	7.33	63.99	1	0	0.593	0.107049	0	125.5	74.5	High	High
FALSE	High	Master Protein	Q96JN0	Ligand-dependent corepressor OS=Homo sapiens OX=9606 GN=LCOR PE=1 SV=2	0	79.153	33	10	29	10	1	433	47	9.38	69.79	10	0	0.553	0.04536	14.19	125.4	74.6	High	High
FALSE	High	Master Protein	A2AJT9	BCLAF1 and THRAP3 family member 3 OS=Homo sapiens OX=9606 GN=BCLAF3 PE=1 SV=1	0	46.547	8	5	14	5	1	711	83.8	9.7	31.11	5	0	0.811	0.765794	15.34	125.4	74.6	High	High
FALSE	High	Master Protein	Q9HBL0	Tensin-1 OS=Homo sapiens OX=9606 GN=TNS1 PE=1 SV=2	0	39.323	6	8	13	6	1	1735	185.6	7.75	20.9	8	0	0.917	0.98812	0	125.4	74.6	High	High
FALSE	High	Master Protein	Q9HCS4	Transcription factor 7-like 1 OS=Homo sapiens OX=9606 GN=TCF7L1 PE=2 SV=1	0	23.48	9	6	14	3	1	588	62.6	8.94	18.83	6	3	0.792	0.695123	23.66	125.4	74.6	High	High
FALSE	High	Master Protein	Q32P44	Echinoderm microtubule-associated protein-like 3 OS=Homo sapiens OX=9606 GN=EML3 PE=1 SV=1	0	100.343	19	13	47	13	1	896	95.1	7.12	100.44	13	0	0.706	0.107687	4.42	125.3	74.7	High	High	Acetyl [N-Term]
FALSE	High	Master Protein	P50548	ETS domain-containing transcription factor ERF OS=Homo sapiens OX=9606 GN=ERF PE=1 SV=2	0	70.571	21	6	23	6	1	548	58.7	7.3	46.55	6	0	0.865	0.922005	10.07	125.3	74.7	High	High
FALSE	High	Master Protein	O94761	ATP-dependent DNA helicase Q4 OS=Homo sapiens OX=9606 GN=RECQL4 PE=1 SV=1	0	37.483	8	7	14	7	1	1208	133	8.09	18.09	7	0	0.836	0.821529	17.23	125.3	74.7	High	High
FALSE	High	Master Protein	Q8TB36	Ganglioside-induced differentiation-associated protein 1 OS=Homo sapiens OX=9606 GN=GDAP1 PE=1 SV=3	0	34.106	12	4	23	4	1	358	41.3	8.34	64.13	4	0	0.61	0.0151102	22.64	125.3	74.7	High	High
FALSE	High	Master Protein	P41229	Lysine-specific demethylase 5C OS=Homo sapiens OX=9606 GN=KDM5C PE=1 SV=2	0	257.905	27	31	93	28	1	1560	175.6	5.58	196.28	31	1	0.922	0.902017	20.03	125.2	74.8	High	High	Acetyl [N-Term]
FALSE	High	Master Protein	Q8TEP8	Centrosomal protein of 192 kDa OS=Homo sapiens OX=9606 GN=CEP192 PE=1 SV=2	0	128.419	12	17	36	17	1	1941	213	6.51	77.53	17	0	1.175	0.813988	26.28	125.2	74.8	High	High
FALSE	High	Master Protein	Q96SY0	Integrator complex subunit 14 OS=Homo sapiens OX=9606 GN=INTS14 PE=1 SV=2	0	102.163	27	9	47	9	1	518	57.4	5.12	101.79	9	0	0.912	0.908396	1.75	125.2	74.8	High	High
FALSE	High	Master Protein	Q9BTV5	Fibronectin type III and SPRY domain-containing protein 1 OS=Homo sapiens OX=9606 GN=FSD1 PE=1 SV=1	0	81.877	29	11	30	11	1	496	55.8	6.99	63.91	11	0	0.773	0.313029	3.26	125.2	74.8	High	High
FALSE	High	Master Protein	Q96CU9	FAD-dependent oxidoreductase domain-containing protein 1 OS=Homo sapiens OX=9606 GN=FOXRED1 PE=1 SV=2	0	73.205	21	8	27	8	1	486	53.8	7.78	63.28	8	0	0.793	0.508899	11.59	125.2	74.8	High	High
FALSE	High	Master Protein	P78324	Tyrosine-protein phosphatase non-receptor type substrate 1 OS=Homo sapiens OX=9606 GN=SIRPA PE=1 SV=2	0	45.23	13	5	21	5	1	504	54.9	6.98	40.44	5	0	0.671	0.554422	0.19	125.2	74.8	High	High
FALSE	High	Master Protein	P35244	Replication protein A 14 kDa subunit OS=Homo sapiens OX=9606 GN=RPA3 PE=1 SV=1	0	105.825	69	6	61	6	1	121	13.6	5.08	157.25	6	0	0.784	0.351061	9.64	125.1	74.9	High	High	Acetyl [N-Term]
FALSE	High	Master Protein	Q9H0P0	Cytosolic 5'-nucleotidase 3A OS=Homo sapiens OX=9606 GN=NT5C3A PE=1 SV=3	0	83.136	29	8	51	8	1	336	37.9	7.12	106.6	8	0	1.141	0.813875	7.78	125.1	74.9	High	High
FALSE	High	Master Protein	P40424	Pre-B-cell leukemia transcription factor 1 OS=Homo sapiens OX=9606 GN=PBX1 PE=1 SV=1	0	30.744	12	3	24	1	1	430	46.6	7.03	56.7	3	0	0.599	0.263787	0	125.1	74.9	High	High
FALSE	High	Master Protein	Q8WWZ3	Ectodysplasin-A receptor-associated adapter protein OS=Homo sapiens OX=9606 GN=EDARADD PE=1 SV=3	0	20.671	19	3	6	3	1	215	24.8	5.4	13.3	3	0	0.599	0.539687	0	125.1	74.9	High	High
FALSE	High	Master Protein	Q8IZ13	Protein ZBED8 OS=Homo sapiens OX=9606 GN=ZBED8 PE=1 SV=1	0.006	5.601	4	2	3	2	1	594	68.3	6.42	2.13	2	0	0.599	0.449271	0	125.1	74.9	High	High
FALSE	High	Master Protein	O60282	Kinesin heavy chain isoform 5C OS=Homo sapiens OX=9606 GN=KIF5C PE=1 SV=1	0	175.373	24	18	131	9	1	957	109.4	6.19	340.58	18	1	0.878	0.92267	4.45	125	75	High	High
FALSE	High	Master Protein	Q5JUX0	Spindlin-3 OS=Homo sapiens OX=9606 GN=SPIN3 PE=1 SV=1	0	40.97	26	5	15	3	1	258	29.2	6.8	33.76	5	0	0.708	0.72678	87.26	125	75	High	High
FALSE	High	Master Protein	Q9NRR6	72 kDa inositol polyphosphate 5-phosphatase OS=Homo sapiens OX=9606 GN=INPP5E PE=1 SV=2	0	32.979	11	6	10	6	1	644	70.2	8.95	21.52	6	0	0.872	0.950562	10.95	125	75	High	High
FALSE	High	Master Protein	P78381	UDP-galactose translocator OS=Homo sapiens OX=9606 GN=SLC35A2 PE=1 SV=1	0.001	10.073	5	2	10	2	1	396	41.3	9.96	16.56	2	0	1.083	0.933166	0	125	75	High	High
FALSE	High	Master Protein	O15047	Histone-lysine N-methyltransferase SETD1A OS=Homo sapiens OX=9606 GN=SETD1A PE=1 SV=3	0	191.759	19	26	79	26	1	1707	185.9	5.14	127.62	26	0	0.841	0.73234	15.83	124.9	75.1	High	High
FALSE	High	Master Protein	Q8N5Y2	Male-specific lethal 3 homolog OS=Homo sapiens OX=9606 GN=MSL3 PE=1 SV=1	0	55.145	14	7	15	3	1	521	59.8	8.21	27.35	7	4	0.871	0.95246	6.33	124.9	75.1	High	High
FALSE	High	Master Protein	Q13884	Beta-1-syntrophin OS=Homo sapiens OX=9606 GN=SNTB1 PE=1 SV=3	0	45.008	20	8	22	7	1	538	58	8.63	31.58	8	0	0.787	0.813875	8.19	124.9	75.1	High	High
FALSE	High	Master Protein	Q9GZU8	Protein FAM192A OS=Homo sapiens OX=9606 GN=FAM192A PE=1 SV=1	0	34.679	18	4	28	4	1	254	28.9	5.45	87.72	4	0	0.568	0.00207344	1.93	124.9	75.1	High	High	Acetyl [N-Term]
FALSE	High	Master Protein	Q9NTZ6	RNA-binding protein 12 OS=Homo sapiens OX=9606 GN=RBM12 PE=1 SV=1	0	196.508	23	18	222	18	1	932	97.3	8.63	454.24	18	0	0.98	0.95525	18.86	124.8	75.2	High	High
FALSE	High	Master Protein	Q9UGU5	HMG domain-containing protein 4 OS=Homo sapiens OX=9606 GN=HMGXB4 PE=1 SV=2	0	74.109	13	5	18	5	1	601	65.7	9.32	58.1	5	0	0.758	0.442399	16.09	124.8	75.2	High	High
FALSE	High	Master Protein	Q9NYB9	Abl interactor 2 OS=Homo sapiens OX=9606 GN=ABI2 PE=1 SV=1	0	49.369	15	6	28	4	1	513	55.6	6.16	61.86	6	0	1.211	0.723029	4.71	124.8	75.2	High	High
FALSE	High	Master Protein	Q8TF44	C2 calcium-dependent domain-containing protein 4C OS=Homo sapiens OX=9606 GN=C2CD4C PE=1 SV=2	0	18.138	8	3	10	3	1	421	44.5	9.73	10.4	3	0	0.535	0.216261	16.92	124.8	75.2	High	High
FALSE	High	Master Protein	O94892	Zinc finger protein 432 OS=Homo sapiens OX=9606 GN=ZNF432 PE=1 SV=1	0	14.998	6	3	6	2	1	652	74.8	8.75	8.53	3	1				124.8	75.2	High	High
FALSE	High	Master Protein	O75387	Large neutral amino acids transporter small subunit 3 OS=Homo sapiens OX=9606 GN=SLC43A1 PE=1 SV=1	0	14.24	4	2	3	2	1	559	61.4	7.68	9.35	2	0	0.59	0.373452	4.47	124.8	75.2	High	High
FALSE	High	Master Protein	P35555	Fibrillin-1 OS=Homo sapiens OX=9606 GN=FBN1 PE=1 SV=3	0	74.251	5	12	26	10	1	2871	312	4.93	42.02	12	0	0.779	0.801033	2.86	124.7	75.3	High	High
FALSE	High	Master Protein	P35453	Homeobox protein Hox-D13 OS=Homo sapiens OX=9606 GN=HOXD13 PE=1 SV=3	0	34.754	17	4	11	4	1	343	36.1	9.45	19.5	4	0	0.636	0.52134	0	124.7	75.3	High	High
FALSE	High	Master Protein	P07711	Cathepsin L1 OS=Homo sapiens OX=9606 GN=CTSL PE=1 SV=2	0	28.467	11	3	15	3	1	333	37.5	5.45	20.69	3	0	1.285	0.562357	16.32	124.7	75.3	High	High
FALSE	High	Master Protein	Q9BX70	BTB/POZ domain-containing protein 2 OS=Homo sapiens OX=9606 GN=BTBD2 PE=1 SV=1	0	24.032	10	5	10	4	1	525	55.9	5.9	20.53	5	1	0.929	0.959945	27.26	124.7	75.3	High	High
FALSE	High	Master Protein	Q9Y689	ADP-ribosylation factor-like protein 5A OS=Homo sapiens OX=9606 GN=ARL5A PE=1 SV=1	0.001	10.505	7	1	2	1	1	179	20.7	6.79	4.36	1	0	0.604	0.567267	0	124.7	75.3	High	High
FALSE	High	Master Protein	O14531	Dihydropyrimidinase-related protein 4 OS=Homo sapiens OX=9606 GN=DPYSL4 PE=1 SV=2	0	84.81	24	13	30	13	1	572	61.8	7.09	49.11	13	0	0.625	0.124482	14.83	124.6	75.4	High	High
FALSE	High	Master Protein	Q7Z5N4	Protein sidekick-1 OS=Homo sapiens OX=9606 GN=SDK1 PE=2 SV=3	0	70.839	8	13	23	12	1	2213	242	6.39	40.26	13	1	0.658	0.269786	9.29	124.6	75.4	High	High
FALSE	High	Master Protein	Q5H9L4	Transcription initiation factor TFIID subunit 7-like OS=Homo sapiens OX=9606 GN=TAF7L PE=2 SV=1	0	54.774	27	9	20	9	1	462	52.6	4.65	37.97	9	0	1.004	0.993261	7.42	124.6	75.4	High	High
FALSE	High	Master Protein	Q5VSY0	G kinase-anchoring protein 1 OS=Homo sapiens OX=9606 GN=GKAP1 PE=1 SV=2	0	39.685	20	7	17	7	1	366	42.1	8.82	27.35	7	0	0.871	0.902907	31.79	124.6	75.4	High	High
FALSE	High	Master Protein	Q9P0I2	ER membrane protein complex subunit 3 OS=Homo sapiens OX=9606 GN=EMC3 PE=1 SV=3	0	78.645	32	7	68	7	1	261	29.9	6.81	149.95	7	0	0.931	0.906514	7.13	124.5	75.5	High	High
FALSE	High	Master Protein	Q9H8H3	Methyltransferase-like protein 7A OS=Homo sapiens OX=9606 GN=METTL7A PE=1 SV=1	0	39.559	22	4	37	4	1	244	28.3	8.38	106.37	4	0	0.593	0.00177629	4.31	124.4	75.6	High	High
FALSE	High	Master Protein	Q8NE35	Cytoplasmic polyadenylation element-binding protein 3 OS=Homo sapiens OX=9606 GN=CPEB3 PE=1 SV=2	0	16.763	7	3	8	1	1	698	76	7.03	18.56	3	2	0.998	0.985731	0	124.4	75.6	Not Found	High
FALSE	High	Master Protein	Q9Y3P4	Rhomboid domain-containing protein 3 OS=Homo sapiens OX=9606 GN=RHBDD3 PE=2 SV=1	0	16.421	10	3	6	3	1	386	40.5	6.58	11.41	3	0	1.086	0.922005	0	124.4	75.6	High	High
FALSE	High	Master Protein	Q8WVB3	Hexosaminidase D OS=Homo sapiens OX=9606 GN=HEXDC PE=2 SV=3	0	12.566	5	2	4	2	1	486	53.8	5.97	9.01	2	0	0.608	0.478337	0	124.4	75.6	High	High
FALSE	High	Master Protein	Q70CQ3	Ubiquitin carboxyl-terminal hydrolase 30 OS=Homo sapiens OX=9606 GN=USP30 PE=1 SV=1	0	65.615	17	5	14	5	1	517	58.5	8.27	46.69	5	0	0.941	0.991478	34.38	124.3	75.7	High	High
FALSE	High	Master Protein	Q96FZ7	Charged multivesicular body protein 6 OS=Homo sapiens OX=9606 GN=CHMP6 PE=1 SV=3	0	43.087	21	4	26	4	1	201	23.5	5.31	53.07	4	0	0.902	0.819979	4.98	124.2	75.8	High	High
FALSE	High	Master Protein	Q9BPY3	Protein FAM118B OS=Homo sapiens OX=9606 GN=FAM118B PE=1 SV=1	0	39.161	19	6	17	6	1	351	39.5	5.99	32.05	6	0	0.634	0.0333292	6.72	124.2	75.8	High	High
FALSE	High	Master Protein	Q12999	Tetraspanin-31 OS=Homo sapiens OX=9606 GN=TSPAN31 PE=2 SV=1	0	18.008	10	2	8	1	1	210	23	7.97	13.71	2	0	0.61	0.0613842	0	124.2	75.8	High	High
FALSE	High	Master Protein	Q08380	Galectin-3-binding protein OS=Homo sapiens OX=9606 GN=LGALS3BP PE=1 SV=1	0	164.83	34	14	86	14	1	585	65.3	5.27	213.26	14	0	0.881	0.671009	28.03	124.1	75.9	High	High
FALSE	High	Master Protein	P49840	Glycogen synthase kinase-3 alpha OS=Homo sapiens OX=9606 GN=GSK3A PE=1 SV=2	0	93.761	34	11	73	7	1	483	50.9	8.75	158.66	11	0	1.136	0.757751	6.91	124.1	75.9	High	High
FALSE	High	Master Protein	Q9BW71	HIRA-interacting protein 3 OS=Homo sapiens OX=9606 GN=HIRIP3 PE=1 SV=3	0	36.157	11	6	33	6	1	556	61.9	8.54	81.81	6	0	0.66	0.0322345	11.34	124.1	75.9	High	High
FALSE	High	Master Protein	B3KU38	IQCJ-SCHIP1 readthrough transcript protein OS=Homo sapiens OX=9606 GN=IQCJ-SCHIP1 PE=1 SV=2	0	19.254	8	3	5	3	1	563	62.2	5.21	13.8	3	0	0.632	0.561562	26.38	124.1	75.9	High	High
FALSE	High	Master Protein	P02751	Fibronectin OS=Homo sapiens OX=9606 GN=FN1 PE=1 SV=4	0	162.296	14	24	53	24	1	2386	262.5	5.71	113.5	24	0	0.733	0.287869	28.88	124	76	High	High
FALSE	High	Master Protein	Q9Y2B0	Protein canopy homolog 2 OS=Homo sapiens OX=9606 GN=CNPY2 PE=1 SV=1	0	71.471	49	7	92	7	1	182	20.6	4.92	211.83	7	0	0.65	0.000872025	7.14	124	76	High	High
FALSE	High	Master Protein	P09382	Galectin-1 OS=Homo sapiens OX=9606 GN=LGALS1 PE=1 SV=2	0	68.189	51	6	94	6	1	135	14.7	5.5	171.8	6	0	0.61	0.000504483	2.61	124	76	High	High
FALSE	High	Master Protein	O15060	Zinc finger and BTB domain-containing protein 39 OS=Homo sapiens OX=9606 GN=ZBTB39 PE=1 SV=1	0	23.855	7	4	7	4	1	712	79	6.54	9.26	4	0	0.816	0.902017	8.23	124	76	High	High
FALSE	High	Master Protein	P20336	Ras-related protein Rab-3A OS=Homo sapiens OX=9606 GN=RAB3A PE=1 SV=1	0	49.672	33	7	150	2	1	220	25	5.03	286.31	7	0	0.581	0.355368	5.2	123.9	76.1	High	High
FALSE	High	Master Protein	Q969S2	Endonuclease 8-like 2 OS=Homo sapiens OX=9606 GN=NEIL2 PE=1 SV=3	0	31.347	21	4	9	4	1	332	36.8	6.79	22.77	4	0	0.525	0.183335	14.94	123.9	76.1	High	High
FALSE	High	Master Protein	Q96S38	Ribosomal protein S6 kinase delta-1 OS=Homo sapiens OX=9606 GN=RPS6KC1 PE=1 SV=2	0	19.519	4	3	5	3	1	1066	118.6	4.87	13.9	3	0	1.064	0.926694	0	123.9	76.1	High	High
FALSE	High	Master Protein	Q13627	Dual specificity tyrosine-phosphorylation-regulated kinase 1A OS=Homo sapiens OX=9606 GN=DYRK1A PE=1 SV=2	0	45.95	11	9	28	6	1	763	85.5	8.75	48.08	9	3	0.827	0.723364	3.61	123.8	76.2	High	High
FALSE	High	Master Protein	Q13442	28 kDa heat- and acid-stable phosphoprotein OS=Homo sapiens OX=9606 GN=PDAP1 PE=1 SV=1	0	72.78	42	7	93	7	1	181	20.6	8.87	228.11	7	0	0.614	5.33667e-05	3.54	123.7	76.3	High	High
FALSE	High	Master Protein	P82970	High mobility group nucleosome-binding domain-containing protein 5 OS=Homo sapiens OX=9606 GN=HMGN5 PE=1 SV=1	0	50.12	28	7	49	7	1	282	31.5	4.55	104.28	7	0	0.799	0.368736	0.91	123.7	76.3	High	High
FALSE	High	Master Protein	P62253	Ubiquitin-conjugating enzyme E2 G1 OS=Homo sapiens OX=9606 GN=UBE2G1 PE=1 SV=3	0	37.529	24	3	16	3	1	170	19.5	5.3	49.18	3	0	0.636	0.186457	2.71	123.7	76.3	High	High	Acetyl [N-Term]
FALSE	High	Master Protein	Q9NS00	Glycoprotein-N-acetylgalactosamine 3-beta-galactosyltransferase 1 OS=Homo sapiens OX=9606 GN=C1GALT1 PE=1 SV=1	0	33.778	20	6	11	6	1	363	42.2	6.64	21.06	6	0	0.469	0.0333108	21.57	123.7	76.3	High	High
FALSE	High	Master Protein	Q96GY3	Protein lin-37 homolog OS=Homo sapiens OX=9606 GN=LIN37 PE=1 SV=1	0	16.867	11	2	10	2	1	246	28.4	8.7	11.62	2	0	0.617	0.441499	0	123.7	76.3	High	High
FALSE	High	Master Protein	O95249	Golgi SNAP receptor complex member 1 OS=Homo sapiens OX=9606 GN=GOSR1 PE=1 SV=1	0	11.828	20	3	5	3	1	250	28.6	9.42	12.01	3	0	0.362	0.000126228	20.48	123.7	76.3	High	High
FALSE	High	Master Protein	Q8N8E2	Zinc finger protein 513 OS=Homo sapiens OX=9606 GN=ZNF513 PE=1 SV=2	0.001	10.685	5	2	2	2	1	541	57.8	7.52	4.76	2	0				123.7	76.3	High	High
FALSE	High	Master Protein	Q9UHD2	Serine/threonine-protein kinase TBK1 OS=Homo sapiens OX=9606 GN=TBK1 PE=1 SV=1	0	159.051	35	18	61	18	1	729	83.6	6.79	157.81	18	0	0.806	0.544255	24.92	123.6	76.4	High	High
FALSE	High	Master Protein	Q9UBZ4	DNA-(apurinic or apyrimidinic site) lyase 2 OS=Homo sapiens OX=9606 GN=APEX2 PE=1 SV=1	0	23.469	10	3	6	3	1	518	57.4	8.29	7.59	3	0				123.6	76.4	High	High
FALSE	High	Master Protein	Q969Q5	Ras-related protein Rab-24 OS=Homo sapiens OX=9606 GN=RAB24 PE=1 SV=1	0	83.92	56	8	47	8	1	203	23.1	6.23	96.69	8	0	0.914	0.913204	3.31	123.5	76.5	High	High
FALSE	High	Master Protein	P29597	Non-receptor tyrosine-protein kinase TYK2 OS=Homo sapiens OX=9606 GN=TYK2 PE=1 SV=3	0	81.647	15	13	26	13	1	1187	133.6	7.15	50.29	13	0	0.929	0.940368	8.55	123.5	76.5	High	High
FALSE	High	Master Protein	Q6IE81	Protein Jade-1 OS=Homo sapiens OX=9606 GN=JADE1 PE=1 SV=1	0	60.79	13	9	21	6	1	842	95.5	7.91	37.42	9	2	0.844	0.870933	16.86	123.5	76.5	High	High
FALSE	High	Master Protein	Q68EM7	Rho GTPase-activating protein 17 OS=Homo sapiens OX=9606 GN=ARHGAP17 PE=1 SV=1	0	59.426	17	9	30	9	1	881	95.4	7.62	64.81	9	0	1.143	0.870846	12.93	123.5	76.5	High	High
FALSE	High	Master Protein	Q9NS93	Transmembrane 7 superfamily member 3 OS=Homo sapiens OX=9606 GN=TM7SF3 PE=2 SV=1	0	28.686	10	5	17	5	1	570	64.1	7.01	28.61	5	0	0.914	0.961634	71.48	123.5	76.5	High	High
FALSE	High	Master Protein	Q9GZT4	Serine racemase OS=Homo sapiens OX=9606 GN=SRR PE=1 SV=1	0	28.115	25	5	10	5	1	340	36.5	6.54	21.15	5	0	0.714	0.676445	3.06	123.5	76.5	High	High
FALSE	High	Master Protein	Q6P5Z2	Serine/threonine-protein kinase N3 OS=Homo sapiens OX=9606 GN=PKN3 PE=1 SV=1	0	62.622	21	11	26	10	1	889	99.4	8.46	47.76	11	0	0.788	0.870846	0.59	123.4	76.6	High	High
FALSE	High	Master Protein	Q96BW5	Phosphotriesterase-related protein OS=Homo sapiens OX=9606 GN=PTER PE=1 SV=1	0	62.165	34	11	41	11	1	349	39	6.52	67.74	11	0	0.801	0.552296	10.97	123.4	76.6	High	High
FALSE	High	Master Protein	A6NKD9	Coiled-coil domain-containing protein 85C OS=Homo sapiens OX=9606 GN=CCDC85C PE=1 SV=1	0	52.839	23	7	17	7	1	419	45.2	6.96	48.13	7	0	0.721	0.265854	3.8	123.4	76.6	High	High
FALSE	High	Master Protein	O60831	PRA1 family protein 2 OS=Homo sapiens OX=9606 GN=PRAF2 PE=1 SV=1	0	23.887	16	3	39	3	1	178	19.2	9.19	82.93	3	0	0.791	0.362183	5.94	123.4	76.6	High	High
FALSE	High	Master Protein	O14593	DNA-binding protein RFXANK OS=Homo sapiens OX=9606 GN=RFXANK PE=1 SV=2	0	18.587	13	2	5	2	1	260	28.1	4.55	6.48	2	0	0.62	0.47847	0	123.4	76.6	High	High
FALSE	High	Master Protein	O75145	Liprin-alpha-3 OS=Homo sapiens OX=9606 GN=PPFIA3 PE=1 SV=3	0	120.198	19	18	44	13	1	1194	133.4	5.68	92.82	18	0	0.964	0.991266	12.51	123.3	76.7	High	High
FALSE	High	Master Protein	Q8N9N5	Protein BANP OS=Homo sapiens OX=9606 GN=BANP PE=1 SV=3	0	61.156	15	7	18	7	1	519	56.5	5.49	37.14	7	0	0.845	0.779647	8.48	123.3	76.7	High	High
FALSE	High	Master Protein	Q5T2D3	OTU domain-containing protein 3 OS=Homo sapiens OX=9606 GN=OTUD3 PE=1 SV=1	0	29.436	16	5	10	5	1	398	45.1	8.29	18.12	5	0				123.3	76.7	High	High
FALSE	High	Master Protein	Q9Y5W7	Sorting nexin-14 OS=Homo sapiens OX=9606 GN=SNX14 PE=1 SV=3	0	28.556	7	5	12	5	1	946	110.1	6.7	19.21	5	0	1.179	0.848794	7.4	123.3	76.7	High	High
FALSE	High	Master Protein	Q8NEW0	Zinc transporter 7 OS=Homo sapiens OX=9606 GN=SLC30A7 PE=2 SV=1	0	14.055	7	2	10	2	1	376	41.6	6.95	18.05	2	0	0.794	0.552296	24.67	123.3	76.7	High	High
FALSE	High	Master Protein	Q8WWB7	Glycosylated lysosomal membrane protein OS=Homo sapiens OX=9606 GN=GLMP PE=1 SV=1	0	12.358	6	1	5	1	1	406	43.8	6.58	17.11	1	0	0.621	0.469864	0	123.3	76.7	High	High
FALSE	High	Master Protein	Q16134	Electron transfer flavoprotein-ubiquinone oxidoreductase, mitochondrial OS=Homo sapiens OX=9606 GN=ETFDH PE=1 SV=2	0	128.875	26	13	53	13	1	617	68.5	7.55	136.15	13	0	0.838	0.485909	8.15	123.2	76.8	High	High
FALSE	High	Master Protein	Q9H4Z3	Phosphorylated CTD-interacting factor 1 OS=Homo sapiens OX=9606 GN=PCIF1 PE=1 SV=1	0	114.411	21	11	47	11	1	704	80.6	7.42	101.94	11	0	0.892	0.879621	9.04	123.2	76.8	High	High
FALSE	High	Master Protein	Q9NRX4	14 kDa phosphohistidine phosphatase OS=Homo sapiens OX=9606 GN=PHPT1 PE=1 SV=1	0	30.12	24	3	36	3	1	125	13.8	6.07	64.17	3	0	0.617	0.000622302	0.95	123.2	76.8	High	High
FALSE	High	Master Protein	P03886	NADH-ubiquinone oxidoreductase chain 1 OS=Homo sapiens OX=9606 GN=MT-ND1 PE=1 SV=1	0	28.635	8	2	10	2	1	318	35.6	6.55	23.94	2	0	0.603	0.279594	16.06	123.2	76.8	High	High
FALSE	High	Master Protein	Q9GZU7	Carboxy-terminal domain RNA polymerase II polypeptide A small phosphatase 1 OS=Homo sapiens OX=9606 GN=CTDSP1 PE=1 SV=1	0	26.288	12	3	10	3	1	261	29.2	6	25.89	3	0	0.443	0.00261636	20.33	123.2	76.8	High	High	Acetyl [N-Term]
FALSE	High	Master Protein	P0DPB5	Protein POLR1D, isoform 2 OS=Homo sapiens OX=9606 GN=POLR1D PE=1 SV=1	0	25.943	23	4	14	2	1	122	14.3	9.88	15.18	4	2	0.904	0.916829	11.46	123.2	76.8	High	High	Acetyl [N-Term]
FALSE	High	Master Protein	O95479	GDH/6PGL endoplasmic bifunctional protein OS=Homo sapiens OX=9606 GN=H6PD PE=1 SV=2	0	99.86	22	14	54	14	1	791	88.8	7.3	133.95	14	0	0.699	0.0790029	5.19	123.1	76.9	High	High
FALSE	High	Master Protein	Q92823	Neuronal cell adhesion molecule OS=Homo sapiens OX=9606 GN=NRCAM PE=1 SV=3	0	81.947	14	12	21	12	1	1304	143.8	5.66	44.29	12	0	0.633	0.193371	6.22	123.1	76.9	High	High
FALSE	High	Master Protein	Q66PJ3	ADP-ribosylation factor-like protein 6-interacting protein 4 OS=Homo sapiens OX=9606 GN=ARL6IP4 PE=1 SV=2	0	65.127	19	6	48	6	1	421	44.9	10.93	126.82	6	0	0.664	0.022041	8.18	123.1	76.9	High	High
FALSE	High	Master Protein	Q6ZUT6	Coiled-coil domain-containing protein 9B OS=Homo sapiens OX=9606 GN=CCDC9B PE=1 SV=1	0	36.462	16	6	13	6	1	534	57.3	9.13	19.76	6	0	1.017	0.977127	18.89	123.1	76.9	High	High
FALSE	High	Master Protein	P13591	Neural cell adhesion molecule 1 OS=Homo sapiens OX=9606 GN=NCAM1 PE=1 SV=3	0	138.657	19	13	99	13	1	858	94.5	4.87	203.08	13	0	0.586	0.00165763	6.41	123	77	High	High
FALSE	High	Master Protein	P52630	Signal transducer and activator of transcription 2 OS=Homo sapiens OX=9606 GN=STAT2 PE=1 SV=1	0	80.684	16	12	35	12	1	851	97.9	5.49	79.05	12	0	0.764	0.406481	10.07	123	77	High	High
FALSE	High	Master Protein	Q9ULG1	DNA helicase INO80 OS=Homo sapiens OX=9606 GN=INO80 PE=1 SV=2	0	62.704	7	9	18	9	1	1556	176.6	9.5	36.15	9	0	0.986	0.993261	16.77	123	77	High	High
FALSE	High	Master Protein	Q9NVR0	Kelch-like protein 11 OS=Homo sapiens OX=9606 GN=KLHL11 PE=1 SV=1	0	55.087	18	11	19	11	1	708	80.1	6.16	29.58	11	0	0.729	0.525178	11.08	123	77	High	High
FALSE	High	Master Protein	Q8N8D1	Programmed cell death protein 7 OS=Homo sapiens OX=9606 GN=PDCD7 PE=1 SV=1	0	49.264	13	5	20	5	1	485	54.7	9.95	35.42	5	0	0.24	1.67014e-10	3.57	123	77	High	High
FALSE	High	Master Protein	Q96GX2	Ataxin-7-like protein 3B OS=Homo sapiens OX=9606 GN=ATXN7L3B PE=1 SV=2	0	34.942	44	3	11	3	1	97	10.8	4.36	28.08	3	0	0.62	0.0222272	0.69	123	77	High	High	Acetyl [N-Term]
FALSE	High	Master Protein	P50443	Sulfate transporter OS=Homo sapiens OX=9606 GN=SLC26A2 PE=1 SV=2	0	34.242	8	5	12	5	1	739	81.6	8.38	25.97	5	0	0.776	0.775829	0.96	123	77	High	High
FALSE	High	Master Protein	Q01459	Di-N-acetylchitobiase OS=Homo sapiens OX=9606 GN=CTBS PE=1 SV=1	0	13.032	6	2	3	2	1	385	43.7	6.64	7.22	2	0				123	77	High	High
FALSE	High	Master Protein	Q9BV19	Uncharacterized protein C1orf50 OS=Homo sapiens OX=9606 GN=C1orf50 PE=1 SV=2	0	33.868	48	6	13	6	1	199	21.9	5.88	25.02	6	0	0.765	0.802594	1.03	122.9	77.1	High	High	Acetyl [N-Term]
FALSE	High	Master Protein	Q92581	Sodium/hydrogen exchanger 6 OS=Homo sapiens OX=9606 GN=SLC9A6 PE=1 SV=2	0	30.852	9	5	15	5	1	669	74.1	6.48	24.61	5	0	0.717	0.446156	0.99	122.9	77.1	High	High
FALSE	High	Master Protein	P19438	Tumor necrosis factor receptor superfamily member 1A OS=Homo sapiens OX=9606 GN=TNFRSF1A PE=1 SV=1	0	27.092	11	4	11	4	1	455	50.5	6.64	18.24	4	0	1.385	0.577776	0	122.8	77.2	High	High
FALSE	High	Master Protein	Q8N165	Serine/threonine-protein kinase PDIK1L OS=Homo sapiens OX=9606 GN=PDIK1L PE=1 SV=1	0	24.137	12	3	7	1	1	341	38.5	6.87	16.92	3	0	0.629	0.593585	0	122.8	77.2	High	High
FALSE	High	Master Protein	Q9Y3C7	Mediator of RNA polymerase II transcription subunit 31 OS=Homo sapiens OX=9606 GN=MED31 PE=1 SV=1	0	21.022	20	2	7	2	1	131	15.8	8.54	23.49	2	0	0.961	0.987521	0	122.8	77.2	High	High
FALSE	High	Master Protein	P55058	Phospholipid transfer protein OS=Homo sapiens OX=9606 GN=PLTP PE=1 SV=1	0	17.983	5	2	8	2	1	493	54.7	7.01	11.55	2	0	0.629	0.52779	0	122.8	77.2	High	High
FALSE	High	Master Protein	P54826	Growth arrest-specific protein 1 OS=Homo sapiens OX=9606 GN=GAS1 PE=2 SV=2	0	35.43	20	5	15	5	1	345	35.7	5.55	21.76	5	0	0.793	0.809195	8.21	122.7	77.3	High	High
FALSE	High	Master Protein	P10586	Receptor-type tyrosine-protein phosphatase F OS=Homo sapiens OX=9606 GN=PTPRF PE=1 SV=2	0	402.454	31	42	191	37	1	1907	212.7	6.3	496.21	42	5	0.711	0.0633466	9.03	122.6	77.4	High	High
FALSE	High	Master Protein	Q14376	UDP-glucose 4-epimerase OS=Homo sapiens OX=9606 GN=GALE PE=1 SV=2	0	92.95	36	8	29	8	1	348	38.3	6.73	80.29	8	0	0.732	0.189255	6.59	122.6	77.4	High	High
FALSE	High	Master Protein	Q9NP58	ATP-binding cassette sub-family B member 6, mitochondrial OS=Homo sapiens OX=9606 GN=ABCB6 PE=1 SV=1	0	74.875	16	8	20	8	1	842	93.8	8.48	58.96	8	0	0.639	0.153522	5.57	122.6	77.4	High	High
FALSE	High	Master Protein	Q8TDX7	Serine/threonine-protein kinase Nek7 OS=Homo sapiens OX=9606 GN=NEK7 PE=1 SV=1	0	68.594	36	9	37	8	1	302	34.5	8.25	78.32	9	1	1.084	0.926694	37.56	122.6	77.4	High	High	Acetyl [N-Term]
FALSE	High	Master Protein	Q9H0G5	Nuclear speckle splicing regulatory protein 1 OS=Homo sapiens OX=9606 GN=NSRP1 PE=1 SV=1	0	33.738	10	7	20	7	1	558	66.4	8.84	25.4	7	0	1.033	0.98615	8.01	122.6	77.4	High	High
FALSE	High	Master Protein	Q49B96	Cytochrome c oxidase assembly protein COX19 OS=Homo sapiens OX=9606 GN=COX19 PE=1 SV=1	0	21.595	34	3	14	3	1	90	10.4	8.72	24.69	3	0	0.967	0.988015	0	122.6	77.4	High	High
FALSE	High	Master Protein	Q86UU1	Pleckstrin homology-like domain family B member 1 OS=Homo sapiens OX=9606 GN=PHLDB1 PE=1 SV=1	0	103.597	14	12	30	12	1	1377	151.1	8.63	63.08	12	0	0.779	0.670333	13.45	122.5	77.5	High	High
FALSE	High	Master Protein	P45973	Chromobox protein homolog 5 OS=Homo sapiens OX=9606 GN=CBX5 PE=1 SV=1	0	91.105	45	7	166	7	1	191	22.2	5.86	410.63	7	0	0.651	1.13158e-06	6.53	122.5	77.5	High	High
FALSE	High	Master Protein	Q9NNW7	Thioredoxin reductase 2, mitochondrial OS=Homo sapiens OX=9606 GN=TXNRD2 PE=1 SV=3	0	85.882	24	8	35	6	1	524	56.5	7.5	83.58	8	1	1.001	0.991478	7.09	122.5	77.5	High	High
FALSE	High	Master Protein	Q86V97	Kelch repeat and BTB domain-containing protein 6 OS=Homo sapiens OX=9606 GN=KBTBD6 PE=1 SV=1	0	59.905	18	10	24	4	1	674	76.1	6.07	42.3	10	4	0.662	0.13928	2.51	122.5	77.5	High	High
FALSE	High	Master Protein	O43759	Synaptogyrin-1 OS=Homo sapiens OX=9606 GN=SYNGR1 PE=1 SV=2	0	30.106	15	3	23	3	1	233	25.4	4.68	52.24	3	0	0.655	0.0401657	6.07	122.5	77.5	High	High	Acetyl [N-Term]
FALSE	High	Master Protein	O60733	85/88 kDa calcium-independent phospholipase A2 OS=Homo sapiens OX=9606 GN=PLA2G6 PE=1 SV=2	0.003	6.738	3	2	3	2	1	806	89.8	7.27	0	2	0				122.5	77.5	High	High
FALSE	High	Master Protein	Q9H3Q1	Cdc42 effector protein 4 OS=Homo sapiens OX=9606 GN=CDC42EP4 PE=1 SV=1	0	81.943	44	8	37	8	1	356	38	5.19	98.96	8	0	0.693	0.22847	9.49	122.4	77.6	High	High
FALSE	High	Master Protein	O60504	Vinexin OS=Homo sapiens OX=9606 GN=SORBS3 PE=1 SV=2	0	35.144	8	5	20	5	1	671	75.3	9.45	39.54	5	0	0.789	0.594212	11.93	122.4	77.6	High	High
FALSE	High	Master Protein	Q12767	Transmembrane protein 94 OS=Homo sapiens OX=9606 GN=TMEM94 PE=1 SV=1	0	34.868	7	7	12	7	1	1356	151.1	6.44	15.37	7	0	0.702	0.692964	4.79	122.4	77.6	High	High
FALSE	High	Master Protein	Q96K83	Zinc finger protein 521 OS=Homo sapiens OX=9606 GN=ZNF521 PE=1 SV=1	0.001	10.398	1	1	2	1	1	1311	147.8	7.01	5.68	1	0	0.634	0.636191	0	122.4	77.6	High	High
FALSE	Medium	Master Protein	O95139	NADH dehydrogenase [ubiquinone] 1 beta subcomplex subunit 6 OS=Homo sapiens OX=9606 GN=NDUFB6 PE=1 SV=3	0.012	4.673	6	1	6	1	1	128	15.5	9.63	3.41	1	0	0.634	0.0474688	0	122.4	77.6	High	High
FALSE	High	Master Protein	Q9Y2W6	Tudor and KH domain-containing protein OS=Homo sapiens OX=9606 GN=TDRKH PE=1 SV=2	0	102.891	23	9	47	9	1	561	62	5.02	111.75	9	0	0.828	0.633059	5.09	122.3	77.7	High	High
FALSE	High	Master Protein	P40425	Pre-B-cell leukemia transcription factor 2 OS=Homo sapiens OX=9606 GN=PBX2 PE=1 SV=2	0	62.149	25	6	35	5	1	430	45.9	7.56	73.32	6	1	0.725	0.491463	6.74	122.3	77.7	High	High
FALSE	High	Master Protein	Q5T0W9	Protein FAM83B OS=Homo sapiens OX=9606 GN=FAM83B PE=1 SV=1	0	51.182	9	8	24	8	1	1011	114.7	8.97	42.76	8	0	1.158	0.841601	15.87	122.3	77.7	High	High
FALSE	High	Master Protein	Q9BZM6	UL16-binding protein 1 OS=Homo sapiens OX=9606 GN=ULBP1 PE=1 SV=1	0.001	9.923	7	2	4	2	1	244	28	7.42	4.35	2	0	0.717	0.746738	13.92	122.3	77.7	High	High
FALSE	High	Master Protein	Q4G0J3	La-related protein 7 OS=Homo sapiens OX=9606 GN=LARP7 PE=1 SV=1	0	165.439	32	18	136	18	1	582	66.9	9.55	285.21	18	0	0.867	0.618779	12.96	122.2	77.8	High	High	Acetyl [N-Term]
FALSE	High	Master Protein	Q8NCA5	Protein FAM98A OS=Homo sapiens OX=9606 GN=FAM98A PE=1 SV=1	0	98.579	19	6	99	6	1	519	55.4	9.03	328.93	6	0	0.699	0.0534403	1.99	122.2	77.8	High	High	Acetyl [N-Term]
FALSE	High	Master Protein	Q8TED1	Probable glutathione peroxidase 8 OS=Homo sapiens OX=9606 GN=GPX8 PE=1 SV=2	0	39.117	27	6	30	6	1	209	23.9	9.35	51.26	6	0	0.851	0.730434	0.83	122.2	77.8	High	High	Acetyl [N-Term]
FALSE	High	Master Protein	Q96LA8	Protein arginine N-methyltransferase 6 OS=Homo sapiens OX=9606 GN=PRMT6 PE=1 SV=1	0	25.822	15	5	15	5	1	375	41.9	5.44	37.25	5	0	0.695	0.323237	1.84	122.2	77.8	High	High
FALSE	High	Master Protein	A2VDF0	Fucose mutarotase OS=Homo sapiens OX=9606 GN=FUOM PE=1 SV=2	0.002	7.433	14	1	2	1	1	154	16.8	5.58	2.02	1	0	0.636	0.701302	0	122.2	77.8	High	High
FALSE	High	Master Protein	Q15019	Septin-2 OS=Homo sapiens OX=9606 GN=SEPT2 PE=1 SV=1	0	164.379	48	12	158	12	1	361	41.5	6.6	407.41	12	0	0.795	0.121225	6.95	122.1	77.9	High	High
FALSE	High	Master Protein	Q6RI45	Bromodomain and WD repeat-containing protein 3 OS=Homo sapiens OX=9606 GN=BRWD3 PE=1 SV=2	0	94.172	10	15	45	12	1	1802	203.5	7.84	74.02	15	1	0.639	0.176073	23.78	122.1	77.9	High	High
FALSE	High	Master Protein	Q96H20	Vacuolar-sorting protein SNF8 OS=Homo sapiens OX=9606 GN=SNF8 PE=1 SV=1	0	37.239	22	4	12	4	1	258	28.8	6.65	36.35	4	0	0.641	0.0940103	4.94	122.1	77.9	High	High
FALSE	High	Master Protein	Q8WUZ0	B-cell CLL/lymphoma 7 protein family member C OS=Homo sapiens OX=9606 GN=BCL7C PE=1 SV=3	0	17.507	30	3	16	2	1	217	23.5	5.2	36.14	3	0	0.563	0.040622	7.63	122.1	77.9	High	Peak Found
FALSE	High	Master Protein	Q8N2G6	Zinc finger CCHC domain-containing protein 24 OS=Homo sapiens OX=9606 GN=ZCCHC24 PE=1 SV=1	0	15.664	14	3	4	3	1	241	26.9	8.7	6.3	3	0	0.68	0.627579	3.13	122.1	77.9	High	High
FALSE	High	Master Protein	Q96E16	Small integral membrane protein 19 OS=Homo sapiens OX=9606 GN=SMIM19 PE=3 SV=2	0	15.656	48	3	5	3	1	107	12.4	5.45	10.89	3	0	0.637	0.661037	0	122.1	77.9	High	High
FALSE	High	Master Protein	Q96ME7	Zinc finger protein 512 OS=Homo sapiens OX=9606 GN=ZNF512 PE=1 SV=2	0	163.915	33	13	91	13	1	567	64.6	9.76	194.71	13	0	0.709	0.0636808	9.54	122	78	High	High
FALSE	High	Master Protein	Q13409	Cytoplasmic dynein 1 intermediate chain 2 OS=Homo sapiens OX=9606 GN=DYNC1I2 PE=1 SV=3	0	163.629	27	12	147	12	1	638	71.4	5.2	272.93	12	0	0.96	0.900977	13.16	122	78	High	High
FALSE	High	Master Protein	Q9BPU6	Dihydropyrimidinase-related protein 5 OS=Homo sapiens OX=9606 GN=DPYSL5 PE=1 SV=1	0	163.023	44	20	117	20	1	564	61.4	7.2	216.89	20	0	0.782	0.157776	16.94	122	78	High	High	Acetyl [N-Term]
FALSE	High	Master Protein	P10636	Microtubule-associated protein tau OS=Homo sapiens OX=9606 GN=MAPT PE=1 SV=5	0	73.856	18	9	30	9	1	758	78.9	6.71	50.41	9	0	0.627	0.0811524	9	122	78	High	High
FALSE	High	Master Protein	Q16594	Transcription initiation factor TFIID subunit 9 OS=Homo sapiens OX=9606 GN=TAF9 PE=1 SV=1	0	57.213	28	6	47	1	1	264	29	8.66	93.47	6	0	0.639	0.544255	0	122	78	High	High
FALSE	High	Master Protein	O95168	NADH dehydrogenase [ubiquinone] 1 beta subcomplex subunit 4 OS=Homo sapiens OX=9606 GN=NDUFB4 PE=1 SV=3	0	51.89	40	4	40	4	1	129	15.2	9.85	99.83	4	0	0.675	0.0438257	12	122	78	High	High
FALSE	High	Master Protein	Q9UH03	Neuronal-specific septin-3 OS=Homo sapiens OX=9606 GN=SEPT3 PE=1 SV=3	0	40.993	20	7	19	7	1	358	40.7	7.2	20.8	7	0	0.632	0.171983	6.32	122	78	High	High
FALSE	High	Master Protein	Q9P2C4	Transmembrane protein 181 OS=Homo sapiens OX=9606 GN=TMEM181 PE=1 SV=2	0	32.563	5	3	9	3	1	612	69.3	8.92	14.16	3	0	0.506	0.0647505	15.05	122	78	High	High
FALSE	High	Master Protein	Q9H204	Mediator of RNA polymerase II transcription subunit 28 OS=Homo sapiens OX=9606 GN=MED28 PE=1 SV=1	0	30.499	21	4	16	4	1	178	19.5	5.58	29	4	0	0.977	0.996784	0.82	122	78	High	High
FALSE	High	Master Protein	Q3MIT2	Putative tRNA pseudouridine synthase Pus10 OS=Homo sapiens OX=9606 GN=PUS10 PE=1 SV=1	0	22.871	15	6	8	6	1	529	60.2	6.54	6.16	6	0	0.835	0.936014	0	122	78	High	High
FALSE	High	Master Protein	Q6WCQ1	Myosin phosphatase Rho-interacting protein OS=Homo sapiens OX=9606 GN=MPRIP PE=1 SV=3	0	285.224	38	30	140	30	1	1025	116.5	6.21	288.9	30	0	1.036	0.980051	19.36	121.9	78.1	High	High
FALSE	High	Master Protein	A6H8Y1	Transcription factor TFIIIB component B'' homolog OS=Homo sapiens OX=9606 GN=BDP1 PE=1 SV=3	0	117.443	9	16	31	16	1	2624	293.7	5.11	50.01	16	0	0.782	0.702347	5.13	121.9	78.1	High	High
FALSE	High	Master Protein	O75110	Probable phospholipid-transporting ATPase IIA OS=Homo sapiens OX=9606 GN=ATP9A PE=1 SV=3	0	99.104	16	17	44	15	1	1047	118.5	7.77	100.32	17	2	0.765	0.24314	3.79	121.9	78.1	High	High
FALSE	High	Master Protein	Q58WW2	DDB1- and CUL4-associated factor 6 OS=Homo sapiens OX=9606 GN=DCAF6 PE=1 SV=1	0	95.55	20	13	28	13	1	860	96.2	5.27	55.1	13	0	1.008	0.994251	7.33	121.9	78.1	High	High
FALSE	High	Master Protein	P08236	Beta-glucuronidase OS=Homo sapiens OX=9606 GN=GUSB PE=1 SV=2	0	59.191	11	7	36	7	1	651	74.7	7.02	67.2	7	0	0.663	0.0644327	3.49	121.9	78.1	High	High
FALSE	High	Master Protein	O95169	NADH dehydrogenase [ubiquinone] 1 beta subcomplex subunit 8, mitochondrial OS=Homo sapiens OX=9606 GN=NDUFB8 PE=1 SV=1	0	56.123	27	4	65	4	1	186	21.8	6.8	122.89	4	0	0.64	0.0169632	3.05	121.9	78.1	High	High
FALSE	High	Master Protein	O95319	CUGBP Elav-like family member 2 OS=Homo sapiens OX=9606 GN=CELF2 PE=1 SV=1	0	49.586	12	5	22	4	1	508	54.3	8.76	51.7	5	0	0.663	0.224769	5.87	121.9	78.1	High	High
FALSE	High	Master Protein	P05114	Non-histone chromosomal protein HMG-14 OS=Homo sapiens OX=9606 GN=HMGN1 PE=1 SV=3	0	33.089	43	4	18	4	1	100	10.7	9.6	28.6	4	0	0.878	0.818355	12.13	121.9	78.1	High	High
FALSE	High	Master Protein	O43474	Krueppel-like factor 4 OS=Homo sapiens OX=9606 GN=KLF4 PE=1 SV=3	0	27.539	11	3	8	3	1	513	54.6	8.37	20.45	3	0	1.143	0.892283	5.88	121.9	78.1	High	High
FALSE	High	Master Protein	Q7Z7N9	Transmembrane protein 179B OS=Homo sapiens OX=9606 GN=TMEM179B PE=1 SV=1	0	21.894	7	1	8	1	1	219	23.5	7.85	24.11	1	0	0.641	0.0176995	0	121.9	78.1	High	High
FALSE	High	Master Protein	Q5T8A7	Protein phosphatase 1 regulatory subunit 26 OS=Homo sapiens OX=9606 GN=PPP1R26 PE=1 SV=1	0	17.429	3	2	3	2	1	1209	127.3	8.59	6.93	2	0	0.641	0.653226	0	121.9	78.1	High	High
FALSE	High	Master Protein	Q9HAU0	Pleckstrin homology domain-containing family A member 5 OS=Homo sapiens OX=9606 GN=PLEKHA5 PE=1 SV=1	0	219.169	30	24	105	24	1	1116	127.4	7.53	238.54	24	0	0.983	0.970743	14.98	121.8	78.2	High	High
FALSE	High	Master Protein	P50336	Protoporphyrinogen oxidase OS=Homo sapiens OX=9606 GN=PPOX PE=1 SV=1	0	79.689	34	11	35	11	1	477	50.7	8.16	76.33	11	0	0.67	0.0898527	17.38	121.8	78.2	High	High
FALSE	High	Master Protein	Q9H5H4	Zinc finger protein 768 OS=Homo sapiens OX=9606 GN=ZNF768 PE=1 SV=2	0	68.149	17	8	27	8	1	540	60.2	7.97	55.21	8	0	0.758	0.304831	3.07	121.8	78.2	High	High
FALSE	High	Master Protein	Q99865	Spindlin-2A OS=Homo sapiens OX=9606 GN=SPIN2A PE=1 SV=3	0	44.809	24	5	15	4	1	258	29.2	7.23	33.84	5	0	0.631	0.306132	1.63	121.8	78.2	High	High
FALSE	High	Master Protein	Q5T6S3	PHD finger protein 19 OS=Homo sapiens OX=9606 GN=PHF19 PE=1 SV=1	0.001	10.203	5	3	5	3	1	580	65.5	8.84	4.26	3	0	0.87	0.949057	0	121.8	78.2	High	High
FALSE	High	Master Protein	O00148	ATP-dependent RNA helicase DDX39A OS=Homo sapiens OX=9606 GN=DDX39A PE=1 SV=2	0	209.315	39	13	374	4	1	427	49.1	5.68	669.3	13	0	1.152	0.766893	6.25	121.7	78.3	High	High
FALSE	High	Master Protein	Q8ND24	RING finger protein 214 OS=Homo sapiens OX=9606 GN=RNF214 PE=1 SV=2	0	152.714	33	19	82	18	1	703	77.6	6.95	191.96	19	1	0.918	0.878283	13.87	121.7	78.3	High	High
FALSE	High	Master Protein	Q9BTE6	Alanyl-tRNA editing protein Aarsd1 OS=Homo sapiens OX=9606 GN=AARSD1 PE=1 SV=2	0	92.189	42	11	37	11	1	412	45.5	6.42	102.62	11	0	0.867	0.783364	17.78	121.7	78.3	High	High
FALSE	High	Master Protein	Q96CM8	Acyl-CoA synthetase family member 2, mitochondrial OS=Homo sapiens OX=9606 GN=ACSF2 PE=1 SV=2	0	85.665	19	10	50	10	1	615	68.1	7.55	92.65	10	0	0.642	0.016844	6.98	121.7	78.3	High	High
FALSE	High	Master Protein	Q8IZ21	Phosphatase and actin regulator 4 OS=Homo sapiens OX=9606 GN=PHACTR4 PE=1 SV=1	0	84.911	21	10	35	10	1	702	78.2	6.62	61.14	10	0	1.016	0.987414	18.08	121.7	78.3	High	High
FALSE	High	Master Protein	Q8IX21	SMC5-SMC6 complex localization factor protein 2 OS=Homo sapiens OX=9606 GN=SLF2 PE=1 SV=2	0	29.238	5	4	8	4	1	1173	131.8	8.97	18.21	4	0	1.56	0.386241	0	121.7	78.3	High	High
FALSE	High	Master Protein	Q96L58	Beta-1,3-galactosyltransferase 6 OS=Homo sapiens OX=9606 GN=B3GALT6 PE=1 SV=2	0	16.001	7	2	8	2	1	329	37.1	9.66	14.32	2	0	0.965	0.999614	0	121.7	78.3	High	High
FALSE	High	Master Protein	O60784	Target of Myb protein 1 OS=Homo sapiens OX=9606 GN=TOM1 PE=1 SV=2	0	106.525	34	10	36	10	1	492	53.8	4.7	106.74	10	0	0.633	0.042384	0.66	121.6	78.4	High	High	Acetyl [N-Term]
FALSE	High	Master Protein	Q14344	Guanine nucleotide-binding protein subunit alpha-13 OS=Homo sapiens OX=9606 GN=GNA13 PE=1 SV=2	0	84.764	33	12	81	10	1	377	44	8	159.34	12	1	0.749	0.181883	1.68	121.6	78.4	High	High
FALSE	High	Master Protein	Q9P2D0	Inhibitor of Bruton tyrosine kinase OS=Homo sapiens OX=9606 GN=IBTK PE=1 SV=3	0	81.949	14	14	33	14	1	1353	150.4	7.71	61.93	14	0	1.236	0.692964	9.45	121.6	78.4	High	High
FALSE	High	Master Protein	Q8IWE5	Pleckstrin homology domain-containing family M member 2 OS=Homo sapiens OX=9606 GN=PLEKHM2 PE=1 SV=2	0	73.775	13	9	29	9	1	1019	112.7	4.93	61.89	9	0	0.708	0.605241	16.02	121.6	78.4	High	High
FALSE	High	Master Protein	Q9BYN8	28S ribosomal protein S26, mitochondrial OS=Homo sapiens OX=9606 GN=MRPS26 PE=1 SV=1	0	47.208	31	6	49	6	1	205	24.2	10.39	89.82	6	0	1.065	0.939143	5.47	121.6	78.4	High	High
FALSE	High	Master Protein	Q6PHR2	Serine/threonine-protein kinase ULK3 OS=Homo sapiens OX=9606 GN=ULK3 PE=1 SV=2	0	45.121	17	7	14	7	1	472	53.4	7.36	16.35	7	0	0.901	0.936014	23.89	121.6	78.4	High	High
FALSE	High	Master Protein	Q7Z628	Neuroepithelial cell-transforming gene 1 protein OS=Homo sapiens OX=9606 GN=NET1 PE=1 SV=1	0	22.028	9	4	7	3	1	596	67.7	9.23	9.39	4	0	0.655	0.648252	5.64	121.6	78.4	High	High
FALSE	High	Master Protein	Q8IVB5	LIX1-like protein OS=Homo sapiens OX=9606 GN=LIX1L PE=2 SV=1	0	21.782	9	3	6	3	1	337	36.5	8.56	12.74	3	0	0.945	0.998874	7.81	121.6	78.4	High	High
FALSE	High	Master Protein	Q86XZ4	Spermatogenesis-associated serine-rich protein 2 OS=Homo sapiens OX=9606 GN=SPATS2 PE=1 SV=1	0	92.443	30	11	46	11	1	545	59.5	8.9	106.24	11	0	1.003	0.991847	11.41	121.5	78.5	High	High
FALSE	High	Master Protein	Q9UHW9	Solute carrier family 12 member 6 OS=Homo sapiens OX=9606 GN=SLC12A6 PE=1 SV=2	0	87.635	13	14	34	8	1	1150	127.5	7.08	61.6	14	0	1.091	0.913204	28.12	121.5	78.5	High	High
FALSE	High	Master Protein	Q68DH5	LMBR1 domain-containing protein 2 OS=Homo sapiens OX=9606 GN=LMBRD2 PE=1 SV=1	0	84.307	14	9	30	9	1	695	81.1	7.5	75.45	9	0	0.656	0.0774732	4.1	121.5	78.5	High	High
FALSE	High	Master Protein	Q9UPP1	Histone lysine demethylase PHF8 OS=Homo sapiens OX=9606 GN=PHF8 PE=1 SV=3	0	76.339	15	14	33	12	1	1060	117.8	8.72	64.69	14	0	0.706	0.101058	9.09	121.5	78.5	High	High
FALSE	High	Master Protein	Q9P215	Pogo transposable element with KRAB domain OS=Homo sapiens OX=9606 GN=POGK PE=1 SV=2	0	37.232	7	4	10	4	1	609	69.4	5.14	22.56	4	0	0.65	0.234541	4.13	121.5	78.5	High	High
FALSE	High	Master Protein	Q5T7V8	RAB6-interacting golgin OS=Homo sapiens OX=9606 GN=GORAB PE=1 SV=1	0	18.879	10	3	4	3	1	394	45	7.08	11.65	3	0	0.959	0.999432	0	121.5	78.5	High	High
FALSE	High	Master Protein	P21579	Synaptotagmin-1 OS=Homo sapiens OX=9606 GN=SYT1 PE=1 SV=1	0	12.263	9	3	3	3	1	422	47.5	8.12	3.72	3	0	0.787	0.88643	0	121.5	78.5	High	High
FALSE	High	Master Protein	Q6UX07	Dehydrogenase/reductase SDR family member 13 OS=Homo sapiens OX=9606 GN=DHRS13 PE=2 SV=1	0	53.457	23	6	16	6	1	377	40.8	7.69	37.59	6	0	0.794	0.716808	6.12	121.4	78.6	High	High
FALSE	High	Master Protein	Q9BZC7	ATP-binding cassette sub-family A member 2 OS=Homo sapiens OX=9606 GN=ABCA2 PE=1 SV=3	0	50.532	6	11	18	11	1	2435	269.7	6.81	24.15	11	0	0.462	0.0309639	1.46	121.4	78.6	High	High
FALSE	High	Master Protein	Q8N2M8	CLK4-associating serine/arginine rich protein OS=Homo sapiens OX=9606 GN=CLASRP PE=1 SV=4	0	36.841	7	4	16	4	1	674	77.1	10.45	23.62	4	0	1.094	0.922005	4.33	121.4	78.6	High	High	Acetyl [N-Term]
FALSE	High	Master Protein	O75298	Reticulon-2 OS=Homo sapiens OX=9606 GN=RTN2 PE=1 SV=1	0	36.058	6	3	14	3	1	545	59.2	5.31	31.45	3	0	0.667	0.264528	3.5	121.4	78.6	High	High
FALSE	High	Master Protein	Q6UVY6	DBH-like monooxygenase protein 1 OS=Homo sapiens OX=9606 GN=MOXD1 PE=1 SV=1	0	32.301	11	5	12	5	1	613	69.6	6.43	28.31	5	0	0.626	0.161006	6.68	121.4	78.6	High	High
FALSE	High	Master Protein	Q9H9L4	KAT8 regulatory NSL complex subunit 2 OS=Homo sapiens OX=9606 GN=KANSL2 PE=1 SV=3	0	22.447	11	4	6	4	1	492	55	6.62	11.1	4	0	0.695	0.584763	8.61	121.4	78.6	High	High
FALSE	High	Master Protein	Q9UKV5	E3 ubiquitin-protein ligase AMFR OS=Homo sapiens OX=9606 GN=AMFR PE=1 SV=2	0	79.988	17	8	32	8	1	643	72.9	6.39	101.35	8	0	1.055	0.945058	19.04	121.3	78.7	High	High
FALSE	High	Master Protein	A1L020	RNA-binding protein MEX3A OS=Homo sapiens OX=9606 GN=MEX3A PE=1 SV=1	0	62.299	27	8	14	7	1	520	54.1	7.27	24.14	8	1	0.778	0.860911	4.8	121.3	78.7	High	High
FALSE	High	Master Protein	Q96KQ4	Apoptosis-stimulating of p53 protein 1 OS=Homo sapiens OX=9606 GN=PPP1R13B PE=1 SV=3	0	56.371	10	10	18	9	1	1090	119.5	6.76	22.66	10	0	1.007	0.978264	10.97	121.3	78.7	High	High
FALSE	High	Master Protein	P17931	Galectin-3 OS=Homo sapiens OX=9606 GN=LGALS3 PE=1 SV=5	0	25.406	14	4	13	4	1	250	26.1	8.56	21.49	4	0	0.996	0.999962	3.93	121.3	78.7	High	High
FALSE	High	Master Protein	Q9Y6R9	Coiled-coil domain-containing protein 61 OS=Homo sapiens OX=9606 GN=CCDC61 PE=1 SV=3	0	25.032	7	3	6	3	1	512	57.3	10.27	13.78	3	0				121.3	78.7	High	High
FALSE	High	Master Protein	Q9NSK0	Kinesin light chain 4 OS=Homo sapiens OX=9606 GN=KLC4 PE=1 SV=3	0	161.081	34	18	121	11	1	619	68.6	6.18	265.84	18	0	0.641	0.0165283	6.54	121.2	78.8	High	High
FALSE	High	Master Protein	Q96M96	FYVE, RhoGEF and PH domain-containing protein 4 OS=Homo sapiens OX=9606 GN=FGD4 PE=1 SV=2	0	91.354	24	17	35	15	1	766	86.6	6.13	52.66	17	1	0.894	0.900171	23.37	121.2	78.8	High	High
FALSE	High	Master Protein	O75461	Transcription factor E2F6 OS=Homo sapiens OX=9606 GN=E2F6 PE=1 SV=1	0	43.401	24	6	11	6	1	281	31.8	5.5	23.95	6	0	0.877	0.954109	41.18	121.2	78.8	High	High
FALSE	High	Master Protein	A6NDU8	UPF0600 protein C5orf51 OS=Homo sapiens OX=9606 GN=C5orf51 PE=1 SV=1	0	38.744	20	5	49	5	1	294	33.6	5.26	88.6	5	0	0.633	0.022576	27.53	121.2	78.8	High	High
FALSE	High	Master Protein	Q14CS0	UBX domain-containing protein 2B OS=Homo sapiens OX=9606 GN=UBXN2B PE=1 SV=1	0	14.52	8	2	6	2	1	331	37.1	5.64	11.28	2	0	1.1	0.912103	0	121.2	78.8	High	High
FALSE	High	Master Protein	Q8IW92	Beta-galactosidase-1-like protein 2 OS=Homo sapiens OX=9606 GN=GLB1L2 PE=2 SV=1	0	84.297	21	10	30	10	1	636	72	7.62	74.65	10	0	0.754	0.421029	12.18	121.1	78.9	High	High
FALSE	High	Master Protein	Q9Y5F2	Protocadherin beta-11 OS=Homo sapiens OX=9606 GN=PCDHB11 PE=2 SV=1	0	36.47	9	5	10	3	1	797	87	4.87	22.01	5	0	0.651	0.548626	0	121.1	78.9	High	High
FALSE	High	Master Protein	Q9Y6A1	Protein O-mannosyl-transferase 1 OS=Homo sapiens OX=9606 GN=POMT1 PE=1 SV=3	0	23.583	6	5	9	5	1	747	84.8	8.4	11.89	5	0	0.763	0.285116	7.16	121.1	78.9	High	High
FALSE	High	Master Protein	Q96HA9	Peroxisomal membrane protein 11C OS=Homo sapiens OX=9606 GN=PEX11G PE=1 SV=1	0	17.428	11	2	4	2	1	241	26.6	9.13	8.52	2	0	0.651	0.610818	0	121.1	78.9	High	High
FALSE	High	Master Protein	Q6ZU80	Centrosomal protein of 128 kDa OS=Homo sapiens OX=9606 GN=CEP128 PE=1 SV=2	0	43.84	8	8	12	8	1	1094	127.9	6.52	18.49	8	0	0.987	0.991693	0	121	79	High	High
FALSE	High	Master Protein	P32856	Syntaxin-2 OS=Homo sapiens OX=9606 GN=STX2 PE=1 SV=3	0	29.189	19	5	11	5	1	288	33.3	6.28	24.8	5	0	0.912	0.977127	0	121	79	High	High
FALSE	High	Master Protein	Q9NUP1	Biogenesis of lysosome-related organelles complex 1 subunit 4 OS=Homo sapiens OX=9606 GN=BLOC1S4 PE=1 SV=1	0	22.823	23	4	5	4	1	217	23.3	4.98	16.3	4	0	0.751	0.729051	0.21	121	79	High	High
FALSE	High	Master Protein	Q96F85	CB1 cannabinoid receptor-interacting protein 1 OS=Homo sapiens OX=9606 GN=CNRIP1 PE=1 SV=1	0.001	11.385	10	1	4	1	1	164	18.6	7.94	11.4	1	0	0.652	0.572312	0	121	79	High	High
FALSE	High	Master Protein	O75369	Filamin-B OS=Homo sapiens OX=9606 GN=FLNB PE=1 SV=2	0	1132.97	51	95	1058	85	1	2602	278	5.73	2499.46	95	0	1.073	0.87788	10.03	120.9	79.1	High	High
FALSE	High	Master Protein	Q2LD37	Uncharacterized protein KIAA1109 OS=Homo sapiens OX=9606 GN=KIAA1109 PE=1 SV=2	0	155.644	7	23	40	23	1	5005	555.1	6.58	84.37	23	0	0.71	0.270398	6.48	120.9	79.1	High	High
FALSE	High	Master Protein	Q8TB72	Pumilio homolog 2 OS=Homo sapiens OX=9606 GN=PUM2 PE=1 SV=2	0	116.002	17	16	72	12	1	1066	114.1	7.08	136.67	16	0	0.794	0.508899	7.84	120.9	79.1	High	High	Acetyl [N-Term]
FALSE	High	Master Protein	O00161	Synaptosomal-associated protein 23 OS=Homo sapiens OX=9606 GN=SNAP23 PE=1 SV=1	0	91.855	54	9	64	9	1	211	23.3	5.01	169.93	9	0	0.702	0.0883973	4.28	120.9	79.1	High	High	Acetyl [N-Term]
FALSE	High	Master Protein	P33897	ATP-binding cassette sub-family D member 1 OS=Homo sapiens OX=9606 GN=ABCD1 PE=1 SV=2	0	78.381	20	11	31	11	1	745	82.9	8.95	67.96	11	0	0.731	0.33278	2.76	120.9	79.1	High	High
FALSE	High	Master Protein	P04066	Tissue alpha-L-fucosidase OS=Homo sapiens OX=9606 GN=FUCA1 PE=1 SV=4	0	56.293	20	8	42	8	1	466	53.7	6.84	81.84	8	0	0.747	0.21446	7.95	120.9	79.1	High	High
FALSE	High	Master Protein	Q8N568	Serine/threonine-protein kinase DCLK2 OS=Homo sapiens OX=9606 GN=DCLK2 PE=1 SV=4	0	38.743	9	5	10	5	1	766	83.6	8.34	16.29	5	0	0.792	0.872106	6.39	120.9	79.1	High	High
FALSE	High	Master Protein	Q8IZP9	Adhesion G-protein coupled receptor G2 OS=Homo sapiens OX=9606 GN=ADGRG2 PE=1 SV=2	0	27.168	5	3	9	3	1	1017	111.5	7.55	14.64	3	0	0.939	0.996342	0	120.9	79.1	High	High
FALSE	High	Master Protein	P20962	Parathymosin OS=Homo sapiens OX=9606 GN=PTMS PE=1 SV=2	0	20.94	22	2	245	2	1	102	11.5	4.16	527.15	2	0	0.655	0.000166881	0	120.9	79.1	High	High
FALSE	High	Master Protein	Q8NBM8	Prenylcysteine oxidase-like OS=Homo sapiens OX=9606 GN=PCYOX1L PE=1 SV=2	0	17.768	5	3	5	3	1	494	54.6	7.31	11.29	3	0	0.604	0.12352	5.28	120.9	79.1	High	High
FALSE	High	Master Protein	Q14592	Zinc finger protein 460 OS=Homo sapiens OX=9606 GN=ZNF460 PE=1 SV=2	0.001	9.953	6	1	2	1	1	562	63.6	7.01	3.24	1	0	0.655	0.691855	0	120.9	79.1	High	High
FALSE	Medium	Master Protein	Q9UJA9	Ectonucleotide pyrophosphatase/phosphodiesterase family member 5 OS=Homo sapiens OX=9606 GN=ENPP5 PE=1 SV=1	0.023	3.719	2	1	1	1	1	477	54.6	6.43	0	1	0	0.654	0.704253	0	120.9	79.1	Peak Found	High
FALSE	High	Master Protein	Q6NUK1	Calcium-binding mitochondrial carrier protein SCaMC-1 OS=Homo sapiens OX=9606 GN=SLC25A24 PE=1 SV=2	0	163.991	41	15	182	15	1	477	53.3	6.33	392.38	15	0	0.945	0.813875	2.71	120.8	79.2	High	High
FALSE	High	Master Protein	Q86UY8	5'-nucleotidase domain-containing protein 3 OS=Homo sapiens OX=9606 GN=NT5DC3 PE=1 SV=1	0	84.127	28	13	45	13	1	548	63.4	8.31	84.78	13	0	0.979	0.993261	14.85	120.8	79.2	High	High
FALSE	High	Master Protein	Q14847	LIM and SH3 domain protein 1 OS=Homo sapiens OX=9606 GN=LASP1 PE=1 SV=2	0	83.173	34	9	154	9	1	261	29.7	7.05	326.23	9	0	1.014	0.998525	51.45	120.8	79.2	High	High	Acetyl [N-Term]
FALSE	High	Master Protein	Q96IU4	Protein ABHD14B OS=Homo sapiens OX=9606 GN=ABHD14B PE=1 SV=1	0	42.189	33	5	20	5	1	210	22.3	6.4	36.81	5	0	0.48	0.000378262	17.67	120.8	79.2	High	High
FALSE	High	Master Protein	Q9UJ04	Testis-specific Y-encoded-like protein 4 OS=Homo sapiens OX=9606 GN=TSPYL4 PE=1 SV=2	0	21.289	9	3	5	3	1	414	45.1	8.57	6.22	3	0				120.8	79.2	High	High
FALSE	High	Master Protein	P20936	Ras GTPase-activating protein 1 OS=Homo sapiens OX=9606 GN=RASA1 PE=1 SV=1	0	122.091	19	15	48	15	1	1047	116.3	6.54	116.46	15	0	0.863	0.841601	10.48	120.7	79.3	High	High	Acetyl [N-Term]
FALSE	High	Master Protein	Q92947	Glutaryl-CoA dehydrogenase, mitochondrial OS=Homo sapiens OX=9606 GN=GCDH PE=1 SV=1	0	99.82	26	8	39	8	1	438	48.1	8.06	104.45	8	0	0.676	0.026677	4.85	120.7	79.3	High	High
FALSE	High	Master Protein	Q8N4T8	Carbonyl reductase family member 4 OS=Homo sapiens OX=9606 GN=CBR4 PE=1 SV=3	0	86.057	43	7	44	7	1	237	25.3	9.33	107.87	7	0	0.679	0.0524338	12.74	120.7	79.3	High	High
FALSE	High	Master Protein	Q9NQV6	PR domain zinc finger protein 10 OS=Homo sapiens OX=9606 GN=PRDM10 PE=1 SV=3	0	33.11	6	6	17	6	1	1147	130.1	6.74	21.2	6	0	1.079	0.922005	25.81	120.7	79.3	High	High
FALSE	High	Master Protein	P13378	Homeobox protein Hox-D8 OS=Homo sapiens OX=9606 GN=HOXD8 PE=2 SV=2	0	19.146	17	5	7	3	1	290	31.9	8.5	9.2	5	1	0.962	0.993261	4.42	120.7	79.3	High	High
FALSE	High	Master Protein	Q96M61	Melanoma-associated antigen B18 OS=Homo sapiens OX=9606 GN=MAGEB18 PE=1 SV=2	0	12.098	6	2	3	1	1	343	38.5	7.28	5.27	2	0	0.657	0.645481	0	120.7	79.3	High	High
FALSE	High	Master Protein	Q3LXA3	Triokinase/FMN cyclase OS=Homo sapiens OX=9606 GN=TKFC PE=1 SV=2	0	197.589	43	17	111	17	1	575	58.9	7.49	303.85	17	0	0.682	0.0399743	4.86	120.6	79.4	High	High
FALSE	High	Master Protein	Q9UHD9	Ubiquilin-2 OS=Homo sapiens OX=9606 GN=UBQLN2 PE=1 SV=2	0	144.707	21	8	89	5	1	624	65.7	5.22	268.24	8	2	1.023	0.994246	8.92	120.6	79.4	High	High
FALSE	High	Master Protein	Q6IQ21	Zinc finger protein 770 OS=Homo sapiens OX=9606 GN=ZNF770 PE=1 SV=1	0	58.349	12	7	17	7	1	691	80	9.55	31.92	7	0	0.785	0.815136	2.2	120.6	79.4	High	High
FALSE	High	Master Protein	P46527	Cyclin-dependent kinase inhibitor 1B OS=Homo sapiens OX=9606 GN=CDKN1B PE=1 SV=1	0	36.555	30	4	14	4	1	198	22.1	7.02	29.71	4	0	0.603	0.369597	1.74	120.6	79.4	High	High
FALSE	High	Master Protein	P09958	Furin OS=Homo sapiens OX=9606 GN=FURIN PE=1 SV=2	0	26.321	7	5	8	5	1	794	86.6	6.47	10.69	5	0	0.745	0.574815	1.27	120.6	79.4	High	High
FALSE	High	Master Protein	O75808	Calpain-15 OS=Homo sapiens OX=9606 GN=CAPN15 PE=1 SV=1	0	64.099	10	7	18	7	1	1086	117.2	6.71	46.66	7	0	0.95	0.99885	15.66	120.5	79.5	High	High
FALSE	High	Master Protein	P61018	Ras-related protein Rab-4B OS=Homo sapiens OX=9606 GN=RAB4B PE=1 SV=1	0	34.59	23	4	130	2	1	213	23.6	6.06	249.21	4	0	0.66	0.57788	0	120.5	79.5	High	High
FALSE	High	Master Protein	O95182	NADH dehydrogenase [ubiquinone] 1 alpha subcomplex subunit 7 OS=Homo sapiens OX=9606 GN=NDUFA7 PE=1 SV=3	0	23.637	43	4	35	4	1	113	12.5	10.18	28.38	4	0	0.764	0.255483	4.49	120.5	79.5	High	High
FALSE	High	Master Protein	O00625	Pirin OS=Homo sapiens OX=9606 GN=PIR PE=1 SV=1	0	21.45	10	3	12	3	1	290	32.1	6.92	25.17	3	0	0.71	0.402467	16.19	120.5	79.5	High	High
FALSE	High	Master Protein	P32456	Guanylate-binding protein 2 OS=Homo sapiens OX=9606 GN=GBP2 PE=1 SV=3	0	19.823	7	4	8	4	1	591	67.2	5.71	8.94	4	0	0.912	0.980051	0	120.5	79.5	High	High
FALSE	High	Master Protein	Q92896	Golgi apparatus protein 1 OS=Homo sapiens OX=9606 GN=GLG1 PE=1 SV=2	0	285.596	35	31	153	31	1	1179	134.5	6.9	336.36	31	0	0.724	0.0271367	5.19	120.4	79.6	High	High
FALSE	High	Master Protein	Q92574	Hamartin OS=Homo sapiens OX=9606 GN=TSC1 PE=1 SV=2	0	135.343	24	17	43	17	1	1164	129.7	6.47	94.37	17	0	0.982	0.989123	14.82	120.4	79.6	High	High
FALSE	High	Master Protein	Q96C86	m7GpppX diphosphatase OS=Homo sapiens OX=9606 GN=DCPS PE=1 SV=2	0	87.555	32	9	50	9	1	337	38.6	6.38	116.02	9	0	0.769	0.304666	11.81	120.4	79.6	High	High
FALSE	High	Master Protein	Q86U06	Probable RNA-binding protein 23 OS=Homo sapiens OX=9606 GN=RBM23 PE=1 SV=1	0	30.26	13	4	13	4	1	439	48.7	9.85	29.02	4	0	0.617	0.441749	14.57	120.4	79.6	High	High
FALSE	High	Master Protein	P20226	TATA-box-binding protein OS=Homo sapiens OX=9606 GN=TBP PE=1 SV=2	0	17.575	8	2	4	2	1	339	37.7	9.79	12.05	2	0	0.821	0.906623	0	120.4	79.6	High	High
FALSE	High	Master Protein	Q9UIQ6	Leucyl-cystinyl aminopeptidase OS=Homo sapiens OX=9606 GN=LNPEP PE=1 SV=3	0	169.437	24	22	89	22	1	1025	117.3	5.73	190.06	22	0	0.709	0.0597544	3.92	120.3	79.7	High	High
FALSE	High	Master Protein	Q9HAU5	Regulator of nonsense transcripts 2 OS=Homo sapiens OX=9606 GN=UPF2 PE=1 SV=1	0	136.96	17	18	60	18	1	1272	147.7	5.69	126.23	18	0	0.857	0.779157	7.61	120.3	79.7	High	High
FALSE	High	Master Protein	Q92754	Transcription factor AP-2 gamma OS=Homo sapiens OX=9606 GN=TFAP2C PE=1 SV=1	0	42.868	16	6	13	3	1	450	49.1	7.83	28.44	6	0	0.879	0.960322	5.95	120.3	79.7	High	High
FALSE	High	Master Protein	P22570	NADPH:adrenodoxin oxidoreductase, mitochondrial OS=Homo sapiens OX=9606 GN=FDXR PE=1 SV=3	0	211.093	47	19	183	19	1	491	53.8	8.44	408.3	19	0	0.684	0.00144531	7.51	120.2	79.8	High	High
FALSE	High	Master Protein	Q6P1X5	Transcription initiation factor TFIID subunit 2 OS=Homo sapiens OX=9606 GN=TAF2 PE=1 SV=3	0	140.387	18	18	54	18	1	1199	136.9	8.19	102.89	18	0	0.872	0.869367	27.99	120.2	79.8	High	High
FALSE	High	Master Protein	Q9HCM4	Band 4.1-like protein 5 OS=Homo sapiens OX=9606 GN=EPB41L5 PE=1 SV=3	0	104.846	26	11	33	11	1	733	81.8	6.58	83.04	11	0	0.925	0.934509	12.29	120.2	79.8	High	High
FALSE	High	Master Protein	Q01469	Fatty acid-binding protein, epidermal OS=Homo sapiens OX=9606 GN=FABP5 PE=1 SV=3	0	103.226	64	7	141	7	1	135	15.2	7.01	282.78	7	0	1.24	0.154385	43.39	120.2	79.8	High	High
FALSE	High	Master Protein	Q8IXM2	Chromatin complexes subunit BAP18 OS=Homo sapiens OX=9606 GN=BAP18 PE=1 SV=1	0	89.432	65	6	62	6	1	172	17.9	7.33	157.17	6	0	0.785	0.339963	10.11	120.2	79.8	High	High
FALSE	High	Master Protein	Q15797	Mothers against decapentaplegic homolog 1 OS=Homo sapiens OX=9606 GN=SMAD1 PE=1 SV=1	0	37.607	11	5	21	2	1	465	52.2	7.31	50.57	5	0	0.692	0.47963	12.11	120.2	79.8	High	High
FALSE	High	Master Protein	P56211	cAMP-regulated phosphoprotein 19 OS=Homo sapiens OX=9606 GN=ARPP19 PE=1 SV=2	0	35.457	33	3	34	2	1	112	12.3	9.09	92.51	3	0	1.471	0.0571497	155.26	120.2	79.8	High	High
FALSE	High	Master Protein	Q8WUP2	Filamin-binding LIM protein 1 OS=Homo sapiens OX=9606 GN=FBLIM1 PE=1 SV=2	0	63.411	28	7	28	7	1	373	40.6	6.02	60.23	7	0	1.623	0.099194	0	120.1	79.9	High	High
FALSE	High	Master Protein	Q9HCJ3	Ribonucleoprotein PTB-binding 2 OS=Homo sapiens OX=9606 GN=RAVER2 PE=1 SV=2	0	47.548	10	5	25	5	1	691	74.3	7.47	44.71	5	0	0.741	0.700962	18.98	120.1	79.9	High	High
FALSE	High	Master Protein	P56962	Syntaxin-17 OS=Homo sapiens OX=9606 GN=STX17 PE=1 SV=2	0	45.865	17	4	21	4	1	302	33.4	6.57	46.84	4	0	0.885	0.918139	14.91	120.1	79.9	High	High
FALSE	High	Master Protein	Q6UX53	Methyltransferase-like protein 7B OS=Homo sapiens OX=9606 GN=METTL7B PE=1 SV=2	0	35.123	16	4	10	4	1	244	27.8	8.38	11.2	4	0	0.919	0.951381	21.32	120.1	79.9	High	High
FALSE	High	Master Protein	Q86SZ2	Trafficking protein particle complex subunit 6B OS=Homo sapiens OX=9606 GN=TRAPPC6B PE=1 SV=1	0	20.914	24	4	9	4	1	158	18	8.68	17.64	4	0	0.891	0.922005	11.25	120.1	79.9	High	High
FALSE	High	Master Protein	Q7L8J4	SH3 domain-binding protein 5-like OS=Homo sapiens OX=9606 GN=SH3BP5L PE=1 SV=1	0	12.521	5	1	2	1	1	393	43.5	5.77	7.18	1	0	0.665	0.723721	0	120.1	79.9	High	High
FALSE	High	Master Protein	Q9GZN2	Homeobox protein TGIF2 OS=Homo sapiens OX=9606 GN=TGIF2 PE=1 SV=1	0.002	7.665	6	2	3	1	1	237	25.9	7.99	3.97	2	0	0.666	0.591046	0	120.1	79.9	High	High
FALSE	High	Master Protein	Q8NHV4	Protein NEDD1 OS=Homo sapiens OX=9606 GN=NEDD1 PE=1 SV=1	0	143.931	35	16	56	16	1	660	71.9	7.97	135.42	16	0	0.79	0.404838	18.21	120	80	High	High
FALSE	High	Master Protein	Q15819	Ubiquitin-conjugating enzyme E2 variant 2 OS=Homo sapiens OX=9606 GN=UBE2V2 PE=1 SV=4	0	69.707	63	8	132	4	1	145	16.4	8.09	285.38	8	0	0.67	0.0344288	27.64	120	80	High	High
FALSE	High	Master Protein	Q8NBX0	Saccharopine dehydrogenase-like oxidoreductase OS=Homo sapiens OX=9606 GN=SCCPDH PE=1 SV=1	0	57.606	20	7	35	7	1	429	47.1	9.14	63.24	7	0	0.857	0.806069	18.44	120	80	High	High
FALSE	High	Master Protein	Q9H040	SprT-like domain-containing protein Spartan OS=Homo sapiens OX=9606 GN=SPRTN PE=1 SV=2	0	14.659	9	4	5	4	1	489	55.1	8.15	8.94	4	0	0.837	0.931831	0	120	80	High	High
FALSE	Low	Master Protein	O14559	Rho GTPase-activating protein 33 OS=Homo sapiens OX=9606 GN=ARHGAP33 PE=1 SV=2	0.077	1.726	1	1	1	1	1	1287	137.1	8.75	0	1	0	0.667	0.596575	0	120	80	High	Peak Found
FALSE	High	Master Protein	Q7RTP6	[F-actin]-monooxygenase MICAL3 OS=Homo sapiens OX=9606 GN=MICAL3 PE=1 SV=2	0	204.894	17	27	70	27	1	2002	224.2	5.55	135.43	27	0	0.847	0.486441	9.39	119.9	80.1	High	High
FALSE	High	Master Protein	Q8WVM7	Cohesin subunit SA-1 OS=Homo sapiens OX=9606 GN=STAG1 PE=1 SV=3	0	167.714	21	19	100	13	1	1258	144.3	5.59	198.43	19	0	0.8	0.78284	7.61	119.9	80.1	High	High	Acetyl [N-Term]
FALSE	High	Master Protein	O60503	Adenylate cyclase type 9 OS=Homo sapiens OX=9606 GN=ADCY9 PE=1 SV=4	0	94.037	12	12	32	12	1	1353	150.6	7.34	85.26	12	0	0.954	0.972614	2.8	119.9	80.1	High	High
FALSE	High	Master Protein	Q15833	Syntaxin-binding protein 2 OS=Homo sapiens OX=9606 GN=STXBP2 PE=1 SV=2	0	82.516	23	10	30	10	1	593	66.4	6.55	56.62	10	0	0.8	0.642299	13.83	119.9	80.1	High	High
FALSE	High	Master Protein	Q6P9B9	Integrator complex subunit 5 OS=Homo sapiens OX=9606 GN=INTS5 PE=1 SV=1	0	53.982	9	8	23	8	1	1019	107.9	7.05	47.9	8	0	0.888	0.877476	4.96	119.9	80.1	High	High
FALSE	High	Master Protein	Q9Y2P4	Long-chain fatty acid transport protein 6 OS=Homo sapiens OX=9606 GN=SLC27A6 PE=2 SV=1	0	31.191	11	6	13	6	1	619	70.1	8.51	22.35	6	0	0.925	0.994031	0.02	119.9	80.1	High	High
FALSE	High	Master Protein	Q13227	G protein pathway suppressor 2 OS=Homo sapiens OX=9606 GN=GPS2 PE=1 SV=3	0	14.067	6	2	7	2	1	327	36.7	9.52	10.91	2	0	0.831	0.904326	0	119.9	80.1	High	High
FALSE	High	Master Protein	Q9Y2I6	Ninein-like protein OS=Homo sapiens OX=9606 GN=NINL PE=1 SV=2	0.001	8.99	2	2	3	2	1	1382	156.2	5.06	1.98	2	0	0.669	0.766893	0	119.9	80.1	High	High
FALSE	High	Master Protein	Q96PY6	Serine/threonine-protein kinase Nek1 OS=Homo sapiens OX=9606 GN=NEK1 PE=1 SV=2	0	105.658	15	14	31	14	1	1258	142.7	5.94	70.28	14	0	0.829	0.812964	1.08	119.8	80.2	High	High
FALSE	High	Master Protein	Q96QE5	Transcription elongation factor, mitochondrial OS=Homo sapiens OX=9606 GN=TEFM PE=1 SV=1	0	76.519	33	9	31	9	1	360	41.7	9.32	64.3	9	0	0.906	0.950613	19.15	119.8	80.2	High	High
FALSE	High	Master Protein	Q9H6A9	Pecanex-like protein 3 OS=Homo sapiens OX=9606 GN=PCNX3 PE=1 SV=2	0	62.976	6	9	18	9	1	2034	221.9	6.64	31.06	9	0	0.765	0.811826	5.18	119.8	80.2	High	High
FALSE	High	Master Protein	Q96S90	LysM and putative peptidoglycan-binding domain-containing protein 1 OS=Homo sapiens OX=9606 GN=LYSMD1 PE=1 SV=1	0	44.704	37	9	21	8	1	227	25	8.57	38.93	9	1	0.86	0.882408	6.66	119.8	80.2	High	High
FALSE	High	Master Protein	O75167	Phosphatase and actin regulator 2 OS=Homo sapiens OX=9606 GN=PHACTR2 PE=1 SV=2	0	31.454	11	5	7	5	1	634	69.7	8.16	13.32	5	0	0.607	0.391606	0	119.8	80.2	High	High
FALSE	High	Master Protein	Q9NRG7	Epimerase family protein SDR39U1 OS=Homo sapiens OX=9606 GN=SDR39U1 PE=1 SV=2	0	26.51	20	4	12	4	1	319	34.7	9.77	28.7	4	0	0.659	0.164031	3.16	119.8	80.2	High	High
FALSE	High	Master Protein	Q13433	Zinc transporter ZIP6 OS=Homo sapiens OX=9606 GN=SLC39A6 PE=1 SV=3	0.001	9.369	1	1	6	1	1	755	85	6.95	15.33	1	0	0.669	0.597558	0	119.8	80.2	High	High
FALSE	High	Master Protein	Q969H4	Connector enhancer of kinase suppressor of ras 1 OS=Homo sapiens OX=9606 GN=CNKSR1 PE=1 SV=1	0.005	6.1	4	2	2	2	1	720	79.7	5.38	1.83	2	0				119.8	80.2	High	High	Acetyl [N-Term]
FALSE	High	Master Protein	Q562R1	Beta-actin-like protein 2 OS=Homo sapiens OX=9606 GN=ACTBL2 PE=1 SV=2	0	169.034	46	12	1040	6	1	376	42	5.59	2043.1	12	0	1.252	0.310841	38.74	119.7	80.3	High	High
FALSE	High	Master Protein	Q96T17	MAP7 domain-containing protein 2 OS=Homo sapiens OX=9606 GN=MAP7D2 PE=1 SV=2	0	87.272	23	12	26	12	1	732	81.9	8.84	54.36	12	0	0.824	0.824877	2.98	119.7	80.3	High	High
FALSE	High	Master Protein	Q16540	39S ribosomal protein L23, mitochondrial OS=Homo sapiens OX=9606 GN=MRPL23 PE=1 SV=1	0	78.512	61	6	71	6	1	153	17.8	9.69	155.65	6	0	0.986	0.991693	9.83	119.7	80.3	High	High
FALSE	High	Master Protein	Q12983	BCL2/adenovirus E1B 19 kDa protein-interacting protein 3 OS=Homo sapiens OX=9606 GN=BNIP3 PE=1 SV=3	0.001	11.415	8	2	4	1	1	259	27.8	7.17	7.66	2	1	0.671	0.732701	0	119.7	80.3	High	Not Found
FALSE	High	Master Protein	Q01543	Friend leukemia integration 1 transcription factor OS=Homo sapiens OX=9606 GN=FLI1 PE=1 SV=1	0.001	10.42	8	3	5	3	1	452	51	7.06	3.27	3	0	1.412	0.523548	0	119.7	80.3	High	High
FALSE	High	Master Protein	Q2M1K9	Zinc finger protein 423 OS=Homo sapiens OX=9606 GN=ZNF423 PE=1 SV=1	0.001	9.425	1	1	2	1	1	1284	144.5	6.89	5.23	1	0	0.67	0.695468	0	119.7	80.3	High	High
FALSE	High	Master Protein	Q9NR34	Mannosyl-oligosaccharide 1,2-alpha-mannosidase IC OS=Homo sapiens OX=9606 GN=MAN1C1 PE=1 SV=1	0.006	5.772	2	1	2	1	1	630	70.9	7.46	3.8	1	0	0.671	0.72678	0	119.7	80.3	High	High
FALSE	High	Master Protein	P23634	Plasma membrane calcium-transporting ATPase 4 OS=Homo sapiens OX=9606 GN=ATP2B4 PE=1 SV=2	0	213.794	24	22	104	11	1	1241	137.8	6.6	252.41	22	2	0.701	0.0703403	9.97	119.6	80.4	High	High
FALSE	High	Master Protein	P14543	Nidogen-1 OS=Homo sapiens OX=9606 GN=NID1 PE=1 SV=3	0	95.148	13	14	43	13	1	1247	136.3	5.29	87.65	14	1	0.798	0.540128	27.55	119.6	80.4	High	High
FALSE	High	Master Protein	Q9NR19	Acetyl-coenzyme A synthetase, cytoplasmic OS=Homo sapiens OX=9606 GN=ACSS2 PE=1 SV=1	0	62.835	13	9	37	9	1	701	78.5	6.46	68.25	9	0	0.779	0.325018	13.35	119.6	80.4	High	High
FALSE	High	Master Protein	Q9P0N9	TBC1 domain family member 7 OS=Homo sapiens OX=9606 GN=TBC1D7 PE=1 SV=1	0	49.405	26	7	18	7	1	293	34	7.94	27.38	7	0	1.121	0.884525	0	119.6	80.4	High	High
FALSE	High	Master Protein	Q9UIF7	Adenine DNA glycosylase OS=Homo sapiens OX=9606 GN=MUTYH PE=1 SV=1	0	34.708	10	5	12	5	1	546	60	8.69	24.71	5	0	0.773	0.855255	8.74	119.6	80.4	High	High
FALSE	High	Master Protein	Q969T7	7-methylguanosine phosphate-specific 5'-nucleotidase OS=Homo sapiens OX=9606 GN=NT5C3B PE=1 SV=4	0	33.69	16	5	22	5	1	300	34.4	6.38	41.26	5	0	0.942	0.958933	13.24	119.6	80.4	High	High
FALSE	High	Master Protein	Q9NXA8	NAD-dependent protein deacylase sirtuin-5, mitochondrial OS=Homo sapiens OX=9606 GN=SIRT5 PE=1 SV=2	0	57.231	31	6	29	6	1	310	33.9	8.47	66.54	6	0	0.798	0.545196	2.5	119.5	80.5	High	High
FALSE	High	Master Protein	Q99618	Cell division cycle-associated protein 3 OS=Homo sapiens OX=9606 GN=CDCA3 PE=1 SV=1	0	51.056	28	6	26	6	1	268	29	6.43	78.14	6	0	0.884	0.841465	22.58	119.5	80.5	High	High
FALSE	High	Master Protein	P00167	Cytochrome b5 OS=Homo sapiens OX=9606 GN=CYB5A PE=1 SV=2	0	35.264	32	3	12	3	1	134	15.3	4.96	21.49	3	0	0.986	0.990868	17.64	119.5	80.5	High	High
FALSE	High	Master Protein	Q92686	Neurogranin OS=Homo sapiens OX=9606 GN=NRGN PE=1 SV=1	0	24.245	59	2	11	2	1	78	7.6	7.87	37.09	2	0	0.662	0.122721	1.27	119.5	80.5	High	High	Acetyl [N-Term]
FALSE	High	Master Protein	Q16352	Alpha-internexin OS=Homo sapiens OX=9606 GN=INA PE=1 SV=2	0.001	8.929	3	2	49	1	1	499	55.4	5.4	64.92	2	0	0.673	0.634483	0	119.5	80.5	High	Peak Found
FALSE	High	Master Protein	Q15596	Nuclear receptor coactivator 2 OS=Homo sapiens OX=9606 GN=NCOA2 PE=1 SV=2	0	126.79	19	18	50	18	1	1464	159.1	6.64	85.67	18	0	0.756	0.31151	4.19	119.4	80.6	High	High
FALSE	High	Master Protein	P38159	RNA-binding motif protein, X chromosome OS=Homo sapiens OX=9606 GN=RBMX PE=1 SV=3	0	77.945	30	13	148	4	1	391	42.3	10.05	175.3	13	8	0.849	0.383222	9.14	119.4	80.6	High	High	Acetyl [N-Term]
FALSE	High	Master Protein	Q7Z422	SUZ domain-containing protein 1 OS=Homo sapiens OX=9606 GN=SZRD1 PE=1 SV=1	0	77.237	35	4	43	4	1	152	17	8.95	149.64	4	0	1.095	0.88643	2.55	119.4	80.6	High	High	Acetyl [N-Term]
FALSE	High	Master Protein	O75096	Low-density lipoprotein receptor-related protein 4 OS=Homo sapiens OX=9606 GN=LRP4 PE=1 SV=4	0	68.576	8	11	23	11	1	1905	211.9	5.27	29.55	11	0	0.943	0.999962	3.01	119.4	80.6	High	High
FALSE	High	Master Protein	Q2TAM9	Tumor suppressor candidate gene 1 protein OS=Homo sapiens OX=9606 GN=TUSC1 PE=1 SV=3	0.001	8.749	6	1	5	1	1	212	23.4	11.18	10.5	1	0	0.675	0.637953	0	119.4	80.6	High	High
FALSE	High	Master Protein	Q9UEY8	Gamma-adducin OS=Homo sapiens OX=9606 GN=ADD3 PE=1 SV=1	0	201.862	31	16	148	16	1	706	79.1	6.32	383.63	16	0	0.746	0.0200404	8.95	119.3	80.7	High	High
FALSE	High	Master Protein	P51784	Ubiquitin carboxyl-terminal hydrolase 11 OS=Homo sapiens OX=9606 GN=USP11 PE=1 SV=3	0	112.159	22	15	50	14	1	963	109.7	5.45	101.11	15	1	0.647	0.013169	5.29	119.3	80.7	High	High
FALSE	High	Master Protein	Q86T24	Transcriptional regulator Kaiso OS=Homo sapiens OX=9606 GN=ZBTB33 PE=1 SV=2	0	89.95	22	10	49	10	1	672	74.4	5.12	107.81	10	0	0.809	0.785054	22.57	119.3	80.7	High	High
FALSE	High	Master Protein	Q9P0U4	CXXC-type zinc finger protein 1 OS=Homo sapiens OX=9606 GN=CXXC1 PE=1 SV=2	0	55.364	13	8	26	7	1	656	75.7	8.24	64.28	8	1	0.827	0.723029	2.17	119.3	80.7	High	High
FALSE	High	Master Protein	P30825	High affinity cationic amino acid transporter 1 OS=Homo sapiens OX=9606 GN=SLC7A1 PE=1 SV=1	0	41.675	10	5	23	4	1	629	67.6	5.43	52.84	5	0	0.69	0.0719381	1.05	119.3	80.7	High	High
FALSE	High	Master Protein	Q8N1S5	Zinc transporter ZIP11 OS=Homo sapiens OX=9606 GN=SLC39A11 PE=2 SV=3	0	26.939	13	3	13	3	1	342	35.4	5.6	35.14	3	0	0.793	0.696363	4.79	119.3	80.7	High	High
FALSE	High	Master Protein	O60683	Peroxisome biogenesis factor 10 OS=Homo sapiens OX=9606 GN=PEX10 PE=1 SV=1	0.001	11.351	9	1	2	1	1	326	37	9.99	5.47	1	0	0.676	0.714064	0	119.3	80.7	High	High
FALSE	High	Master Protein	Q86VP3	Phosphofurin acidic cluster sorting protein 2 OS=Homo sapiens OX=9606 GN=PACS2 PE=1 SV=3	0.002	8.295	3	3	4	2	1	889	97.6	6.6	3.71	3	0	0.676	0.646186	0	119.3	80.7	High	High
FALSE	Medium	Master Protein	Q96KF7	Small integral membrane protein 8 OS=Homo sapiens OX=9606 GN=SMIM8 PE=1 SV=2	0.042	2.993	8	1	6	1	1	97	11.1	9.26	7.24	1	0	0.676	0.5676	0	119.3	80.7	High	High
FALSE	High	Master Protein	O15031	Plexin-B2 OS=Homo sapiens OX=9606 GN=PLXNB2 PE=1 SV=3	0	301.647	18	27	203	27	1	1838	205	6.24	478.84	27	0	0.667	0.00281232	6.97	119.2	80.8	High	High
FALSE	High	Master Protein	Q9Y5B0	RNA polymerase II subunit A C-terminal domain phosphatase OS=Homo sapiens OX=9606 GN=CTDP1 PE=1 SV=3	0	169.384	33	22	85	22	1	961	104.3	5.27	184.95	22	0	1.055	0.954933	19.46	119.2	80.8	High	High
FALSE	High	Master Protein	P80404	4-aminobutyrate aminotransferase, mitochondrial OS=Homo sapiens OX=9606 GN=ABAT PE=1 SV=3	0	62.805	21	9	24	9	1	500	56.4	7.96	38.94	9	0	0.674	0.520924	22.69	119.2	80.8	High	High
FALSE	High	Master Protein	O60499	Syntaxin-10 OS=Homo sapiens OX=9606 GN=STX10 PE=1 SV=1	0	48.588	35	6	23	5	1	249	28.1	4.89	56.41	6	0	0.7	0.143753	3.09	119.2	80.8	High	High
FALSE	High	Master Protein	Q8NCD3	Holliday junction recognition protein OS=Homo sapiens OX=9606 GN=HJURP PE=1 SV=2	0	46.427	11	7	16	7	1	748	83.5	9.31	29.79	7	0	0.796	0.878283	38.41	119.2	80.8	High	High
FALSE	High	Master Protein	Q8NBF2	NHL repeat-containing protein 2 OS=Homo sapiens OX=9606 GN=NHLRC2 PE=1 SV=1	0	193.94	38	16	164	16	1	726	79.4	5.55	401.81	16	0	0.914	0.830755	16.15	119.1	80.9	High	High
FALSE	High	Master Protein	P05556	Integrin beta-1 OS=Homo sapiens OX=9606 GN=ITGB1 PE=1 SV=2	0	182.5	27	20	378	20	1	798	88.4	5.39	702.54	20	0	0.681	1.82907e-05	3.75	119.1	80.9	High	High
FALSE	High	Master Protein	Q6P1M3	Lethal(2) giant larvae protein homolog 2 OS=Homo sapiens OX=9606 GN=LLGL2 PE=1 SV=2	0	79.08	16	14	33	13	1	1020	113.4	7.52	51.9	14	0	0.764	0.521652	7.4	119.1	80.9	High	High
FALSE	High	Master Protein	Q14331	Protein FRG1 OS=Homo sapiens OX=9606 GN=FRG1 PE=1 SV=1	0	61.468	30	7	42	7	1	258	29.2	9.01	107.04	7	0	0.926	0.900426	8.03	119.1	80.9	High	High
FALSE	High	Master Protein	P08651	Nuclear factor 1 C-type OS=Homo sapiens OX=9606 GN=NFIC PE=1 SV=2	0	52.686	18	6	26	5	1	508	55.6	8.38	49.47	6	1	0.685	0.238986	4.89	119.1	80.9	High	High
FALSE	High	Master Protein	Q5T481	RNA-binding protein 20 OS=Homo sapiens OX=9606 GN=RBM20 PE=1 SV=3	0	42.619	12	8	17	8	1	1227	134.3	5.69	21.94	8	0	0.571	0.326094	16.63	119.1	80.9	High	High
FALSE	High	Master Protein	Q8TDW7	Protocadherin Fat 3 OS=Homo sapiens OX=9606 GN=FAT3 PE=2 SV=2	0.001	10.245	1	4	7	2	1	4589	505.2	4.87	13.79	4	0	0.679	0.795812	0	119.1	80.9	High	Peak Found
FALSE	High	Master Protein	P10070	Zinc finger protein GLI2 OS=Homo sapiens OX=9606 GN=GLI2 PE=1 SV=4	0	74.367	12	10	22	10	1	1586	167.7	7.33	37.73	10	0	0.76	0.826676	3.65	119	81	High	High
FALSE	High	Master Protein	P37840	Alpha-synuclein OS=Homo sapiens OX=9606 GN=SNCA PE=1 SV=1	0	66.761	69	5	28	5	1	140	14.5	4.7	95.41	5	0	0.686	0.0565002	3.56	119	81	High	High
FALSE	High	Master Protein	P98174	FYVE, RhoGEF and PH domain-containing protein 1 OS=Homo sapiens OX=9606 GN=FGD1 PE=1 SV=2	0	45.62	16	11	21	9	1	961	106.5	6.58	33.74	11	0	1.085	0.913204	56.67	119	81	High	High
FALSE	High	Master Protein	Q6NSZ9	Zinc finger and SCAN domain-containing protein 25 OS=Homo sapiens OX=9606 GN=ZSCAN25 PE=1 SV=3	0	29.198	14	5	10	5	1	544	61.4	7.72	22.24	5	0	0.707	0.757751	0	119	81	High	High
FALSE	High	Master Protein	Q92526	T-complex protein 1 subunit zeta-2 OS=Homo sapiens OX=9606 GN=CCT6B PE=1 SV=5	0	56.337	16	8	127	3	1	530	57.8	7.24	183.79	8	0	0.682	0.805114	0	118.9	81.1	High	High
FALSE	High	Master Protein	O43567	E3 ubiquitin-protein ligase RNF13 OS=Homo sapiens OX=9606 GN=RNF13 PE=1 SV=1	0	52.174	27	7	17	7	1	381	42.8	4.98	42.08	7	0	0.826	0.65365	9.3	118.9	81.1	High	High
FALSE	High	Master Protein	O75879	Glutamyl-tRNA(Gln) amidotransferase subunit B, mitochondrial OS=Homo sapiens OX=9606 GN=GATB PE=1 SV=1	0	50.68	19	8	24	8	1	557	61.8	8.63	46.28	8	0	1.2	0.676866	3.97	118.9	81.1	High	High
FALSE	High	Master Protein	O00257	E3 SUMO-protein ligase CBX4 OS=Homo sapiens OX=9606 GN=CBX4 PE=1 SV=3	0	39.108	11	4	16	4	1	560	61.3	9.36	41.08	4	0	0.903	0.940818	22.51	118.9	81.1	High	High	Acetyl [N-Term]
FALSE	High	Master Protein	P51587	Breast cancer type 2 susceptibility protein OS=Homo sapiens OX=9606 GN=BRCA2 PE=1 SV=3	0	176.379	11	29	44	28	1	3418	384	6.71	65.8	29	1	0.947	0.986597	19.9	118.8	81.2	High	High
FALSE	High	Master Protein	Q9H4A4	Aminopeptidase B OS=Homo sapiens OX=9606 GN=RNPEP PE=1 SV=2	0	154.254	29	16	209	16	1	650	72.5	5.74	470.8	16	0	0.849	0.433927	12.79	118.8	81.2	High	High
FALSE	High	Master Protein	Q13356	Peptidyl-prolyl cis-trans isomerase-like 2 OS=Homo sapiens OX=9606 GN=PPIL2 PE=1 SV=1	0	121.896	37	14	47	14	1	520	58.8	8.78	103.69	14	0	0.804	0.490786	18.32	118.8	81.2	High	High
FALSE	High	Master Protein	P11117	Lysosomal acid phosphatase OS=Homo sapiens OX=9606 GN=ACP2 PE=1 SV=3	0	82.776	30	10	51	10	1	423	48.3	6.74	130.21	10	0	0.66	0.0196652	13.45	118.8	81.2	High	High
FALSE	High	Master Protein	O95376	E3 ubiquitin-protein ligase ARIH2 OS=Homo sapiens OX=9606 GN=ARIH2 PE=1 SV=1	0	76.835	25	9	32	9	1	493	57.8	5.63	77.79	9	0	0.887	0.881371	7.44	118.8	81.2	High	High
FALSE	High	Master Protein	Q9Y6M9	NADH dehydrogenase [ubiquinone] 1 beta subcomplex subunit 9 OS=Homo sapiens OX=9606 GN=NDUFB9 PE=1 SV=3	0	65.142	33	5	77	5	1	179	21.8	8.38	157.02	5	0	0.792	0.367657	24.01	118.8	81.2	High	High
FALSE	High	Master Protein	Q9UHL9	General transcription factor II-I repeat domain-containing protein 1 OS=Homo sapiens OX=9606 GN=GTF2IRD1 PE=1 SV=1	0	34.327	8	5	9	5	1	959	106	6.87	20.92	5	0	0.864	0.950987	7.18	118.8	81.2	High	High
FALSE	High	Master Protein	Q02078	Myocyte-specific enhancer factor 2A OS=Homo sapiens OX=9606 GN=MEF2A PE=1 SV=1	0	30.78	11	4	16	3	1	507	54.8	7.91	42.03	4	0	0.684	0.669519	0	118.8	81.2	High	High
FALSE	High	Master Protein	Q7Z6J0	E3 ubiquitin-protein ligase SH3RF1 OS=Homo sapiens OX=9606 GN=SH3RF1 PE=1 SV=2	0	29.886	11	6	11	6	1	888	93.1	8.54	13.95	6	0	0.888	0.969919	32.58	118.8	81.2	High	High
FALSE	High	Master Protein	Q8WTV0	Scavenger receptor class B member 1 OS=Homo sapiens OX=9606 GN=SCARB1 PE=1 SV=1	0	26.7	6	3	32	3	1	552	60.8	8.24	60.19	3	0	0.731	0.221599	0.78	118.8	81.2	High	High
FALSE	High	Master Protein	O14628	Zinc finger protein 195 OS=Homo sapiens OX=9606 GN=ZNF195 PE=1 SV=2	0	16.427	6	4	8	3	1	629	72.3	8.09	8.35	4	0	1.021	0.968915	8.34	118.8	81.2	High	High
FALSE	High	Master Protein	Q6AZW8	Zinc finger protein 660 OS=Homo sapiens OX=9606 GN=ZNF660 PE=1 SV=1	0	12.427	8	2	3	2	1	331	38.2	9.32	2.71	2	0	0.683	0.810496	0	118.8	81.2	High	High
FALSE	High	Master Protein	P00387	NADH-cytochrome b5 reductase 3 OS=Homo sapiens OX=9606 GN=CYB5R3 PE=1 SV=3	0	192.637	44	10	313	10	1	301	34.2	7.59	664.75	10	0	0.972	0.913204	13.56	118.7	81.3	High	High
FALSE	High	Master Protein	Q96HN2	Adenosylhomocysteinase 3 OS=Homo sapiens OX=9606 GN=AHCYL2 PE=1 SV=1	0	124.774	21	12	134	3	1	611	66.7	7.36	240.04	12	0	1.03	0.980051	0	118.7	81.3	High	High
FALSE	High	Master Protein	Q9BRK4	Leucine zipper putative tumor suppressor 2 OS=Homo sapiens OX=9606 GN=LZTS2 PE=1 SV=2	0	96.225	25	14	51	13	1	669	72.7	6.51	95.76	14	0	0.787	0.494649	14.21	118.7	81.3	High	High
FALSE	High	Master Protein	P38432	Coilin OS=Homo sapiens OX=9606 GN=COIL PE=1 SV=1	0	88.73	21	10	69	10	1	576	62.6	9.07	155.89	10	0	0.643	0.0149161	4.11	118.7	81.3	High	High
FALSE	High	Master Protein	Q68D91	Metallo-beta-lactamase domain-containing protein 2 OS=Homo sapiens OX=9606 GN=MBLAC2 PE=1 SV=3	0	71.57	37	8	22	8	1	279	31.4	6.92	47.29	8	0	0.743	0.304152	7.85	118.7	81.3	High	High
FALSE	High	Master Protein	Q6NW34	Nucleolus and neural progenitor protein OS=Homo sapiens OX=9606 GN=NEPRO PE=1 SV=3	0	56.593	16	9	21	9	1	567	64.5	9.74	49.55	9	0	0.985	0.995979	18.6	118.7	81.3	High	High
FALSE	High	Master Protein	P07305	Histone H1.0 OS=Homo sapiens OX=9606 GN=H1F0 PE=1 SV=3	0	46.886	21	5	46	5	1	194	20.9	10.84	96.38	5	0	0.667	0.00608045	8.5	118.7	81.3	High	High
FALSE	High	Master Protein	Q8WV99	AN1-type zinc finger protein 2B OS=Homo sapiens OX=9606 GN=ZFAND2B PE=1 SV=1	0	34.941	16	3	16	3	1	257	28	6.92	27.46	3	0	0.924	0.994031	6.47	118.7	81.3	High	High	Acetyl [N-Term]
FALSE	High	Master Protein	P49184	Deoxyribonuclease-1-like 1 OS=Homo sapiens OX=9606 GN=DNASE1L1 PE=1 SV=1	0	29.13	15	3	17	3	1	302	33.9	5.74	40.57	3	0	0.857	0.900426	10.6	118.7	81.3	High	High
FALSE	High	Master Protein	Q16832	Discoidin domain-containing receptor 2 OS=Homo sapiens OX=9606 GN=DDR2 PE=1 SV=2	0.004	6.445	3	1	2	1	1	855	96.7	5.36	0	1	0	0.685	0.807579	0	118.7	81.3	High	High
FALSE	Medium	Master Protein	O95178	NADH dehydrogenase [ubiquinone] 1 beta subcomplex subunit 2, mitochondrial OS=Homo sapiens OX=9606 GN=NDUFB2 PE=1 SV=1	0.038	3.105	7	1	6	1	1	105	12.1	5.74	1.7	1	0	0.685	0.64549	0	118.7	81.3	High	High
FALSE	High	Master Protein	O75521	Enoyl-CoA delta isomerase 2, mitochondrial OS=Homo sapiens OX=9606 GN=ECI2 PE=1 SV=4	0	178.388	47	12	66	12	1	394	43.6	9	196.94	12	0	0.993	0.988015	4.24	118.6	81.4	High	High
FALSE	High	Master Protein	Q71F23	Centromere protein U OS=Homo sapiens OX=9606 GN=CENPU PE=1 SV=1	0	91.523	37	11	39	11	1	418	47.5	9.13	77.04	11	0	0.914	0.956854	7.08	118.6	81.4	High	High
FALSE	High	Master Protein	Q8IZ07	Ankyrin repeat domain-containing protein 13A OS=Homo sapiens OX=9606 GN=ANKRD13A PE=1 SV=3	0	57.799	12	5	20	5	1	590	67.6	5.02	50.87	5	0	0.693	0.384661	0.99	118.6	81.4	High	High
FALSE	High	Master Protein	Q6JQN1	Acyl-CoA dehydrogenase family member 10 OS=Homo sapiens OX=9606 GN=ACAD10 PE=1 SV=1	0	47.201	9	8	18	8	1	1059	118.8	8.06	39.08	8	0	0.815	0.831005	2.5	118.6	81.4	High	High
FALSE	High	Master Protein	Q96Q11	CCA tRNA nucleotidyltransferase 1, mitochondrial OS=Homo sapiens OX=9606 GN=TRNT1 PE=1 SV=2	0	43.402	22	9	23	9	1	434	50.1	8.1	46.72	9	0	0.906	0.902017	3.46	118.6	81.4	High	High
FALSE	High	Master Protein	P80297	Metallothionein-1X OS=Homo sapiens OX=9606 GN=MT1X PE=1 SV=1	0	37.419	66	3	71	1	1	61	6.1	7.96	160.36	3	0	0.687	0.353791	0	118.6	81.4	High	High	Acetyl [N-Term]
FALSE	High	Master Protein	Q5JTJ3	Cytochrome c oxidase assembly factor 6 homolog OS=Homo sapiens OX=9606 GN=COA6 PE=1 SV=1	0	37.047	38	4	53	4	1	125	14.1	8.25	125.92	4	0	0.839	0.528201	7.92	118.6	81.4	High	High
FALSE	High	Master Protein	Q70CQ2	Ubiquitin carboxyl-terminal hydrolase 34 OS=Homo sapiens OX=9606 GN=USP34 PE=1 SV=2	0	199.303	12	33	73	33	1	3546	404	5.82	123.71	33	0	0.668	0.0785443	5.21	118.5	81.5	High	High
FALSE	High	Master Protein	P18615	Negative elongation factor E OS=Homo sapiens OX=9606 GN=NELFE PE=1 SV=3	0	150.911	50	14	110	14	1	380	43.2	9.33	255.35	14	0	0.829	0.502092	10.62	118.5	81.5	High	High	Acetyl [N-Term]
FALSE	High	Master Protein	Q03188	Centromere protein C OS=Homo sapiens OX=9606 GN=CENPC PE=1 SV=2	0	128.591	20	15	40	15	1	943	106.8	9.39	92.81	15	0	0.794	0.359802	6.33	118.5	81.5	High	High
FALSE	High	Master Protein	Q9H0X9	Oxysterol-binding protein-related protein 5 OS=Homo sapiens OX=9606 GN=OSBPL5 PE=1 SV=1	0	91.052	20	14	27	12	1	879	98.6	7.47	52.95	14	0	0.822	0.799088	5.11	118.5	81.5	High	High
FALSE	High	Master Protein	Q8N8N7	Prostaglandin reductase 2 OS=Homo sapiens OX=9606 GN=PTGR2 PE=1 SV=1	0	60.575	29	6	39	6	1	351	38.5	5.41	60.44	6	0	0.83	0.766893	14.28	118.5	81.5	High	High
FALSE	High	Master Protein	Q96CQ1	Solute carrier family 25 member 36 OS=Homo sapiens OX=9606 GN=SLC25A36 PE=1 SV=1	0	24.759	11	3	10	3	1	311	34.3	8.57	15.11	3	0	1.545	0.352557	0	118.5	81.5	High	High
FALSE	High	Master Protein	Q07889	Son of sevenless homolog 1 OS=Homo sapiens OX=9606 GN=SOS1 PE=1 SV=1	0	114.77	18	21	45	16	1	1333	152.4	6.84	76.78	21	4	0.763	0.391334	13.33	118.4	81.6	High	High
FALSE	High	Master Protein	Q8N3R9	MAGUK p55 subfamily member 5 OS=Homo sapiens OX=9606 GN=MPP5 PE=1 SV=3	0	97.491	25	14	33	14	1	675	77.2	6.14	72.64	14	0	0.833	0.684627	17.63	118.4	81.6	High	High
FALSE	High	Master Protein	Q9H0W8	Protein SMG9 OS=Homo sapiens OX=9606 GN=SMG9 PE=1 SV=1	0	95.469	27	10	43	10	1	520	57.6	7.01	110.99	10	0	1.032	0.969191	11.87	118.4	81.6	High	High
FALSE	High	Master Protein	Q86Y82	Syntaxin-12 OS=Homo sapiens OX=9606 GN=STX12 PE=1 SV=1	0	76.948	35	7	33	7	1	276	31.6	5.59	92.79	7	0	0.907	0.849853	13.53	118.4	81.6	High	High
FALSE	High	Master Protein	Q6EEV4	DNA-directed RNA polymerase II subunit GRINL1A, isoforms 4/5 OS=Homo sapiens OX=9606 GN=POLR2M PE=1 SV=1	0	66.383	43	3	56	3	1	148	15.1	8.37	192.52	3	0	0.697	0.217816	13.05	118.4	81.6	High	High
FALSE	High	Master Protein	Q9NRW1	Ras-related protein Rab-6B OS=Homo sapiens OX=9606 GN=RAB6B PE=1 SV=1	0	57.059	41	9	185	3	1	208	23.4	5.53	319.6	9	0	0.719	0.307384	0.83	118.4	81.6	High	High
FALSE	High	Master Protein	Q8NFP7	Diphosphoinositol polyphosphate phosphohydrolase 3-alpha OS=Homo sapiens OX=9606 GN=NUDT10 PE=1 SV=1	0	48.273	34	5	45	1	1	164	18.5	5.68	68.94	5	0	0.689	0.751844	0	118.4	81.6	High	High
FALSE	High	Master Protein	Q13015	Protein AF1q OS=Homo sapiens OX=9606 GN=MLLT11 PE=1 SV=1	0	29.081	32	2	10	2	1	90	10.1	4.54	29.55	2	0	0.697	0.083764	2.09	118.4	81.6	High	High
FALSE	High	Master Protein	Q9NSP4	Centromere protein M OS=Homo sapiens OX=9606 GN=CENPM PE=1 SV=1	0	28.165	28	4	13	4	1	180	19.7	7.2	26.63	4	0	0.88	0.894655	0	118.4	81.6	High	High
FALSE	High	Master Protein	Q13443	Disintegrin and metalloproteinase domain-containing protein 9 OS=Homo sapiens OX=9606 GN=ADAM9 PE=1 SV=1	0	119.685	22	13	55	13	1	819	90.5	7.52	107.62	13	0	1.133	0.821419	5.2	118.3	81.7	High	High
FALSE	High	Master Protein	Q9NX46	Poly(ADP-ribose) glycohydrolase ARH3 OS=Homo sapiens OX=9606 GN=ADPRHL2 PE=1 SV=1	0	106.313	34	9	48	9	1	363	38.9	5.07	114.7	9	0	0.926	0.931252	23.6	118.3	81.7	High	High
FALSE	High	Master Protein	Q9UDT6	CAP-Gly domain-containing linker protein 2 OS=Homo sapiens OX=9606 GN=CLIP2 PE=1 SV=1	0	71.638	15	14	26	13	1	1046	115.8	6.73	56.79	14	0	0.858	0.878264	10.75	118.3	81.7	High	High
FALSE	High	Master Protein	Q9Y3E1	Hepatoma-derived growth factor-related protein 3 OS=Homo sapiens OX=9606 GN=HDGFL3 PE=1 SV=1	0	48.436	28	4	51	3	1	203	22.6	7.99	94.33	4	0	0.672	0.0419705	0.41	118.3	81.7	High	High
FALSE	High	Master Protein	Q07954	Prolow-density lipoprotein receptor-related protein 1 OS=Homo sapiens OX=9606 GN=LRP1 PE=1 SV=2	0	571.957	19	70	238	69	1	4544	504.3	5.39	488.92	70	1	0.506	4.15276e-08	4.78	118.2	81.8	High	High
FALSE	High	Master Protein	Q8NF50	Dedicator of cytokinesis protein 8 OS=Homo sapiens OX=9606 GN=DOCK8 PE=1 SV=3	0	155.598	13	22	49	20	1	2099	238.4	6.87	89.37	22	0	0.85	0.813875	11.3	118.2	81.8	High	High
FALSE	High	Master Protein	Q5ST30	Valine--tRNA ligase, mitochondrial OS=Homo sapiens OX=9606 GN=VARS2 PE=1 SV=2	0	137.102	20	16	63	16	1	1063	118.4	7.02	121.56	16	0	0.619	0.0219663	5.85	118.2	81.8	High	High
FALSE	High	Master Protein	Q9P2K3	REST corepressor 3 OS=Homo sapiens OX=9606 GN=RCOR3 PE=1 SV=2	0	66.203	16	7	30	3	1	495	55.5	8.27	60.19	7	0	0.907	0.938427	2.43	118.2	81.8	High	High
FALSE	High	Master Protein	Q8IWU2	Serine/threonine-protein kinase LMTK2 OS=Homo sapiens OX=9606 GN=LMTK2 PE=1 SV=2	0	60.073	7	7	15	7	1	1503	164.8	4.48	37.65	7	0	0.985	0.991693	1.3	118.2	81.8	High	High
FALSE	High	Master Protein	Q969J2	Zinc finger protein with KRAB and SCAN domains 4 OS=Homo sapiens OX=9606 GN=ZKSCAN4 PE=1 SV=1	0	50.178	19	8	13	7	1	545	61.5	7.61	28.08	8	1	0.957	0.991478	21.2	118.2	81.8	High	High
FALSE	High	Master Protein	Q9Y535	DNA-directed RNA polymerase III subunit RPC8 OS=Homo sapiens OX=9606 GN=POLR3H PE=1 SV=1	0	47.36	27	3	14	3	1	204	22.9	4.58	51.87	3	0	0.98	0.99885	90.11	118.2	81.8	High	High
FALSE	High	Master Protein	Q86TP1	Exopolyphosphatase PRUNE1 OS=Homo sapiens OX=9606 GN=PRUNE1 PE=1 SV=2	0	40.104	13	5	17	5	1	453	50.2	5.5	35.46	5	0	0.799	0.835066	30.17	118.2	81.8	High	High	Acetyl [N-Term]
FALSE	High	Master Protein	Q9NVH6	Trimethyllysine dioxygenase, mitochondrial OS=Homo sapiens OX=9606 GN=TMLHE PE=1 SV=1	0	68.39	19	8	25	8	1	421	49.5	7.72	54.31	8	0	0.907	0.896743	11.01	118.1	81.9	High	High
FALSE	High	Master Protein	Q92522	Histone H1x OS=Homo sapiens OX=9606 GN=H1FX PE=1 SV=1	0	63.397	31	6	102	6	1	213	22.5	10.76	205.81	6	0	0.669	0.0026363	10.01	118.1	81.9	High	High
FALSE	High	Master Protein	O95571	Persulfide dioxygenase ETHE1, mitochondrial OS=Homo sapiens OX=9606 GN=ETHE1 PE=1 SV=2	0	55.106	27	6	21	6	1	254	27.9	6.83	39.26	6	0	0.732	0.348522	3.75	118.1	81.9	High	High
FALSE	High	Master Protein	O94766	Galactosylgalactosylxylosylprotein 3-beta-glucuronosyltransferase 3 OS=Homo sapiens OX=9606 GN=B3GAT3 PE=1 SV=2	0	48.918	20	7	42	7	1	335	37.1	8.27	78.47	7	0	1.255	0.418331	5.95	118.1	81.9	High	High
FALSE	High	Master Protein	Q9NZ09	Ubiquitin-associated protein 1 OS=Homo sapiens OX=9606 GN=UBAP1 PE=1 SV=1	0	43.025	14	4	11	4	1	502	55	5.11	30.23	4	0	0.889	0.973449	10.71	118.1	81.9	High	High
FALSE	High	Master Protein	Q9HA47	Uridine-cytidine kinase 1 OS=Homo sapiens OX=9606 GN=UCK1 PE=1 SV=1	0	33.736	18	5	28	4	1	277	31.4	7.3	48	5	0	0.702	0.154707	1.9	118.1	81.9	High	High
FALSE	High	Master Protein	O95363	Phenylalanine--tRNA ligase, mitochondrial OS=Homo sapiens OX=9606 GN=FARS2 PE=1 SV=1	0	32.916	15	7	15	7	1	451	52.3	7.46	23.04	7	0	0.808	0.606254	3.76	118.1	81.9	High	High
FALSE	High	Master Protein	Q7L0J3	Synaptic vesicle glycoprotein 2A OS=Homo sapiens OX=9606 GN=SV2A PE=1 SV=1	0	28.689	7	4	15	4	1	742	82.6	5.57	41.82	4	0	0.557	0.0346892	5.99	118.1	81.9	High	High
FALSE	High	Master Protein	Q9UHA4	Ragulator complex protein LAMTOR3 OS=Homo sapiens OX=9606 GN=LAMTOR3 PE=1 SV=1	0.001	9.391	8	1	30	1	1	124	13.6	7.34	62.53	1	0	0.693	0.161693	0	118.1	81.9	High	High
FALSE	High	Master Protein	P51692	Signal transducer and activator of transcription 5B OS=Homo sapiens OX=9606 GN=STAT5B PE=1 SV=2	0	85.336	17	12	38	12	1	787	89.8	6.05	64.73	12	0	0.939	0.92413	13.75	118	82	High	High
FALSE	High	Master Protein	P28330	Long-chain specific acyl-CoA dehydrogenase, mitochondrial OS=Homo sapiens OX=9606 GN=ACADL PE=1 SV=2	0	30.923	13	4	8	4	1	430	47.6	7.8	17.42	4	0	1.113	0.906357	0	118	82	High	High
FALSE	High	Master Protein	Q9BT04	Protein fuzzy homolog OS=Homo sapiens OX=9606 GN=FUZ PE=1 SV=1	0.009	5.057	3	1	1	1	1	418	45.7	6.32	2.7	1	0	0.695	0.786493	0	118	82	Peak Found	High
FALSE	High	Master Protein	P00558	Phosphoglycerate kinase 1 OS=Homo sapiens OX=9606 GN=PGK1 PE=1 SV=3	0	334.293	65	22	1123	18	1	417	44.6	8.1	2543.75	22	4	1.093	0.792504	6.29	117.9	82.1	High	High
FALSE	High	Master Protein	P27361	Mitogen-activated protein kinase 3 OS=Homo sapiens OX=9606 GN=MAPK3 PE=1 SV=4	0	92.474	37	13	49	8	1	379	43.1	6.74	89.43	13	1	0.926	0.934509	10.7	117.9	82.1	High	High
FALSE	High	Master Protein	Q9P260	LisH domain and HEAT repeat-containing protein KIAA1468 OS=Homo sapiens OX=9606 GN=KIAA1468 PE=1 SV=2	0	89.523	15	13	29	13	1	1216	134.5	5.45	64.39	13	0	0.959	0.980051	9.25	117.9	82.1	High	High
FALSE	High	Master Protein	O15350	Tumor protein p73 OS=Homo sapiens OX=9606 GN=TP73 PE=1 SV=1	0	48.624	14	7	19	7	1	636	69.6	6.95	34.3	7	0	0.762	0.813517	18.5	117.9	82.1	High	High
FALSE	High	Master Protein	O15392	Baculoviral IAP repeat-containing protein 5 OS=Homo sapiens OX=9606 GN=BIRC5 PE=1 SV=3	0	24.821	30	3	20	3	1	142	16.4	5.9	34.08	3	0	0.779	0.882408	0	117.9	82.1	High	High
FALSE	High	Master Protein	C9J7I0	UBAP1-MVB12-associated (UMA)-domain containing protein 1 OS=Homo sapiens OX=9606 GN=UMAD1 PE=4 SV=1	0	20.973	29	2	6	2	1	102	11.2	4.26	15.81	2	0	0.885	0.953796	0	117.9	82.1	High	High
FALSE	High	Master Protein	Q13509	Tubulin beta-3 chain OS=Homo sapiens OX=9606 GN=TUBB3 PE=1 SV=2	0	271.633	49	16	1599	2	1	450	50.4	4.93	3706.26	16	3	0.752	0.160351	24.73	117.8	82.2	High	High
FALSE	High	Master Protein	Q9H8Y8	Golgi reassembly-stacking protein 2 OS=Homo sapiens OX=9606 GN=GORASP2 PE=1 SV=3	0	80.559	18	6	63	6	1	452	47.1	4.82	146.54	6	0	1.072	0.937935	8.31	117.8	82.2	High	High
FALSE	High	Master Protein	Q92575	UBX domain-containing protein 4 OS=Homo sapiens OX=9606 GN=UBXN4 PE=1 SV=2	0	77.757	18	6	129	6	1	508	56.7	6.38	223.83	6	0	0.916	0.860911	18.71	117.8	82.2	High	High
FALSE	High	Master Protein	Q96PV6	Leukocyte receptor cluster member 8 OS=Homo sapiens OX=9606 GN=LENG8 PE=1 SV=2	0	74.599	13	8	33	8	1	779	86.1	9.35	66.39	8	0	0.9	0.906357	18.8	117.8	82.2	High	High
FALSE	High	Master Protein	Q92610	Zinc finger protein 592 OS=Homo sapiens OX=9606 GN=ZNF592 PE=1 SV=2	0	67.171	11	10	29	10	1	1267	137.4	7.84	63.05	10	0	0.734	0.368709	11.66	117.8	82.2	High	High
FALSE	High	Master Protein	P15848	Arylsulfatase B OS=Homo sapiens OX=9606 GN=ARSB PE=1 SV=1	0	51.718	11	5	16	5	1	533	59.6	8.21	33.98	5	0	0.807	0.781056	7.29	117.8	82.2	High	High
FALSE	High	Master Protein	Q9Y5J6	Mitochondrial import inner membrane translocase subunit Tim10 B OS=Homo sapiens OX=9606 GN=TIMM10B PE=1 SV=1	0	37.048	48	3	12	3	1	103	11.6	7.43	26.74	3	0	0.797	0.806069	48.94	117.8	82.2	High	High
FALSE	High	Master Protein	Q8WV74	Nucleoside diphosphate-linked moiety X motif 8 OS=Homo sapiens OX=9606 GN=NUDT8 PE=1 SV=2	0	32.993	24	4	14	4	1	236	25.4	8.41	28.07	4	0	0.87	0.92413	3.25	117.8	82.2	High	High
FALSE	High	Master Protein	Q9P016	Thymocyte nuclear protein 1 OS=Homo sapiens OX=9606 GN=THYN1 PE=1 SV=1	0	17.523	15	4	26	4	1	225	25.7	9.25	25.91	4	0	0.718	0.205731	0.74	117.8	82.2	High	High
FALSE	High	Master Protein	P31327	Carbamoyl-phosphate synthase [ammonia], mitochondrial OS=Homo sapiens OX=9606 GN=CPS1 PE=1 SV=2	0	160.847	19	23	84	20	1	1500	164.8	6.74	139.54	23	0	0.811	0.610624	9	117.7	82.3	High	High
FALSE	High	Master Protein	Q9P2N6	KAT8 regulatory NSL complex subunit 3 OS=Homo sapiens OX=9606 GN=KANSL3 PE=1 SV=2	0	72.929	15	9	20	9	1	904	95.9	9.39	38.97	9	0	0.876	0.9073	13	117.7	82.3	High	High
FALSE	High	Master Protein	Q9H4G4	Golgi-associated plant pathogenesis-related protein 1 OS=Homo sapiens OX=9606 GN=GLIPR2 PE=1 SV=3	0	52.626	45	5	26	5	1	154	17.2	9.41	56.88	5	0	0.684	0.107228	6.29	117.7	82.3	High	High
FALSE	High	Master Protein	Q6UWP2	Dehydrogenase/reductase SDR family member 11 OS=Homo sapiens OX=9606 GN=DHRS11 PE=1 SV=1	0	37.899	22	5	15	5	1	260	28.3	6.64	28.07	5	0	0.742	0.548626	3.04	117.7	82.3	High	High
FALSE	High	Master Protein	Q96C24	Synaptotagmin-like protein 4 OS=Homo sapiens OX=9606 GN=SYTL4 PE=1 SV=2	0	25.707	7	4	8	4	1	671	76	8.98	12.65	4	0	0.673	0.631154	4.12	117.7	82.3	High	High
FALSE	High	Master Protein	P50151	Guanine nucleotide-binding protein G(I)/G(S)/G(O) subunit gamma-10 OS=Homo sapiens OX=9606 GN=GNG10 PE=1 SV=1	0	23.941	49	2	9	2	1	68	7.2	7.85	29.68	2	0	0.719	0.486441	2.56	117.7	82.3	High	High
FALSE	High	Master Protein	O00750	Phosphatidylinositol 4-phosphate 3-kinase C2 domain-containing subunit beta OS=Homo sapiens OX=9606 GN=PIK3C2B PE=1 SV=2	0	20.067	4	4	5	4	1	1634	184.7	7.3	7.27	4	0	1.219	0.781056	27.12	117.7	82.3	High	High
FALSE	High	Master Protein	Q8IVP5	FUN14 domain-containing protein 1 OS=Homo sapiens OX=9606 GN=FUNDC1 PE=1 SV=1	0	16.752	11	1	3	1	1	155	17.2	8.62	10.06	1	0	0.699	0.677172	0	117.7	82.3	High	High
FALSE	High	Master Protein	Q8N5C7	DTW domain-containing protein 1 OS=Homo sapiens OX=9606 GN=DTWD1 PE=1 SV=1	0	11.545	6	2	3	2	1	304	35.2	8.38	4.46	2	0	0.962	0.999837	0	117.7	82.3	High	High
FALSE	High	Master Protein	Q96CP2	FLYWCH family member 2 OS=Homo sapiens OX=9606 GN=FLYWCH2 PE=1 SV=1	0	59.014	36	3	24	3	1	140	14.6	8.46	74.53	3	0	0.669	0.0398709	6.83	117.6	82.4	High	High
FALSE	High	Master Protein	Q13322	Growth factor receptor-bound protein 10 OS=Homo sapiens OX=9606 GN=GRB10 PE=1 SV=2	0	57.694	17	8	18	8	1	594	67.2	7.87	35.66	8	0	0.994	0.99918	23.97	117.6	82.4	High	High
FALSE	High	Master Protein	Q8TCN5	Zinc finger protein 507 OS=Homo sapiens OX=9606 GN=ZNF507 PE=1 SV=2	0	19.387	6	5	7	4	1	953	105.7	5.72	7.7	5	1				117.6	82.4	High	High
FALSE	High	Master Protein	P07902	Galactose-1-phosphate uridylyltransferase OS=Homo sapiens OX=9606 GN=GALT PE=1 SV=3	0	13.528	6	2	4	2	1	379	43.3	6.99	8.76	2	0	0.77	0.663872	14.01	117.6	82.4	High	High
FALSE	Medium	Master Protein	Q96MX0	CKLF-like MARVEL transmembrane domain-containing protein 3 OS=Homo sapiens OX=9606 GN=CMTM3 PE=1 SV=1	0.024	3.694	4	1	2	1	1	182	19.7	4.56	0	1	0	0.701	0.768921	0	117.6	82.4	High	High
FALSE	High	Master Protein	Q96KP4	Cytosolic non-specific dipeptidase OS=Homo sapiens OX=9606 GN=CNDP2 PE=1 SV=2	0	191.174	48	15	109	15	1	475	52.8	5.97	244.78	15	0	0.716	0.00203077	6.27	117.5	82.5	High	High
FALSE	High	Master Protein	Q9BQP7	Mitochondrial genome maintenance exonuclease 1 OS=Homo sapiens OX=9606 GN=MGME1 PE=1 SV=1	0	123.258	39	12	100	12	1	344	39.4	7.68	248.57	12	0	0.742	0.145057	15.54	117.5	82.5	High	High
FALSE	High	Master Protein	Q92800	Histone-lysine N-methyltransferase EZH1 OS=Homo sapiens OX=9606 GN=EZH1 PE=1 SV=2	0	54.041	12	8	19	5	1	747	85.2	7.72	36.78	8	0	1.067	0.928878	18.44	117.5	82.5	High	High
FALSE	High	Master Protein	Q13795	ADP-ribosylation factor-related protein 1 OS=Homo sapiens OX=9606 GN=ARFRP1 PE=1 SV=1	0	52.581	39	6	18	6	1	201	22.6	7.56	41.49	6	0	0.686	0.530363	4.68	117.5	82.5	High	High	Acetyl [N-Term]
FALSE	High	Master Protein	A9UHW6	MIF4G domain-containing protein OS=Homo sapiens OX=9606 GN=MIF4GD PE=1 SV=1	0	42.423	27	5	18	5	1	222	25.4	5.33	36.64	5	0	0.857	0.813875	36.16	117.5	82.5	High	High
FALSE	High	Master Protein	Q6UWP7	Lysocardiolipin acyltransferase 1 OS=Homo sapiens OX=9606 GN=LCLAT1 PE=1 SV=1	0	38.212	11	4	40	4	1	414	48.9	8.62	79.61	4	0	1.184	0.636191	8.16	117.5	82.5	High	High
FALSE	High	Master Protein	Q14188	Transcription factor Dp-2 OS=Homo sapiens OX=9606 GN=TFDP2 PE=1 SV=2	0	24.38	9	3	9	3	1	446	49.2	6.57	13.39	3	0	0.808	0.873399	14.52	117.5	82.5	High	High
FALSE	High	Master Protein	Q5BJH2	Transmembrane protein 128 OS=Homo sapiens OX=9606 GN=TMEM128 PE=1 SV=1	0.007	5.569	8	1	1	1	1	165	18.8	6.76	3.4	1	0	0.702	0.688322	0	117.5	82.5	Peak Found	High
FALSE	High	Master Protein	P78364	Polyhomeotic-like protein 1 OS=Homo sapiens OX=9606 GN=PHC1 PE=1 SV=3	0	94.856	18	10	30	10	1	1004	105.5	9.03	78.4	10	0	0.738	0.5577	12.09	117.4	82.6	High	High
FALSE	High	Master Protein	Q7Z2K6	Endoplasmic reticulum metallopeptidase 1 OS=Homo sapiens OX=9606 GN=ERMP1 PE=1 SV=2	0	91.673	16	13	70	13	1	904	100.2	7.52	151.99	13	0	0.734	0.134647	5.97	117.4	82.6	High	High	Acetyl [N-Term]
FALSE	High	Master Protein	Q15788	Nuclear receptor coactivator 1 OS=Homo sapiens OX=9606 GN=NCOA1 PE=1 SV=3	0	67.658	9	9	20	9	1	1441	156.7	6.2	39.79	9	0	0.711	0.63898	8.63	117.4	82.6	High	High
FALSE	High	Master Protein	Q9UKT5	F-box only protein 4 OS=Homo sapiens OX=9606 GN=FBXO4 PE=1 SV=2	0	25.037	15	5	19	5	1	387	44.1	6.16	22.47	5	0	0.837	0.799557	3.93	117.4	82.6	High	High
FALSE	High	Master Protein	Q7Z388	Probable C-mannosyltransferase DPY19L4 OS=Homo sapiens OX=9606 GN=DPY19L4 PE=1 SV=1	0	24.117	5	4	10	4	1	723	83.7	8.16	23.39	4	0	0.832	0.82955	0	117.4	82.6	High	High
FALSE	High	Master Protein	Q9Y5N5	HemK methyltransferase family member 2 OS=Homo sapiens OX=9606 GN=N6AMT1 PE=1 SV=4	0	16.404	14	3	5	3	1	214	22.9	5.11	8.28	3	0	0.706	0.626266	17.98	117.4	82.6	High	High
FALSE	High	Master Protein	Q5TAQ9	DDB1- and CUL4-associated factor 8 OS=Homo sapiens OX=9606 GN=DCAF8 PE=1 SV=1	0	52.418	10	5	16	5	1	597	66.8	5.39	41.1	5	0	0.94	0.956865	12.04	117.3	82.7	High	High
FALSE	High	Master Protein	Q8WV60	Pentatricopeptide repeat-containing protein 2, mitochondrial OS=Homo sapiens OX=9606 GN=PTCD2 PE=1 SV=3	0.001	9.012	3	1	2	1	1	388	43.9	9.23	5.41	1	0	0.706	0.719774	0	117.3	82.7	High	High
FALSE	Medium	Master Protein	O43677	NADH dehydrogenase [ubiquinone] 1 subunit C1, mitochondrial OS=Homo sapiens OX=9606 GN=NDUFC1 PE=1 SV=1	0.029	3.481	14	1	3	1	1	76	8.7	10.2	2.1	1	0	0.705	0.790304	0	117.3	82.7	High	High
FALSE	High	Master Protein	Q8N3U4	Cohesin subunit SA-2 OS=Homo sapiens OX=9606 GN=STAG2 PE=1 SV=3	0	296.883	28	25	189	19	1	1231	141.2	5.43	425.99	25	7	0.891	0.615041	6.8	117.2	82.8	High	High
FALSE	High	Master Protein	Q9Y4F1	FERM, ARHGEF and pleckstrin domain-containing protein 1 OS=Homo sapiens OX=9606 GN=FARP1 PE=1 SV=1	0	133.935	17	15	51	15	1	1045	118.6	8.15	112.42	15	0	0.817	0.554422	6.11	117.2	82.8	High	High
FALSE	High	Master Protein	Q9Y657	Spindlin-1 OS=Homo sapiens OX=9606 GN=SPIN1 PE=1 SV=3	0	109.654	40	9	55	7	1	262	29.6	6.96	130.74	9	3	0.778	0.451423	11.54	117.2	82.8	High	High
FALSE	High	Master Protein	Q12860	Contactin-1 OS=Homo sapiens OX=9606 GN=CNTN1 PE=1 SV=1	0	72.564	14	10	25	10	1	1018	113.2	5.9	46.15	10	0	0.789	0.840469	24.94	117.2	82.8	High	High
FALSE	High	Master Protein	Q13796	Protein Shroom2 OS=Homo sapiens OX=9606 GN=SHROOM2 PE=1 SV=1	0	71.884	7	9	18	9	1	1616	176.3	7.09	30.12	9	0	0.764	0.839983	0	117.2	82.8	High	High
FALSE	High	Master Protein	P50747	Biotin--protein ligase OS=Homo sapiens OX=9606 GN=HLCS PE=1 SV=1	0	42.122	7	5	19	5	1	726	80.7	5.62	32.02	5	0	0.912	0.950695	14.31	117.2	82.8	High	High
FALSE	High	Master Protein	Q5JTC6	APC membrane recruitment protein 1 OS=Homo sapiens OX=9606 GN=AMER1 PE=1 SV=2	0	36.977	7	6	13	6	1	1135	124	4.84	30.63	6	0	0.892	0.972727	1.62	117.2	82.8	High	High
FALSE	High	Master Protein	Q8N3J3	Uncharacterized protein C17orf53 OS=Homo sapiens OX=9606 GN=C17orf53 PE=1 SV=1	0	15.703	6	2	5	2	1	647	69.7	6.23	8.01	2	0	0.696	0.720566	21.98	117.2	82.8	High	High
FALSE	High	Master Protein	P14384	Carboxypeptidase M OS=Homo sapiens OX=9606 GN=CPM PE=1 SV=2	0	13.98	6	3	6	3	1	443	50.5	7.36	5.91	3	0	1.228	0.792504	85.55	117.2	82.8	High	High
FALSE	High	Master Protein	O14497	AT-rich interactive domain-containing protein 1A OS=Homo sapiens OX=9606 GN=ARID1A PE=1 SV=3	0	452.198	28	42	269	41	1	2285	241.9	6.7	629.46	42	1	0.815	0.252439	9.75	117.1	82.9	High	High
FALSE	High	Master Protein	Q9UHD8	Septin-9 OS=Homo sapiens OX=9606 GN=SEPT9 PE=1 SV=2	0	192.32	31	16	253	16	1	586	65.4	8.97	633.05	16	0	0.855	0.215564	8.58	117.1	82.9	High	High
FALSE	High	Master Protein	Q9UPQ0	LIM and calponin homology domains-containing protein 1 OS=Homo sapiens OX=9606 GN=LIMCH1 PE=1 SV=4	0	91.554	15	13	26	13	1	1083	121.8	6.47	53.21	13	0	0.811	0.72637	16.76	117.1	82.9	High	High
FALSE	High	Master Protein	P14678	Small nuclear ribonucleoprotein-associated proteins B and B' OS=Homo sapiens OX=9606 GN=SNRPB PE=1 SV=2	0	74.976	24	5	149	5	1	240	24.6	11.19	392.24	5	0	0.996	0.987564	32.42	117.1	82.9	High	High
FALSE	High	Master Protein	Q9BTV7	CDK5 and ABL1 enzyme substrate 2 OS=Homo sapiens OX=9606 GN=CABLES2 PE=1 SV=3	0	47.374	18	5	19	5	1	478	52.2	9.82	50.65	5	0	0.671	0.0236142	6.81	117.1	82.9	High	High
FALSE	High	Master Protein	Q92503	SEC14-like protein 1 OS=Homo sapiens OX=9606 GN=SEC14L1 PE=1 SV=2	0	44.033	12	6	12	6	1	715	81.2	6.43	21.03	6	0	1.385	0.4598	261.67	117.1	82.9	High	High
FALSE	High	Master Protein	Q9NRZ5	1-acyl-sn-glycerol-3-phosphate acyltransferase delta OS=Homo sapiens OX=9606 GN=AGPAT4 PE=1 SV=1	0	42.399	15	5	19	5	1	378	44	8.72	40.21	5	0	0.95	0.992256	0.51	117.1	82.9	High	High
FALSE	High	Master Protein	Q96SQ5	Zinc finger protein 587 OS=Homo sapiens OX=9606 GN=ZNF587 PE=1 SV=1	0	25.16	8	4	7	1	1	575	65.6	8.92	14.99	4	0	0.708	0.711263	0	117.1	82.9	High	High
FALSE	High	Master Protein	Q9Y446	Plakophilin-3 OS=Homo sapiens OX=9606 GN=PKP3 PE=1 SV=1	0	142.725	27	19	110	19	1	797	87	9.32	277.8	19	0	1.042	0.990036	9.61	117	83	High	High
FALSE	High	Master Protein	Q92890	Ubiquitin recognition factor in ER-associated degradation protein 1 OS=Homo sapiens OX=9606 GN=UFD1 PE=1 SV=3	0	74.348	37	9	73	9	1	307	34.5	6.7	154.16	9	0	1.033	0.975097	16.63	117	83	High	High	Acetyl [N-Term]
FALSE	High	Master Protein	Q52LR7	Enhancer of polycomb homolog 2 OS=Homo sapiens OX=9606 GN=EPC2 PE=1 SV=2	0	62.177	19	12	18	11	1	807	91	8.73	32.14	12	1	1.125	0.886525	6.8	117	83	High	High
FALSE	High	Master Protein	Q8NFJ9	Bardet-Biedl syndrome 1 protein OS=Homo sapiens OX=9606 GN=BBS1 PE=1 SV=1	0	52.744	17	6	20	6	1	593	65	7.93	48.12	6	0	0.718	0.552296	3.16	117	83	High	High
FALSE	High	Master Protein	O95167	NADH dehydrogenase [ubiquinone] 1 alpha subcomplex subunit 3 OS=Homo sapiens OX=9606 GN=NDUFA3 PE=1 SV=1	0	31.131	50	3	40	3	1	84	9.3	8.46	67.49	3	0	0.768	0.279594	3.97	117	83	High	High
FALSE	High	Master Protein	P13498	Cytochrome b-245 light chain OS=Homo sapiens OX=9606 GN=CYBA PE=1 SV=3	0	13.3	16	3	10	3	1	195	21	9.54	7.83	3	0	1.124	0.907917	0	117	83	High	High
FALSE	High	Master Protein	Q9UGU0	Transcription factor 20 OS=Homo sapiens OX=9606 GN=TCF20 PE=1 SV=3	0	287.804	26	35	125	35	1	1960	211.6	9.04	272.77	35	0	0.789	0.393195	19.57	116.9	83.1	High	High
FALSE	High	Master Protein	P48735	Isocitrate dehydrogenase [NADP], mitochondrial OS=Homo sapiens OX=9606 GN=IDH2 PE=1 SV=2	0	208.032	39	18	176	17	1	452	50.9	8.69	450.39	18	1	0.852	0.201226	4.9	116.9	83.1	High	High
FALSE	High	Master Protein	Q96QD9	UAP56-interacting factor OS=Homo sapiens OX=9606 GN=FYTTD1 PE=1 SV=3	0	70.711	32	9	30	9	1	318	35.8	11.78	72.82	9	0	0.736	0.175728	1.08	116.9	83.1	High	High
FALSE	High	Master Protein	A4D1P6	WD repeat-containing protein 91 OS=Homo sapiens OX=9606 GN=WDR91 PE=1 SV=2	0	67.354	13	8	22	8	1	747	83.3	6.58	46.79	8	0	1.032	0.967812	18.44	116.9	83.1	High	High
FALSE	High	Master Protein	Q16877	6-phosphofructo-2-kinase/fructose-2,6-bisphosphatase 4 OS=Homo sapiens OX=9606 GN=PFKFB4 PE=2 SV=6	0	31.516	12	5	12	3	1	469	54	6.62	23.62	5	0	0.71	0.813875	0	116.9	83.1	High	High
FALSE	High	Master Protein	Q86UN3	Reticulon-4 receptor-like 2 OS=Homo sapiens OX=9606 GN=RTN4RL2 PE=1 SV=1	0	18.48	6	2	4	2	1	420	46.1	7.62	6.88	2	0	0.711	0.813517	0	116.9	83.1	High	High
FALSE	High	Master Protein	Q86XE3	Calcium uptake protein 3, mitochondrial OS=Homo sapiens OX=9606 GN=MICU3 PE=2 SV=1	0.009	5.23	4	2	3	2	1	530	60.7	8.21	5.96	2	0	0.454	0.0280956	35.72	116.9	83.1	High	High
FALSE	High	Master Protein	Q14155	Rho guanine nucleotide exchange factor 7 OS=Homo sapiens OX=9606 GN=ARHGEF7 PE=1 SV=2	0	156.435	25	15	85	12	1	803	90	7.09	163.55	15	3	0.96	0.965017	13.39	116.8	83.2	High	High
FALSE	High	Master Protein	Q96C57	Uncharacterized protein C12orf43 OS=Homo sapiens OX=9606 GN=C12orf43 PE=1 SV=2	0	89.281	53	9	56	9	1	262	28.2	9.42	157.08	9	0	1.007	0.99885	10.37	116.8	83.2	High	High
FALSE	High	Master Protein	O75182	Paired amphipathic helix protein Sin3b OS=Homo sapiens OX=9606 GN=SIN3B PE=1 SV=2	0	72.587	10	11	31	11	1	1162	133	6.93	55.41	11	0	0.964	0.990348	6.79	116.8	83.2	High	High
FALSE	High	Master Protein	Q58A45	PAN2-PAN3 deadenylation complex subunit PAN3 OS=Homo sapiens OX=9606 GN=PAN3 PE=1 SV=3	0	56.16	10	8	22	8	1	887	95.6	8.57	33.29	8	0	1.034	0.970034	15.62	116.8	83.2	High	High
FALSE	High	Master Protein	Q86Y79	Probable peptidyl-tRNA hydrolase OS=Homo sapiens OX=9606 GN=PTRH1 PE=1 SV=1	0	16.107	10	2	4	2	1	214	22.9	10.56	8.02	2	0	0.97	0.996606	0	116.8	83.2	High	High
FALSE	High	Master Protein	Q14694	Ubiquitin carboxyl-terminal hydrolase 10 OS=Homo sapiens OX=9606 GN=USP10 PE=1 SV=2	0	213.762	37	18	127	18	1	798	87.1	5.31	312.15	18	0	0.913	0.827802	11.54	116.7	83.3	High	High
FALSE	High	Master Protein	O14893	Gem-associated protein 2 OS=Homo sapiens OX=9606 GN=GEMIN2 PE=1 SV=1	0	59.947	18	3	28	3	1	280	31.6	5.58	79.88	3	0	0.881	0.868098	49.4	116.7	83.3	High	High
FALSE	High	Master Protein	O43739	Cytohesin-3 OS=Homo sapiens OX=9606 GN=CYTH3 PE=1 SV=2	0	53.417	18	6	22	3	1	400	46.3	5.47	50.52	6	0	0.921	0.998727	0	116.7	83.3	High	High
FALSE	High	Master Protein	P48681	Nestin OS=Homo sapiens OX=9606 GN=NES PE=1 SV=2	0	424.782	35	41	182	41	1	1621	177.3	4.36	447.81	41	0	0.792	0.309733	8.5	116.6	83.4	High	High	Acetyl [N-Term]
FALSE	High	Master Protein	Q9UNS1	Protein timeless homolog OS=Homo sapiens OX=9606 GN=TIMELESS PE=1 SV=2	0	228.791	29	27	76	27	1	1208	138.6	5.4	158.13	27	0	0.688	0.0774732	8.11	116.6	83.4	High	High
FALSE	High	Master Protein	Q92905	COP9 signalosome complex subunit 5 OS=Homo sapiens OX=9606 GN=COPS5 PE=1 SV=4	0	115.064	43	11	62	11	1	334	37.6	6.54	159.09	11	0	0.804	0.362121	13.29	116.6	83.4	High	High
FALSE	High	Master Protein	Q15054	DNA polymerase delta subunit 3 OS=Homo sapiens OX=9606 GN=POLD3 PE=1 SV=2	0	84.65	23	10	50	10	1	466	51.4	9.35	126.47	10	0	0.862	0.628205	5.95	116.6	83.4	High	High
FALSE	High	Master Protein	Q4KMP7	TBC1 domain family member 10B OS=Homo sapiens OX=9606 GN=TBC1D10B PE=1 SV=3	0	70.828	17	10	29	10	1	808	87.1	9.19	58.21	10	0	0.876	0.78285	9.21	116.6	83.4	High	High	Acetyl [N-Term]
FALSE	High	Master Protein	P34913	Bifunctional epoxide hydrolase 2 OS=Homo sapiens OX=9606 GN=EPHX2 PE=1 SV=2	0	58.732	17	7	29	7	1	555	62.6	6.28	55.81	7	0	0.486	0.0162411	1.12	116.6	83.4	High	High
FALSE	High	Master Protein	Q3KQZ1	Solute carrier family 25 member 35 OS=Homo sapiens OX=9606 GN=SLC25A35 PE=2 SV=1	0	22.672	11	3	7	3	1	300	32.4	9.11	13.1	3	0	0.715	0.72408	0	116.6	83.4	High	High
FALSE	High	Master Protein	Q63HK3	Zinc finger protein with KRAB and SCAN domains 2 OS=Homo sapiens OX=9606 GN=ZKSCAN2 PE=1 SV=2	0.001	11.042	4	3	3	3	1	967	110.9	8.35	6.65	3	0	0.716	0.730089	0	116.6	83.4	High	Peak Found
FALSE	High	Master Protein	P32455	Guanylate-binding protein 1 OS=Homo sapiens OX=9606 GN=GBP1 PE=1 SV=2	0.001	9.49	3	1	2	1	1	592	67.9	6.32	4.84	1	0	0.715	0.834263	0	116.6	83.4	High	High
FALSE	High	Master Protein	Q8TEX9	Importin-4 OS=Homo sapiens OX=9606 GN=IPO4 PE=1 SV=2	0	189.667	24	19	102	19	1	1081	118.6	4.96	215.69	19	0	1.005	0.989518	19.25	116.5	83.5	High	High	Acetyl [N-Term]
FALSE	High	Master Protein	Q4G0N4	NAD kinase 2, mitochondrial OS=Homo sapiens OX=9606 GN=NADK2 PE=1 SV=2	0	122.48	41	16	100	16	1	442	49.4	8.18	208.18	16	0	0.813	0.316596	7.05	116.5	83.5	High	High
FALSE	High	Master Protein	Q9Y584	Mitochondrial import inner membrane translocase subunit Tim22 OS=Homo sapiens OX=9606 GN=TIMM22 PE=1 SV=2	0	22.335	16	2	17	2	1	194	20	7.59	41.2	2	0	0.798	0.761363	0	116.5	83.5	High	High
FALSE	High	Master Protein	Q9BQB6	Vitamin K epoxide reductase complex subunit 1 OS=Homo sapiens OX=9606 GN=VKORC1 PE=1 SV=1	0	11.896	8	1	12	1	1	163	18.2	9.36	22.56	1	0	0.716	0.186424	0	116.5	83.5	High	High
FALSE	High	Master Protein	Q5T6F0	DDB1- and CUL4-associated factor 12 OS=Homo sapiens OX=9606 GN=DCAF12 PE=1 SV=1	0	11.645	4	1	2	1	1	453	50.5	9.1	5.68	1	0	0.717	0.813875	0	116.5	83.5	High	High
FALSE	High	Master Protein	Q12980	GATOR complex protein NPRL3 OS=Homo sapiens OX=9606 GN=NPRL3 PE=1 SV=1	0.008	5.321	2	1	2	1	1	569	63.6	6.98	2.25	1	0	0.717	0.75463	0	116.5	83.5	High	High
FALSE	Medium	Master Protein	O43543	DNA repair protein XRCC2 OS=Homo sapiens OX=9606 GN=XRCC2 PE=1 SV=1	0.014	4.38	4	1	1	1	1	280	31.9	6.04	3.05	1	0	0.717	0.830554	0	116.5	83.5	High	Peak Found
FALSE	High	Master Protein	Q08945	FACT complex subunit SSRP1 OS=Homo sapiens OX=9606 GN=SSRP1 PE=1 SV=1	0	161.398	27	14	179	14	1	709	81	6.87	398.89	14	0	0.656	0.000279947	5.45	116.4	83.6	High	High
FALSE	High	Master Protein	Q9Y4E6	WD repeat-containing protein 7 OS=Homo sapiens OX=9606 GN=WDR7 PE=1 SV=2	0	108.697	14	13	42	13	1	1490	163.7	6.92	91.33	13	0	0.693	0.313097	12.12	116.4	83.6	High	High
FALSE	High	Master Protein	P78310	Coxsackievirus and adenovirus receptor OS=Homo sapiens OX=9606 GN=CXADR PE=1 SV=1	0	92.514	34	10	75	10	1	365	40	7.56	182.18	10	0	0.866	0.669829	15.09	116.4	83.6	High	High
FALSE	High	Master Protein	Q9BTT0	Acidic leucine-rich nuclear phosphoprotein 32 family member E OS=Homo sapiens OX=9606 GN=ANP32E PE=1 SV=1	0	83.981	36	8	103	8	1	268	30.7	3.85	308.26	8	0	0.682	0.00946453	4.84	116.4	83.6	High	High
FALSE	High	Master Protein	Q9H3G5	Probable serine carboxypeptidase CPVL OS=Homo sapiens OX=9606 GN=CPVL PE=1 SV=2	0	74.964	26	10	76	10	1	476	54.1	5.62	170	10	0	0.782	0.304168	9.46	116.4	83.6	High	High
FALSE	High	Master Protein	Q71RG4	Transmembrane and ubiquitin-like domain-containing protein 2 OS=Homo sapiens OX=9606 GN=TMUB2 PE=1 SV=2	0	73.577	30	6	32	6	1	321	33.8	5.03	56.39	6	0	1.448	0.270833	16.37	116.4	83.6	High	High
FALSE	High	Master Protein	Q9Y692	Glucocorticoid modulatory element-binding protein 1 OS=Homo sapiens OX=9606 GN=GMEB1 PE=1 SV=2	0	56.486	15	6	23	5	1	573	62.6	4.83	49.92	6	0	1.516	0.169287	0	116.4	83.6	High	High
FALSE	High	Master Protein	Q9Y3B9	RRP15-like protein OS=Homo sapiens OX=9606 GN=RRP15 PE=1 SV=2	0	50.807	22	6	32	6	1	282	31.5	5.52	69.34	6	0	1.219	0.595653	5.11	116.4	83.6	High	High
FALSE	High	Master Protein	Q9ULR3	Protein phosphatase 1H OS=Homo sapiens OX=9606 GN=PPM1H PE=1 SV=2	0	33.48	9	5	11	5	1	514	56.4	6.6	20.55	5	0	0.875	0.914318	8.47	116.4	83.6	High	High
FALSE	High	Master Protein	Q9NPJ3	Acyl-coenzyme A thioesterase 13 OS=Homo sapiens OX=9606 GN=ACOT13 PE=1 SV=1	0	31.876	35	4	30	4	1	140	15	9.14	62.9	4	0	0.739	0.0729544	18.09	116.4	83.6	High	High	Acetyl [N-Term]
FALSE	High	Master Protein	Q5SVQ8	Zinc finger and BTB domain-containing protein 41 OS=Homo sapiens OX=9606 GN=ZBTB41 PE=1 SV=1	0	11.583	2	2	3	2	1	909	105.1	7.93	6.41	2	0	0.719	0.831005	0	116.4	83.6	High	High
FALSE	High	Master Protein	P30536	Translocator protein OS=Homo sapiens OX=9606 GN=TSPO PE=1 SV=3	0.001	10.743	9	2	24	2	1	169	18.8	9.36	32.5	2	0	0.974	0.972614	0	116.4	83.6	High	High
FALSE	High	Master Protein	Q5T4D3	Transmembrane and TPR repeat-containing protein 4 OS=Homo sapiens OX=9606 GN=TMTC4 PE=2 SV=2	0.002	8.165	4	3	4	3	1	741	82.9	8.94	5.82	3	0	0.718	0.80238	0	116.4	83.6	High	High
FALSE	High	Master Protein	Q4V328	GRIP1-associated protein 1 OS=Homo sapiens OX=9606 GN=GRIPAP1 PE=1 SV=1	0	276.114	47	28	135	28	1	841	95.9	5.11	307.44	28	0	0.819	0.454583	4.83	116.3	83.7	High	High
FALSE	High	Master Protein	Q8IWV7	E3 ubiquitin-protein ligase UBR1 OS=Homo sapiens OX=9606 GN=UBR1 PE=1 SV=1	0	190.339	18	25	78	25	1	1749	200.1	6.01	148.16	25	0	1.076	0.913204	9.13	116.3	83.7	High	High
FALSE	High	Master Protein	Q9P0M6	Core histone macro-H2A.2 OS=Homo sapiens OX=9606 GN=H2AFY2 PE=1 SV=3	0	179.874	49	14	239	12	1	372	40	9.69	581.34	14	0	0.841	0.302621	9.48	116.3	83.7	High	High
FALSE	High	Master Protein	Q9Y5Q8	General transcription factor 3C polypeptide 5 OS=Homo sapiens OX=9606 GN=GTF3C5 PE=1 SV=2	0	127.736	32	15	94	15	1	519	59.5	6.9	177.39	15	0	0.878	0.648201	13.11	116.3	83.7	High	High
FALSE	High	Master Protein	P16219	Short-chain specific acyl-CoA dehydrogenase, mitochondrial OS=Homo sapiens OX=9606 GN=ACADS PE=1 SV=1	0	110.507	42	11	54	11	1	412	44.3	7.99	121.96	11	0	0.827	0.655429	2.34	116.3	83.7	High	High
FALSE	High	Master Protein	Q9Y2L5	Trafficking protein particle complex subunit 8 OS=Homo sapiens OX=9606 GN=TRAPPC8 PE=1 SV=2	0	74.335	10	12	31	12	1	1435	160.9	6.87	67.82	12	0	0.945	0.97545	10.26	116.3	83.7	High	High
FALSE	High	Master Protein	Q9C0B0	RING finger protein unkempt homolog OS=Homo sapiens OX=9606 GN=UNK PE=1 SV=2	0	71.036	17	11	33	11	1	810	88	6.86	50.77	11	0	0.833	0.619328	5.18	116.3	83.7	High	High
FALSE	High	Master Protein	Q9H6Y7	E3 ubiquitin-protein ligase RNF167 OS=Homo sapiens OX=9606 GN=RNF167 PE=1 SV=1	0	49.077	17	4	16	4	1	350	38.3	5.63	50.8	4	0	0.747	0.557186	4.27	116.3	83.7	High	High
FALSE	High	Master Protein	Q9Y5Z7	Host cell factor 2 OS=Homo sapiens OX=9606 GN=HCFC2 PE=1 SV=1	0	40.109	13	8	26	7	1	792	86.7	8.48	42.33	8	0	0.844	0.936014	5.89	116.3	83.7	High	High
FALSE	High	Master Protein	Q9BWG4	Single-stranded DNA-binding protein 4 OS=Homo sapiens OX=9606 GN=SSBP4 PE=1 SV=1	0	16.545	7	2	11	1	1	385	39.4	6.8	20.87	2	0	0.72	0.740059	0	116.3	83.7	High	High
FALSE	High	Master Protein	Q86T29	Zinc finger protein 605 OS=Homo sapiens OX=9606 GN=ZNF605 PE=2 SV=1	0.001	10.099	2	1	2	1	1	641	74.3	9.11	1.98	1	0	0.719	0.856989	0	116.3	83.7	High	High
FALSE	High	Master Protein	Q9ULM3	YEATS domain-containing protein 2 OS=Homo sapiens OX=9606 GN=YEATS2 PE=1 SV=2	0	158.155	26	22	63	22	1	1422	150.7	8.98	107.96	22	0	1.022	0.991693	45.19	116.2	83.8	High	High
FALSE	High	Master Protein	P50225	Sulfotransferase 1A1 OS=Homo sapiens OX=9606 GN=SULT1A1 PE=1 SV=3	0	156.677	57	12	132	6	1	295	34.1	6.62	251.13	12	7	0.826	0.0882262	14.74	116.2	83.8	High	High	Acetyl [N-Term]
FALSE	High	Master Protein	Q6ZMI0	Protein phosphatase 1 regulatory subunit 21 OS=Homo sapiens OX=9606 GN=PPP1R21 PE=1 SV=1	0	145.313	32	19	49	19	1	780	88.3	6.84	102.59	19	0	0.702	0.161006	10.03	116.2	83.8	High	High
FALSE	High	Master Protein	Q96NB3	Zinc finger protein 830 OS=Homo sapiens OX=9606 GN=ZNF830 PE=1 SV=2	0	111.053	37	10	58	9	1	372	42	5.31	119.41	10	0	0.903	0.895891	13.92	116.2	83.8	High	High
FALSE	High	Master Protein	Q99698	Lysosomal-trafficking regulator OS=Homo sapiens OX=9606 GN=LYST PE=1 SV=3	0	74.387	4	13	22	13	1	3801	428.9	6.61	35.33	13	0	0.977	0.994251	6.41	116.2	83.8	High	High
FALSE	High	Master Protein	Q9NUM4	Transmembrane protein 106B OS=Homo sapiens OX=9606 GN=TMEM106B PE=1 SV=2	0	59.234	27	6	61	6	1	274	31.1	6.99	116.72	6	0	0.785	0.185728	2.23	116.2	83.8	High	High
FALSE	High	Master Protein	A8MWY0	UPF0577 protein KIAA1324-like OS=Homo sapiens OX=9606 GN=KIAA1324L PE=1 SV=2	0	50.465	11	9	18	9	1	1029	113.8	6.07	28.17	9	0	0.691	0.306132	14.29	116.2	83.8	High	High
FALSE	High	Master Protein	Q8WZ82	Esterase OVCA2 OS=Homo sapiens OX=9606 GN=OVCA2 PE=1 SV=1	0	32.956	19	3	26	3	1	227	24.4	6.89	60.85	3	0	0.902	0.922005	17.47	116.2	83.8	High	High
FALSE	High	Master Protein	Q5U5X0	Complex III assembly factor LYRM7 OS=Homo sapiens OX=9606 GN=LYRM7 PE=1 SV=1	0	30.58	31	3	43	3	1	104	11.9	9.66	111.06	3	0	0.631	0.0060177	18.26	116.2	83.8	High	High
FALSE	High	Master Protein	Q9UDW3	Zinc finger matrin-type protein 5 OS=Homo sapiens OX=9606 GN=ZMAT5 PE=1 SV=1	0	15.985	19	3	5	3	1	170	20	8.59	8.14	3	0	0.921	0.988015	0	116.2	83.8	High	High
FALSE	High	Master Protein	O60256	Phosphoribosyl pyrophosphate synthase-associated protein 2 OS=Homo sapiens OX=9606 GN=PRPSAP2 PE=1 SV=1	0	99.885	39	11	51	10	1	369	40.9	7.44	91.9	11	1	1.001	0.991346	13.01	116.1	83.9	High	High	Acetyl [N-Term]
FALSE	High	Master Protein	Q04323	UBX domain-containing protein 1 OS=Homo sapiens OX=9606 GN=UBXN1 PE=1 SV=2	0	85.865	35	6	82	6	1	297	33.3	5.25	214.31	6	0	0.797	0.167983	24.89	116.1	83.9	High	High
FALSE	High	Master Protein	Q9UJ14	Glutathione hydrolase 7 OS=Homo sapiens OX=9606 GN=GGT7 PE=1 SV=2	0	67.814	14	7	27	7	1	662	70.4	5.1	86.06	7	0	0.655	0.26147	1.37	116.1	83.9	High	High
FALSE	High	Master Protein	Q92871	Phosphomannomutase 1 OS=Homo sapiens OX=9606 GN=PMM1 PE=1 SV=2	0	45.504	27	6	22	6	1	262	29.7	5.74	47.69	6	0	0.965	0.994031	13.45	116.1	83.9	High	High
FALSE	High	Master Protein	Q86T65	Disheveled-associated activator of morphogenesis 2 OS=Homo sapiens OX=9606 GN=DAAM2 PE=1 SV=3	0	20.873	5	5	9	3	1	1068	123.4	6.8	11.04	5	0	0.722	0.857905	0	116.1	83.9	High	High
FALSE	High	Master Protein	Q13111	Chromatin assembly factor 1 subunit A OS=Homo sapiens OX=9606 GN=CHAF1A PE=1 SV=2	0	215.545	28	19	130	19	1	956	106.9	5.94	300.38	19	0	0.96	0.92267	16.57	116	84	High	High	Acetyl [N-Term]
FALSE	High	Master Protein	Q92466	DNA damage-binding protein 2 OS=Homo sapiens OX=9606 GN=DDB2 PE=1 SV=1	0	141.408	34	11	101	11	1	427	47.8	9.47	237.94	11	0	0.703	0.0343276	6.96	116	84	High	High
FALSE	High	Master Protein	P07602	Prosaposin OS=Homo sapiens OX=9606 GN=PSAP PE=1 SV=2	0	140.664	27	13	383	13	1	524	58.1	5.17	702.44	13	0	0.664	4.32486e-06	10.8	116	84	High	High
FALSE	High	Master Protein	Q13485	Mothers against decapentaplegic homolog 4 OS=Homo sapiens OX=9606 GN=SMAD4 PE=1 SV=1	0	78.753	18	7	37	7	1	552	60.4	6.99	98.93	7	0	0.916	0.91868	40.88	116	84	High	High
FALSE	High	Master Protein	Q9NWV4	UPF0587 protein C1orf123 OS=Homo sapiens OX=9606 GN=C1orf123 PE=1 SV=1	0	55.784	56	6	41	6	1	160	18	5.01	82.82	6	0	0.752	0.200575	5.84	116	84	High	High
FALSE	High	Master Protein	Q9BQT8	Mitochondrial 2-oxodicarboxylate carrier OS=Homo sapiens OX=9606 GN=SLC25A21 PE=1 SV=1	0	32.484	21	6	15	6	1	299	33.3	9.51	28.01	6	0	0.764	0.646186	4.15	116	84	High	High
FALSE	High	Master Protein	Q9H161	Homeobox protein aristaless-like 4 OS=Homo sapiens OX=9606 GN=ALX4 PE=1 SV=2	0	25.395	14	5	12	4	1	411	44.2	8.32	27.79	5	1	0.587	0.169013	17.41	116	84	High	High
FALSE	High	Master Protein	Q10586	D site-binding protein OS=Homo sapiens OX=9606 GN=DBP PE=1 SV=1	0	19.332	18	3	4	3	1	325	34.3	9.29	9.18	3	0	0.561	0.273898	17.67	116	84	High	High
FALSE	High	Master Protein	Q8TAT5	Endonuclease 8-like 3 OS=Homo sapiens OX=9606 GN=NEIL3 PE=1 SV=3	0.001	8.393	4	2	3	2	1	605	67.7	9	5.32	2	0	0.724	0.789559	0	116	84	High	High
FALSE	High	Master Protein	O95639	Cleavage and polyadenylation specificity factor subunit 4 OS=Homo sapiens OX=9606 GN=CPSF4 PE=1 SV=1	0	112.127	50	10	60	10	1	269	30.2	8.31	178.66	10	0	0.816	0.52746	14.35	115.9	84.1	High	High	Acetyl [N-Term]
FALSE	High	Master Protein	Q13228	Selenium-binding protein 1 OS=Homo sapiens OX=9606 GN=SELENBP1 PE=1 SV=2	0	95.311	31	12	72	12	1	472	52.4	6.37	170.5	12	0	0.7	0.124384	2.81	115.9	84.1	High	High
FALSE	High	Master Protein	P35914	Hydroxymethylglutaryl-CoA lyase, mitochondrial OS=Homo sapiens OX=9606 GN=HMGCL PE=1 SV=2	0	77.238	29	8	41	8	1	325	34.3	8.54	91.32	8	0	0.743	0.169015	4.3	115.9	84.1	High	High
FALSE	High	Master Protein	Q6ZXV5	Transmembrane and TPR repeat-containing protein 3 OS=Homo sapiens OX=9606 GN=TMTC3 PE=1 SV=2	0	76.075	14	11	77	10	1	915	103.9	8.87	156.18	11	1	0.674	0.0438902	4.39	115.9	84.1	High	High
FALSE	High	Master Protein	Q9NPH0	Lysophosphatidic acid phosphatase type 6 OS=Homo sapiens OX=9606 GN=ACP6 PE=1 SV=2	0	59.964	25	8	14	8	1	428	48.8	6.47	33.89	8	0	0.789	0.595923	19.78	115.9	84.1	High	High
FALSE	High	Master Protein	Q86WQ0	Nuclear receptor 2C2-associated protein OS=Homo sapiens OX=9606 GN=NR2C2AP PE=1 SV=1	0	53.227	36	3	14	3	1	139	15.9	6.16	40.82	3	0	1.177	0.813875	12.08	115.9	84.1	High	High
FALSE	High	Master Protein	P10412	Histone H1.4 OS=Homo sapiens OX=9606 GN=HIST1H1E PE=1 SV=2	0	53.038	26	9	926	1	1	219	21.9	11.03	2112.04	9	7	0.741	0.00146542	4.8	115.9	84.1	Peak Found	High
FALSE	High	Master Protein	Q712K3	Ubiquitin-conjugating enzyme E2 R2 OS=Homo sapiens OX=9606 GN=UBE2R2 PE=1 SV=1	0	38.748	24	6	44	5	1	238	27.1	4.42	90.32	6	1	0.872	0.80238	3.99	115.9	84.1	High	High
FALSE	Medium	Master Protein	Q9H1V8	Sodium-dependent neutral amino acid transporter SLC6A17 OS=Homo sapiens OX=9606 GN=SLC6A17 PE=1 SV=3	0.018	3.922	2	1	4	1	1	727	80.9	5.99	8.18	1	0	0.726	0.764896	0	115.9	84.1	High	High
FALSE	High	Master Protein	P42694	Probable helicase with zinc finger domain OS=Homo sapiens OX=9606 GN=HELZ PE=1 SV=2	0	232.477	21	32	104	32	1	1942	218.8	7.42	198.28	32	0	0.933	0.914971	18.23	115.8	84.2	High	High
FALSE	High	Master Protein	Q9UJZ1	Stomatin-like protein 2, mitochondrial OS=Homo sapiens OX=9606 GN=STOML2 PE=1 SV=1	0	205.561	47	12	309	12	1	356	38.5	7.39	804.6	12	0	0.913	0.596743	6.8	115.8	84.2	High	High
FALSE	High	Master Protein	O95391	Pre-mRNA-splicing factor SLU7 OS=Homo sapiens OX=9606 GN=SLU7 PE=1 SV=2	0	136.822	33	15	53	15	1	586	68.3	7.14	126.63	15	0	0.932	0.881371	14.17	115.8	84.2	High	High
FALSE	High	Master Protein	Q99986	Serine/threonine-protein kinase VRK1 OS=Homo sapiens OX=9606 GN=VRK1 PE=1 SV=1	0	108.688	40	12	59	12	1	396	45.4	8.91	152.5	12	0	1.027	0.99885	14.08	115.8	84.2	High	High
FALSE	High	Master Protein	P42126	Enoyl-CoA delta isomerase 1, mitochondrial OS=Homo sapiens OX=9606 GN=ECI1 PE=1 SV=1	0	82.673	28	7	96	7	1	302	32.8	8.54	228.81	7	0	0.783	0.0727338	4.5	115.8	84.2	High	High
FALSE	High	Master Protein	Q8IXQ6	Poly [ADP-ribose] polymerase 9 OS=Homo sapiens OX=9606 GN=PARP9 PE=1 SV=2	0	80.316	17	13	37	13	1	854	96.3	7.91	66.01	13	0	0.956	0.975097	8.64	115.8	84.2	High	High
FALSE	High	Master Protein	Q9UHQ1	Nuclear prelamin A recognition factor OS=Homo sapiens OX=9606 GN=NARF PE=1 SV=1	0	66.593	21	7	26	6	1	456	51.1	7.08	67.58	7	0	0.893	0.950695	11.23	115.8	84.2	High	High
FALSE	High	Master Protein	Q9BYI3	Hyccin OS=Homo sapiens OX=9606 GN=FAM126A PE=1 SV=2	0	43.815	12	5	13	5	1	521	57.6	8.16	23.8	5	0	0.742	0.570541	7.59	115.8	84.2	High	High
FALSE	High	Master Protein	Q96AD5	Patatin-like phospholipase domain-containing protein 2 OS=Homo sapiens OX=9606 GN=PNPLA2 PE=1 SV=1	0	36.178	16	6	14	6	1	504	55.3	7.08	34.35	6	0	0.742	0.614738	5.74	115.8	84.2	High	High
FALSE	High	Master Protein	Q8N4Q1	Mitochondrial intermembrane space import and assembly protein 40 OS=Homo sapiens OX=9606 GN=CHCHD4 PE=1 SV=1	0	18.587	32	4	13	4	1	142	16	4.31	18.57	4	0	0.704	0.265082	0	115.8	84.2	High	High
FALSE	High	Master Protein	Q9H5J4	Elongation of very long chain fatty acids protein 6 OS=Homo sapiens OX=9606 GN=ELOVL6 PE=1 SV=1	0.001	11.022	6	1	3	1	1	265	31.4	9.36	8.1	1	0	0.727	0.78284	0	115.8	84.2	High	High
FALSE	High	Master Protein	P78543	Protein BTG2 OS=Homo sapiens OX=9606 GN=BTG2 PE=1 SV=1	0.001	9.174	9	1	2	1	1	158	17.4	8.1	0	1	0	0.727	0.855652	0	115.8	84.2	High	High
FALSE	High	Master Protein	P19404	NADH dehydrogenase [ubiquinone] flavoprotein 2, mitochondrial OS=Homo sapiens OX=9606 GN=NDUFV2 PE=1 SV=2	0	51.328	30	6	82	6	1	249	27.4	8.06	194.59	6	0	0.791	0.359596	7.26	115.7	84.3	High	High
FALSE	High	Master Protein	Q8NFV4	Protein ABHD11 OS=Homo sapiens OX=9606 GN=ABHD11 PE=1 SV=1	0	46.06	21	6	22	6	1	315	34.7	9.48	48.43	6	0	0.988	0.999962	3.72	115.7	84.3	High	High
FALSE	High	Master Protein	Q9H299	SH3 domain-binding glutamic acid-rich-like protein 3 OS=Homo sapiens OX=9606 GN=SH3BGRL3 PE=1 SV=1	0	34.278	31	3	28	3	1	93	10.4	4.93	58.28	3	0	0.588	0.000593508	1.98	115.7	84.3	High	High
FALSE	High	Master Protein	Q6ZYL4	General transcription factor IIH subunit 5 OS=Homo sapiens OX=9606 GN=GTF2H5 PE=1 SV=1	0	19.677	37	2	11	2	1	71	8	4.65	28.65	2	0	0.727	0.347243	4.5	115.7	84.3	High	High
FALSE	High	Master Protein	Q6PIJ6	F-box only protein 38 OS=Homo sapiens OX=9606 GN=FBXO38 PE=1 SV=3	0	112.798	17	15	33	15	1	1188	133.9	6.33	70.38	15	0	0.926	0.962704	13.75	115.6	84.4	High	High
FALSE	High	Master Protein	Q9Y6I3	Epsin-1 OS=Homo sapiens OX=9606 GN=EPN1 PE=1 SV=2	0	93.735	26	9	69	9	1	576	60.3	4.83	192.31	9	0	0.884	0.776364	7.37	115.6	84.4	High	High
FALSE	High	Master Protein	P98196	Probable phospholipid-transporting ATPase IH OS=Homo sapiens OX=9606 GN=ATP11A PE=1 SV=3	0	70.135	14	15	28	12	1	1134	129.7	6.6	35.68	15	1	0.889	0.946145	21.12	115.6	84.4	High	High
FALSE	High	Master Protein	Q96IZ7	Serine/Arginine-related protein 53 OS=Homo sapiens OX=9606 GN=RSRC1 PE=1 SV=1	0	53.142	23	5	36	5	1	334	38.7	11.08	72.86	5	0	0.833	0.693706	12.24	115.6	84.4	High	High
FALSE	High	Master Protein	Q5SQN1	Synaptosomal-associated protein 47 OS=Homo sapiens OX=9606 GN=SNAP47 PE=1 SV=3	0	46.132	18	6	12	6	1	464	52.5	8.69	29.54	6	0	0.747	0.665554	15.6	115.6	84.4	High	High
FALSE	High	Master Protein	Q96HR9	Receptor expression-enhancing protein 6 OS=Homo sapiens OX=9606 GN=REEP6 PE=1 SV=2	0	21.245	15	3	10	3	1	211	23.4	8.56	19.79	3	0	0.726	0.510778	2.16	115.6	84.4	High	High
FALSE	High	Master Protein	Q9UFB7	Zinc finger and BTB domain-containing protein 47 OS=Homo sapiens OX=9606 GN=ZBTB47 PE=1 SV=3	0	15.678	4	3	5	2	1	747	82.7	5.76	3.56	3	1	0.792	0.864099	13.61	115.6	84.4	High	High
FALSE	High	Master Protein	Q8NFD5	AT-rich interactive domain-containing protein 1B OS=Homo sapiens OX=9606 GN=ARID1B PE=1 SV=2	0	168.123	13	22	103	21	1	2236	236	6.73	193.35	22	0	0.853	0.730878	21.46	115.5	84.5	High	High
FALSE	High	Master Protein	Q00535	Cyclin-dependent-like kinase 5 OS=Homo sapiens OX=9606 GN=CDK5 PE=1 SV=3	0	57.01	30	7	73	6	1	292	33.3	7.66	161.55	7	0	0.779	0.401892	4.6	115.5	84.5	High	High
FALSE	High	Master Protein	Q9BWT7	Caspase recruitment domain-containing protein 10 OS=Homo sapiens OX=9606 GN=CARD10 PE=1 SV=2	0	22.196	5	5	9	5	1	1032	115.9	5.95	13.48	5	0				115.5	84.5	High	High
FALSE	High	Master Protein	Q13136	Liprin-alpha-1 OS=Homo sapiens OX=9606 GN=PPFIA1 PE=1 SV=1	0	271.735	24	23	113	18	1	1202	135.7	6.29	273.47	23	5	0.79	0.303141	6.29	115.4	84.6	High	High
FALSE	High	Master Protein	P35612	Beta-adducin OS=Homo sapiens OX=9606 GN=ADD2 PE=1 SV=3	0	181.992	38	21	89	20	1	726	80.8	5.92	209.81	21	1	0.756	0.0980761	5.04	115.4	84.6	High	High
FALSE	High	Master Protein	Q96RL1	BRCA1-A complex subunit RAP80 OS=Homo sapiens OX=9606 GN=UIMC1 PE=1 SV=2	0	125.73	26	12	35	12	1	719	79.7	5.45	67.54	12	0	0.788	0.567251	7.76	115.4	84.6	High	High
FALSE	High	Master Protein	Q7Z4W1	L-xylulose reductase OS=Homo sapiens OX=9606 GN=DCXR PE=1 SV=2	0	124.424	60	11	96	11	1	244	25.9	8.1	230.95	11	0	0.766	0.175788	4.54	115.4	84.6	High	High
FALSE	High	Master Protein	O14828	Secretory carrier-associated membrane protein 3 OS=Homo sapiens OX=9606 GN=SCAMP3 PE=1 SV=3	0	121.249	30	6	106	6	1	347	38.3	7.64	331.22	6	0	0.762	0.192974	8.83	115.4	84.6	High	High
FALSE	High	Master Protein	A8MVW0	Protein FAM171A2 OS=Homo sapiens OX=9606 GN=FAM171A2 PE=1 SV=1	0	78.867	15	7	20	7	1	826	87.4	8.05	56.4	7	0	0.719	0.542724	7.35	115.4	84.6	High	High
FALSE	High	Master Protein	Q12774	Rho guanine nucleotide exchange factor 5 OS=Homo sapiens OX=9606 GN=ARHGEF5 PE=1 SV=3	0	77.689	15	17	25	17	1	1597	176.7	5.53	40.05	17	0	1	0.994031	8.91	115.4	84.6	High	High
FALSE	High	Master Protein	Q8TDR0	TRAF3-interacting protein 1 OS=Homo sapiens OX=9606 GN=TRAF3IP1 PE=1 SV=1	0	40.966	9	6	15	6	1	691	78.6	7.93	24.4	6	0	0.854	0.896743	16.83	115.4	84.6	High	High
FALSE	High	Master Protein	Q8N9Z2	Coiled-coil domain-containing protein 71L OS=Homo sapiens OX=9606 GN=CCDC71L PE=1 SV=2	0	17.537	15	4	10	4	1	235	26.2	11.71	17.18	4	0	1.386	0.566483	0	115.4	84.6	High	High
FALSE	High	Master Protein	Q13435	Splicing factor 3B subunit 2 OS=Homo sapiens OX=9606 GN=SF3B2 PE=1 SV=2	0	430.842	40	31	458	31	1	895	100.2	5.67	1068.4	31	0	0.925	0.688322	13.52	115.3	84.7	High	High
FALSE	High	Master Protein	Q96KQ7	Histone-lysine N-methyltransferase EHMT2 OS=Homo sapiens OX=9606 GN=EHMT2 PE=1 SV=3	0	217.551	25	22	129	21	1	1210	132.3	5.45	286.78	22	0	0.828	0.452709	6.25	115.3	84.7	High	High
FALSE	High	Master Protein	Q12907	Vesicular integral-membrane protein VIP36 OS=Homo sapiens OX=9606 GN=LMAN2 PE=1 SV=1	0	102.512	30	8	124	8	1	356	40.2	6.95	260.39	8	0	0.734	0.0103744	1.59	115.3	84.7	High	High
FALSE	High	Master Protein	Q00613	Heat shock factor protein 1 OS=Homo sapiens OX=9606 GN=HSF1 PE=1 SV=1	0	79.571	17	7	27	6	1	529	57.2	5.19	57.28	7	0	1.007	0.993789	7.26	115.3	84.7	High	High	Acetyl [N-Term]
FALSE	High	Master Protein	Q8WY91	THAP domain-containing protein 4 OS=Homo sapiens OX=9606 GN=THAP4 PE=1 SV=2	0	60.856	17	6	12	6	1	577	62.9	9.28	34.57	6	0	1.071	0.944524	17.39	115.3	84.7	High	High
FALSE	High	Master Protein	Q8NBJ7	Sulfatase-modifying factor 2 OS=Homo sapiens OX=9606 GN=SUMF2 PE=1 SV=2	0	60.008	28	8	47	8	1	301	33.8	8	105.58	8	0	0.716	0.125925	0.84	115.3	84.7	High	High
FALSE	High	Master Protein	O75506	Heat shock factor-binding protein 1 OS=Homo sapiens OX=9606 GN=HSBP1 PE=1 SV=1	0	34.061	39	2	9	2	1	76	8.5	4.36	25.2	2	0	0.724	0.208676	5.32	115.3	84.7	High	High
FALSE	High	Master Protein	Q15843	NEDD8 OS=Homo sapiens OX=9606 GN=NEDD8 PE=1 SV=1	0	17.986	25	2	66	2	1	81	9.1	8.43	107.48	2	0	0.785	0.353948	37.4	115.3	84.7	High	High
FALSE	High	Master Protein	Q92623	Tetratricopeptide repeat protein 9A OS=Homo sapiens OX=9606 GN=TTC9 PE=1 SV=3	0	13.06	15	3	4	3	1	222	24.4	8.98	7.1	3	0	0.734	0.79486	0	115.3	84.7	High	High
FALSE	High	Master Protein	P98175	RNA-binding protein 10 OS=Homo sapiens OX=9606 GN=RBM10 PE=1 SV=3	0	168.598	30	19	177	17	1	930	103.5	5.97	411.58	19	1	0.855	0.500646	15.15	115.2	84.8	High	High
FALSE	High	Master Protein	Q8NEU8	DCC-interacting protein 13-beta OS=Homo sapiens OX=9606 GN=APPL2 PE=1 SV=3	0	104.015	21	10	36	10	1	664	74.4	4.94	75.98	10	0	0.77	0.512053	6.13	115.2	84.8	High	High
FALSE	High	Master Protein	Q2TAY7	WD40 repeat-containing protein SMU1 OS=Homo sapiens OX=9606 GN=SMU1 PE=1 SV=2	0	87.099	27	11	108	11	1	513	57.5	7.18	213.1	11	0	1.051	0.963459	6.99	115.2	84.8	High	High
FALSE	High	Master Protein	P42575	Caspase-2 OS=Homo sapiens OX=9606 GN=CASP2 PE=1 SV=2	0	64.622	25	7	15	7	1	452	50.7	6.81	28.8	7	0	0.763	0.828899	6.97	115.2	84.8	High	High
FALSE	High	Master Protein	P20340	Ras-related protein Rab-6A OS=Homo sapiens OX=9606 GN=RAB6A PE=1 SV=3	0	58.516	41	9	200	3	1	208	23.6	5.54	335.71	9	4	0.944	0.890399	10.12	115.2	84.8	High	High
FALSE	High	Master Protein	O43292	Glycosylphosphatidylinositol anchor attachment 1 protein OS=Homo sapiens OX=9606 GN=GPAA1 PE=1 SV=3	0	46.894	15	8	24	8	1	621	67.6	8.06	38.8	8	0	0.84	0.825751	4.35	115.2	84.8	High	High
FALSE	High	Master Protein	Q16555	Dihydropyrimidinase-related protein 2 OS=Homo sapiens OX=9606 GN=DPYSL2 PE=1 SV=1	0	295.222	54	20	198	16	1	572	62.3	6.38	508.81	20	5	0.728	0.00229903	3.93	115.1	84.9	High	High
FALSE	High	Master Protein	Q9NVM9	Integrator complex subunit 13 OS=Homo sapiens OX=9606 GN=INTS13 PE=1 SV=2	0	154.562	32	19	78	19	1	706	80.2	6.7	170.88	19	0	0.944	0.913204	15.43	115.1	84.9	High	High
FALSE	High	Master Protein	P46937	Transcriptional coactivator YAP1 OS=Homo sapiens OX=9606 GN=YAP1 PE=1 SV=2	0	106.52	34	10	59	9	1	504	54.4	5.17	156.29	10	1	0.791	0.367912	7.68	115.1	84.9	High	High
FALSE	High	Master Protein	Q6QNY0	Biogenesis of lysosome-related organelles complex 1 subunit 3 OS=Homo sapiens OX=9606 GN=BLOC1S3 PE=1 SV=1	0	32.402	25	5	21	5	1	202	21.2	5.15	44.69	5	0	0.792	0.685931	15.5	115.1	84.9	High	High
FALSE	High	Master Protein	Q92908	Transcription factor GATA-6 OS=Homo sapiens OX=9606 GN=GATA6 PE=1 SV=2	0	25.855	7	3	6	2	1	595	60	8.35	16.3	3	0	0.737	0.773583	0	115.1	84.9	High	High
FALSE	High	Master Protein	Q9ULP0	Protein NDRG4 OS=Homo sapiens OX=9606 GN=NDRG4 PE=1 SV=2	0	19.481	7	2	6	2	1	352	38.4	6.21	11.13	2	0				115.1	84.9	High	High
FALSE	High	Master Protein	Q9C0K7	STE20-related kinase adapter protein beta OS=Homo sapiens OX=9606 GN=STRADB PE=1 SV=1	0	14.078	7	2	3	2	1	418	47	7.01	8.47	2	0	0.737	0.842546	0	115.1	84.9	High	High
FALSE	High	Master Protein	Q9Y5Q3	Transcription factor MafB OS=Homo sapiens OX=9606 GN=MAFB PE=1 SV=2	0.001	9.322	7	2	2	2	1	323	35.8	7.64	4.91	2	0	0.737	0.808996	0	115.1	84.9	Peak Found	High
FALSE	High	Master Protein	P46821	Microtubule-associated protein 1B OS=Homo sapiens OX=9606 GN=MAP1B PE=1 SV=2	0	614.896	34	56	305	55	1	2468	270.5	4.81	777.66	56	1	0.774	0.0639041	9.19	115	85	High	High
FALSE	High	Master Protein	Q9HBK9	Arsenite methyltransferase OS=Homo sapiens OX=9606 GN=AS3MT PE=1 SV=3	0	106.682	39	14	92	14	1	375	41.7	6.2	203.57	14	0	0.975	0.973551	7.64	115	85	High	High
FALSE	High	Master Protein	Q92791	Endoplasmic reticulum protein SC65 OS=Homo sapiens OX=9606 GN=P3H4 PE=1 SV=1	0	83.052	28	10	39	10	1	437	50.3	4.77	75.51	10	0	1.163	0.829535	4.71	115	85	High	High
FALSE	High	Master Protein	P54252	Ataxin-3 OS=Homo sapiens OX=9606 GN=ATXN3 PE=1 SV=5	0	77.258	35	10	34	10	1	361	41.2	4.78	71.45	10	0	0.944	0.956865	18.59	115	85	High	High	Acetyl [N-Term]
FALSE	High	Master Protein	P17535	Transcription factor jun-D OS=Homo sapiens OX=9606 GN=JUND PE=1 SV=3	0	59.288	26	5	18	4	1	347	35.2	7.37	47.17	5	0	0.803	0.658286	22.73	115	85	High	High	Acetyl [N-Term]
FALSE	High	Master Protein	Q13683	Integrin alpha-7 OS=Homo sapiens OX=9606 GN=ITGA7 PE=1 SV=3	0	56.439	7	7	21	7	1	1181	128.9	5.73	42.94	7	0	0.763	0.602966	3.44	115	85	High	High
FALSE	High	Master Protein	Q9BYD3	39S ribosomal protein L4, mitochondrial OS=Homo sapiens OX=9606 GN=MRPL4 PE=1 SV=1	0	54.423	23	5	31	5	1	311	34.9	9.72	73.36	5	0	1.044	0.96415	7.72	115	85	High	High
FALSE	High	Master Protein	P14854	Cytochrome c oxidase subunit 6B1 OS=Homo sapiens OX=9606 GN=COX6B1 PE=1 SV=2	0	36.792	66	5	61	5	1	86	10.2	7.05	152.02	5	0	0.707	0.087778	8.11	115	85	High	High
FALSE	High	Master Protein	Q8TAD8	Smad nuclear-interacting protein 1 OS=Homo sapiens OX=9606 GN=SNIP1 PE=1 SV=1	0	33.547	17	6	24	6	1	396	45.8	9.99	30.8	6	0	0.828	0.743488	5	115	85	High	High
FALSE	High	Master Protein	P35241	Radixin OS=Homo sapiens OX=9606 GN=RDX PE=1 SV=1	0	197.316	33	19	362	13	1	583	68.5	6.37	715.25	19	0	0.968	0.919826	14.37	114.9	85.1	High	High
FALSE	High	Master Protein	Q8IYU8	Calcium uptake protein 2, mitochondrial OS=Homo sapiens OX=9606 GN=MICU2 PE=1 SV=2	0	109.363	31	9	63	9	1	434	49.6	9.09	165.8	9	0	0.763	0.289834	12.52	114.9	85.1	High	High
FALSE	High	Master Protein	Q9Y608	Leucine-rich repeat flightless-interacting protein 2 OS=Homo sapiens OX=9606 GN=LRRFIP2 PE=1 SV=1	0	69.463	13	9	47	8	1	721	82.1	6.95	91.36	9	0	1.028	0.980051	2.86	114.9	85.1	High	High
FALSE	High	Master Protein	Q86Y39	NADH dehydrogenase [ubiquinone] 1 alpha subcomplex subunit 11 OS=Homo sapiens OX=9606 GN=NDUFA11 PE=1 SV=3	0	56.106	40	3	36	3	1	141	14.8	8.72	90.19	3	0	0.735	0.264528	0.03	114.9	85.1	High	High
FALSE	High	Master Protein	Q9HB58	Sp110 nuclear body protein OS=Homo sapiens OX=9606 GN=SP110 PE=1 SV=5	0	49.014	14	6	12	6	1	689	78.3	8.87	27.15	6	0	0.914	0.9073	14.05	114.9	85.1	High	High
FALSE	High	Master Protein	O43805	Sjoegren syndrome nuclear autoantigen 1 OS=Homo sapiens OX=9606 GN=SSNA1 PE=1 SV=2	0	23.609	37	4	17	4	1	119	13.6	5.38	33.96	4	0	0.72	0.238985	1.49	114.9	85.1	High	High	Acetyl [N-Term]
FALSE	High	Master Protein	Q00973	Beta-1,4 N-acetylgalactosaminyltransferase 1 OS=Homo sapiens OX=9606 GN=B4GALNT1 PE=1 SV=2	0	14.017	4	2	5	2	1	533	58.8	8.69	8.93	2	0	0.74	0.844044	0	114.9	85.1	High	High
FALSE	High	Master Protein	P42568	Protein AF-9 OS=Homo sapiens OX=9606 GN=MLLT3 PE=1 SV=2	0.001	9.944	2	1	2	1	1	568	63.3	8.63	6.57	1	0	0.74	0.785296	0	114.9	85.1	High	High
FALSE	High	Master Protein	Q9Y519	Transmembrane protein 184B OS=Homo sapiens OX=9606 GN=TMEM184B PE=1 SV=2	0.001	8.494	5	2	4	2	1	407	45.5	6.89	4.14	2	0	0.776	0.86957	5.06	114.9	85.1	High	High
FALSE	High	Master Protein	Q92793	CREB-binding protein OS=Homo sapiens OX=9606 GN=CREBBP PE=1 SV=3	0	311.685	19	33	187	19	1	2442	265.2	8.53	446.66	33	14	0.862	0.526396	9.05	114.8	85.2	High	High
FALSE	High	Master Protein	Q14202	Zinc finger MYM-type protein 3 OS=Homo sapiens OX=9606 GN=ZMYM3 PE=1 SV=2	0	242.79	28	24	113	23	1	1370	152.3	6.35	248.18	24	0	0.802	0.441997	29.62	114.8	85.2	High	High
FALSE	High	Master Protein	Q9ULH0	Kinase D-interacting substrate of 220 kDa OS=Homo sapiens OX=9606 GN=KIDINS220 PE=1 SV=3	0	221.773	25	32	81	32	1	1771	196.4	6.62	186.57	32	0	1.032	0.979445	25.13	114.8	85.2	High	High
FALSE	High	Master Protein	Q07812	Apoptosis regulator BAX OS=Homo sapiens OX=9606 GN=BAX PE=1 SV=1	0	113.197	41	6	127	6	1	192	21.2	5.22	365.16	6	0	0.796	0.0443693	4.05	114.8	85.2	High	High	Acetyl [N-Term]
FALSE	High	Master Protein	Q9H6E4	Coiled-coil domain-containing protein 134 OS=Homo sapiens OX=9606 GN=CCDC134 PE=1 SV=1	0	74.823	35	8	71	8	1	229	26.5	8.85	161.63	8	0	0.838	0.590479	17.32	114.8	85.2	High	High
FALSE	High	Master Protein	O94923	D-glucuronyl C5-epimerase OS=Homo sapiens OX=9606 GN=GLCE PE=1 SV=3	0	66.868	18	10	26	10	1	617	70.1	8.97	46.01	10	0	0.864	0.835336	9.57	114.8	85.2	High	High
FALSE	High	Master Protein	P07858	Cathepsin B OS=Homo sapiens OX=9606 GN=CTSB PE=1 SV=3	0	55.405	24	7	51	7	1	339	37.8	6.3	79.83	7	0	0.854	0.562357	9.78	114.8	85.2	High	High
FALSE	High	Master Protein	Q15545	Transcription initiation factor TFIID subunit 7 OS=Homo sapiens OX=9606 GN=TAF7 PE=1 SV=1	0	40.915	20	6	14	6	1	349	40.2	5.2	30.2	6	0	0.907	0.950695	19.35	114.8	85.2	High	High
FALSE	High	Master Protein	Q9NRB3	Carbohydrate sulfotransferase 12 OS=Homo sapiens OX=9606 GN=CHST12 PE=2 SV=2	0	38.024	16	5	11	5	1	414	48.4	9.32	19.68	5	0	0.924	0.987564	9.89	114.8	85.2	High	High
FALSE	High	Master Protein	P17900	Ganglioside GM2 activator OS=Homo sapiens OX=9606 GN=GM2A PE=1 SV=4	0	36.804	29	5	37	5	1	193	20.8	5.31	67.04	5	0	0.606	0.00198291	8.67	114.8	85.2	High	High
FALSE	High	Master Protein	Q5VTL8	Pre-mRNA-splicing factor 38B OS=Homo sapiens OX=9606 GN=PRPF38B PE=1 SV=1	0	25.144	7	4	20	4	1	546	64.4	10.54	34.76	4	0	0.711	0.098341	5.46	114.8	85.2	High	High
FALSE	High	Master Protein	O75911	Short-chain dehydrogenase/reductase 3 OS=Homo sapiens OX=9606 GN=DHRS3 PE=1 SV=2	0	23.2	12	3	7	3	1	302	33.5	8.84	13.03	3	0	0.753	0.805114	2.99	114.8	85.2	High	High
FALSE	High	Master Protein	P03897	NADH-ubiquinone oxidoreductase chain 3 OS=Homo sapiens OX=9606 GN=MT-ND3 PE=1 SV=1	0	18.339	13	1	9	1	1	115	13.2	4.44	18.69	1	0	0.614	0.0182668	11.01	114.8	85.2	High	High
FALSE	High	Master Protein	Q9C0J8	pre-mRNA 3' end processing protein WDR33 OS=Homo sapiens OX=9606 GN=WDR33 PE=1 SV=2	0	224.213	26	21	191	21	1	1336	145.8	9.17	410.16	21	0	0.828	0.386241	16.92	114.7	85.3	High	High
FALSE	High	Master Protein	Q8IUI8	Cytokine receptor-like factor 3 OS=Homo sapiens OX=9606 GN=CRLF3 PE=1 SV=2	0	73.313	26	10	34	10	1	442	49.7	5.14	71.39	10	0	0.921	0.841601	15.16	114.7	85.3	High	High
FALSE	High	Master Protein	Q8WWI5	Choline transporter-like protein 1 OS=Homo sapiens OX=9606 GN=SLC44A1 PE=1 SV=1	0	67.57	14	8	35	8	1	657	73.3	8.6	73.91	8	0	0.778	0.295965	11.84	114.7	85.3	High	High
FALSE	High	Master Protein	Q9Y5Z4	Heme-binding protein 2 OS=Homo sapiens OX=9606 GN=HEBP2 PE=1 SV=1	0	56.033	37	6	41	6	1	205	22.9	4.63	96.16	6	0	0.726	0.112624	9.94	114.7	85.3	High	High
FALSE	High	Master Protein	O95674	Phosphatidate cytidylyltransferase 2 OS=Homo sapiens OX=9606 GN=CDS2 PE=1 SV=1	0	49.564	13	4	24	3	1	445	51.4	7.09	77.18	4	0	0.739	0.227454	0.84	114.7	85.3	High	High
FALSE	High	Master Protein	P42226	Signal transducer and activator of transcription 6 OS=Homo sapiens OX=9606 GN=STAT6 PE=1 SV=1	0	40.12	12	10	17	10	1	847	94.1	6.23	22.89	10	0	0.887	0.91225	5.96	114.7	85.3	High	High
FALSE	High	Master Protein	Q6PI78	Transmembrane protein 65 OS=Homo sapiens OX=9606 GN=TMEM65 PE=1 SV=2	0	37.456	22	5	24	5	1	240	25.5	8.6	48.85	5	0	0.851	0.68862	9.94	114.7	85.3	High	High
FALSE	High	Master Protein	Q8IWR1	Tripartite motif-containing protein 59 OS=Homo sapiens OX=9606 GN=TRIM59 PE=1 SV=1	0	11.975	5	1	2	1	1	403	47.1	6.81	8.64	1	0	0.744	0.871852	0	114.7	85.3	High	High
FALSE	High	Master Protein	Q96NT5	Proton-coupled folate transporter OS=Homo sapiens OX=9606 GN=SLC46A1 PE=1 SV=1	0.001	10.4	3	1	4	1	1	459	49.7	8.81	12.46	1	0	0.744	0.786681	0	114.7	85.3	High	High
FALSE	High	Master Protein	Q9UMR5	Lysosomal thioesterase PPT2 OS=Homo sapiens OX=9606 GN=PPT2 PE=1 SV=4	0.001	9.709	11	1	2	1	1	302	34.2	6.33	6.42	1	0	0.744	0.869665	0	114.7	85.3	High	High
FALSE	High	Master Protein	Q96RS6	NudC domain-containing protein 1 OS=Homo sapiens OX=9606 GN=NUDCD1 PE=1 SV=2	0	140.118	31	13	57	13	1	583	66.7	5.11	133.27	13	0	0.979	0.950695	25.03	114.6	85.4	High	High	Acetyl [N-Term]
FALSE	High	Master Protein	O75582	Ribosomal protein S6 kinase alpha-5 OS=Homo sapiens OX=9606 GN=RPS6KA5 PE=1 SV=1	0	120.146	21	12	33	12	1	802	89.8	7.11	66.94	12	0	0.963	0.985731	6.83	114.6	85.4	High	High	Acetyl [N-Term]
FALSE	High	Master Protein	P30044	Peroxiredoxin-5, mitochondrial OS=Homo sapiens OX=9606 GN=PRDX5 PE=1 SV=4	0	115.009	55	8	214	8	1	214	22.1	8.7	476.09	8	0	0.854	0.200082	2.64	114.6	85.4	High	High
FALSE	High	Master Protein	Q5F1R6	DnaJ homolog subfamily C member 21 OS=Homo sapiens OX=9606 GN=DNAJC21 PE=1 SV=2	0	82.621	22	8	54	8	1	531	62	5.47	146.57	8	0	0.937	0.926694	4.89	114.6	85.4	High	High
FALSE	High	Master Protein	Q9UBQ7	Glyoxylate reductase/hydroxypyruvate reductase OS=Homo sapiens OX=9606 GN=GRHPR PE=1 SV=1	0	79.374	30	7	77	7	1	328	35.6	7.39	208.54	7	0	0.79	0.307852	11.05	114.6	85.4	High	High
FALSE	High	Master Protein	Q8NDT2	Putative RNA-binding protein 15B OS=Homo sapiens OX=9606 GN=RBM15B PE=1 SV=3	0	77.424	20	14	44	12	1	890	97.1	9.85	74.44	14	0	0.723	0.217339	14.56	114.6	85.4	High	High
FALSE	High	Master Protein	O75063	Glycosaminoglycan xylosylkinase OS=Homo sapiens OX=9606 GN=FAM20B PE=1 SV=1	0	53.162	26	8	18	8	1	409	46.4	6.87	32.38	8	0	1.047	0.959945	33.4	114.6	85.4	High	High
FALSE	High	Master Protein	P10746	Uroporphyrinogen-III synthase OS=Homo sapiens OX=9606 GN=UROS PE=1 SV=1	0	33.04	19	4	12	4	1	265	28.6	5.48	29.51	4	0	0.758	0.627579	0.13	114.6	85.4	High	High
FALSE	High	Master Protein	Q08495	Dematin OS=Homo sapiens OX=9606 GN=DMTN PE=1 SV=3	0	31.49	15	6	14	5	1	405	45.5	8.88	28.19	6	0	0.704	0.655776	1.19	114.6	85.4	High	High
FALSE	High	Master Protein	Q9NR81	Rho guanine nucleotide exchange factor 3 OS=Homo sapiens OX=9606 GN=ARHGEF3 PE=1 SV=1	0.003	6.862	4	2	2	1	1	526	59.7	6.43	5.17	2	0	0.745	0.879431	0	114.6	85.4	High	Peak Found
FALSE	High	Master Protein	Q9UHI6	Probable ATP-dependent RNA helicase DDX20 OS=Homo sapiens OX=9606 GN=DDX20 PE=1 SV=2	0	143.216	27	17	77	17	1	824	92.2	6.95	180.1	17	0	1.108	0.871852	17.13	114.5	85.5	High	High
FALSE	High	Master Protein	P04792	Heat shock protein beta-1 OS=Homo sapiens OX=9606 GN=HSPB1 PE=1 SV=2	0	141.46	76	11	355	11	1	205	22.8	6.4	855.45	11	0	0.729	0.00060458	3.18	114.5	85.5	High	High
FALSE	High	Master Protein	Q14677	Clathrin interactor 1 OS=Homo sapiens OX=9606 GN=CLINT1 PE=1 SV=1	0	135.364	21	11	118	11	1	625	68.2	6.42	281.93	11	0	0.943	0.884525	6.25	114.5	85.5	High	High
FALSE	High	Master Protein	Q8IXI1	Mitochondrial Rho GTPase 2 OS=Homo sapiens OX=9606 GN=RHOT2 PE=1 SV=2	0	124.371	22	10	80	8	1	618	68.1	5.86	194.71	10	1	0.778	0.316004	5.51	114.5	85.5	High	High
FALSE	High	Master Protein	Q9H089	Large subunit GTPase 1 homolog OS=Homo sapiens OX=9606 GN=LSG1 PE=1 SV=2	0	102.405	22	14	62	14	1	658	75.2	6.38	135.69	14	0	1.155	0.782572	15.63	114.5	85.5	High	High
FALSE	High	Master Protein	Q9H9P8	L-2-hydroxyglutarate dehydrogenase, mitochondrial OS=Homo sapiens OX=9606 GN=L2HGDH PE=1 SV=3	0	93.532	30	11	41	11	1	463	50.3	8.15	85.99	11	0	0.911	0.871852	5.89	114.5	85.5	High	High
FALSE	High	Master Protein	Q9UMX5	Neudesin OS=Homo sapiens OX=9606 GN=NENF PE=1 SV=1	0	54.963	39	6	57	6	1	172	18.8	5.69	144.53	6	0	0.612	0.00629946	6.33	114.5	85.5	High	High
[truncated: 8,171 more rows]

## Sheet: Repeat 2
Checked	Protein FDR Confidence: Combined	Master	Accession	Description	Exp. q-value: Combined	Sum PEP Score	Coverage [%]	# Peptides	# PSMs	# Unique Peptides	# Protein Groups	# AAs	MW [kDa]	calc. pI	Score Sequest HT: Sequest HT	# Peptides (by Search Engine): Sequest HT	# Razor Peptides	Abundance Ratio: (Heavy) / (Light)	Abundance Ratio Adj. P-Value: (Heavy) / (Light)	Abundance Ratio Variability [%]: (Heavy) / (Light)	Abundances (Grouped): Light	Abundances (Grouped): Heavy	Found in Sample: [S3] F2: Light, Sample	Found in Sample: [S4] F2: Heavy, Sample	Modifications
FALSE	High	Master Protein	Q09666	Neuroblast differentiation-associated protein AHNAK OS=Homo sapiens OX=9606 GN=AHNAK PE=1 SV=2	0	3022.13	73	247	3365	246	1	5890	628.7	6.15	7728.06	247	1	1.145	0.904324	8.08	94.1	105.9	High	High
FALSE	High	Master Protein	Q15149	Plectin OS=Homo sapiens OX=9606 GN=PLEC PE=1 SV=3	0	2242.13	51	240	1830	232	1	4684	531.5	5.96	4231.56	240	9	1.088	0.981933	12.48	96.6	103.4	High	High
FALSE	High	Master Protein	P21333	Filamin-A OS=Homo sapiens OX=9606 GN=FLNA PE=1 SV=4	0	2017.87	70	134	2306	121	1	2647	280.6	6.06	6105.57	134	13	1.196	0.805473	9.18	91	109	High	High
FALSE	High	Master Protein	Q14204	Cytoplasmic dynein 1 heavy chain 1 OS=Homo sapiens OX=9606 GN=DYNC1H1 PE=1 SV=5	0	1889.88	43	182	1522	182	1	4646	532.1	6.4	3291.31	182	0	1.097	0.969879	12.01	95.6	104.4	High	High
FALSE	High	Master Protein	P78527	DNA-dependent protein kinase catalytic subunit OS=Homo sapiens OX=9606 GN=PRKDC PE=1 SV=3	0	1863.62	43	176	1765	175	1	4128	468.8	7.12	4080.81	176	2	0.896	0.568806	8.01	106.9	93.1	High	High
FALSE	High	Master Protein	Q9UPN3	Microtubule-actin cross-linking factor 1, isoforms 1/2/3/5 OS=Homo sapiens OX=9606 GN=MACF1 PE=1 SV=4	0	1815.89	32	207	971	201	1	7388	837.8	5.39	1917.79	207	5	1	0.907987	18.52	103.9	96.1	High	High
FALSE	High	Master Protein	Q13813	Spectrin alpha chain, non-erythrocytic 1 OS=Homo sapiens OX=9606 GN=SPTAN1 PE=1 SV=3	0	1752.83	60	138	1251	138	1	2472	284.4	5.35	3171.57	138	0	0.892	0.549358	8.67	107.4	92.6	High	High
FALSE	High	Master Protein	P35579	Myosin-9 OS=Homo sapiens OX=9606 GN=MYH9 PE=1 SV=4	0	1750.51	58	114	1660	89	1	1960	226.4	5.6	4240.07	114	26	1.414	0.190606	14.7	89.6	110.4	High	High
FALSE	High	Master Protein	O75369	Filamin-B OS=Homo sapiens OX=9606 GN=FLNB PE=1 SV=2	0	1565.71	62	128	1295	116	1	2602	278	5.73	3067.48	128	4	1.017	0.932937	12.2	100.9	99.1	High	High
FALSE	High	Master Protein	Q14315	Filamin-C OS=Homo sapiens OX=9606 GN=FLNC PE=1 SV=3	0	1478	57	124	1356	108	1	2725	290.8	5.97	3229.13	124	1	1.365	0.297816	10.23	85.9	114.1	High	High
FALSE	High	Master Protein	P46013	Proliferation marker protein Ki-67 OS=Homo sapiens OX=9606 GN=MKI67 PE=1 SV=2	0	1438.78	49	132	1016	132	1	3256	358.5	9.45	2286.01	132	0	0.877	0.480496	12.39	108.1	91.9	High	High
FALSE	High	Master Protein	Q01082	Spectrin beta chain, non-erythrocytic 1 OS=Homo sapiens OX=9606 GN=SPTBN1 PE=1 SV=2	0	1435.54	57	119	1098	108	1	2364	274.4	5.57	2697.51	119	9	0.926	0.700963	8.28	102.4	97.6	High	High
FALSE	High	Master Protein	P49792	E3 SUMO-protein ligase RanBP2 OS=Homo sapiens OX=9606 GN=RANBP2 PE=1 SV=2	0	1422.51	51	137	1012	99	1	3224	358	6.2	2248.43	137	34	0.992	0.895359	13.47	100.2	99.8	High	High
FALSE	High	Master Protein	Q14980	Nuclear mitotic apparatus protein 1 OS=Homo sapiens OX=9606 GN=NUMA1 PE=1 SV=2	0	1382.55	57	117	1267	116	1	2115	238.1	5.78	3333.27	117	1	0.85	0.355392	6.85	106.8	93.2	High	High
FALSE	High	Master Protein	Q9Y490	Talin-1 OS=Homo sapiens OX=9606 GN=TLN1 PE=1 SV=3	0	1343.01	56	109	1034	99	1	2541	269.6	6.07	2578.02	109	11	1.11	0.952542	19.33	91.3	108.7	High	High
FALSE	High	Master Protein	Q8WXH0	Nesprin-2 OS=Homo sapiens OX=9606 GN=SYNE2 PE=1 SV=3	0	1336.49	29	188	647	186	1	6885	795.9	5.36	1106.3	188	2	0.929	0.860824	20.09	111.8	88.2	High	High
FALSE	High	Master Protein	P49327	Fatty acid synthase OS=Homo sapiens OX=9606 GN=FASN PE=1 SV=3	0	1291.35	50	100	1093	98	1	2511	273.3	6.44	2783.34	100	2	1.124	0.932937	9.07	95.9	104.1	High	High	Acetyl [N-Term]
FALSE	High	Master Protein	P35580	Myosin-10 OS=Homo sapiens OX=9606 GN=MYH10 PE=1 SV=3	0	1285.48	54	106	1017	81	1	1976	228.9	5.54	2557.02	106	8	1.045	0.974604	14.73	97.1	102.9	High	High
FALSE	High	Master Protein	Q14789	Golgin subfamily B member 1 OS=Homo sapiens OX=9606 GN=GOLGB1 PE=1 SV=2	0	1241.61	50	148	708	147	1	3259	375.8	5	1421.93	148	1	0.917	0.654332	16.76	111.5	88.5	High	High
FALSE	High	Master Protein	Q02952	A-kinase anchor protein 12 OS=Homo sapiens OX=9606 GN=AKAP12 PE=1 SV=4	0	1228.09	63	81	821	81	1	1782	191.4	4.41	2129.12	81	0	1.139	0.915855	18.21	93.3	106.7	High	High
FALSE	High	Master Protein	P15924	Desmoplakin OS=Homo sapiens OX=9606 GN=DSP PE=1 SV=3	0	1222.73	49	149	1035	147	1	2871	331.6	6.81	1949.67	149	2	1.118	0.941754	16.34	97.7	102.3	High	High
FALSE	High	Master Protein	Q00610	Clathrin heavy chain 1 OS=Homo sapiens OX=9606 GN=CLTC PE=1 SV=5	0	1156.85	53	81	1116	62	1	1675	191.5	5.69	2844.33	81	19	1.117	0.943129	9.09	94.8	105.2	High	High
FALSE	High	Master Protein	P58107	Epiplakin OS=Homo sapiens OX=9606 GN=EPPK1 PE=1 SV=2	0	1082.34	54	111	838	105	1	5090	555.3	5.6	1922.21	111	0	1.332	0.392521	24.17	91	109	High	High
FALSE	High	Master Protein	Q03001	Dystonin OS=Homo sapiens OX=9606 GN=DST PE=1 SV=4	0	1073.09	23	155	494	149	1	7570	860.1	5.25	795.66	155	1	0.967	0.952204	19.23	102.7	97.3	High	High
FALSE	High	Master Protein	Q7Z6Z7	E3 ubiquitin-protein ligase HUWE1 OS=Homo sapiens OX=9606 GN=HUWE1 PE=1 SV=3	0	1061.67	32	111	663	111	1	4374	481.6	5.22	1489.59	111	0	1.041	0.96935	15.39	93.9	106.1	High	High
FALSE	High	Master Protein	Q5T4S7	E3 ubiquitin-protein ligase UBR4 OS=Homo sapiens OX=9606 GN=UBR4 PE=1 SV=1	0	999.565	26	116	584	114	1	5183	573.5	6.04	1167.24	116	2	1.167	0.82119	15.88	93.5	106.5	High	High
[truncated: 9,670 more rows]

## Sheet: PRMT7-regulated proteins
Proteins positively-regulated by PRMT7			Proteins negatively-regulated by PRMT7
[truncated: 1,103 more rows]
