# Supplementary material for: Profiling PRMT methylome reveals roles of hnRNPA1 arginine methylation in RNA splicing and cell growth
Source: Nat Commun. 2021 Mar 29;12:1946. doi: 10.1038/s41467-021-21963-1 (PMC8007824; doi:10.1038/s41467-021-21963-1)
Supplement: Supplementary file 6 — Supplementary Data 4 [file 41467_2021_21963_MOESM6_ESM.xlsx]

## Sheet: GO analysis of PRMT7methylome
GroupID	Category	Term	Description	LogP	Log(q-value)	InTerm_InList	Genes	Symbols
1_Summary	GO Biological Processes	GO:0006397	mRNA processing	-27.5478	-23.3472	37/541	3178,3181,3188,3190,3192,4670,4904,5411,5935,6421,6426,6430,6628,6651,7536,9733,10189,10236,10657,10898,10992,11100,11325,22794,22913,23435,23524,24144,26097,26528,26993,54439,55339,170506,220988,284695,494115	HNRNPA1,HNRNPA2B1,HNRNPH2,HNRNPK,HNRNPU,HNRNPM,YBX1,PNN,RBM3,SFPQ,SRSF1,SRSF5,SNRPB,SON,SF1,SART3,ALYREF,HNRNPR,KHDRBS1,CPSF4,SF3B2,HNRNPUL1,DDX42,CASC3,RALY,TARDBP,SRRM2,TFIP11,CHTOP,DAZAP1,AKAP8L,RBM27,WDR33,DHX36,HNRNPA3,ZNF326,RBMXL1
1_Member	GO Biological Processes	GO:0006397	mRNA processing	-27.5478	-23.3472	37/541	3178,3181,3188,3190,3192,4670,4904,5411,5935,6421,6426,6430,6628,6651,7536,9733,10189,10236,10657,10898,10992,11100,11325,22794,22913,23435,23524,24144,26097,26528,26993,54439,55339,170506,220988,284695,494115	HNRNPA1,HNRNPA2B1,HNRNPH2,HNRNPK,HNRNPU,HNRNPM,YBX1,PNN,RBM3,SFPQ,SRSF1,SRSF5,SNRPB,SON,SF1,SART3,ALYREF,HNRNPR,KHDRBS1,CPSF4,SF3B2,HNRNPUL1,DDX42,CASC3,RALY,TARDBP,SRRM2,TFIP11,CHTOP,DAZAP1,AKAP8L,RBM27,WDR33,DHX36,HNRNPA3,ZNF326,RBMXL1
1_Member	GO Biological Processes	GO:0008380	RNA splicing	-26.0689	-22.1693	34/469	3178,3181,3188,3190,3192,4670,4904,5411,5935,6421,6426,6430,6628,6651,7536,9733,10189,10236,10657,10898,10992,11100,11325,22794,22913,23435,23524,24144,26528,26993,55339,220988,284695,494115	HNRNPA1,HNRNPA2B1,HNRNPH2,HNRNPK,HNRNPU,HNRNPM,YBX1,PNN,RBM3,SFPQ,SRSF1,SRSF5,SNRPB,SON,SF1,SART3,ALYREF,HNRNPR,KHDRBS1,CPSF4,SF3B2,HNRNPUL1,DDX42,CASC3,RALY,TARDBP,SRRM2,TFIP11,DAZAP1,AKAP8L,WDR33,HNRNPA3,ZNF326,RBMXL1
1_Member	GO Biological Processes	GO:0000377	RNA splicing, via transesterification reactions with bulged adenosine as nucleophile	-25.2971	-21.6986	31/379	3178,3181,3188,3190,3192,4670,4904,5411,5935,6421,6426,6430,6628,6651,7536,9733,10189,10236,10657,10898,10992,11100,11325,22794,22913,23524,24144,26528,55339,220988,494115	HNRNPA1,HNRNPA2B1,HNRNPH2,HNRNPK,HNRNPU,HNRNPM,YBX1,PNN,RBM3,SFPQ,SRSF1,SRSF5,SNRPB,SON,SF1,SART3,ALYREF,HNRNPR,KHDRBS1,CPSF4,SF3B2,HNRNPUL1,DDX42,CASC3,RALY,SRRM2,TFIP11,DAZAP1,WDR33,HNRNPA3,RBMXL1
1_Member	GO Biological Processes	GO:0000398	mRNA splicing, via spliceosome	-25.2971	-21.6986	31/379	3178,3181,3188,3190,3192,4670,4904,5411,5935,6421,6426,6430,6628,6651,7536,9733,10189,10236,10657,10898,10992,11100,11325,22794,22913,23524,24144,26528,55339,220988,494115	HNRNPA1,HNRNPA2B1,HNRNPH2,HNRNPK,HNRNPU,HNRNPM,YBX1,PNN,RBM3,SFPQ,SRSF1,SRSF5,SNRPB,SON,SF1,SART3,ALYREF,HNRNPR,KHDRBS1,CPSF4,SF3B2,HNRNPUL1,DDX42,CASC3,RALY,SRRM2,TFIP11,DAZAP1,WDR33,HNRNPA3,RBMXL1
1_Member	GO Biological Processes	GO:0000375	RNA splicing, via transesterification reactions	-25.1928	-21.6912	31/382	3178,3181,3188,3190,3192,4670,4904,5411,5935,6421,6426,6430,6628,6651,7536,9733,10189,10236,10657,10898,10992,11100,11325,22794,22913,23524,24144,26528,55339,220988,494115	HNRNPA1,HNRNPA2B1,HNRNPH2,HNRNPK,HNRNPU,HNRNPM,YBX1,PNN,RBM3,SFPQ,SRSF1,SRSF5,SNRPB,SON,SF1,SART3,ALYREF,HNRNPR,KHDRBS1,CPSF4,SF3B2,HNRNPUL1,DDX42,CASC3,RALY,SRRM2,TFIP11,DAZAP1,WDR33,HNRNPA3,RBMXL1
1_Member	GO Biological Processes	GO:0050684	regulation of mRNA processing	-12.8548	-9.933	14/137	3178,3181,3190,3192,5935,6426,6430,6651,9733,10657,10898,26528,170506,494115	HNRNPA1,HNRNPA2B1,HNRNPK,HNRNPU,RBM3,SRSF1,SRSF5,SON,SART3,KHDRBS1,CPSF4,DAZAP1,DHX36,RBMXL1
1_Member	GO Biological Processes	GO:0048024	regulation of mRNA splicing, via spliceosome	-12.0357	-9.19684	12/98	3178,3181,3190,3192,5935,6426,6430,6651,9733,10657,26528,494115	HNRNPA1,HNRNPA2B1,HNRNPK,HNRNPU,RBM3,SRSF1,SRSF5,SON,SART3,KHDRBS1,DAZAP1,RBMXL1
1_Member	GO Biological Processes	GO:0043484	regulation of RNA splicing	-11.6349	-8.91146	13/135	3178,3181,3190,3192,5935,6426,6430,6651,9733,10657,26528,284695,494115	HNRNPA1,HNRNPA2B1,HNRNPK,HNRNPU,RBM3,SRSF1,SRSF5,SON,SART3,KHDRBS1,DAZAP1,ZNF326,RBMXL1
1_Member	GO Biological Processes	GO:0000380	alternative mRNA splicing, via spliceosome	-7.66204	-5.08471	8/76	3178,3192,4670,6421,6426,6430,9733,10657	HNRNPA1,HNRNPU,HNRNPM,SFPQ,SRSF1,SRSF5,SART3,KHDRBS1
1_Member	GO Biological Processes	GO:0000381	regulation of alternative mRNA splicing, via spliceosome	-5.533	-3.12541	6/65	3178,3192,6426,6430,9733,10657	HNRNPA1,HNRNPU,SRSF1,SRSF5,SART3,KHDRBS1
2_Summary	GO Biological Processes	GO:1903311	regulation of mRNA metabolic process	-23.4677	-20.0452	28/324	1981,3178,3181,3190,3192,3842,4670,4904,5935,6426,6430,6651,7431,8531,8761,9513,9698,9733,10236,10657,10898,23034,23112,23435,26528,55095,170506,494115,23293,6204,22794,3607,5903,7175,9883,56896,221937,1937,4076,6311,8661,51187	EIF4G1,HNRNPA1,HNRNPA2B1,HNRNPK,HNRNPU,TNPO1,HNRNPM,YBX1,RBM3,SRSF1,SRSF5,SON,VIM,YBX3,PABPC4,FXR2,PUM1,SART3,HNRNPR,KHDRBS1,CPSF4,SAMD4A,TNRC6B,TARDBP,DAZAP1,SAMD4B,DHX36,RBMXL1,SMG6,RPS10,CASC3,FOXK2,RANBP2,TPR,POM121,DPYSL5,FOXK1,EEF1G,CAPRIN1,ATXN2,EIF3A,RSL24D1
2_Member	GO Biological Processes	GO:1903311	regulation of mRNA metabolic process	-23.4677	-20.0452	28/324	1981,3178,3181,3190,3192,3842,4670,4904,5935,6426,6430,6651,7431,8531,8761,9513,9698,9733,10236,10657,10898,23034,23112,23435,26528,55095,170506,494115	EIF4G1,HNRNPA1,HNRNPA2B1,HNRNPK,HNRNPU,TNPO1,HNRNPM,YBX1,RBM3,SRSF1,SRSF5,SON,VIM,YBX3,PABPC4,FXR2,PUM1,SART3,HNRNPR,KHDRBS1,CPSF4,SAMD4A,TNRC6B,TARDBP,DAZAP1,SAMD4B,DHX36,RBMXL1
2_Member	GO Biological Processes	GO:0043487	regulation of RNA stability	-13.5563	-10.5599	16/183	1981,3192,3842,4670,4904,7431,8531,8761,9513,9698,10236,23034,23293,23435,55095,170506	EIF4G1,HNRNPU,TNPO1,HNRNPM,YBX1,VIM,YBX3,PABPC4,FXR2,PUM1,HNRNPR,SAMD4A,SMG6,TARDBP,SAMD4B,DHX36
2_Member	GO Biological Processes	GO:0061013	regulation of mRNA catabolic process	-12.9857	-10.0404	16/199	1981,3192,3842,4670,4904,7431,8531,8761,9513,9698,10236,23034,23112,23435,55095,170506	EIF4G1,HNRNPU,TNPO1,HNRNPM,YBX1,VIM,YBX3,PABPC4,FXR2,PUM1,HNRNPR,SAMD4A,TNRC6B,TARDBP,SAMD4B,DHX36
2_Member	GO Biological Processes	GO:0043488	regulation of mRNA stability	-12.5347	-9.67658	15/177	1981,3192,3842,4670,4904,7431,8531,8761,9513,9698,10236,23034,23435,55095,170506	EIF4G1,HNRNPU,TNPO1,HNRNPM,YBX1,VIM,YBX3,PABPC4,FXR2,PUM1,HNRNPR,SAMD4A,TARDBP,SAMD4B,DHX36
2_Member	GO Biological Processes	GO:0006402	mRNA catabolic process	-11.8983	-9.11958	19/367	1981,3192,3842,4670,4904,6204,7431,8531,8761,9513,9698,10236,22794,23034,23112,23293,23435,55095,170506	EIF4G1,HNRNPU,TNPO1,HNRNPM,YBX1,RPS10,VIM,YBX3,PABPC4,FXR2,PUM1,HNRNPR,CASC3,SAMD4A,TNRC6B,SMG6,TARDBP,SAMD4B,DHX36
2_Member	GO Biological Processes	GO:0046700	heterocycle catabolic process	-11.8865	-9.11958	25/705	1981,3192,3607,3842,4670,4904,5903,6204,7175,7431,8531,8761,9513,9698,9883,10236,22794,23034,23112,23293,23435,55095,56896,170506,221937	EIF4G1,HNRNPU,FOXK2,TNPO1,HNRNPM,YBX1,RANBP2,RPS10,TPR,VIM,YBX3,PABPC4,FXR2,PUM1,POM121,HNRNPR,CASC3,SAMD4A,TNRC6B,SMG6,TARDBP,SAMD4B,DPYSL5,DHX36,FOXK1
2_Member	GO Biological Processes	GO:0044270	cellular nitrogen compound catabolic process	-11.873	-9.11958	25/706	1981,3192,3607,3842,4670,4904,5903,6204,7175,7431,8531,8761,9513,9698,9883,10236,22794,23034,23112,23293,23435,55095,56896,170506,221937	EIF4G1,HNRNPU,FOXK2,TNPO1,HNRNPM,YBX1,RANBP2,RPS10,TPR,VIM,YBX3,PABPC4,FXR2,PUM1,POM121,HNRNPR,CASC3,SAMD4A,TNRC6B,SMG6,TARDBP,SAMD4B,DPYSL5,DHX36,FOXK1
2_Member	GO Biological Processes	GO:0034655	nucleobase-containing compound catabolic process	-11.7564	-9.01824	24/652	1981,3192,3607,3842,4670,4904,5903,6204,7175,7431,8531,8761,9513,9698,9883,10236,22794,23034,23112,23293,23435,55095,170506,221937	EIF4G1,HNRNPU,FOXK2,TNPO1,HNRNPM,YBX1,RANBP2,RPS10,TPR,VIM,YBX3,PABPC4,FXR2,PUM1,POM121,HNRNPR,CASC3,SAMD4A,TNRC6B,SMG6,TARDBP,SAMD4B,DHX36,FOXK1
2_Member	GO Biological Processes	GO:0006401	RNA catabolic process	-11.2442	-8.55706	19/400	1981,3192,3842,4670,4904,6204,7431,8531,8761,9513,9698,10236,22794,23034,23112,23293,23435,55095,170506	EIF4G1,HNRNPU,TNPO1,HNRNPM,YBX1,RPS10,VIM,YBX3,PABPC4,FXR2,PUM1,HNRNPR,CASC3,SAMD4A,TNRC6B,SMG6,TARDBP,SAMD4B,DHX36
2_Member	GO Biological Processes	GO:1901361	organic cyclic compound catabolic process	-11.2391	-8.55706	25/755	1981,3192,3607,3842,4670,4904,5903,6204,7175,7431,8531,8761,9513,9698,9883,10236,22794,23034,23112,23293,23435,55095,56896,170506,221937	EIF4G1,HNRNPU,FOXK2,TNPO1,HNRNPM,YBX1,RANBP2,RPS10,TPR,VIM,YBX3,PABPC4,FXR2,PUM1,POM121,HNRNPR,CASC3,SAMD4A,TNRC6B,SMG6,TARDBP,SAMD4B,DPYSL5,DHX36,FOXK1
2_Member	GO Biological Processes	GO:0019439	aromatic compound catabolic process	-10.8913	-8.22223	24/717	1981,3192,3607,3842,4670,4904,5903,6204,7175,7431,8531,8761,9513,9698,9883,10236,22794,23034,23112,23293,23435,55095,170506,221937	EIF4G1,HNRNPU,FOXK2,TNPO1,HNRNPM,YBX1,RANBP2,RPS10,TPR,VIM,YBX3,PABPC4,FXR2,PUM1,POM121,HNRNPR,CASC3,SAMD4A,TNRC6B,SMG6,TARDBP,SAMD4B,DHX36,FOXK1
2_Member	GO Biological Processes	GO:0006412	translation	-8.54005	-5.93054	21/715	1937,1981,4076,5935,6204,6311,7175,7431,8531,8661,8761,9513,9698,10236,10657,22794,23034,23112,51187,55095,170506	EEF1G,EIF4G1,CAPRIN1,RBM3,RPS10,ATXN2,TPR,VIM,YBX3,EIF3A,PABPC4,FXR2,PUM1,HNRNPR,KHDRBS1,CASC3,SAMD4A,TNRC6B,RSL24D1,SAMD4B,DHX36
2_Member	GO Biological Processes	GO:0043043	peptide biosynthetic process	-8.27796	-5.67945	21/740	1937,1981,4076,5935,6204,6311,7175,7431,8531,8661,8761,9513,9698,10236,10657,22794,23034,23112,51187,55095,170506	EEF1G,EIF4G1,CAPRIN1,RBM3,RPS10,ATXN2,TPR,VIM,YBX3,EIF3A,PABPC4,FXR2,PUM1,HNRNPR,KHDRBS1,CASC3,SAMD4A,TNRC6B,RSL24D1,SAMD4B,DHX36
2_Member	GO Biological Processes	GO:0006417	regulation of translation	-8.07764	-5.48985	16/425	1981,4076,5935,6311,7175,7431,8531,9513,9698,10236,10657,22794,23034,23112,55095,170506	EIF4G1,CAPRIN1,RBM3,ATXN2,TPR,VIM,YBX3,FXR2,PUM1,HNRNPR,KHDRBS1,CASC3,SAMD4A,TNRC6B,SAMD4B,DHX36
2_Member	GO Biological Processes	GO:0034248	regulation of cellular amide metabolic process	-7.29233	-4.74497	16/484	1981,4076,5935,6311,7175,7431,8531,9513,9698,10236,10657,22794,23034,23112,55095,170506	EIF4G1,CAPRIN1,RBM3,ATXN2,TPR,VIM,YBX3,FXR2,PUM1,HNRNPR,KHDRBS1,CASC3,SAMD4A,TNRC6B,SAMD4B,DHX36
2_Member	GO Biological Processes	GO:0017148	negative regulation of translation	-7.14878	-4.6384	11/209	1981,4076,5935,7175,9513,9698,10236,23034,23112,55095,170506	EIF4G1,CAPRIN1,RBM3,TPR,FXR2,PUM1,HNRNPR,SAMD4A,TNRC6B,SAMD4B,DHX36
2_Member	GO Biological Processes	GO:0034249	negative regulation of cellular amide metabolic process	-6.74717	-4.27898	11/229	1981,4076,5935,7175,9513,9698,10236,23034,23112,55095,170506	EIF4G1,CAPRIN1,RBM3,TPR,FXR2,PUM1,HNRNPR,SAMD4A,TNRC6B,SAMD4B,DHX36
3_Summary	GO Biological Processes	GO:0006403	RNA localization	-19.3451	-15.9896	22/231	3178,3181,3192,5903,6311,6421,6426,6430,7175,9883,10189,10574,10657,10898,22794,23293,26097,26993,54439,55339,170506,220988,3842,5514,6628,23435,30000,57506,84445,84934	HNRNPA1,HNRNPA2B1,HNRNPU,RANBP2,ATXN2,SFPQ,SRSF1,SRSF5,TPR,POM121,ALYREF,CCT7,KHDRBS1,CPSF4,CASC3,SMG6,CHTOP,AKAP8L,RBM27,WDR33,DHX36,HNRNPA3,TNPO1,PPP1R10,SNRPB,TARDBP,TNPO2,MAVS,LZTS2,RITA1
3_Member	GO Biological Processes	GO:0006403	RNA localization	-19.3451	-15.9896	22/231	3178,3181,3192,5903,6311,6421,6426,6430,7175,9883,10189,10574,10657,10898,22794,23293,26097,26993,54439,55339,170506,220988	HNRNPA1,HNRNPA2B1,HNRNPU,RANBP2,ATXN2,SFPQ,SRSF1,SRSF5,TPR,POM121,ALYREF,CCT7,KHDRBS1,CPSF4,CASC3,SMG6,CHTOP,AKAP8L,RBM27,WDR33,DHX36,HNRNPA3
3_Member	GO Biological Processes	GO:0050657	nucleic acid transport	-18.3343	-15.088	20/193	3178,3181,3192,5903,6311,6421,6426,6430,7175,9883,10189,10657,10898,22794,23293,26097,26993,54439,55339,220988	HNRNPA1,HNRNPA2B1,HNRNPU,RANBP2,ATXN2,SFPQ,SRSF1,SRSF5,TPR,POM121,ALYREF,KHDRBS1,CPSF4,CASC3,SMG6,CHTOP,AKAP8L,RBM27,WDR33,HNRNPA3
3_Member	GO Biological Processes	GO:0050658	RNA transport	-18.3343	-15.088	20/193	3178,3181,3192,5903,6311,6421,6426,6430,7175,9883,10189,10657,10898,22794,23293,26097,26993,54439,55339,220988	HNRNPA1,HNRNPA2B1,HNRNPU,RANBP2,ATXN2,SFPQ,SRSF1,SRSF5,TPR,POM121,ALYREF,KHDRBS1,CPSF4,CASC3,SMG6,CHTOP,AKAP8L,RBM27,WDR33,HNRNPA3
3_Member	GO Biological Processes	GO:0051236	establishment of RNA localization	-18.2	-14.9994	20/196	3178,3181,3192,5903,6311,6421,6426,6430,7175,9883,10189,10657,10898,22794,23293,26097,26993,54439,55339,220988	HNRNPA1,HNRNPA2B1,HNRNPU,RANBP2,ATXN2,SFPQ,SRSF1,SRSF5,TPR,POM121,ALYREF,KHDRBS1,CPSF4,CASC3,SMG6,CHTOP,AKAP8L,RBM27,WDR33,HNRNPA3
3_Member	GO Biological Processes	GO:0006913	nucleocytoplasmic transport	-17.9494	-14.7902	24/343	3178,3181,3842,5514,5903,6426,6430,6628,7175,9883,10189,10657,10898,22794,23293,23435,26097,26993,30000,54439,55339,57506,84445,84934	HNRNPA1,HNRNPA2B1,TNPO1,PPP1R10,RANBP2,SRSF1,SRSF5,SNRPB,TPR,POM121,ALYREF,KHDRBS1,CPSF4,CASC3,SMG6,TARDBP,CHTOP,AKAP8L,TNPO2,RBM27,WDR33,MAVS,LZTS2,RITA1
3_Member	GO Biological Processes	GO:0051169	nuclear transport	-17.862	-14.7406	24/346	3178,3181,3842,5514,5903,6426,6430,6628,7175,9883,10189,10657,10898,22794,23293,23435,26097,26993,30000,54439,55339,57506,84445,84934	HNRNPA1,HNRNPA2B1,TNPO1,PPP1R10,RANBP2,SRSF1,SRSF5,SNRPB,TPR,POM121,ALYREF,KHDRBS1,CPSF4,CASC3,SMG6,TARDBP,CHTOP,AKAP8L,TNPO2,RBM27,WDR33,MAVS,LZTS2,RITA1
3_Member	GO Biological Processes	GO:0015931	nucleobase-containing compound transport	-16.4206	-13.3339	20/241	3178,3181,3192,5903,6311,6421,6426,6430,7175,9883,10189,10657,10898,22794,23293,26097,26993,54439,55339,220988	HNRNPA1,HNRNPA2B1,HNRNPU,RANBP2,ATXN2,SFPQ,SRSF1,SRSF5,TPR,POM121,ALYREF,KHDRBS1,CPSF4,CASC3,SMG6,CHTOP,AKAP8L,RBM27,WDR33,HNRNPA3
3_Member	GO Biological Processes	GO:0006405	RNA export from nucleus	-15.6709	-12.641	16/135	3178,3181,5903,6426,6430,7175,9883,10189,10657,10898,22794,23293,26097,26993,54439,55339	HNRNPA1,HNRNPA2B1,RANBP2,SRSF1,SRSF5,TPR,POM121,ALYREF,KHDRBS1,CPSF4,CASC3,SMG6,CHTOP,AKAP8L,RBM27,WDR33
3_Member	GO Biological Processes	GO:0051168	nuclear export	-15.6655	-12.641	18/194	3178,3181,5903,6426,6430,7175,9883,10189,10657,10898,22794,23293,26097,26993,54439,55339,84445,84934	HNRNPA1,HNRNPA2B1,RANBP2,SRSF1,SRSF5,TPR,POM121,ALYREF,KHDRBS1,CPSF4,CASC3,SMG6,CHTOP,AKAP8L,RBM27,WDR33,LZTS2,RITA1
3_Member	GO Biological Processes	GO:0051028	mRNA transport	-13.5154	-10.5452	15/152	3178,3181,5903,6426,6430,7175,9883,10189,10898,22794,23293,26097,26993,55339,220988	HNRNPA1,HNRNPA2B1,RANBP2,SRSF1,SRSF5,TPR,POM121,ALYREF,CPSF4,CASC3,SMG6,CHTOP,AKAP8L,WDR33,HNRNPA3
3_Member	GO Biological Processes	GO:0006406	mRNA export from nucleus	-12.744	-9.86565	13/111	3181,5903,6426,6430,7175,9883,10189,10898,22794,23293,26097,26993,55339	HNRNPA2B1,RANBP2,SRSF1,SRSF5,TPR,POM121,ALYREF,CPSF4,CASC3,SMG6,CHTOP,AKAP8L,WDR33
3_Member	GO Biological Processes	GO:0071427	mRNA-containing ribonucleoprotein complex export from nucleus	-12.744	-9.86565	13/111	3181,5903,6426,6430,7175,9883,10189,10898,22794,23293,26097,26993,55339	HNRNPA2B1,RANBP2,SRSF1,SRSF5,TPR,POM121,ALYREF,CPSF4,CASC3,SMG6,CHTOP,AKAP8L,WDR33
3_Member	GO Biological Processes	GO:0071426	ribonucleoprotein complex export from nucleus	-11.9786	-9.15822	13/127	3181,5903,6426,6430,7175,9883,10189,10898,22794,23293,26097,26993,55339	HNRNPA2B1,RANBP2,SRSF1,SRSF5,TPR,POM121,ALYREF,CPSF4,CASC3,SMG6,CHTOP,AKAP8L,WDR33
3_Member	GO Biological Processes	GO:0071166	ribonucleoprotein complex localization	-11.9343	-9.1317	13/128	3181,5903,6426,6430,7175,9883,10189,10898,22794,23293,26097,26993,55339	HNRNPA2B1,RANBP2,SRSF1,SRSF5,TPR,POM121,ALYREF,CPSF4,CASC3,SMG6,CHTOP,AKAP8L,WDR33
3_Member	GO Biological Processes	GO:0031503	protein-containing complex localization	-10.6926	-8.03609	16/281	3181,3192,3842,5903,6421,6426,6430,7175,9883,10189,10898,22794,23293,26097,26993,55339	HNRNPA2B1,HNRNPU,TNPO1,RANBP2,SFPQ,SRSF1,SRSF5,TPR,POM121,ALYREF,CPSF4,CASC3,SMG6,CHTOP,AKAP8L,WDR33
3_Member	GO Biological Processes	GO:0006611	protein export from nucleus	-10.0766	-7.43228	13/179	3181,5903,6426,6430,7175,9883,10189,10898,22794,23293,26097,26993,55339	HNRNPA2B1,RANBP2,SRSF1,SRSF5,TPR,POM121,ALYREF,CPSF4,CASC3,SMG6,CHTOP,AKAP8L,WDR33
3_Member	GO Biological Processes	GO:0031124	mRNA 3'-end processing	-6.78983	-4.31353	8/98	6426,6430,10189,10898,22794,26097,55339,170506	SRSF1,SRSF5,ALYREF,CPSF4,CASC3,CHTOP,WDR33,DHX36
3_Member	GO Biological Processes	GO:0031123	RNA 3'-end processing	-5.38225	-2.98785	8/150	6426,6430,10189,10898,22794,26097,55339,170506	SRSF1,SRSF5,ALYREF,CPSF4,CASC3,CHTOP,WDR33,DHX36
4_Summary	GO Biological Processes	GO:2001252	positive regulation of chromosome organization	-11.4197	-8.71044	14/174	3178,3181,3192,4361,5514,6421,7175,9733,10270,10574,26097,26993,84464,170506,23293,54880,1761,10015,10146,57606,24144,10189,23201,54921,3848,6311,7376,7431,10432,27124	HNRNPA1,HNRNPA2B1,HNRNPU,MRE11,PPP1R10,SFPQ,TPR,SART3,AKAP8,CCT7,CHTOP,AKAP8L,SLX4,DHX36,SMG6,BCOR,DMRT1,PDCD6IP,G3BP1,SLAIN2,TFIP11,ALYREF,FAM168A,CHTF8,KRT1,ATXN2,NR1H2,VIM,RBM14,INPP5J
4_Member	GO Biological Processes	GO:2001252	positive regulation of chromosome organization	-11.4197	-8.71044	14/174	3178,3181,3192,4361,5514,6421,7175,9733,10270,10574,26097,26993,84464,170506	HNRNPA1,HNRNPA2B1,HNRNPU,MRE11,PPP1R10,SFPQ,TPR,SART3,AKAP8,CCT7,CHTOP,AKAP8L,SLX4,DHX36
4_Member	GO Biological Processes	GO:0033044	regulation of chromosome organization	-9.37545	-6.74308	16/345	3178,3181,3192,4361,5514,6421,7175,9733,10270,10574,23293,26097,26993,54880,84464,170506	HNRNPA1,HNRNPA2B1,HNRNPU,MRE11,PPP1R10,SFPQ,TPR,SART3,AKAP8,CCT7,SMG6,CHTOP,AKAP8L,BCOR,SLX4,DHX36
4_Member	GO Biological Processes	GO:0032204	regulation of telomere maintenance	-8.76766	-6.14687	9/81	3178,3181,3192,4361,5514,10574,23293,84464,170506	HNRNPA1,HNRNPA2B1,HNRNPU,MRE11,PPP1R10,CCT7,SMG6,SLX4,DHX36
4_Member	GO Biological Processes	GO:0032206	positive regulation of telomere maintenance	-7.58555	-5.01844	7/51	3178,3181,4361,5514,10574,84464,170506	HNRNPA1,HNRNPA2B1,MRE11,PPP1R10,CCT7,SLX4,DHX36
4_Member	GO Biological Processes	GO:0010833	telomere maintenance via telomere lengthening	-7.39897	-4.84184	8/82	3178,3181,3192,4361,10574,23293,84464,170506	HNRNPA1,HNRNPA2B1,HNRNPU,MRE11,CCT7,SMG6,SLX4,DHX36
4_Member	GO Biological Processes	GO:0010638	positive regulation of organelle organization	-7.25088	-4.71306	18/624	1761,3178,3181,3192,4361,5514,6421,7175,9733,10015,10146,10270,10574,26097,26993,57606,84464,170506	DMRT1,HNRNPA1,HNRNPA2B1,HNRNPU,MRE11,PPP1R10,SFPQ,TPR,SART3,PDCD6IP,G3BP1,AKAP8,CCT7,CHTOP,AKAP8L,SLAIN2,SLX4,DHX36
4_Member	GO Biological Processes	GO:0000723	telomere maintenance	-7.19298	-4.66451	10/162	3178,3181,3192,4361,5514,10574,23293,24144,84464,170506	HNRNPA1,HNRNPA2B1,HNRNPU,MRE11,PPP1R10,CCT7,SMG6,TFIP11,SLX4,DHX36
4_Member	GO Biological Processes	GO:1904356	regulation of telomere maintenance via telomere lengthening	-6.9818	-4.48879	7/62	3178,3181,3192,10574,23293,84464,170506	HNRNPA1,HNRNPA2B1,HNRNPU,CCT7,SMG6,SLX4,DHX36
4_Member	GO Biological Processes	GO:0032200	telomere organization	-6.87781	-4.39324	10/175	3178,3181,3192,4361,5514,10574,23293,24144,84464,170506	HNRNPA1,HNRNPA2B1,HNRNPU,MRE11,PPP1R10,CCT7,SMG6,TFIP11,SLX4,DHX36
4_Member	GO Biological Processes	GO:0051052	regulation of DNA metabolic process	-5.57219	-3.14976	13/431	3178,3181,3192,4361,5514,10189,10574,23201,23293,24144,54921,84464,170506	HNRNPA1,HNRNPA2B1,HNRNPU,MRE11,PPP1R10,ALYREF,CCT7,FAM168A,SMG6,TFIP11,CHTF8,SLX4,DHX36
4_Member	GO Biological Processes	GO:0051054	positive regulation of DNA metabolic process	-4.92261	-2.55454	9/228	3178,3181,4361,5514,10574,23201,54921,84464,170506	HNRNPA1,HNRNPA2B1,MRE11,PPP1R10,CCT7,FAM168A,CHTF8,SLX4,DHX36
4_Member	GO Biological Processes	GO:2000278	regulation of DNA biosynthetic process	-4.17365	-1.8707	6/112	3178,3181,3192,10574,23293,54921	HNRNPA1,HNRNPA2B1,HNRNPU,CCT7,SMG6,CHTF8
4_Member	GO Biological Processes	GO:0032205	negative regulation of telomere maintenance	-4.16474	-1.86726	4/36	3178,3192,23293,84464	HNRNPA1,HNRNPU,SMG6,SLX4
4_Member	GO Biological Processes	GO:0007004	telomere maintenance via telomerase	-4.14945	-1.86268	5/70	3178,3192,4361,10574,23293	HNRNPA1,HNRNPU,MRE11,CCT7,SMG6
4_Member	GO Biological Processes	GO:1904358	positive regulation of telomere maintenance via telomere lengthening	-4.11712	-1.83562	4/37	3178,3181,10574,170506	HNRNPA1,HNRNPA2B1,CCT7,DHX36
4_Member	GO Biological Processes	GO:0060249	anatomical structure homeostasis	-4.07972	-1.80856	11/437	3178,3181,3192,3848,4361,5514,10574,23293,24144,84464,170506	HNRNPA1,HNRNPA2B1,HNRNPU,KRT1,MRE11,PPP1R10,CCT7,SMG6,TFIP11,SLX4,DHX36
4_Member	GO Biological Processes	GO:0006278	RNA-dependent DNA biosynthetic process	-3.95153	-1.69543	5/77	3178,3192,4361,10574,23293	HNRNPA1,HNRNPU,MRE11,CCT7,SMG6
4_Member	GO Biological Processes	GO:0071897	DNA biosynthetic process	-3.61996	-1.40166	7/200	3178,3181,3192,4361,10574,23293,54921	HNRNPA1,HNRNPA2B1,HNRNPU,MRE11,CCT7,SMG6,CHTF8
4_Member	GO Biological Processes	GO:2001251	negative regulation of chromosome organization	-3.5428	-1.35082	6/146	3178,3192,7175,23293,54880,84464	HNRNPA1,HNRNPU,TPR,SMG6,BCOR,SLX4
4_Member	GO Biological Processes	GO:0032210	regulation of telomere maintenance via telomerase	-3.47198	-1.2926	4/54	3178,3192,10574,23293	HNRNPA1,HNRNPU,CCT7,SMG6
4_Member	GO Biological Processes	GO:0051053	negative regulation of DNA metabolic process	-3.38893	-1.22578	6/156	3178,3192,4361,23293,24144,84464	HNRNPA1,HNRNPU,MRE11,SMG6,TFIP11,SLX4
4_Member	GO Biological Processes	GO:1904357	negative regulation of telomere maintenance via telomere lengthening	-3.2278	-1.07644	3/27	3178,3192,84464	HNRNPA1,HNRNPU,SLX4
4_Member	GO Biological Processes	GO:0051129	negative regulation of cellular component organization	-3.16067	-1.017	13/745	1761,3178,3192,6311,7175,7376,7431,10432,23293,24144,27124,54880,84464	DMRT1,HNRNPA1,HNRNPU,ATXN2,TPR,NR1H2,VIM,RBM14,SMG6,TFIP11,INPP5J,BCOR,SLX4
4_Member	GO Biological Processes	GO:0010639	negative regulation of organelle organization	-3.11914	-0.994112	9/395	1761,3178,3192,7175,10432,23293,27124,54880,84464	DMRT1,HNRNPA1,HNRNPU,TPR,RBM14,SMG6,INPP5J,BCOR,SLX4
4_Member	GO Biological Processes	GO:2000573	positive regulation of DNA biosynthetic process	-3.11425	-0.992854	4/67	3178,3181,10574,54921	HNRNPA1,HNRNPA2B1,CCT7,CHTF8
5_Summary	GO Biological Processes	GO:0051170	import into nucleus	-7.16775	-4.64841	10/163	3178,3842,5514,5903,6628,7175,9883,23435,30000,57506,705,3192,10574,84445,10657,26993,54439,7536,10015,6204	HNRNPA1,TNPO1,PPP1R10,RANBP2,SNRPB,TPR,POM121,TARDBP,TNPO2,MAVS,BYSL,HNRNPU,CCT7,LZTS2,KHDRBS1,AKAP8L,RBM27,SF1,PDCD6IP,RPS10
5_Member	GO Biological Processes	GO:0051170	import into nucleus	-7.16775	-4.64841	10/163	3178,3842,5514,5903,6628,7175,9883,23435,30000,57506	HNRNPA1,TNPO1,PPP1R10,RANBP2,SNRPB,TPR,POM121,TARDBP,TNPO2,MAVS
5_Member	GO Biological Processes	GO:0034504	protein localization to nucleus	-7.08881	-4.58721	12/262	705,3192,3842,5514,5903,7175,9883,10574,23435,30000,57506,84445	BYSL,HNRNPU,TNPO1,PPP1R10,RANBP2,TPR,POM121,CCT7,TARDBP,TNPO2,MAVS,LZTS2
5_Member	GO Biological Processes	GO:0046831	regulation of RNA export from nucleus	-6.03299	-3.58829	4/13	7175,10657,26993,54439	TPR,KHDRBS1,AKAP8L,RBM27
5_Member	GO Biological Processes	GO:0032239	regulation of nucleobase-containing compound transport	-5.75631	-3.31916	4/15	7175,10657,26993,54439	TPR,KHDRBS1,AKAP8L,RBM27
5_Member	GO Biological Processes	GO:0006606	protein import into nucleus	-5.53676	-3.12541	8/143	3842,5514,5903,7175,9883,23435,30000,57506	TNPO1,PPP1R10,RANBP2,TPR,POM121,TARDBP,TNPO2,MAVS
5_Member	GO Biological Processes	GO:0017038	protein import	-4.48894	-2.14569	8/199	3842,5514,5903,7175,9883,23435,30000,57506	TNPO1,PPP1R10,RANBP2,TPR,POM121,TARDBP,TNPO2,MAVS
5_Member	GO Biological Processes	GO:0046824	positive regulation of nucleocytoplasmic transport	-4.4043	-2.07295	5/62	7175,10657,23435,54439,57506	TPR,KHDRBS1,TARDBP,RBM27,MAVS
5_Member	GO Biological Processes	GO:0046822	regulation of nucleocytoplasmic transport	-4.35397	-2.02845	6/104	7175,10657,23435,26993,54439,57506	TPR,KHDRBS1,TARDBP,AKAP8L,RBM27,MAVS
5_Member	GO Biological Processes	GO:1900180	regulation of protein localization to nucleus	-4.08884	-1.81255	6/116	705,7175,10574,23435,57506,84445	BYSL,TPR,CCT7,TARDBP,MAVS,LZTS2
5_Member	GO Biological Processes	GO:1900182	positive regulation of protein localization to nucleus	-2.95219	-0.881943	4/74	7175,10574,23435,57506	TPR,CCT7,TARDBP,MAVS
5_Member	GO Biological Processes	GO:0006997	nucleus organization	-2.85914	-0.821508	5/133	7175,7536,10015,23435,26993	TPR,SF1,PDCD6IP,TARDBP,AKAP8L
5_Member	GO Biological Processes	GO:0042307	positive regulation of protein import into nucleus	-2.82295	-0.795561	3/37	7175,23435,57506	TPR,TARDBP,MAVS
5_Member	GO Biological Processes	GO:1904591	positive regulation of protein import	-2.75636	-0.754437	3/39	7175,23435,57506	TPR,TARDBP,MAVS
5_Member	GO Biological Processes	GO:0072594	establishment of protein localization to organelle	-2.67648	-0.690751	10/549	3842,5514,5903,6204,7175,9883,10574,23435,30000,57506	TNPO1,PPP1R10,RANBP2,RPS10,TPR,POM121,CCT7,TARDBP,TNPO2,MAVS
5_Member	GO Biological Processes	GO:0042306	regulation of protein import into nucleus	-2.32936	-0.430011	3/55	7175,23435,57506	TPR,TARDBP,MAVS
5_Member	GO Biological Processes	GO:1904589	regulation of protein import	-2.26469	-0.383812	3/58	7175,23435,57506	TPR,TARDBP,MAVS
6_Summary	GO Biological Processes	GO:1903313	positive regulation of mRNA metabolic process	-6.28715	-3.82694	7/78	5935,9698,10236,23112,26528,170506,494115,1761,1788,3857,8531,10657,55339	RBM3,PUM1,HNRNPR,TNRC6B,DAZAP1,DHX36,RBMXL1,DMRT1,DNMT3A,KRT9,YBX3,KHDRBS1,WDR33
6_Member	GO Biological Processes	GO:1903313	positive regulation of mRNA metabolic process	-6.28715	-3.82694	7/78	5935,9698,10236,23112,26528,170506,494115	RBM3,PUM1,HNRNPR,TNRC6B,DAZAP1,DHX36,RBMXL1
6_Member	GO Biological Processes	GO:0061014	positive regulation of mRNA catabolic process	-3.67056	-1.44311	4/48	9698,10236,23112,170506	PUM1,HNRNPR,TNRC6B,DHX36
6_Member	GO Biological Processes	GO:0061157	mRNA destabilization	-3.09124	-0.977023	3/30	9698,10236,170506	PUM1,HNRNPR,DHX36
6_Member	GO Biological Processes	GO:0050779	RNA destabilization	-3.00817	-0.918188	3/32	9698,10236,170506	PUM1,HNRNPR,DHX36
6_Member	GO Biological Processes	GO:0007283	spermatogenesis	-2.1939	-0.340219	9/543	1761,1788,3857,8531,9698,10657,26528,55339,170506	DMRT1,DNMT3A,KRT9,YBX3,PUM1,KHDRBS1,DAZAP1,WDR33,DHX36
6_Member	GO Biological Processes	GO:0048232	male gamete generation	-2.10542	-0.272199	9/561	1761,1788,3857,8531,9698,10657,26528,55339,170506	DMRT1,DNMT3A,KRT9,YBX3,PUM1,KHDRBS1,DAZAP1,WDR33,DHX36
7_Summary	GO Biological Processes	GO:0007059	chromosome segregation	-6.1009	-3.64851	12/324	3192,4361,6421,7175,9113,9698,10015,10270,26993,54921,64793,84464,10432,27124,57606,1783,6651,7465,84445,89796,1761,3842,6311,10146,1981,5514,55787,64857	HNRNPU,MRE11,SFPQ,TPR,LATS1,PUM1,PDCD6IP,AKAP8,AKAP8L,CHTF8,CEP85,SLX4,RBM14,INPP5J,SLAIN2,DYNC1LI2,SON,WEE1,LZTS2,NAV1,DMRT1,TNPO1,ATXN2,G3BP1,EIF4G1,PPP1R10,TXLNG,PLEKHG2
7_Member	GO Biological Processes	GO:0007059	chromosome segregation	-6.1009	-3.64851	12/324	3192,4361,6421,7175,9113,9698,10015,10270,26993,54921,64793,84464	HNRNPU,MRE11,SFPQ,TPR,LATS1,PUM1,PDCD6IP,AKAP8,AKAP8L,CHTF8,CEP85,SLX4
7_Member	GO Biological Processes	GO:0000819	sister chromatid segregation	-5.52665	-3.12541	9/192	3192,4361,6421,7175,9113,10015,10270,26993,54921	HNRNPU,MRE11,SFPQ,TPR,LATS1,PDCD6IP,AKAP8,AKAP8L,CHTF8
7_Member	GO Biological Processes	GO:0098813	nuclear chromosome segregation	-5.23982	-2.85216	10/265	3192,4361,6421,7175,9113,10015,10270,26993,54921,84464	HNRNPU,MRE11,SFPQ,TPR,LATS1,PDCD6IP,AKAP8,AKAP8L,CHTF8,SLX4
7_Member	GO Biological Processes	GO:0070507	regulation of microtubule cytoskeleton organization	-3.81326	-1.56207	7/186	3192,7175,10015,10432,27124,57606,64793	HNRNPU,TPR,PDCD6IP,RBM14,INPP5J,SLAIN2,CEP85
7_Member	GO Biological Processes	GO:0000226	microtubule cytoskeleton organization	-3.7174	-1.48179	12/564	1783,3192,6651,7175,7465,10015,10432,27124,57606,64793,84445,89796	DYNC1LI2,HNRNPU,SON,TPR,WEE1,PDCD6IP,RBM14,INPP5J,SLAIN2,CEP85,LZTS2,NAV1
7_Member	GO Biological Processes	GO:0000280	nuclear division	-3.63608	-1.41322	10/411	1761,3192,4361,7175,10015,10270,26993,54921,64793,84464	DMRT1,HNRNPU,MRE11,TPR,PDCD6IP,AKAP8,AKAP8L,CHTF8,CEP85,SLX4
7_Member	GO Biological Processes	GO:0140014	mitotic nuclear division	-3.5922	-1.38285	8/268	1761,3192,7175,10015,10270,26993,54921,64793	DMRT1,HNRNPU,TPR,PDCD6IP,AKAP8,AKAP8L,CHTF8,CEP85
7_Member	GO Biological Processes	GO:0007017	microtubule-based process	-3.58023	-1.37529	14/764	1783,3192,3842,6421,6651,7175,7465,10015,10432,27124,57606,64793,84445,89796	DYNC1LI2,HNRNPU,TNPO1,SFPQ,SON,TPR,WEE1,PDCD6IP,RBM14,INPP5J,SLAIN2,CEP85,LZTS2,NAV1
7_Member	GO Biological Processes	GO:1901673	regulation of mitotic spindle assembly	-3.49666	-1.31312	3/22	3192,7175,10015	HNRNPU,TPR,PDCD6IP
7_Member	GO Biological Processes	GO:0000070	mitotic sister chromatid segregation	-3.41877	-1.2435	6/154	3192,7175,10015,10270,26993,54921	HNRNPU,TPR,PDCD6IP,AKAP8,AKAP8L,CHTF8
7_Member	GO Biological Processes	GO:0032886	regulation of microtubule-based process	-3.39374	-1.22578	7/218	3192,7175,10015,10432,27124,57606,64793	HNRNPU,TPR,PDCD6IP,RBM14,INPP5J,SLAIN2,CEP85
7_Member	GO Biological Processes	GO:0048285	organelle fission	-3.30346	-1.14821	10/453	1761,3192,4361,7175,10015,10270,26993,54921,64793,84464	DMRT1,HNRNPU,MRE11,TPR,PDCD6IP,AKAP8,AKAP8L,CHTF8,CEP85,SLX4
7_Member	GO Biological Processes	GO:0090169	regulation of spindle assembly	-3.13505	-0.998933	3/29	3192,7175,10015	HNRNPU,TPR,PDCD6IP
7_Member	GO Biological Processes	GO:0060236	regulation of mitotic spindle organization	-2.75636	-0.754437	3/39	3192,7175,10015	HNRNPU,TPR,PDCD6IP
7_Member	GO Biological Processes	GO:0090224	regulation of spindle organization	-2.63366	-0.663536	3/43	3192,7175,10015	HNRNPU,TPR,PDCD6IP
7_Member	GO Biological Processes	GO:1902115	regulation of organelle assembly	-2.61913	-0.656596	6/220	3192,6311,7175,10015,10146,10432	HNRNPU,ATXN2,TPR,PDCD6IP,G3BP1,RBM14
7_Member	GO Biological Processes	GO:0045931	positive regulation of mitotic cell cycle	-2.47469	-0.539501	5/163	1761,1981,3192,5514,7175	DMRT1,EIF4G1,HNRNPU,PPP1R10,TPR
7_Member	GO Biological Processes	GO:0010564	regulation of cell cycle process	-2.46163	-0.530565	12/789	1761,1981,3192,4361,5514,6421,7175,7465,10015,10432,55787,64793	DMRT1,EIF4G1,HNRNPU,MRE11,PPP1R10,SFPQ,TPR,WEE1,PDCD6IP,RBM14,TXLNG,CEP85
7_Member	GO Biological Processes	GO:0007088	regulation of mitotic nuclear division	-2.44092	-0.5168	5/166	1761,3192,7175,10015,64793	DMRT1,HNRNPU,TPR,PDCD6IP,CEP85
7_Member	GO Biological Processes	GO:0051983	regulation of chromosome segregation	-2.4269	-0.505079	4/103	3192,6421,7175,9698	HNRNPU,SFPQ,TPR,PUM1
7_Member	GO Biological Processes	GO:0046605	regulation of centrosome cycle	-2.26469	-0.383812	3/58	10015,10432,64793	PDCD6IP,RBM14,CEP85
7_Member	GO Biological Processes	GO:0090307	mitotic spindle assembly	-2.24396	-0.369715	3/59	3192,7175,10015	HNRNPU,TPR,PDCD6IP
7_Member	GO Biological Processes	GO:0051493	regulation of cytoskeleton organization	-2.23975	-0.367549	9/534	3192,7175,9113,10015,10432,27124,57606,64793,64857	HNRNPU,TPR,LATS1,PDCD6IP,RBM14,INPP5J,SLAIN2,CEP85,PLEKHG2
7_Member	GO Biological Processes	GO:0051783	regulation of nuclear division	-2.1948	-0.340219	5/190	1761,3192,7175,10015,64793	DMRT1,HNRNPU,TPR,PDCD6IP,CEP85
7_Member	GO Biological Processes	GO:0051225	spindle assembly	-2.13085	-0.290112	4/125	3192,7175,10015,84445	HNRNPU,TPR,PDCD6IP,LZTS2
8_Summary	GO Biological Processes	GO:0071826	ribonucleoprotein complex subunit organization	-5.72002	-3.2903	11/291	6204,6311,6426,6430,6628,7536,8661,9733,10146,24144,51187,705	RPS10,ATXN2,SRSF1,SRSF5,SNRPB,SF1,EIF3A,SART3,G3BP1,TFIP11,RSL24D1,BYSL
8_Member	GO Biological Processes	GO:0071826	ribonucleoprotein complex subunit organization	-5.72002	-3.2903	11/291	6204,6311,6426,6430,6628,7536,8661,9733,10146,24144,51187	RPS10,ATXN2,SRSF1,SRSF5,SNRPB,SF1,EIF3A,SART3,G3BP1,TFIP11,RSL24D1
8_Member	GO Biological Processes	GO:0022618	ribonucleoprotein complex assembly	-5.07128	-2.69025	10/277	6204,6311,6426,6430,6628,7536,8661,9733,10146,51187	RPS10,ATXN2,SRSF1,SRSF5,SNRPB,SF1,EIF3A,SART3,G3BP1,RSL24D1
8_Member	GO Biological Processes	GO:0022613	ribonucleoprotein complex biogenesis	-3.55687	-1.36061	11/502	705,6204,6311,6426,6430,6628,7536,8661,9733,10146,51187	BYSL,RPS10,ATXN2,SRSF1,SRSF5,SNRPB,SF1,EIF3A,SART3,G3BP1,RSL24D1
8_Member	GO Biological Processes	GO:0006376	mRNA splice site selection	-2.37467	-0.468563	3/53	6426,6430,7536	SRSF1,SRSF5,SF1
9_Summary	GO Biological Processes	GO:1903312	negative regulation of mRNA metabolic process	-5.03656	-2.66206	6/79	3181,3190,3192,4904,8531,23435,170506,1981,3607,221937	HNRNPA2B1,HNRNPK,HNRNPU,YBX1,YBX3,TARDBP,DHX36,EIF4G1,FOXK2,FOXK1
9_Member	GO Biological Processes	GO:1903312	negative regulation of mRNA metabolic process	-5.03656	-2.66206	6/79	3181,3190,3192,4904,8531,23435	HNRNPA2B1,HNRNPK,HNRNPU,YBX1,YBX3,TARDBP
9_Member	GO Biological Processes	GO:0043489	RNA stabilization	-4.86355	-2.50807	5/50	3192,4904,8531,23435,170506	HNRNPU,YBX1,YBX3,TARDBP,DHX36
9_Member	GO Biological Processes	GO:1902369	negative regulation of RNA catabolic process	-4.50934	-2.16002	5/59	3192,4904,8531,23435,170506	HNRNPU,YBX1,YBX3,TARDBP,DHX36
9_Member	GO Biological Processes	GO:0048255	mRNA stabilization	-3.7803	-1.53876	4/45	3192,4904,8531,23435	HNRNPU,YBX1,YBX3,TARDBP
9_Member	GO Biological Processes	GO:0031330	negative regulation of cellular catabolic process	-3.61412	-1.40032	8/266	1981,3192,3607,4904,8531,23435,170506,221937	EIF4G1,HNRNPU,FOXK2,YBX1,YBX3,TARDBP,DHX36,FOXK1
9_Member	GO Biological Processes	GO:1902373	negative regulation of mRNA catabolic process	-3.53537	-1.34763	4/52	3192,4904,8531,23435	HNRNPU,YBX1,YBX3,TARDBP
9_Member	GO Biological Processes	GO:0009895	negative regulation of catabolic process	-3.17338	-1.02588	8/310	1981,3192,3607,4904,8531,23435,170506,221937	EIF4G1,HNRNPU,FOXK2,YBX1,YBX3,TARDBP,DHX36,FOXK1
10_Summary	GO Biological Processes	GO:0045727	positive regulation of translation	-4.86644	-2.50807	7/127	5935,7431,8531,9513,10657,23034,170506,5903,7175,9658,9883	RBM3,VIM,YBX3,FXR2,KHDRBS1,SAMD4A,DHX36,RANBP2,TPR,ZNF516,POM121
10_Member	GO Biological Processes	GO:0045727	positive regulation of translation	-4.86644	-2.50807	7/127	5935,7431,8531,9513,10657,23034,170506	RBM3,VIM,YBX3,FXR2,KHDRBS1,SAMD4A,DHX36
10_Member	GO Biological Processes	GO:0034250	positive regulation of cellular amide metabolic process	-4.34507	-2.02531	7/153	5935,7431,8531,9513,10657,23034,170506	RBM3,VIM,YBX3,FXR2,KHDRBS1,SAMD4A,DHX36
10_Member	GO Biological Processes	GO:0009266	response to temperature stimulus	-3.10378	-0.985993	7/244	5903,5935,7175,8531,9658,9883,170506	RANBP2,RBM3,TPR,YBX3,ZNF516,POM121,DHX36
10_Member	GO Biological Processes	GO:0009409	response to cold	-2.44631	-0.519895	3/50	5935,8531,9658	RBM3,YBX3,ZNF516
11_Summary	GO Biological Processes	GO:0050685	positive regulation of mRNA processing	-4.42674	-2.08948	4/31	5935,26528,170506,494115,6430	RBM3,DAZAP1,DHX36,RBMXL1,SRSF5
11_Member	GO Biological Processes	GO:0050685	positive regulation of mRNA processing	-4.42674	-2.08948	4/31	5935,26528,170506,494115	RBM3,DAZAP1,DHX36,RBMXL1
11_Member	GO Biological Processes	GO:0033120	positive regulation of RNA splicing	-4.26447	-1.95599	4/34	5935,6430,26528,494115	RBM3,SRSF5,DAZAP1,RBMXL1
11_Member	GO Biological Processes	GO:0048026	positive regulation of mRNA splicing, via spliceosome	-3.55838	-1.36061	3/21	5935,26528,494115	RBM3,DAZAP1,RBMXL1
12_Summary	GO Biological Processes	GO:0000956	nuclear-transcribed mRNA catabolic process	-4.33788	-2.0238	8/209	1981,6204,22794,23034,23112,23293,55095,170506,8531,8661,7175,10657	EIF4G1,RPS10,CASC3,SAMD4A,TNRC6B,SMG6,SAMD4B,DHX36,YBX3,EIF3A,TPR,KHDRBS1
12_Member	GO Biological Processes	GO:0000956	nuclear-transcribed mRNA catabolic process	-4.33788	-2.0238	8/209	1981,6204,22794,23034,23112,23293,55095,170506	EIF4G1,RPS10,CASC3,SAMD4A,TNRC6B,SMG6,SAMD4B,DHX36
12_Member	GO Biological Processes	GO:0002181	cytoplasmic translation	-2.47291	-0.539501	4/100	1981,8531,8661,170506	EIF4G1,YBX3,EIF3A,DHX36
12_Member	GO Biological Processes	GO:0000184	nuclear-transcribed mRNA catabolic process, nonsense-mediated decay	-2.19249	-0.340219	4/120	1981,6204,22794,23293	EIF4G1,RPS10,CASC3,SMG6
12_Member	GO Biological Processes	GO:0006413	translational initiation	-2.16672	-0.322172	5/193	1981,6204,7175,8661,10657	EIF4G1,RPS10,TPR,EIF3A,KHDRBS1
13_Summary	GO Biological Processes	GO:0060964	regulation of gene silencing by miRNA	-4.15213	-1.86268	6/113	1981,5903,7175,9612,9698,9883,3607,221937,271,10189,22934,6204,8661,23435,10499,27124,3190,5514,6421,8531,23201,24144,51616,7376	EIF4G1,RANBP2,TPR,NCOR2,PUM1,POM121,FOXK2,FOXK1,AMPD2,ALYREF,RPIA,RPS10,EIF3A,TARDBP,NCOA2,INPP5J,HNRNPK,PPP1R10,SFPQ,YBX3,FAM168A,TFIP11,TAF9B,NR1H2
13_Member	GO Biological Processes	GO:0060964	regulation of gene silencing by miRNA	-4.15213	-1.86268	6/113	1981,5903,7175,9612,9698,9883	EIF4G1,RANBP2,TPR,NCOR2,PUM1,POM121
13_Member	GO Biological Processes	GO:0060147	regulation of posttranscriptional gene silencing	-4.06816	-1.8071	6/117	1981,5903,7175,9612,9698,9883	EIF4G1,RANBP2,TPR,NCOR2,PUM1,POM121
13_Member	GO Biological Processes	GO:0060966	regulation of gene silencing by RNA	-4.06816	-1.8071	6/117	1981,5903,7175,9612,9698,9883	EIF4G1,RANBP2,TPR,NCOR2,PUM1,POM121
13_Member	GO Biological Processes	GO:0060968	regulation of gene silencing	-3.38893	-1.22578	6/156	1981,5903,7175,9612,9698,9883	EIF4G1,RANBP2,TPR,NCOR2,PUM1,POM121
13_Member	GO Biological Processes	GO:0006096	glycolytic process	-3.14202	-1.00214	5/115	3607,5903,7175,9883,221937	FOXK2,RANBP2,TPR,POM121,FOXK1
13_Member	GO Biological Processes	GO:0006757	ATP generation from ADP	-3.125	-0.996307	5/116	3607,5903,7175,9883,221937	FOXK2,RANBP2,TPR,POM121,FOXK1
13_Member	GO Biological Processes	GO:0042866	pyruvate biosynthetic process	-3.07495	-0.967794	5/119	3607,5903,7175,9883,221937	FOXK2,RANBP2,TPR,POM121,FOXK1
13_Member	GO Biological Processes	GO:0009127	purine nucleoside monophosphate biosynthetic process	-3.02516	-0.928382	6/183	271,3607,5903,7175,9883,221937	AMPD2,FOXK2,RANBP2,TPR,POM121,FOXK1
13_Member	GO Biological Processes	GO:0009168	purine ribonucleoside monophosphate biosynthetic process	-3.02516	-0.928382	6/183	271,3607,5903,7175,9883,221937	AMPD2,FOXK2,RANBP2,TPR,POM121,FOXK1
13_Member	GO Biological Processes	GO:0044766	multi-organism transport	-2.97427	-0.890962	4/73	5903,7175,9883,10189	RANBP2,TPR,POM121,ALYREF
13_Member	GO Biological Processes	GO:1902579	multi-organism localization	-2.97427	-0.890962	4/73	5903,7175,9883,10189	RANBP2,TPR,POM121,ALYREF
13_Member	GO Biological Processes	GO:0046031	ADP metabolic process	-2.96359	-0.883583	5/126	3607,5903,7175,9883,221937	FOXK2,RANBP2,TPR,POM121,FOXK1
13_Member	GO Biological Processes	GO:0019362	pyridine nucleotide metabolic process	-2.95291	-0.881943	6/189	3607,5903,7175,9883,22934,221937	FOXK2,RANBP2,TPR,POM121,RPIA,FOXK1
13_Member	GO Biological Processes	GO:0046496	nicotinamide nucleotide metabolic process	-2.95291	-0.881943	6/189	3607,5903,7175,9883,22934,221937	FOXK2,RANBP2,TPR,POM121,RPIA,FOXK1
13_Member	GO Biological Processes	GO:0006409	tRNA export from nucleus	-2.93055	-0.868743	3/34	5903,7175,9883	RANBP2,TPR,POM121
13_Member	GO Biological Processes	GO:0071431	tRNA-containing ribonucleoprotein complex export from nucleus	-2.93055	-0.868743	3/34	5903,7175,9883	RANBP2,TPR,POM121
13_Member	GO Biological Processes	GO:0019080	viral gene expression	-2.92944	-0.868743	6/191	5903,6204,7175,8661,9883,23435	RANBP2,RPS10,TPR,EIF3A,POM121,TARDBP
13_Member	GO Biological Processes	GO:0072524	pyridine-containing compound metabolic process	-2.87202	-0.823735	6/196	3607,5903,7175,9883,22934,221937	FOXK2,RANBP2,TPR,POM121,RPIA,FOXK1
13_Member	GO Biological Processes	GO:0009156	ribonucleoside monophosphate biosynthetic process	-2.86075	-0.821508	6/197	271,3607,5903,7175,9883,221937	AMPD2,FOXK2,RANBP2,TPR,POM121,FOXK1
13_Member	GO Biological Processes	GO:0051031	tRNA transport	-2.85773	-0.821508	3/36	5903,7175,9883	RANBP2,TPR,POM121
13_Member	GO Biological Processes	GO:0006165	nucleoside diphosphate phosphorylation	-2.84474	-0.811485	5/134	3607,5903,7175,9883,221937	FOXK2,RANBP2,TPR,POM121,FOXK1
13_Member	GO Biological Processes	GO:0046939	nucleotide phosphorylation	-2.81632	-0.791832	5/136	3607,5903,7175,9883,221937	FOXK2,RANBP2,TPR,POM121,FOXK1
13_Member	GO Biological Processes	GO:0097064	ncRNA export from nucleus	-2.78918	-0.772488	3/38	5903,7175,9883	RANBP2,TPR,POM121
13_Member	GO Biological Processes	GO:0009135	purine nucleoside diphosphate metabolic process	-2.78837	-0.772488	5/138	3607,5903,7175,9883,221937	FOXK2,RANBP2,TPR,POM121,FOXK1
13_Member	GO Biological Processes	GO:0009179	purine ribonucleoside diphosphate metabolic process	-2.78837	-0.772488	5/138	3607,5903,7175,9883,221937	FOXK2,RANBP2,TPR,POM121,FOXK1
13_Member	GO Biological Processes	GO:0006109	regulation of carbohydrate metabolic process	-2.76231	-0.754437	6/206	3607,5903,7175,9883,10499,221937	FOXK2,RANBP2,TPR,POM121,NCOA2,FOXK1
13_Member	GO Biological Processes	GO:0009185	ribonucleoside diphosphate metabolic process	-2.7609	-0.754437	5/140	3607,5903,7175,9883,221937	FOXK2,RANBP2,TPR,POM121,FOXK1
13_Member	GO Biological Processes	GO:0006733	oxidoreduction coenzyme metabolic process	-2.75169	-0.752513	6/207	3607,5903,7175,9883,22934,221937	FOXK2,RANBP2,TPR,POM121,RPIA,FOXK1
13_Member	GO Biological Processes	GO:0009124	nucleoside monophosphate biosynthetic process	-2.74114	-0.747388	6/208	271,3607,5903,7175,9883,221937	AMPD2,FOXK2,RANBP2,TPR,POM121,FOXK1
13_Member	GO Biological Processes	GO:0019359	nicotinamide nucleotide biosynthetic process	-2.66824	-0.687767	5/147	3607,5903,7175,9883,221937	FOXK2,RANBP2,TPR,POM121,FOXK1
13_Member	GO Biological Processes	GO:0019363	pyridine nucleotide biosynthetic process	-2.66824	-0.687767	5/147	3607,5903,7175,9883,221937	FOXK2,RANBP2,TPR,POM121,FOXK1
13_Member	GO Biological Processes	GO:0072525	pyridine-containing compound biosynthetic process	-2.6301	-0.662517	5/150	3607,5903,7175,9883,221937	FOXK2,RANBP2,TPR,POM121,FOXK1
13_Member	GO Biological Processes	GO:0006090	pyruvate metabolic process	-2.58063	-0.62379	5/154	3607,5903,7175,9883,221937	FOXK2,RANBP2,TPR,POM121,FOXK1
13_Member	GO Biological Processes	GO:0009132	nucleoside diphosphate metabolic process	-2.53266	-0.584932	5/158	3607,5903,7175,9883,221937	FOXK2,RANBP2,TPR,POM121,FOXK1
13_Member	GO Biological Processes	GO:0006754	ATP biosynthetic process	-2.50921	-0.563905	5/160	3607,5903,7175,9883,221937	FOXK2,RANBP2,TPR,POM121,FOXK1
13_Member	GO Biological Processes	GO:0006111	regulation of gluconeogenesis	-2.49675	-0.556249	3/48	3607,5903,221937	FOXK2,RANBP2,FOXK1
13_Member	GO Biological Processes	GO:0009206	purine ribonucleoside triphosphate biosynthetic process	-2.38623	-0.475684	5/171	3607,5903,7175,9883,221937	FOXK2,RANBP2,TPR,POM121,FOXK1
13_Member	GO Biological Processes	GO:0009145	purine nucleoside triphosphate biosynthetic process	-2.37552	-0.468563	5/172	3607,5903,7175,9883,221937	FOXK2,RANBP2,TPR,POM121,FOXK1
13_Member	GO Biological Processes	GO:0046434	organophosphate catabolic process	-2.35538	-0.451473	6/249	3607,5903,7175,9883,27124,221937	FOXK2,RANBP2,TPR,POM121,INPP5J,FOXK1
13_Member	GO Biological Processes	GO:0009201	ribonucleoside triphosphate biosynthetic process	-2.32309	-0.430011	5/177	3607,5903,7175,9883,221937	FOXK2,RANBP2,TPR,POM121,FOXK1
13_Member	GO Biological Processes	GO:0019083	viral transcription	-2.32309	-0.430011	5/177	5903,6204,7175,9883,23435	RANBP2,RPS10,TPR,POM121,TARDBP
13_Member	GO Biological Processes	GO:0075733	intracellular transport of virus	-2.28583	-0.394879	3/57	5903,7175,9883	RANBP2,TPR,POM121
13_Member	GO Biological Processes	GO:0009166	nucleotide catabolic process	-2.2625	-0.383812	5/183	3607,5903,7175,9883,221937	FOXK2,RANBP2,TPR,POM121,FOXK1
13_Member	GO Biological Processes	GO:0010906	regulation of glucose metabolic process	-2.23094	-0.360776	4/117	3607,5903,10499,221937	FOXK2,RANBP2,NCOA2,FOXK1
13_Member	GO Biological Processes	GO:0046794	transport of virus	-2.22361	-0.355471	3/60	5903,7175,9883	RANBP2,TPR,POM121
13_Member	GO Biological Processes	GO:0009142	nucleoside triphosphate biosynthetic process	-2.21383	-0.35171	5/188	3607,5903,7175,9883,221937	FOXK2,RANBP2,TPR,POM121,FOXK1
13_Member	GO Biological Processes	GO:1901292	nucleoside phosphate catabolic process	-2.20429	-0.345482	5/189	3607,5903,7175,9883,221937	FOXK2,RANBP2,TPR,POM121,FOXK1
13_Member	GO Biological Processes	GO:0080135	regulation of cellular response to stress	-2.1854	-0.33563	11/749	1981,3190,5514,5903,6421,7175,8531,9883,23201,24144,51616	EIF4G1,HNRNPK,PPP1R10,RANBP2,SFPQ,TPR,YBX3,POM121,FAM168A,TFIP11,TAF9B
13_Member	GO Biological Processes	GO:0062012	regulation of small molecule metabolic process	-2.12598	-0.287135	8/459	3607,5903,7175,7376,9612,9883,10499,221937	FOXK2,RANBP2,TPR,NR1H2,NCOR2,POM121,NCOA2,FOXK1
13_Member	GO Biological Processes	GO:0009152	purine ribonucleotide biosynthetic process	-2.11321	-0.277054	6/280	271,3607,5903,7175,9883,221937	AMPD2,FOXK2,RANBP2,TPR,POM121,FOXK1
13_Member	GO Biological Processes	GO:0016052	carbohydrate catabolic process	-2.11214	-0.277054	5/199	3607,5903,7175,9883,221937	FOXK2,RANBP2,TPR,POM121,FOXK1
13_Member	GO Biological Processes	GO:0009260	ribonucleotide biosynthetic process	-2.02174	-0.195909	6/293	271,3607,5903,7175,9883,221937	AMPD2,FOXK2,RANBP2,TPR,POM121,FOXK1
14_Summary	GO Biological Processes	GO:1902275	regulation of chromatin organization	-3.78462	-1.53876	7/188	3192,7175,9733,10270,26097,26993,54880,1788,6421,10432,51616,339287,4361,7465,9113,10657	HNRNPU,TPR,SART3,AKAP8,CHTOP,AKAP8L,BCOR,DNMT3A,SFPQ,RBM14,TAF9B,MSL1,MRE11,WEE1,LATS1,KHDRBS1
14_Member	GO Biological Processes	GO:1902275	regulation of chromatin organization	-3.78462	-1.53876	7/188	3192,7175,9733,10270,26097,26993,54880	HNRNPU,TPR,SART3,AKAP8,CHTOP,AKAP8L,BCOR
14_Member	GO Biological Processes	GO:1905269	positive regulation of chromatin organization	-3.36037	-1.20119	5/103	7175,9733,10270,26097,26993	TPR,SART3,AKAP8,CHTOP,AKAP8L
14_Member	GO Biological Processes	GO:0016569	covalent chromatin modification	-3.13097	-0.998577	10/477	1788,6421,9733,10270,10432,26097,26993,51616,54880,339287	DNMT3A,SFPQ,SART3,AKAP8,RBM14,CHTOP,AKAP8L,TAF9B,BCOR,MSL1
14_Member	GO Biological Processes	GO:0016575	histone deacetylation	-2.86707	-0.821833	4/78	6421,10270,10432,26993	SFPQ,AKAP8,RBM14,AKAP8L
14_Member	GO Biological Processes	GO:0016570	histone modification	-2.68213	-0.692763	9/457	6421,9733,10270,10432,26097,26993,51616,54880,339287	SFPQ,SART3,AKAP8,RBM14,CHTOP,AKAP8L,TAF9B,BCOR,MSL1
14_Member	GO Biological Processes	GO:0031056	regulation of histone modification	-2.68115	-0.692763	5/146	9733,10270,26097,26993,54880	SART3,AKAP8,CHTOP,AKAP8L,BCOR
14_Member	GO Biological Processes	GO:0031058	positive regulation of histone modification	-2.63847	-0.663536	4/90	9733,10270,26097,26993	SART3,AKAP8,CHTOP,AKAP8L
14_Member	GO Biological Processes	GO:0006476	protein deacetylation	-2.56984	-0.61724	4/94	6421,10270,10432,26993	SFPQ,AKAP8,RBM14,AKAP8L
14_Member	GO Biological Processes	GO:0035601	protein deacylation	-2.41191	-0.496889	4/104	6421,10270,10432,26993	SFPQ,AKAP8,RBM14,AKAP8L
14_Member	GO Biological Processes	GO:0098732	macromolecule deacylation	-2.39708	-0.484306	4/105	6421,10270,10432,26993	SFPQ,AKAP8,RBM14,AKAP8L
14_Member	GO Biological Processes	GO:0044839	cell cycle G2/M phase transition	-2.2181	-0.351976	6/266	4361,7465,9113,10270,10657,26993	MRE11,WEE1,LATS1,AKAP8,KHDRBS1,AKAP8L
15_Summary	GO Biological Processes	GO:0071103	DNA conformation change	-3.71388	-1.48179	9/327	3181,4361,7175,9733,10146,10270,26993,54921,170506,57506	HNRNPA2B1,MRE11,TPR,SART3,G3BP1,AKAP8,AKAP8L,CHTF8,DHX36,MAVS
15_Member	GO Biological Processes	GO:0071103	DNA conformation change	-3.71388	-1.48179	9/327	3181,4361,7175,9733,10146,10270,26993,54921,170506	HNRNPA2B1,MRE11,TPR,SART3,G3BP1,AKAP8,AKAP8L,CHTF8,DHX36
15_Member	GO Biological Processes	GO:0032392	DNA geometric change	-3.07495	-0.967794	5/119	3181,4361,10146,54921,170506	HNRNPA2B1,MRE11,G3BP1,CHTF8,DHX36
15_Member	GO Biological Processes	GO:0032508	DNA duplex unwinding	-2.32531	-0.430011	4/110	4361,10146,54921,170506	MRE11,G3BP1,CHTF8,DHX36
15_Member	GO Biological Processes	GO:0032606	type I interferon production	-2.09525	-0.263887	4/128	4361,10146,57506,170506	MRE11,G3BP1,MAVS,DHX36
16_Summary	GO Biological Processes	GO:0071383	cellular response to steroid hormone stimulus	-3.04219	-0.938522	7/250	3192,7376,8204,8289,9113,9612,10432,9698,10499,114885	HNRNPU,NR1H2,NRIP1,ARID1A,LATS1,NCOR2,RBM14,PUM1,NCOA2,OSBPL11
16_Member	GO Biological Processes	GO:0071383	cellular response to steroid hormone stimulus	-3.04219	-0.938522	7/250	3192,7376,8204,8289,9113,9612,10432	HNRNPU,NR1H2,NRIP1,ARID1A,LATS1,NCOR2,RBM14
16_Member	GO Biological Processes	GO:0043401	steroid hormone mediated signaling pathway	-3.01292	-0.919554	6/184	7376,8204,8289,9113,9612,10432	NR1H2,NRIP1,ARID1A,LATS1,NCOR2,RBM14
16_Member	GO Biological Processes	GO:0030518	intracellular steroid hormone receptor signaling pathway	-2.87367	-0.823735	5/132	8204,8289,9113,9612,10432	NRIP1,ARID1A,LATS1,NCOR2,RBM14
16_Member	GO Biological Processes	GO:0030522	intracellular receptor signaling pathway	-2.75945	-0.754437	7/280	7376,8204,8289,9113,9612,9698,10432	NR1H2,NRIP1,ARID1A,LATS1,NCOR2,PUM1,RBM14
16_Member	GO Biological Processes	GO:0048545	response to steroid hormone	-2.57885	-0.62379	8/385	3192,7376,8204,8289,9113,9612,10432,10499	HNRNPU,NR1H2,NRIP1,ARID1A,LATS1,NCOR2,RBM14,NCOA2
16_Member	GO Biological Processes	GO:0009755	hormone-mediated signaling pathway	-2.47764	-0.539519	6/235	7376,8204,8289,9113,9612,10432	NR1H2,NRIP1,ARID1A,LATS1,NCOR2,RBM14
16_Member	GO Biological Processes	GO:0030520	intracellular estrogen receptor signaling pathway	-2.26469	-0.383812	3/58	8289,9113,10432	ARID1A,LATS1,RBM14
16_Member	GO Biological Processes	GO:0030521	androgen receptor signaling pathway	-2.20364	-0.345482	3/61	8204,8289,9612	NRIP1,ARID1A,NCOR2
16_Member	GO Biological Processes	GO:0019915	lipid storage	-2.07333	-0.243818	3/68	7376,8204,114885	NR1H2,NRIP1,OSBPL11
17_Summary	GO Biological Processes	GO:0006369	termination of RNA polymerase II transcription	-2.89358	-0.836016	3/35	6628,10898,55339	SNRPB,CPSF4,WDR33
17_Member	GO Biological Processes	GO:0006369	termination of RNA polymerase II transcription	-2.89358	-0.836016	3/35	6628,10898,55339	SNRPB,CPSF4,WDR33
18_Summary	GO Biological Processes	GO:0000288	nuclear-transcribed mRNA catabolic process, deadenylation-dependent decay	-2.88789	-0.833437	4/77	23034,23112,55095,170506	SAMD4A,TNRC6B,SAMD4B,DHX36
18_Member	GO Biological Processes	GO:0000288	nuclear-transcribed mRNA catabolic process, deadenylation-dependent decay	-2.88789	-0.833437	4/77	23034,23112,55095,170506	SAMD4A,TNRC6B,SAMD4B,DHX36
18_Member	GO Biological Processes	GO:0000289	nuclear-transcribed mRNA poly(A) tail shortening	-2.82295	-0.795561	3/37	23034,23112,55095	SAMD4A,TNRC6B,SAMD4B
19_Summary	GO Biological Processes	GO:0007623	circadian rhythm	-2.74114	-0.747388	6/208	3192,6421,8204,10236,10499,23435,9612	HNRNPU,SFPQ,NRIP1,HNRNPR,NCOA2,TARDBP,NCOR2
19_Member	GO Biological Processes	GO:0007623	circadian rhythm	-2.74114	-0.747388	6/208	3192,6421,8204,10236,10499,23435	HNRNPU,SFPQ,NRIP1,HNRNPR,NCOA2,TARDBP
19_Member	GO Biological Processes	GO:0048511	rhythmic process	-2.62374	-0.658688	7/296	3192,6421,8204,9612,10236,10499,23435	HNRNPU,SFPQ,NRIP1,NCOR2,HNRNPR,NCOA2,TARDBP
19_Member	GO Biological Processes	GO:0032922	circadian regulation of gene expression	-2.18402	-0.33563	3/62	3192,8204,10499	HNRNPU,NRIP1,NCOA2
20_Summary	GO Biological Processes	GO:0001701	in utero embryonic development	-2.64905	-0.671186	8/375	689,705,2186,3856,8531,9113,26097,54880,1761,7536,8204,8289,26528,860	BTF3,BYSL,BPTF,KRT8,YBX3,LATS1,CHTOP,BCOR,DMRT1,SF1,NRIP1,ARID1A,DAZAP1,RUNX2
20_Member	GO Biological Processes	GO:0001701	in utero embryonic development	-2.64905	-0.671186	8/375	689,705,2186,3856,8531,9113,26097,54880	BTF3,BYSL,BPTF,KRT8,YBX3,LATS1,CHTOP,BCOR
20_Member	GO Biological Processes	GO:0048608	reproductive structure development	-2.27887	-0.390045	8/432	1761,2186,3856,7536,8204,8289,8531,26528	DMRT1,BPTF,KRT8,SF1,NRIP1,ARID1A,YBX3,DAZAP1
20_Member	GO Biological Processes	GO:0061458	reproductive system development	-2.26124	-0.383812	8/435	1761,2186,3856,7536,8204,8289,8531,26528	DMRT1,BPTF,KRT8,SF1,NRIP1,ARID1A,YBX3,DAZAP1
20_Member	GO Biological Processes	GO:0043009	chordate embryonic development	-2.26011	-0.383812	10/629	689,705,860,2186,3856,8289,8531,9113,26097,54880	BTF3,BYSL,RUNX2,BPTF,KRT8,ARID1A,YBX3,LATS1,CHTOP,BCOR
20_Member	GO Biological Processes	GO:0009792	embryo development ending in birth or egg hatching	-2.18143	-0.334957	10/646	689,705,860,2186,3856,8289,8531,9113,26097,54880	BTF3,BYSL,RUNX2,BPTF,KRT8,ARID1A,YBX3,LATS1,CHTOP,BCOR

## Sheet: KEGG analysis of PRMT7methylome
GroupID	Category	Term	Description	LogP	Log(q-value)	InTerm_InList	Genes	Symbols
1_Summary	KEGG Pathway	hsa03040	Spliceosome	-10.4024	-7.709	12/134	3.17832e+54	HNRNPA1,HNRNPK,HNRNPU,HNRNPM,SRSF1,SRSF5,SNRPB,ALYREF,SF3B2,DDX42,HNRNPA3,RBMXL1
1_Member	KEGG Pathway	hsa03040	Spliceosome	-10.4024	-7.709	12/134	3.17832e+54	HNRNPA1,HNRNPK,HNRNPU,HNRNPM,SRSF1,SRSF5,SNRPB,ALYREF,SF3B2,DDX42,HNRNPA3,RBMXL1
2_Summary	KEGG Pathway	hsa03015	mRNA surveillance pathway	-8.31246	-5.92	9/91	4.44054e+41	MSI1,PNN,PABPC4,ALYREF,CPSF4,CASC3,SMG6,DAZAP1,WDR33
2_Member	KEGG Pathway	hsa03015	mRNA surveillance pathway	-8.31246	-5.92	9/91	4.44054e+41	MSI1,PNN,PABPC4,ALYREF,CPSF4,CASC3,SMG6,DAZAP1,WDR33
3_Summary	KEGG Pathway	hsa03013	RNA transport	-6.97191	-4.755	10/171	1.98154e+41	EIF4G1,PNN,RANBP2,TPR,EIF3A,PABPC4,FXR2,POM121,ALYREF,CASC3
3_Member	KEGG Pathway	hsa03013	RNA transport	-6.97191	-4.755	10/171	1.98154e+41	EIF4G1,PNN,RANBP2,TPR,EIF3A,PABPC4,FXR2,POM121,ALYREF,CASC3
4_Summary	KEGG Pathway	hsa05168	Herpes simplex infection	-3.00077	-0.909	6/185	3.19064e+26	HNRNPK,SRSF1,SRSF5,ALYREF,TAF9B,MAVS
4_Member	KEGG Pathway	hsa05168	Herpes simplex infection	-3.00077	-0.909	6/185	3.19064e+26	HNRNPK,SRSF1,SRSF5,ALYREF,TAF9B,MAVS
