# Supplementary material for: Profiling PRMT methylome reveals roles of hnRNPA1 arginine methylation in RNA splicing and cell growth
Source: Nat Commun. 2021 Mar 29;12:1946. doi: 10.1038/s41467-021-21963-1 (PMC8007824; doi:10.1038/s41467-021-21963-1)
Supplement: Supplementary file 7 — Supplementary Data 5 [file 41467_2021_21963_MOESM7_ESM.xlsx]

## Sheet: raw data
Checked	Protein FDR Confidence	Master	Accession	Description	Exp. q-value	Sum PEP Score	Coverage	# Peptides	# PSMs	# Unique Peptides	# Protein Groups	# AAs	MW [kDa]	calc. pI	Found in Sample: [S9] F6: Light, Sample	Found in Sample: [S10] F6: Heavy, Sample	Modifications	Abundance Ratio: (Heavy) / (Light)	Abundances (Scaled): F6: Light, Sample	Abundances (Scaled): F6: Heavy, Sample	emPAI	# Razor Peptides	Score Sequest HT	# Peptides Sequest HT
FALSE	Low	Master Protein	P39060	Collagen alpha-1(XVIII) chain OS=Homo sapiens GN=COL18A1 PE=1 SV=5	0.073	1.412	2.22349	1	2	1	1	1754	178.1	6.01	Not Found	Not Found	Trimethyl [K880]				0.028	0	5.17	1
	Checked	Confidence	Annotated Sequence	Modifications	Modifications in Master Proteins	Qvality PEP	Qvality q-value	# Protein Groups	# Proteins	# PSMs	Master Protein Accessions	Positions in Master Proteins	# Missed Cleavages	Theo. MH+ [Da]	Found in Sample: [S9] F6: Light, Sample	Found in Sample: [S10] F6: Heavy, Sample	Abundance Ratio: (Heavy) / (Light)	Abundances (Scaled): F6: Light, Sample	Abundances (Scaled): F6: Heavy, Sample	Quan Info	XCorr Sequest HT	Confidence Sequest HT	Percolator q-Value Sequest HT	Percolator PEP Sequest HT
	FALSE	High	[R].GPPGPQGPPGPPGPSFRHDKLTFIDMEGSGFGGDLEALR.[G]	1xTrimethyl [K20]; 2xLabel:13C(6) [R17; R39]	P39060 1xTrimethyl [K880]	0.101571	0.00580104	1	1	2	P39060	P39060 [861-899]	2	4042.03	Not Found	Not Found				No Quan Values	2.68	High	0.002366	0.03869
FALSE	High	Master Protein	Q15293	Reticulocalbin-1 OS=Homo sapiens GN=RCN1 PE=1 SV=1	0	100.078	41.994	12	183	12	1	331	38.9	5	High	High	Trimethyl [K86]	0.978	101.1	98.9	26.384	0	442.26	12
	Checked	Confidence	Annotated Sequence	Modifications	Modifications in Master Proteins	Qvality PEP	Qvality q-value	# Protein Groups	# Proteins	# PSMs	Master Protein Accessions	Positions in Master Proteins	# Missed Cleavages	Theo. MH+ [Da]	Found in Sample: [S9] F6: Light, Sample	Found in Sample: [S10] F6: Heavy, Sample	Abundance Ratio: (Heavy) / (Light)	Abundances (Scaled): F6: Light, Sample	Abundances (Scaled): F6: Heavy, Sample	Quan Info	XCorr Sequest HT	Confidence Sequest HT	Percolator q-Value Sequest HT	Percolator PEP Sequest HT
	FALSE	High	[R].IDNDGDGFVTTEELK.[T]	1xLabel:13C(6) [K15]		1.49752e-05	0	1	1	15	Q15293	Q15293 [91-105]	0	1658.79	Peak Found	High	1.119	94.4	105.6	Unique	4.52	High	0	2.587e-06
	FALSE	High	[R].IDNDGDGFVTTEELK.[T]			7.41989e-06	0	1	1	16	Q15293	Q15293 [91-105]	0	1652.76	High	Peak Found	0.937	103.3	96.7	Unique	4.91	High	0	1.456e-06
	FALSE	High	[K].EEILENWNMFVGSQATNYGEDLTK.[N]	1xLabel:13C(6) [K24]		3.56408e-07	0	1	1	7	Q15293	Q15293 [303-326]	0	2794.3	Peak Found	High	1.011	99.5	100.5	Unique	6.52	High	0	1.946e-07
	FALSE	High	[K].EEILENWNMFVGSQATNYGEDLTK.[N]			1.12563e-06	0	1	1	5	Q15293	Q15293 [303-326]	0	2788.28	High	Peak Found	1.001	100	100	Unique	6.44	High	0	1.905e-07
	FALSE	High	[K].IVDRIDNDGDGFVTTEELK.[T]	2xLabel:13C(6) [R4; K19]		7.45315e-05	0	1	1	5	Q15293	Q15293 [87-105]	1	2148.09	Peak Found	High				No Quan Values	4.27	High	1.096e-05	3.277e-05
	FALSE	High	[K].NGDGFVDQDEYIADMFSHEENGPEPDWVLSER.[E]	1xLabel:13C(6) [R32]		8.80994e-06	0	1	1	2	Q15293	Q15293 [218-249]	0	3703.59	Not Found	High	100		200	Unique	4.87	High	0	1.229e-06
	FALSE	High	[K].EIVVLETLEDIDK.[N]	1xLabel:13C(6) [K13]		7.06067e-05	0	1	1	10	Q15293	Q15293 [205-217]	0	1521.84	Peak Found	High	0.946	102.8	97.2	Unique	3.91	High	1.096e-05	2.224e-05
	FALSE	High	[K].IVDRIDNDGDGFVTTEELK.[T]			8.44388e-05	3.62253e-05	1	1	9	Q15293	Q15293 [87-105]	1	2136.05	High	Peak Found	0.878	106.5	93.5	Unique	3.39	High	1.096e-05	2.68e-05
	FALSE	High	[K].EIVVLETLEDIDK.[N]			7.97659e-05	3.62253e-05	1	1	12	Q15293	Q15293 [205-217]	0	1515.82	High	Peak Found	0.962	101.9	98.1	Unique	3.87	High	1.096e-05	2.004e-05
	FALSE	High	[K].TFDQLTPDESK.[E]	1xLabel:13C(6) [K11]		9.77933e-05	5.32874e-05	1	1	26	Q15293	Q15293 [71-81]	0	1286.62	Peak Found	High	0.973	101.4	98.6	Unique	3.32	High	1.096e-05	3.244e-05
	FALSE	High	[K].TFDQLTPDESK.[E]			9.8568e-05	5.32874e-05	1	1	30	Q15293	Q15293 [71-81]	0	1280.6	High	Peak Found	0.892	105.7	94.3	Unique	3.45	High	1.096e-05	4.015e-05
	FALSE	High	[R].LGKIVDRIDNDGDGFVTTEELK.[T]	1xTrimethyl [K3]; 2xLabel:13C(6) [R7; K22]	Q15293 1xTrimethyl [K86]	0.000183574	6.41486e-05	1	1	1	Q15293	Q15293 [84-105]	2	2488.33	Not Found	Not Found				No Quan Values	1.95	High	2.718e-05	8.059e-05
	FALSE	High	[R].YIFDNVAK.[V]			0.00234827	0.000312798	1	1	4	Q15293	Q15293 [115-122]	0	969.504	High	Peak Found	1.105	95	105	Unique	1.81	High	0.0008995	0.01177
	FALSE	High	[R].YIFDNVAK.[V]	1xLabel:13C(6) [K8]		0.00334597	0.000360562	1	1	4	Q15293	Q15293 [115-122]	0	975.524	Peak Found	High	0.859	107.6	92.4	Unique	1.76	High	0.0002572	0.002851
	FALSE	High	[R].EQFNEFR.[D]			0.00630941	0.000605563	1	1	10	Q15293	Q15293 [250-256]	0	969.442	High	Peak Found	1.017	99.1	100.9	Unique	1.55	High	0.002218	0.03567
	FALSE	High	[R].EQFNEFR.[D]	1xLabel:13C(6) [R7]		0.00995467	0.000747119	1	1	9	Q15293	Q15293 [250-256]	0	975.463	Peak Found	High	1.04	98	102	Unique	1.98	High	0.0008995	0.0118
	FALSE	High	[K].ISWEEYK.[Q]			0.0122415	0.000949492	1	1	9	Q15293	Q15293 [135-141]	0	954.457	High	Peak Found	1.063	97	103	Unique	2.19	High	0.002137	0.03453
	FALSE	High	[K].ISWEEYK.[Q]	1xLabel:13C(6) [K7]		0.0136627	0.00104625	1	1	7	Q15293	Q15293 [135-141]	0	960.477	Peak Found	High				No Quan Values	1.98	High	0.001079	0.0145
	FALSE	High	[K].LDKDEIR.[H]			0.0637308	0.00365672	1	1	1	Q15293	Q15293 [264-270]	1	888.479	High	Peak Found	0.685	118.7	81.3	Unique	1.43	High	0.001557	0.02382
	FALSE	High	[R].HLVYESDK.[N]			0.0685765	0.00393668	1	1	1	Q15293	Q15293 [287-294]	0	990.489	High	Peak Found	0.806	110.8	89.2	Unique	1	High	0.001645	0.02554
FALSE	High	Master Protein	Q9UNL2	Translocon-associated protein subunit gamma OS=Homo sapiens GN=SSR3 PE=1 SV=1	0	21.692	11.8919	2	24	2	1	185	21.1	9.61	High	High	Trimethyl [K8]; Acetyl [N-Term]	1.113	94.7	105.3	4.179	0	74.49	2
	Checked	Confidence	Annotated Sequence	Modifications	Modifications in Master Proteins	Qvality PEP	Qvality q-value	# Protein Groups	# Proteins	# PSMs	Master Protein Accessions	Positions in Master Proteins	# Missed Cleavages	Theo. MH+ [Da]	Found in Sample: [S9] F6: Light, Sample	Found in Sample: [S10] F6: Heavy, Sample	Abundance Ratio: (Heavy) / (Light)	Abundances (Scaled): F6: Light, Sample	Abundances (Scaled): F6: Heavy, Sample	Quan Info	XCorr Sequest HT	Confidence Sequest HT	Percolator q-Value Sequest HT	Percolator PEP Sequest HT
	FALSE	High	[K].QQSEEDLLLQDFSR.[N]	1xLabel:13C(6) [R14]		5.6971e-05	0	1	1	11	Q9UNL2	Q9UNL2 [9-22]	0	1713.84	Peak Found	High				No Quan Values	4.3	High	7.739e-06	1.317e-05
	FALSE	High	[K].QQSEEDLLLQDFSR.[N]			2.33447e-05	0	1	1	11	Q9UNL2	Q9UNL2 [9-22]	0	1707.82	High	Peak Found	1.113	94.7	105.3	Unique	4.3	High	0	3.163e-06
	FALSE	High	[-].MAPKGSSKQQSEEDLLLQDFSR.[N]	2xLabel:13C(6) [K8; R22]; 1xAcetyl [N-Term]	Q9UNL2 1xAcetyl [N-Term]	0.00754354	0.000666652	1	1	1	Q9UNL2	Q9UNL2 [1-22]	2	2548.28	Not Found	Not Found				No Quan Values	2.27	High	0.0003369	0.003821
	FALSE	High	[-].MAPKGSSKQQSEEDLLLQDFSR.[N]	1xTrimethyl [K8]; 1xLabel:13C(6) [R22]	Q9UNL2 1xTrimethyl [K8]	0.17047	0.00912714	1	1	1	Q9UNL2	Q9UNL2 [1-22]	2	2542.29	Not Found	Not Found				No Quan Values	1.35	High	0.003755	0.0688
FALSE	High	Master Protein	Q86VP6	Cullin-associated NEDD8-dissociated protein 1 OS=Homo sapiens GN=CAND1 PE=1 SV=2	0	388.707	43.6585	43	453	41	1	1230	136.3	5.78	High	High	Trimethyl [K70; K78; K80]	1.04	98	102	16.643	0	1218.26	43
	Checked	Confidence	Annotated Sequence	Modifications	Modifications in Master Proteins	Qvality PEP	Qvality q-value	# Protein Groups	# Proteins	# PSMs	Master Protein Accessions	Positions in Master Proteins	# Missed Cleavages	Theo. MH+ [Da]	Found in Sample: [S9] F6: Light, Sample	Found in Sample: [S10] F6: Heavy, Sample	Abundance Ratio: (Heavy) / (Light)	Abundances (Scaled): F6: Light, Sample	Abundances (Scaled): F6: Heavy, Sample	Quan Info	XCorr Sequest HT	Confidence Sequest HT	Percolator q-Value Sequest HT	Percolator PEP Sequest HT
	FALSE	High	[K].TVIGELPPASSGSALAANVCK.[K]	1xLabel:13C(6) [K21]; 1xCarbamidomethyl [C20]		5.45732e-07	0	1	1	30	Q86VP6	Q86VP6 [112-132]	0	2048.08	Peak Found	High	1.025	98.8	101.2	Unique	4.67	High	0	8.098e-07
	FALSE	High	[K].TVIGELPPASSGSALAANVCK.[K]	1xCarbamidomethyl [C20]		5.18533e-07	0	1	1	33	Q86VP6	Q86VP6 [112-132]	0	2042.06	High	Peak Found	0.847	108.3	91.7	Unique	4.97	High	0	3.194e-06
	FALSE	High	[R].MLTGPVYSQSTALTHK.[Q]	1xLabel:13C(6) [K16]		4.80748e-06	0	1	1	11	Q86VP6	Q86VP6 [778-793]	0	1739.91	Peak Found	High	1.028	98.6	101.4	Unique	5.04	High	0	6.918e-07
	FALSE	High	[R].MLTGPVYSQSTALTHK.[Q]			1.13043e-06	0	1	1	12	Q86VP6	Q86VP6 [778-793]	0	1733.89	High	Peak Found	1.035	98.3	101.7	Unique	5.49	High	0	1.776e-07
	FALSE	High	[R].FMATNDLMTELQK.[D]			7.25845e-05	0	1	1	3	Q86VP6	Q86VP6 [24-36]	0	1541.73	High	Peak Found	1.142	93.4	106.6	Unique	3.53	High	1.096e-05	2.363e-05
	FALSE	High	[K].EYQVETIVDTLCTNMLSDK.[E]	1xCarbamidomethyl [C12]		6.09273e-05	0	1	1	3	Q86VP6	Q86VP6 [81-99]	0	2259.05	High	Peak Found	1.057	97.2	102.8	Unique	4.26	High	0	8.962e-06
	FALSE	High	[K].EYQVETIVDTLCTNMLSDK.[E]	1xLabel:13C(6) [K19]; 1xCarbamidomethyl [C12]		3.80911e-06	0	1	1	2	Q86VP6	Q86VP6 [81-99]	0	2265.07	Peak Found	High				No Quan Values	4.85	High	0	8.932e-06
	FALSE	High	[R].PVQSWLCDPDAMEQGETPLTMLQSQVPNIVK.[A]	1xLabel:13C(6) [K31]; 1xCarbamidomethyl [C7]		9.07138e-06	0	1	1	1	Q86VP6	Q86VP6 [407-437]	0	3517.71	Peak Found	High				No Quan Values	5.27	High	0	1.263e-06
	FALSE	High	[K].SPLMSEFQSQISSNPELAAIFESIQK.[D]			4.7872e-06	0	1	1	5	Q86VP6	Q86VP6 [1192-1217]	0	2881.43	High	Peak Found	0.01	200		Unique	5.06	High	0	2.266e-06
	FALSE	High	[K].SPLMSEFQSQISSNPELAAIFESIQK.[D]	1xLabel:13C(6) [K26]		2.04835e-07	0	1	1	5	Q86VP6	Q86VP6 [1192-1217]	0	2887.45	Peak Found	High	0.952	102.4	97.6	Unique	6.45	High	0	3.572e-08
	FALSE	High	[K].SPLMSEFQSQISSNPELAAIFESIQK.[D]	1xOxidation [M4]		1.5794e-05	0	1	1	2	Q86VP6	Q86VP6 [1192-1217]	0	2897.42	High	Peak Found	1.05	97.6	102.4	Unique	4.28	High	0	2.159e-06
	FALSE	High	[K].SPLMSEFQSQISSNPELAAIFESIQK.[D]	1xOxidation [M4]; 1xLabel:13C(6) [K26]		3.97392e-06	0	1	1	1	Q86VP6	Q86VP6 [1192-1217]	0	2903.44	Peak Found	High				No Quan Values	5.95	High	0	5.789e-07
	FALSE	High	[K].SVILEAFSSPSEEVK.[S]			2.44769e-05	0	1	1	9	Q86VP6	Q86VP6 [859-873]	0	1621.83	High	Peak Found	0.93	103.6	96.4	Unique	3.81	High	0	3.642e-06
	FALSE	High	[K].VIRPLDQPSSFDATPYIK.[D]	2xLabel:13C(6) [R3; K18]		4.36579e-05	0	1	1	9	Q86VP6	Q86VP6 [549-566]	1	2059.13	Peak Found	High	0.985	100.7	99.3	Unique	5.27	High	0	6.06e-06
	FALSE	High	[K].VIRPLDQPSSFDATPYIK.[D]			2.00622e-05	0	1	1	13	Q86VP6	Q86VP6 [549-566]	1	2047.09	High	Peak Found	0.781	112.3	87.7	Unique	5.05	High	0	5.609e-06
	FALSE	High	[K].ITSEALLVTQQLVK.[V]	1xLabel:13C(6) [K14]		3.2211e-05	0	1	1	4	Q86VP6	Q86VP6 [535-548]	0	1548.93	Peak Found	High	0.978	101.1	98.9	Unique	3.13	High	0	4.394e-06
	FALSE	High	[K].LGTLSALDILIK.[N]	1xLabel:13C(6) [K12]		4.80901e-05	0	1	1	6	Q86VP6	Q86VP6 [668-679]	0	1262.8	Peak Found	High				No Quan Values	3.89	High	0	6.756e-06
	FALSE	High	[K].LGTLSALDILIK.[N]			6.22017e-05	0	1	1	8	Q86VP6	Q86VP6 [668-679]	0	1256.78	High	Peak Found	0.93	103.6	96.4	Unique	3.91	High	0	9.191e-06
	FALSE	High	[K].EGPAVVGQFIQDVK.[N]			3.11276e-05	0	1	1	13	Q86VP6	Q86VP6 [813-826]	0	1486.79	High	Peak Found	1.058	97.2	102.8	Unique	4.19	High	0	8.895e-06
	FALSE	High	[K].EGPAVVGQFIQDVK.[N]	1xLabel:13C(6) [K14]		3.32e-05	0	1	1	10	Q86VP6	Q86VP6 [813-826]	0	1492.81	Peak Found	High				No Quan Values	4.12	High	0	4.528e-06
	FALSE	High	[K].AAFECMYTLLDSCLDR.[L]	2xCarbamidomethyl [C5; C13]		4.53669e-05	0	1	1	1	Q86VP6	Q86VP6 [1084-1099]	0	1964.86	High	Peak Found				No Quan Values	3.02	High	0	6.325e-06
	FALSE	High	[R].DLLDTVLPHLYNETK.[V]	1xLabel:13C(6) [K15]		4.95704e-05	0	1	1	8	Q86VP6	Q86VP6 [1043-1057]	0	1776.95	Peak Found	High	2.146	63.6	136.4	Unique	2.68	High	1.096e-05	2.074e-05
	FALSE	High	[R].DLLDTVLPHLYNETK.[V]			3.01904e-05	0	1	1	7	Q86VP6	Q86VP6 [1043-1057]	0	1770.93	High	Peak Found	0.86	107.5	92.5	Unique	4.16	High	0	4.101e-06
	FALSE	High	[K].LTLIDPETLLPR.[L]			6.82424e-05	0	1	1	18	Q86VP6	Q86VP6 [958-969]	0	1380.81	High	Peak Found				No Quan Values	3.15	High	1.096e-05	2.006e-05
	FALSE	High	[K].SAASYALGSISVGNLPEYLPFVLQEITSQPK.[R]			8.31994e-07	0	1	1	1	Q86VP6	Q86VP6 [874-904]	0	3279.71	High	Peak Found	1.018	99.1	100.9	Unique	5.29	High	0	1.33e-07
	FALSE	High	[K].SAASYALGSISVGNLPEYLPFVLQEITSQPK.[R]	1xLabel:13C(6) [K31]		8.20519e-06	0	1	1	1	Q86VP6	Q86VP6 [874-904]	0	3285.73	Peak Found	High				No Quan Values	4.57	High	0	1.151e-06
	FALSE	High	[K].AAFECMYTLLDSCLDR.[L]	1xLabel:13C(6) [R16]; 2xCarbamidomethyl [C5; C13]		8.1808e-05	3.62253e-05	1	1	1	Q86VP6	Q86VP6 [1084-1099]	0	1970.88	Peak Found	High	0.829	109.4	90.6	Unique	3.23	High	7.739e-06	1.388e-05
	FALSE	High	[K].SVILEAFSSPSEEVK.[S]	1xLabel:13C(6) [K15]		9.02287e-05	3.62253e-05	1	1	4	Q86VP6	Q86VP6 [859-873]	0	1627.85	Peak Found	High				No Quan Values	3.78	High	1.096e-05	2.623e-05
	FALSE	High	[K].LTLIDPETLLPR.[L]	1xLabel:13C(6) [R12]		7.7625e-05	3.62253e-05	1	1	18	Q86VP6	Q86VP6 [958-969]	0	1386.83	Peak Found	High	1.174	92	108	Unique	3.21	High	1.096e-05	1.983e-05
	FALSE	High	[R].FMATNDLMTELQK.[D]	1xLabel:13C(6) [K13]		8.79362e-05	3.62253e-05	1	1	2	Q86VP6	Q86VP6 [24-36]	0	1547.75	Peak Found	High				No Quan Values	2.91	High	7.739e-06	1.628e-05
	FALSE	High	[R].VALVTFNSAAHNK.[P]			0.000123715	5.32874e-05	1	1	3	Q86VP6	Q86VP6 [1025-1037]	0	1371.74	High	Peak Found				No Quan Values	1.89	High	1.096e-05	4.299e-05
	FALSE	High	[K].ITSEALLVTQQLVK.[V]			0.000113902	5.32874e-05	1	1	5	Q86VP6	Q86VP6 [535-548]	0	1542.91	High	Peak Found	1.165	92.4	107.6	Unique	3.31	High	1.096e-05	3.593e-05
	FALSE	High	[R].MLTGPVYSQSTALTHK.[Q]	1xOxidation [M1]		0.000108522	5.32874e-05	1	1	1	Q86VP6	Q86VP6 [778-793]	0	1749.88	High	Peak Found	1.518	79.4	120.6	Unique	1.92	High	1.096e-05	3.18e-05
	FALSE	High	[R].LSTLCPSAVLQR.[L]	1xLabel:13C(6) [R12]; 1xCarbamidomethyl [C5]		0.000111805	5.32874e-05	1	1	5	Q86VP6	Q86VP6 [1130-1141]	0	1350.75	Peak Found	High				No Quan Values	2.86	High	1.096e-05	3.444e-05
	FALSE	High	[K].FTISDHPQPIDPLLK.[N]	1xLabel:13C(6) [K15]		0.000113721	5.32874e-05	1	1	6	Q86VP6	Q86VP6 [991-1005]	0	1726.95	Peak Found	High	1.081	96.1	103.9	Unique	3.53	High	1.096e-05	3.583e-05
	FALSE	High	[K].FTISDHPQPIDPLLK.[N]			9.42863e-05	5.32874e-05	1	1	12	Q86VP6	Q86VP6 [991-1005]	0	1720.93	High	Peak Found	0.638	122.1	77.9	Unique	3.66	High	1.096e-05	2.004e-05
	FALSE	High	[R].TYIQCIAAISR.[Q]	1xCarbamidomethyl [C5]		0.000102082	5.32874e-05	1	1	20	Q86VP6	Q86VP6 [233-243]	0	1295.68	High	Peak Found	1.108	94.9	105.1	Unique	3.38	High	1.096e-05	3.6e-05
	FALSE	High	[R].TYIQCIAAISR.[Q]	1xLabel:13C(6) [R11]; 1xCarbamidomethyl [C5]		0.000112313	5.32874e-05	1	1	17	Q86VP6	Q86VP6 [233-243]	0	1301.7	Peak Found	High	1.097	95.4	104.6	Unique	3.1	High	2.345e-05	6.164e-05
	FALSE	High	[K].ISGSILNELIGLVR.[S]	1xLabel:13C(6) [R14]		0.000132201	6.41486e-05	1	1	1	Q86VP6	Q86VP6 [730-743]	0	1489.9	Peak Found	High	1.314	86.4	113.6	Unique	3.16	High	1.573e-05	4.873e-05
	FALSE	High	[R].AVAALLTIPEAEK.[S]			0.000141455	6.41486e-05	1	1	5	Q86VP6	Q86VP6 [1179-1191]	0	1325.77	High	Peak Found				No Quan Values	2.94	High	2.345e-05	5.475e-05
	FALSE	High	[R].PVQSWLCDPDAMEQGETPLTMLQSQVPNIVK.[A]	1xCarbamidomethyl [C7]		0.00021775	6.41486e-05	1	1	1	Q86VP6	Q86VP6 [407-437]	0	3511.69	High	Not Found				No Quan Values	3.26	High	3.011e-05	0.0001009
	FALSE	High	[K].NGEVQNLAVKCLGPLVSKVKEYQVETIVDTLCTNMLSDK.[E]	3xTrimethyl [K10; K18; K20]; 1xLabel:13C(6) [K39]; 2xCarbamidomethyl [C11; C32]	Q86VP6 3xTrimethyl [K70; K78; K80]	0.000149576	6.41486e-05	1	1	1	Q86VP6	Q86VP6 [61-99]	3	4525.41	Not Found	Not Found				No Quan Values	3.44	High	2.345e-05	6.01e-05
	FALSE	High	[K].FCNVDDDELR.[E]	1xCarbamidomethyl [C2]		0.000192505	6.41486e-05	1	1	7	Q86VP6	Q86VP6 [263-272]	0	1282.54	High	Peak Found				No Quan Values	2.71	High	3.57e-05	0.0001484
	FALSE	High	[K].FCNVDDDELR.[E]	1xLabel:13C(6) [R10]; 1xCarbamidomethyl [C2]		0.000173117	6.41486e-05	1	1	6	Q86VP6	Q86VP6 [263-272]	0	1288.56	Peak Found	High	1.118	94.4	105.6	Unique	2.81	High	3.752e-05	0.0001969
	FALSE	High	[K].ALTLIAGSPLK.[I]	1xLabel:13C(6) [K11]		0.000130716	6.41486e-05	1	1	8	Q86VP6	Q86VP6 [631-641]	0	1089.7	Peak Found	High				No Quan Values	2.97	High	1.573e-05	4.782e-05
	FALSE	High	[K].ALTLIAGSPLK.[I]			0.000142548	6.41486e-05	1	1	9	Q86VP6	Q86VP6 [631-641]	0	1083.68	High	Peak Found	1.045	97.8	102.2	Unique	3.08	High	0.0003061	0.003378
	FALSE	High	[R].LSTLCPSAVLQR.[L]	1xCarbamidomethyl [C5]		0.000206418	6.41486e-05	1	1	6	Q86VP6	Q86VP6 [1130-1141]	0	1344.73	High	Peak Found	1.316	86.4	113.6	Unique	2.5	High	3.3e-05	0.0001116
	FALSE	High	[K].AADIDQEVK.[E]			0.000438177	7.49149e-05	1	1	3	Q86VP6	Q86VP6 [578-586]	0	988.495	High	Peak Found				No Quan Values	2.28	High	0.0003864	0.004797
	FALSE	High	[R].AVAALLTIPEAEK.[S]	1xLabel:13C(6) [K13]		0.000398699	7.49149e-05	1	1	4	Q86VP6	Q86VP6 [1179-1191]	0	1331.79	Peak Found	High	0.95	102.6	97.4	Unique	2.37	High	4.312e-05	0.0002379
	FALSE	High	[K].TLEDPDLNVR.[R]	1xLabel:13C(6) [R10]		0.000280178	7.49149e-05	1	1	6	Q86VP6	Q86VP6 [1014-1023]	0	1177.62	Peak Found	High	1.02	99	101	Unique	2.75	High	3.57e-05	0.0001362
	FALSE	High	[K].TLEDPDLNVR.[R]			0.000227303	7.49149e-05	1	1	8	Q86VP6	Q86VP6 [1014-1023]	0	1171.6	High	Peak Found	0.838	108.8	91.2	Unique	2.64	High	3.3e-05	0.0001216
	FALSE	High	[K].TVSPALISR.[F]			0.00055638	0.000107323	1	1	7	Q86VP6	Q86VP6 [374-382]	0	943.557	High	Peak Found	1.153	92.9	107.1	Unique	2.53	High	8.066e-05	0.00067
	FALSE	High	[K].TVSPALISR.[F]	1xLabel:13C(6) [R9]		0.000464405	0.000107323	1	1	12	Q86VP6	Q86VP6 [374-382]	0	949.577	Peak Found	High	1.115	94.5	105.5	Unique	2.42	High	9.161e-05	0.0008131
	FALSE	High	[R].VALVTFNSAAHNK.[P]	1xLabel:13C(6) [K13]		0.000630899	0.000123452	1	1	1	Q86VP6	Q86VP6 [1025-1037]	0	1377.76	Not Found	High				No Quan Values	1.73	High	5.276e-05	0.0003299
	FALSE	High	[R].NVVAECLGK.[L]	1xCarbamidomethyl [C6]		0.000687647	0.000165827	1	1	2	Q86VP6	Q86VP6 [949-957]	0	989.508	High	Not Found				No Quan Values	2.84	High	7.637e-05	0.0005367
	FALSE	High	[K].AADIDQEVK.[E]	1xLabel:13C(6) [K9]		0.000785238	0.000165827	1	1	2	Q86VP6	Q86VP6 [578-586]	0	994.515	Peak Found	High	1.063	96.9	103.1	Unique	2.5	High	6.791e-05	0.0004189
	FALSE	High	[K].NCIGDFLK.[T]	1xLabel:13C(6) [K8]; 1xCarbamidomethyl [C2]		0.000914546	0.000165827	1	1	4	Q86VP6	Q86VP6 [1006-1013]	0	972.491	Peak Found	High				No Quan Values	2.83	High	0.000163	0.001666
	FALSE	High	[K].GYLISGSSYAR.[S]	1xLabel:13C(6) [R11]		0.00116124	0.000179139	1	1	7	Q86VP6	Q86VP6 [972-982]	0	1179.61	Peak Found	High	0.918	104.3	95.7	Unique	2.61	High	0.0001767	0.001748
	FALSE	High	[K].CLGPLVSK.[V]	1xCarbamidomethyl [C1]		0.00110598	0.000179139	1	1	2	Q86VP6	Q86VP6 [71-78]	0	873.486	High	Peak Found				No Quan Values	2.23	High	9.394e-05	0.0008744
	FALSE	High	[K].CLGPLVSK.[V]	1xLabel:13C(6) [K8]; 1xCarbamidomethyl [C1]		0.00128217	0.000206844	1	1	2	Q86VP6	Q86VP6 [71-78]	0	879.506	Peak Found	High	1.122	94.3	105.7	Unique	2.28	High	8.271e-05	0.0007101
	FALSE	High	[K].NCIGDFLK.[T]	1xCarbamidomethyl [C2]		0.0014934	0.000236987	1	1	5	Q86VP6	Q86VP6 [1006-1013]	0	966.471	High	Peak Found	1.029	98.6	101.4	Unique	2.72	High	0.0001791	0.001829
	FALSE	High	[R].SSVVTAVK.[F]	1xLabel:13C(6) [K8]		0.00162881	0.000250282	1	1	1	Q86VP6	Q86VP6 [983-990]	0	796.487	Not Found	High	100		200	Unique	2.19	High	9.394e-05	0.0009168
	FALSE	High	[K].GYLISGSSYAR.[S]			0.00217639	0.000312798	1	1	7	Q86VP6	Q86VP6 [972-982]	0	1173.59	High	Peak Found				No Quan Values	2.86	High	0.000236	0.002656
	FALSE	High	[R].EYCIQAFESFVR.[R]	1xCarbamidomethyl [C3]		0.00215605	0.000312798	1	1	1	Q86VP6	Q86VP6 [273-284]	0	1548.72	High	Not Found	0.01	200		Unique	1.64	High	0.000131	0.001229
	FALSE	High	[K].NGEVQNLAVK.[C]			0.00289097	0.0003525	2	2	1	Q86VP6; O75155	Q86VP6 [61-70]; O75155 [61-70]	0	1071.58	Not Found	Not Found				No Quan Values	1.15	High	0.0001601	0.001646
	FALSE	High	[K].QSYYSIAK.[C]	1xLabel:13C(6) [K8]		0.0029207	0.0003525	1	1	1	Q86VP6	Q86VP6 [794-801]	0	965.503	Peak Found	High				No Quan Values	1.91	High	0.0001601	0.001662
	FALSE	High	[R].EVEMGPFK.[H]			0.00327559	0.000360562	2	2	1	Q86VP6; O75155	Q86VP6 [1065-1072]; O75155 [1070-1077]	0	936.45	High	Not Found				No Quan Values	1.45	High	0.0001848	0.001852
	FALSE	High	[R].SSVVTAVK.[F]			0.00389518	0.000383389	1	1	1	Q86VP6	Q86VP6 [983-990]	0	790.467	Not Found	Not Found				No Quan Values	2.27	High	0.0002027	0.002153
	FALSE	High	[K].QSYYSIAK.[C]			0.00517031	0.000490941	1	1	2	Q86VP6	Q86VP6 [794-801]	0	959.483	High	Peak Found	0.919	104.2	95.8	Unique	2.19	High	0.0007016	0.008556
	FALSE	High	[R].NVVAECLGK.[L]	1xLabel:13C(6) [K9]; 1xCarbamidomethyl [C6]		0.00574202	0.000585211	1	1	1	Q86VP6	Q86VP6 [949-957]	0	995.529	Peak Found	High				No Quan Values	1.14	High	0.0002841	0.003029
	FALSE	High	[R].DISSIGLK.[T]			0.00871433	0.000701358	1	1	3	Q86VP6	Q86VP6 [104-111]	0	832.477	High	Peak Found				No Quan Values	1.88	High	0.0008696	0.01123
	FALSE	High	[R].IGEYLEK.[I]	1xLabel:13C(6) [K7]		0.00959922	0.000725324	1	1	2	Q86VP6	Q86VP6 [249-255]	0	857.471	Peak Found	High	1.144	93.3	106.7	Unique	1.74	High	0.0006827	0.008154
	FALSE	High	[K].CLDAVVSTR.[H]	1xLabel:13C(6) [R9]; 1xCarbamidomethyl [C1]		0.0160153	0.00118929	1	1	1	Q86VP6	Q86VP6 [356-364]	0	1026.53	Not Found	Not Found				No Quan Values	2.55	High	0.0005958	0.007082
	FALSE	High	[K].VYPSSLSK.[I]			0.0164116	0.00120006	1	1	1	Q86VP6	Q86VP6 [722-729]	0	880.477	High	Peak Found				No Quan Values	1.33	High	0.0006033	0.007249
	FALSE	High	[K].IIPLVVK.[F]	1xLabel:13C(6) [K7]		0.0290033	0.00188854	1	1	2	Q86VP6	Q86VP6 [256-262]	0	787.575	Peak Found	High	2.237	61.8	138.2	Unique	1.07	High	0.001151	0.01605
	FALSE	High	[R].DISSIGLK.[T]	1xLabel:13C(6) [K8]		0.0841416	0.00484224	1	1	3	Q86VP6	Q86VP6 [104-111]	0	838.498	Peak Found	High	1.089	95.7	104.3	Unique	1.84	High	0.002821	0.04816
	FALSE	High	[K].VYPSSLSK.[I]	1xLabel:13C(6) [K8]		0.105604	0.00598561	1	1	1	Q86VP6	Q86VP6 [722-729]	0	886.498	Peak Found	High	1.344	85.3	114.7	Unique	1.11	High	0.002447	0.04046
	FALSE	High	[K].DLFTCTIK.[R]	1xCarbamidomethyl [C5]		0.126685	0.00706798	1	1	1	Q86VP6	Q86VP6 [567-574]	0	997.502	High	Peak Found	0.934	103.4	96.6	Unique	1.58	High	0.002887	0.04931
	FALSE	High	[K].DLFTCTIK.[R]	1xLabel:13C(6) [K8]; 1xCarbamidomethyl [C5]		0.127887	0.00711028	1	1	2	Q86VP6	Q86VP6 [567-574]	0	1003.52	Peak Found	High	100		200	Unique	1.14	High	0.002926	0.05028
	FALSE	High	[R].LVEPLR.[A]			0.151301	0.00821395	1	1	2	Q86VP6	Q86VP6 [1145-1150]	0	726.451	High	Peak Found	0.94	103.1	96.9	Unique	1.79	High	0.006203	0.1252
FALSE	High	Master Protein	P11021	78 kDa glucose-regulated protein OS=Homo sapiens GN=HSPA5 PE=1 SV=2	0	360.388	53.6697	29	1090	27	1	654	72.3	5.16	High	High	Trimethyl [K585]	1.298	87	113	88.125	4	3243.52	29
	Checked	Confidence	Annotated Sequence	Modifications	Modifications in Master Proteins	Qvality PEP	Qvality q-value	# Protein Groups	# Proteins	# PSMs	Master Protein Accessions	Positions in Master Proteins	# Missed Cleavages	Theo. MH+ [Da]	Found in Sample: [S9] F6: Light, Sample	Found in Sample: [S10] F6: Heavy, Sample	Abundance Ratio: (Heavy) / (Light)	Abundances (Scaled): F6: Light, Sample	Abundances (Scaled): F6: Heavy, Sample	Quan Info	XCorr Sequest HT	Confidence Sequest HT	Percolator q-Value Sequest HT	Percolator PEP Sequest HT
	FALSE	High	[R].TWNDPSVQQDIK.[F]	1xLabel:13C(6) [K12]		7.04257e-05	0	1	1	35	P11021	P11021 [102-113]	0	1436.71	Peak Found	High	1.327	86	114	Unique	3.52	High	7.739e-06	1.59e-05
	FALSE	High	[R].TWNDPSVQQDIK.[F]			7.31189e-05	0	1	1	37	P11021	P11021 [102-113]	0	1430.69	High	Peak Found	1.293	87.2	112.8	Unique	3.42	High	1.096e-05	1.808e-05
	FALSE	High	[K].ELEEIVQPIISK.[L]			7.00632e-05	0	1	1	33	P11021	P11021 [622-633]	0	1397.79	High	Peak Found	1.203	90.8	109.2	Unique	3.56	High	0	1.079e-05
	FALSE	High	[K].LYGSAGPPPTGEEDTAEKDEL.[-]	1xLabel:13C(6) [K18]		1.14009e-06	0	1	1	15	P11021	P11021 [634-654]	1	2182.01	Peak Found	High	100		200	Unique	5.45	High	0	2.83e-07
	FALSE	High	[K].LYGSAGPPPTGEEDTAEKDEL.[-]			6.09655e-07	0	1	1	16	P11021	P11021 [634-654]	1	2175.99	High	Peak Found	1.368	84.5	115.5	Unique	5.57	High	0	9.927e-08
	FALSE	High	[R].IEIESFYEGEDFSETLTR.[A]	1xLabel:13C(6) [R18]		2.60061e-06	0	1	1	5	P11021	P11021 [307-324]	0	2171.01	Peak Found	High				No Quan Values	4.54	High	0	1.106e-06
	FALSE	High	[R].IEIESFYEGEDFSETLTR.[A]			2.546e-06	0	1	1	2	P11021	P11021 [307-324]	0	2164.99	High	Not Found				No Quan Values	4.56	High	0	3.812e-07
	FALSE	High	[K].TFAPEEISAMVLTK.[M]	1xOxidation [M10]; 1xLabel:13C(6) [K14]		7.18684e-05	0	1	1	10	P11021	P11021 [139-152]	0	1558.81	Peak Found	High	1.19	91.3	108.7	Unique	2.93	High	1.096e-05	1.812e-05
	FALSE	High	[K].TFAPEEISAMVLTK.[M]	1xLabel:13C(6) [K14]		4.80901e-05	0	1	1	45	P11021	P11021 [139-152]	0	1542.82	Peak Found	High	1.536	78.9	121.1	Unique	4.79	High	0	6.75e-06
	FALSE	High	[K].TFAPEEISAMVLTK.[M]			1.69282e-05	0	1	1	39	P11021	P11021 [139-152]	0	1536.8	High	Peak Found	1.332	85.8	114.2	Unique	4.72	High	1.096e-05	3.672e-05
	FALSE	High	[K].IEWLESHQDADIEDFK.[A]	1xLabel:13C(6) [K16]		1.54742e-05	0	1	1	5	P11021	P11021 [602-617]	0	1980.93	Not Found	High				No Quan Values	2.74	High	7.739e-06	1.514e-05
	FALSE	High	[K].LYGSAGPPPTGEEDTAEK.[D]	1xLabel:13C(6) [K18]		2.49254e-06	0	1	1	20	P11021	P11021 [634-651]	0	1824.86	Peak Found	High	1.229	89.7	110.3	Unique	3.98	High	0	4.638e-07
	FALSE	High	[K].LYGSAGPPPTGEEDTAEK.[D]			9.86478e-07	0	1	1	25	P11021	P11021 [634-651]	0	1818.84	High	Peak Found	1.258	88.6	111.4	Unique	4.23	High	0	3.515e-07
	FALSE	High	[K].SDIDEIVLVGGSTR.[I]			2.78441e-05	0	1	1	14	P11021	P11021 [354-367]	0	1460.76	High	Peak Found	1.621	76.3	123.7	Unique	4.63	High	0	3.776e-06
	FALSE	High	[K].SDIDEIVLVGGSTR.[I]	1xLabel:13C(6) [R14]		2.16474e-05	0	1	1	17	P11021	P11021 [354-367]	0	1466.78	Peak Found	High	1.351	85.1	114.9	Unique	4.53	High	0	7.097e-06
	FALSE	High	[R].IINEPTAAAIAYGLDK.[KRG]			2.73648e-06	0	2	4	57	P11142; P11021	P11142 [172-187]; P11021 [198-213]	0	1659.9	High	Peak Found	1.105	95	105	Not Unique	5.56	High	0	1.045e-06
	FALSE	High	[R].IINEPTAAAIAYGLDK.[KRG]	1xLabel:13C(6) [K16]		3.55943e-06	0	2	4	59	P11142; P11021	P11142 [172-187]; P11021 [198-213]	0	1665.92	Peak Found	High	1.159	92.6	107.4	Not Unique	5.76	High	0	1.326e-06
	FALSE	High	[K].NQLTSNPENTVFDAK.[R]	1xLabel:13C(6) [K15]		3.47295e-05	0	1	1	23	P11021	P11021 [82-96]	0	1683.83	Peak Found	High	1.34	85.5	114.5	Unique	4.3	High	0	7.879e-06
	FALSE	High	[K].NQLTSNPENTVFDAK.[R]			2.07995e-05	0	1	1	21	P11021	P11021 [82-96]	0	1677.81	High	Peak Found	1.347	85.2	114.8	Unique	4.26	High	0	5.21e-06
	FALSE	High	[K].SQIFSTASDNQPTVTIK.[V]			2.80704e-06	0	1	1	35	P11021	P11021 [448-464]	0	1836.93	High	Peak Found	1.312	86.5	113.5	Unique	4.85	High	0	6.127e-07
	FALSE	High	[K].SQIFSTASDNQPTVTIK.[V]	1xLabel:13C(6) [K17]		3.65109e-06	0	1	1	36	P11021	P11021 [448-464]	0	1842.95	Peak Found	High	1.342	85.4	114.6	Unique	4.59	High	0	9.914e-07
	FALSE	High	[K].VTHAVVTVPAYFNDAQR.[Q]	1xLabel:13C(6) [R17]		4.63168e-05	0	1	1	28	P11021	P11021 [165-181]	0	1893.99	Peak Found	High	1.211	90.5	109.5	Unique	5.26	High	0	6.484e-06
	FALSE	High	[K].EDVGTVVGIDLGTTYSCVGVFK.[N]	1xLabel:13C(6) [K22]; 1xCarbamidomethyl [C17]		1.50985e-05	0	1	1	1	P11021	P11021 [25-46]	0	2322.16	Peak Found	High				No Quan Values	3.73	High	0	2.064e-06
	FALSE	High	[K].DNHLLGTFDLTGIPPAPR.[G]	1xLabel:13C(6) [R18]		4.95184e-06	0	1	1	50	P11021	P11021 [475-492]	0	1940.03	Peak Found	High	1.397	83.4	116.6	Unique	4.95	High	0	7.068e-06
	FALSE	High	[K].DNHLLGTFDLTGIPPAPR.[G]			2.00622e-05	0	1	1	47	P11021	P11021 [475-492]	0	1934.01	High	Peak Found	1.313	86.5	113.5	Unique	5.09	High	0	5.871e-06
	FALSE	High	[K].TFAPEEISAMVLTK.[M]	1xOxidation [M10]		8.37329e-05	3.62253e-05	1	1	9	P11021	P11021 [139-152]	0	1552.79	High	Peak Found	1.114	94.6	105.4	Unique	2.81	High	1.096e-05	1.796e-05
	FALSE	High	[RK].VEIIANDQGNR.[TI]			0.000117802	5.32874e-05	4	7	74	P17066; P11142; P11021; P0DMV9	P17066 [28-38]; P11142 [26-36]; P11021 [50-60]; P0DMV9 [26-36]	0	1228.63	High	Peak Found	1.216	90.2	109.8	Not Unique	3.29	High	1.573e-05	4.687e-05
	FALSE	High	[K].IEWLESHQDADIEDFK.[A]			0.000105519	5.32874e-05	1	1	2	P11021	P11021 [602-617]	0	1974.91	High	Peak Found				No Quan Values	2.44	High	1.096e-05	2.935e-05
	FALSE	High	[K].PYIQVDIGGGQTK.[T]			9.32204e-05	5.32874e-05	1	1	6	P11021	P11021 [126-138]	0	1375.72	High	Peak Found	0.649	121.3	78.7	Unique	3.56	High	1.096e-05	3.518e-05
	FALSE	High	[K].PYIQVDIGGGQTK.[T]	1xLabel:13C(6) [K13]		0.000102416	5.32874e-05	1	1	7	P11021	P11021 [126-138]	0	1381.74	Peak Found	High	0.774	112.7	87.3	Unique	3.56	High	1.096e-05	2.665e-05
	FALSE	High	[K].DAGTIAGLNVMR.[I]			9.84703e-05	5.32874e-05	1	1	10	P11021	P11021 [186-197]	0	1217.63	High	Peak Found				No Quan Values	3.8	High	1.096e-05	2.334e-05
	FALSE	High	[K].DAGTIAGLNVMR.[I]	1xLabel:13C(6) [R12]		9.42863e-05	5.32874e-05	1	1	15	P11021	P11021 [186-197]	0	1223.65	Peak Found	High	1.362	84.7	115.3	Unique	3.84	High	1.573e-05	4.516e-05
	FALSE	High	[R].ITPSYVAFTPEGER.[L]	1xLabel:13C(6) [R14]		0.000104765	5.32874e-05	1	1	27	P11021	P11021 [61-74]	0	1572.8	Peak Found	High	1.229	89.7	110.3	Unique	3.54	High	1.096e-05	3.458e-05
	FALSE	High	[R].ITPSYVAFTPEGER.[L]			9.46682e-05	5.32874e-05	1	1	28	P11021	P11021 [61-74]	0	1566.78	High	Peak Found	1.358	84.8	115.2	Unique	3.48	High	1.096e-05	3.806e-05
	FALSE	High	[R].NELESYAYSLK.[N]			0.000108964	5.32874e-05	1	1	23	P11021	P11021 [563-573]	0	1316.64	High	Peak Found	1.378	84.1	115.9	Unique	3.31	High	2.345e-05	6.531e-05
	FALSE	High	[R].NELESYAYSLK.[N]	1xLabel:13C(6) [K11]		0.000118434	5.32874e-05	1	1	22	P11021	P11021 [563-573]	0	1322.66	Peak Found	High	1.396	83.5	116.5	Unique	3.75	High	2.345e-05	5.984e-05
	FALSE	High	[K].ELEEIVQPIISK.[L]	1xLabel:13C(6) [K12]		9.0769e-05	5.32874e-05	1	1	30	P11021	P11021 [622-633]	0	1403.81	Peak Found	High	1.527	79.1	120.9	Unique	3.65	High	1.096e-05	2.783e-05
	FALSE	High	[K].VTHAVVTVPAYFNDAQR.[Q]			0.000102082	5.32874e-05	1	1	24	P11021	P11021 [165-181]	0	1887.97	High	Peak Found	0.829	109.4	90.6	Unique	4.9	High	1.096e-05	4.154e-05
	FALSE	High	[K].FEELNMDLFR.[S]			0.000186907	6.41486e-05	1	1	7	P11021	P11021 [327-336]	0	1313.62	High	Peak Found	1.338	85.5	114.5	Unique	3.39	High	3.011e-05	9.559e-05
	FALSE	High	[K].FEELNMDLFR.[S]	1xLabel:13C(6) [R10]		0.000136622	6.41486e-05	1	1	10	P11021	P11021 [327-336]	0	1319.64	Peak Found	High	1.247	89	111	Unique	3.44	High	3.3e-05	0.0001084
	FALSE	High	[K].DAGTIAGLNVMR.[I]	1xOxidation [M11]; 1xLabel:13C(6) [R12]		0.000163355	6.41486e-05	1	1	2	P11021	P11021 [186-197]	0	1239.65	Peak Found	High	1.41	83	117	Unique	2.85	High	2.345e-05	6.849e-05
	FALSE	High	[K].DAGTIAGLNVMR.[I]	1xOxidation [M11]		0.000126006	6.41486e-05	1	1	2	P11021	P11021 [186-197]	0	1233.63	High	Peak Found	0.907	104.9	95.1	Unique	2.73	High	1.573e-05	4.47e-05
	FALSE	High	[K].VYEGERPLTK.[D]			0.000209782	6.41486e-05	1	1	17	P11021	P11021 [465-474]	1	1191.64	High	Peak Found	1.409	83	117	Unique	2.86	High	3.011e-05	9.604e-05
	FALSE	High	[RK].VEILANDQGNR.[TI]	1xLabel:13C(6) [R11]		0.000134679	6.41486e-05	4	7	68	P17066; P11142; P11021; P0DMV9	P17066 [28-38]; P11142 [26-36]; P11021 [50-60]; P0DMV9 [26-36]	0	1234.65	Peak Found	High	1.231	89.7	110.3	Not Unique	3.37	High	2.345e-05	6.1e-05
	FALSE	High	[K].FEELNMDLFR.[S]	1xOxidation [M6]		0.000396242	7.49149e-05	1	1	1	P11021	P11021 [327-336]	0	1329.61	High	Peak Found	1.056	97.3	102.7	Unique	2.67	High	3.752e-05	0.0001991
	FALSE	High	[K].VYEGERPLTK.[D]	2xLabel:13C(6) [R6; K10]		0.000254913	7.49149e-05	1	1	17	P11021	P11021 [465-474]	1	1203.68	Peak Found	High	1.178	91.8	108.2	Unique	2.8	High	4.612e-05	0.0002995
	FALSE	High	[K].ETAEAYLGK.[K]			0.00055638	0.000107323	1	1	9	P11021	P11021 [155-163]	0	981.489	High	Peak Found	1.483	80.6	119.4	Unique	2.67	High	0.0001252	0.001213
	FALSE	High	[K].ETAEAYLGK.[K]	1xLabel:13C(6) [K9]		0.000552577	0.000107323	1	1	8	P11021	P11021 [155-163]	0	987.509	Peak Found	High	1.434	82.2	117.8	Unique	2.64	High	7.637e-05	0.0005027
	FALSE	High	[K].ITITNDQNR.[L]			0.00062202	0.000123452	1	1	7	P11021	P11021 [524-532]	0	1074.55	High	Peak Found	1.219	90.1	109.9	Unique	2.42	High	5.276e-05	0.0003389
	FALSE	High	[K].ITITNDQNR.[L]	1xLabel:13C(6) [R9]		0.00062202	0.000123452	1	1	10	P11021	P11021 [524-532]	0	1080.57	Peak Found	High	1.315	86.4	113.6	Unique	2.61	High	6.572e-05	0.0003866
	FALSE	High	[K].VLEDSDLK.[K]			0.000950865	0.000165827	1	1	11	P11021	P11021 [345-352]	0	918.478	High	Peak Found	1.587	77.3	122.7	Unique	2.28	High	0.0001945	0.002082
	FALSE	High	[R].LTPEEIER.[MA]	1xLabel:13C(6) [R8]		0.00170206	0.000265451	1	2	22	P11021	P11021 [533-540]	0	992.535	Peak Found	High	1.273	88	112	Unique	2.35	High	0.000244	0.002706
	FALSE	High	[K].VLEDSDLK.[K]	1xLabel:13C(6) [K8]		0.00189503	0.000290327	1	1	9	P11021	P11021 [345-352]	0	924.498	Peak Found	High	1.236	89.5	110.5	Unique	2.04	High	0.0001252	0.001199
	FALSE	High	[K].VLEDSDLKK.[S]	2xLabel:13C(6) [K8; K9]		0.00176356	0.000290327	1	1	4	P11021	P11021 [345-353]	1	1058.61	Peak Found	High	2.799	52.6	147.4	Unique	2.41	High	0.0001143	0.0009957
	FALSE	High	[R].LTPEELER.[MA]			0.00253801	0.000312798	1	2	16	P11021	P11021 [533-540]	0	986.515	High	Peak Found	1.363	84.6	115.4	Unique	2.15	High	0.0002679	0.002937
	FALSE	High	[K].LGGKLSSEDK.[E]	1xTrimethyl [K4]	P11021 1xTrimethyl [K585]	0.00587842	0.000597199	1	1	2	P11021	P11021 [582-591]	1	1075.6	High	Peak Found	1.118	94.4	105.6	Unique	2.36	High	0.000292	0.003103
	FALSE	High	[R].VMEHFIK.[L]			0.0197108	0.00141097	1	1	1	P11021	P11021 [262-268]	0	903.476	High	Peak Found				No Quan Values	1.51	High	0.000692	0.008386
	FALSE	High	[R].VMEHFIK.[L]	1xLabel:13C(6) [K7]		0.0212045	0.00146972	1	1	3	P11021	P11021 [262-268]	0	909.496	Peak Found	High	1.601	76.9	123.1	Unique	1.68	High	0.004642	0.08981
	FALSE	High	[K].VLEDSDLKK.[S]			0.107672	0.00610617	1	1	1	P11021	P11021 [345-353]	1	1046.57	High	Not Found				No Quan Values	1.27	High	0.002498	0.04154
	FALSE	High	[K].IQQLVK.[E]			0.120815	0.00670759	1	1	1	P11021	P11021 [371-376]	0	728.466	High	Peak Found	1.44	82	118	Unique	1.79	High	0.002779	0.04715
FALSE	High	Master Protein	Q13263	Transcription intermediary factor 1-beta OS=Homo sapiens GN=TRIM28 PE=1 SV=5	0	439.465	58.9222	27	643	27	1	835	88.5	5.77	High	High	Trimethyl [K575]	0.942	103	97	68.328	0	2201.25	27
	Checked	Confidence	Annotated Sequence	Modifications	Modifications in Master Proteins	Qvality PEP	Qvality q-value	# Protein Groups	# Proteins	# PSMs	Master Protein Accessions	Positions in Master Proteins	# Missed Cleavages	Theo. MH+ [Da]	Found in Sample: [S9] F6: Light, Sample	Found in Sample: [S10] F6: Heavy, Sample	Abundance Ratio: (Heavy) / (Light)	Abundances (Scaled): F6: Light, Sample	Abundances (Scaled): F6: Heavy, Sample	Quan Info	XCorr Sequest HT	Confidence Sequest HT	Percolator q-Value Sequest HT	Percolator PEP Sequest HT
	FALSE	High	[R].STAPSAAASASASAAASSPAGGGAEALELLEHCGVCR.[E]	2xCarbamidomethyl [C33; C36]		4.35211e-09	0	1	1	4	Q13263	Q13263 [33-69]	0	3442.6	Not Found	Not Found				No Quan Values	7.07	High	0	9.641e-10
	FALSE	High	[R].STAPSAAASASASAAASSPAGGGAEALELLEHCGVCR.[E]	1xLabel:13C(6) [R37]; 2xCarbamidomethyl [C33; C36]		1.17222e-07	0	1	1	2	Q13263	Q13263 [33-69]	0	3448.62	Not Found	Not Found				No Quan Values	6.08	High	0	2.837e-08
	FALSE	High	[K].EEETEAAIGAPPTATEGPETK.[P]			4.99386e-06	0	1	1	8	Q13263	Q13263 [555-575]	0	2127.99	High	Peak Found	0.694	118	82	Unique	4.68	High	0	1.676e-06
	FALSE	High	[K].EEETEAAIGAPPTATEGPETK.[P]	1xLabel:13C(6) [K21]		1.71361e-05	0	1	1	4	Q13263	Q13263 [555-575]	0	2134.01	Peak Found	High				No Quan Values	4.18	High	0	2.331e-06
	FALSE	High	[K].QGSGSSQPMEVQEGYGFGSGDDPYSSAEPHVSGVK.[R]	1xLabel:13C(6) [K35]		6.721e-09	0	1	1	15	Q13263	Q13263 [435-469]	0	3563.56	Peak Found	High				No Quan Values	6.71	High	0	1.166e-08
	FALSE	High	[K].QGSGSSQPMEVQEGYGFGSGDDPYSSAEPHVSGVK.[R]			1.5758e-08	0	1	1	20	Q13263	Q13263 [435-469]	0	3557.54	High	Peak Found	0.948	102.7	97.3	Unique	6.63	High	0	8.107e-09
	FALSE	High	[K].QGSGSSQPMEVQEGYGFGSGDDPYSSAEPHVSGVK.[R]	1xOxidation [M9]		7.68823e-08	0	1	1	5	Q13263	Q13263 [435-469]	0	3573.53	High	Peak Found	0.771	112.9	87.1	Unique	5.52	High	0	1.276e-07
	FALSE	High	[K].QGSGSSQPMEVQEGYGFGSGDDPYSSAEPHVSGVK.[R]	1xOxidation [M9]; 1xLabel:13C(6) [K35]		2.06335e-05	0	1	1	1	Q13263	Q13263 [435-469]	0	3579.55	Not Found	High				No Quan Values	3.5	High	0	2.798e-06
	FALSE	High	[K].AATDAQDANQCCTSCEDNAPATSYCVECSEPLCETCVEAHQR.[V]	7xCarbamidomethyl [C11; C12; C15; C25; C28; C33; C36]		1.90523e-07	0	1	1	3	Q13263	Q13263 [142-183]	0	4865.88	High	Peak Found	1.065	96.9	103.1	Unique	9.12	High	0	5.653e-08
	FALSE	High	[K].IVAERPGTNSTGPAPMAPPR.[A]	2xLabel:13C(6) [R5; R20]		1.39248e-06	0	1	1	14	Q13263	Q13263 [408-427]	1	2031.08	Peak Found	High	0.823	109.7	90.3	Unique	5.72	High	0	2.156e-07
	FALSE	High	[K].IVAERPGTNSTGPAPMAPPR.[A]			2.32763e-07	0	1	1	20	Q13263	Q13263 [408-427]	1	2019.04	High	Peak Found	0.749	114.4	85.6	Unique	5.45	High	0	4.033e-08
	FALSE	High	[K].IVAERPGTNSTGPAPMAPPR.[A]	1xOxidation [M16]; 2xLabel:13C(6) [R5; R20]		2.88297e-05	0	1	1	5	Q13263	Q13263 [408-427]	1	2047.08	Peak Found	High				No Quan Values	4.31	High	0	4.128e-06
	FALSE	High	[K].IVAERPGTNSTGPAPMAPPR.[A]	1xOxidation [M16]		3.62028e-06	0	1	1	7	Q13263	Q13263 [408-427]	1	2035.04	High	Peak Found	0.874	106.7	93.3	Unique	4.59	High	7.739e-06	1.245e-05
	FALSE	High	[K].PVLMALAEGPGAEGPR.[L]			3.16053e-05	0	1	1	1	Q13263	Q13263 [576-591]	0	1564.82	High	Peak Found				No Quan Values	4.1	High	0	4.31e-06
	FALSE	High	[R].LASPSGSTSSGLEVVAPEGTSAPGGGPGTLDDSATICR.[V]	1xCarbamidomethyl [C37]		2.01753e-08	0	1	1	7	Q13263	Q13263 [592-629]	0	3558.69	High	Peak Found				No Quan Values	8.18	High	0	5.917e-09
	FALSE	High	[R].LASPSGSTSSGLEVVAPEGTSAPGGGPGTLDDSATICR.[V]	1xLabel:13C(6) [R38]; 1xCarbamidomethyl [C37]		1.60591e-09	0	1	1	5	Q13263	Q13263 [592-629]	0	3564.71	Peak Found	High	1.019	99.1	100.9	Unique	7.4	High	0	5.541e-10
	FALSE	High	[K].VFPGSTTEDYNLIVIER.[G]			1.5411e-05	0	1	1	14	Q13263	Q13263 [508-524]	0	1953	High	Peak Found	0.586	126.1	73.9	Unique	4.45	High	0	2.839e-06
	FALSE	High	[K].VFPGSTTEDYNLIVIER.[G]	1xLabel:13C(6) [R17]		1.42552e-05	0	1	1	10	Q13263	Q13263 [508-524]	0	1959.02	Peak Found	High	100		200	Unique	4.55	High	0	3.11e-06
	FALSE	High	[K].EEETEAAIGAPPTATEGPETKPVLMALAEGPGAEGPR.[L]			9.80156e-08	0	1	1	17	Q13263	Q13263 [555-591]	1	3673.79	High	Peak Found	0.871	106.9	93.1	Unique	7.28	High	0	6.761e-08
	FALSE	High	[K].EEETEAAIGAPPTATEGPETKPVLMALAEGPGAEGPR.[L]	2xLabel:13C(6) [K21; R37]		1.15967e-06	0	1	1	12	Q13263	Q13263 [555-591]	1	3685.83	Peak Found	High	0.951	102.5	97.5	Unique	6.18	High	0	5.905e-07
	FALSE	High	[R].GAAAAATGQPGTAPAGTPGAPPLAGMAIVK.[E]	1xOxidation [M26]		9.37942e-06	0	1	1	10	Q13263	Q13263 [525-554]	0	2588.35	High	Peak Found	0.556	128.5	71.5	Unique	5.33	High	0	1.726e-06
	FALSE	High	[R].GAAAAATGQPGTAPAGTPGAPPLAGMAIVK.[E]	1xLabel:13C(6) [K30]		5.41102e-07	0	1	1	22	Q13263	Q13263 [525-554]	0	2578.38	Peak Found	High	1.161	92.5	107.5	Unique	5.97	High	0	9.263e-07
	FALSE	High	[R].GAAAAATGQPGTAPAGTPGAPPLAGMAIVK.[E]			5.58536e-08	0	1	1	28	Q13263	Q13263 [525-554]	0	2572.36	High	Peak Found	0.756	113.9	86.1	Unique	6.64	High	0	8.494e-08
	FALSE	High	[K].LSPPYSSPQEFAQDVGR.[M]			2.85509e-06	0	1	1	40	Q13263	Q13263 [751-767]	0	1877.9	High	Peak Found	0.863	107.4	92.6	Unique	3.74	High	0	4.613e-07
	FALSE	High	[K].LSPPYSSPQEFAQDVGR.[M]	1xLabel:13C(6) [R17]		3.09472e-06	0	1	1	37	Q13263	Q13263 [751-767]	0	1883.92	Peak Found	High	0.873	106.8	93.2	Unique	3.99	High	0	8.181e-07
	FALSE	High	[R].LLPCLHSACSACLGPAAPAAANSSGDGGAAGDGTVVDCPVCK.[Q]	5xCarbamidomethyl [C4; C9; C12; C38; C41]		6.49578e-09	0	1	1	12	Q13263	Q13263 [80-121]	0	4111.84	High	Peak Found	1.019	99	101	Unique	8.73	High	0	3.182e-08
	FALSE	High	[R].LLPCLHSACSACLGPAAPAAANSSGDGGAAGDGTVVDCPVCK.[Q]	1xLabel:13C(6) [K42]; 5xCarbamidomethyl [C4; C9; C12; C38; C41]		9.3528e-08	0	1	1	8	Q13263	Q13263 [80-121]	0	4117.86	Not Found	High	100		200	Unique	7.64	High	0	6.235e-07
	FALSE	High	[K].EEDGSLSLDGADSTGVVAK.[L]	1xLabel:13C(6) [K19]		4.58265e-07	0	1	1	19	Q13263	Q13263 [677-695]	0	1855.89	Peak Found	High	0.875	106.7	93.3	Unique	5.51	High	0	7.607e-08
	FALSE	High	[K].EEDGSLSLDGADSTGVVAK.[L]			4.60222e-07	0	1	1	26	Q13263	Q13263 [677-695]	0	1849.87	High	Peak Found	0.952	102.5	97.5	Unique	5.72	High	0	1.458e-07
	FALSE	High	[K].FSAVLVEPPPMSLPGAGLSSQELSGGPGDGP.[-]			3.69908e-05	0	1	1	10	Q13263	Q13263 [805-835]	0	2950.45	Not Found	Not Found				No Quan Values	4.8	High	0	6.308e-06
	FALSE	High	[R].FASWALESDNNTALLLSK.[K]	1xLabel:13C(6) [K18]		3.07733e-05	0	1	1	5	Q13263	Q13263 [348-365]	0	1986.03	Peak Found	High				No Quan Values	4.19	High	0	4.183e-06
	FALSE	High	[R].FASWALESDNNTALLLSK.[K]			3.27024e-05	0	1	1	5	Q13263	Q13263 [348-365]	0	1980.01	High	Peak Found	0.88	106.4	93.6	Unique	3.85	High	1.096e-05	1.754e-05
	FALSE	High	[R].LDLDLTADSQPPVFK.[V]			4.97281e-06	0	1	1	18	Q13263	Q13263 [493-507]	0	1658.86	High	Peak Found	0.992	100.4	99.6	Unique	4.04	High	0	7.143e-07
	FALSE	High	[R].LDLDLTADSQPPVFK.[V]	1xLabel:13C(6) [K15]		5.93723e-06	0	1	1	15	Q13263	Q13263 [493-507]	0	1664.88	Peak Found	High	0.884	106.1	93.9	Unique	4.23	High	0	1.075e-06
	FALSE	High	[R].PGTNSTGPAPMAPPR.[A]			4.1634e-06	0	1	1	2	Q13263	Q13263 [413-427]	0	1450.71	High	Peak Found	0.727	115.8	84.2	Unique	4.85	High	0	6.064e-07
	FALSE	High	[K].MIVDPVEPHGEMK.[F]			8.70775e-05	3.62253e-05	1	1	16	Q13263	Q13263 [378-390]	0	1481.71	High	Peak Found	0.765	113.3	86.7	Unique	3.92	High	7.739e-06	1.589e-05
	FALSE	High	[R].PGTNSTGPAPMAPPR.[A]	1xLabel:13C(6) [R15]		8.04056e-05	3.62253e-05	1	1	1	Q13263	Q13263 [413-427]	0	1456.73	Peak Found	High				No Quan Values	1.86	High	7.739e-06	1.346e-05
	FALSE	High	[R].GAAAAATGQPGTAPAGTPGAPPLAGMAIVK.[E]	1xOxidation [M26]; 1xLabel:13C(6) [K30]		0.000117802	5.32874e-05	1	1	2	Q13263	Q13263 [525-554]	0	2594.37	Not Found	High				No Quan Values	4.14	High	2.345e-05	5.797e-05
	FALSE	High	[R].SGEGEVSGLMR.[K]	1xLabel:13C(6) [R11]		0.000106565	5.32874e-05	1	1	12	Q13263	Q13263 [473-483]	0	1127.55	Peak Found	High	0.938	103.2	96.8	Unique	3.86	High	1.096e-05	3.25e-05
	FALSE	High	[R].SGEGEVSGLMR.[K]			9.50479e-05	5.32874e-05	1	1	16	Q13263	Q13263 [473-483]	0	1121.53	High	Peak Found	0.92	104.2	95.8	Unique	3.68	High	1.096e-05	3.879e-05
	FALSE	High	[K].ADVQSIIGLQR.[F]			9.23251e-05	5.32874e-05	1	1	13	Q13263	Q13263 [780-790]	0	1199.67	High	Peak Found	0.924	103.9	96.1	Unique	3.62	High	1.096e-05	1.869e-05
	FALSE	High	[K].ADVQSIIGLQR.[F]	1xLabel:13C(6) [R11]		9.90602e-05	5.32874e-05	1	1	12	Q13263	Q13263 [780-790]	0	1205.69	Peak Found	High	0.88	106.4	93.6	Unique	3.62	High	1.096e-05	3.012e-05
	FALSE	High	[K].FQWDLNAWTK.[S]			0.000180362	6.41486e-05	1	1	8	Q13263	Q13263 [391-400]	0	1308.64	High	Peak Found	0.963	101.9	98.1	Unique	2.74	High	3.57e-05	0.0001372
	FALSE	High	[K].FSAVLVEPPPMSLPGAGLSSQELSGGPGDGP.[-]	1xOxidation [M11]		0.000143662	6.41486e-05	1	1	3	Q13263	Q13263 [805-835]	0	2966.45	Not Found	Not Found				No Quan Values	3.09	High	3.752e-05	0.0001984
	FALSE	High	[K].MIVDPVEPHGEMK.[F]	1xLabel:13C(6) [K13]		0.000182275	6.41486e-05	1	1	14	Q13263	Q13263 [378-390]	0	1487.73	Peak Found	High	1.047	97.7	102.3	Unique	3.9	High	3.57e-05	0.0001311
	FALSE	High	[K].FQWDLNAWTK.[S]	1xLabel:13C(6) [K10]		0.00023659	7.49149e-05	1	1	8	Q13263	Q13263 [391-400]	0	1314.66	Peak Found	High	2.538	56.5	143.5	Unique	2.67	High	3.752e-05	0.0001613
	FALSE	High	[R].MNEAFGDTK.[F]			0.000357548	7.49149e-05	1	1	7	Q13263	Q13263 [796-804]	0	1012.44	High	Peak Found	0.991	100.5	99.5	Unique	3.01	High	6.246e-05	0.0003654
	FALSE	High	[R].MNEAFGDTK.[F]	1xLabel:13C(6) [K9]		0.000552577	0.000107323	1	1	5	Q13263	Q13263 [796-804]	0	1018.46	Peak Found	High	0.933	103.5	96.5	Unique	2.79	High	6.246e-05	0.0003547
	FALSE	High	[R].TVYCNVHK.[H]	1xCarbamidomethyl [C4]		0.000583961	0.000123452	1	1	7	Q13263	Q13263 [206-213]	0	1020.49	High	Peak Found	0.997	100.2	99.8	Unique	2.44	High	4.612e-05	0.0003043
	FALSE	High	[K].DIVENYFMR.[D]	1xLabel:13C(6) [R9]		0.000996804	0.000165827	1	1	8	Q13263	Q13263 [128-136]	0	1192.58	Peak Found	High	0.875	106.7	93.3	Unique	2.52	High	0.0001715	0.001696
	FALSE	High	[K].MAILQIMK.[E]			0.00087991	0.000165827	1	1	15	Q13263	Q13263 [297-304]	0	947.542	High	Peak Found	0.65	121.2	78.8	Unique	3.18	High	0.0001893	0.001964
	FALSE	High	[K].MAILQIMK.[E]	1xLabel:13C(6) [K8]		0.00102894	0.000179139	1	1	14	Q13263	Q13263 [297-304]	0	953.562	Peak Found	High	1.341	85.4	114.6	Unique	2.96	High	0.0001791	0.001829
	FALSE	High	[K].DIVENYFMR.[D]			0.00118041	0.00019376	1	1	12	Q13263	Q13263 [128-136]	0	1186.56	High	Peak Found	0.973	101.4	98.6	Unique	2.4	High	0.0002149	0.002419
	FALSE	High	[R].SGEGEVSGLMR.[K]	1xOxidation [M10]		0.00139472	0.000206844	1	1	3	Q13263	Q13263 [473-483]	0	1137.52	High	Peak Found	0.826	109.5	90.5	Unique	2.19	High	8.271e-05	0.0007733
	FALSE	High	[K].DIVENYFMR.[D]	1xOxidation [M8]		0.00160059	0.000250282	1	1	6	Q13263	Q13263 [128-136]	0	1202.55	High	Peak Found	0.622	123.3	76.7	Unique	2.19	High	0.0001121	0.0009892
	FALSE	High	[R].VLVNDAQK.[V]	1xLabel:13C(6) [K8]		0.00179534	0.000290327	1	1	2	Q13263	Q13263 [312-319]	0	892.519	Peak Found	High				No Quan Values	2.13	High	0.0001323	0.001409
	FALSE	High	[K].MAILQIMK.[E]	1xOxidation [M]		0.00203895	0.000290327	1	1	4	Q13263	Q13263 [297-304]	0	963.537	High	Peak Found	0.807	110.7	89.3	Unique	2.32	High	0.0001715	0.001699
	FALSE	High	[K].DIVENYFMR.[D]	1xOxidation [M8]; 1xLabel:13C(6) [R9]		0.00230372	0.000312798	1	1	4	Q13263	Q13263 [128-136]	0	1208.57	Peak Found	High	100		200	Unique	1.97	High	0.0001323	0.001312
	FALSE	High	[R].TVYCNVHK.[H]	1xLabel:13C(6) [K8]; 1xCarbamidomethyl [C4]		0.00215605	0.000312798	1	1	3	Q13263	Q13263 [206-213]	0	1026.51	Peak Found	High				No Quan Values	2.23	High	0.0001281	0.001222
	FALSE	High	[R].VLVNDAQK.[V]			0.00277592	0.0003525	1	1	3	Q13263	Q13263 [312-319]	0	886.499	High	Peak Found	1.033	98.4	101.6	Unique	2.43	High	0.0002097	0.002251
	FALSE	High	[K].LLASLVK.[R]			0.00421079	0.000383389	1	1	7	Q13263	Q13263 [255-261]	0	743.503	High	Peak Found	0.956	102.3	97.7	Unique	1.56	High	0.0007814	0.009715
	FALSE	High	[K].LLASLVK.[R]	1xLabel:13C(6) [K7]		0.00763448	0.000666652	1	1	4	Q13263	Q13263 [255-261]	0	749.523	Peak Found	High				No Quan Values	1.5	High	0.002928	0.05043
	FALSE	High	[K].MAILQIMK.[E]	1xOxidation [M7]; 1xLabel:13C(6) [K8]		0.0579211	0.00332868	1	1	1	Q13263	Q13263 [297-304]	0	969.557	Peak Found	High	2.633	55	145	Unique	1.72	High	0.001464	0.02168
	FALSE	High	[K].EEETEAAIGAPPTATEGPETKPVLMALAEGPGAEGPR.[L]	1xOxidation [M25]; 1xTrimethyl [K21]	Q13263 1xTrimethyl [K575]	0.0722218	0.00418767	1	1	1	Q13263	Q13263 [555-591]	1	3731.83	Not Found	Not Found				No Quan Values	2.73	High	0.001738	0.02701
	FALSE	High	[K].MIVDPVEPHGEMK.[F]	1xOxidation [M12]; 1xLabel:13C(6) [K13]		0.17047	0.00912714	1	1	1	Q13263	Q13263 [378-390]	0	1503.73	Not Found	Not Found				No Quan Values	1.1	High	0.003737	0.06854
FALSE	Low	Master Protein	Q9C0A1	Zinc finger homeobox protein 2 OS=Homo sapiens GN=ZFHX2 PE=2 SV=3	0.09	1.256	1.71073	1	1	1	1	2572	274	5.88	High	Not Found	Trimethyl [K531]				0.018	0	3.43	1
	Checked	Confidence	Annotated Sequence	Modifications	Modifications in Master Proteins	Qvality PEP	Qvality q-value	# Protein Groups	# Proteins	# PSMs	Master Protein Accessions	Positions in Master Proteins	# Missed Cleavages	Theo. MH+ [Da]	Found in Sample: [S9] F6: Light, Sample	Found in Sample: [S10] F6: Heavy, Sample	Abundance Ratio: (Heavy) / (Light)	Abundances (Scaled): F6: Light, Sample	Abundances (Scaled): F6: Heavy, Sample	Quan Info	XCorr Sequest HT	Confidence Sequest HT	Percolator q-Value Sequest HT	Percolator PEP Sequest HT
	FALSE	High	[K].GNLSIHMQSDKHLANLQGFQAGPGGQGSPPEASLPPSAGDKEPK.[T]	1xOxidation [M7]; 1xTrimethyl [K11]	Q9C0A1 1xTrimethyl [K531]	0.140471	0.00765288	1	1	1	Q9C0A1	Q9C0A1 [521-564]	2	4508.23	High	Not Found				No Quan Values	3.43	High	0.003151	0.05552
FALSE	High	Master Protein	P05141	ADP/ATP translocase 2 OS=Homo sapiens GN=SLC25A5 PE=1 SV=7	0	122.875	48.9933	16	480	5	1	298	32.8	9.69	High	High	Trimethyl [K52]; Acetyl [N-Term]	0.849	108.2	91.8	40.596	19	935.54	16
	Checked	Confidence	Annotated Sequence	Modifications	Modifications in Master Proteins	Qvality PEP	Qvality q-value	# Protein Groups	# Proteins	# PSMs	Master Protein Accessions	Positions in Master Proteins	# Missed Cleavages	Theo. MH+ [Da]	Found in Sample: [S9] F6: Light, Sample	Found in Sample: [S10] F6: Heavy, Sample	Abundance Ratio: (Heavy) / (Light)	Abundances (Scaled): F6: Light, Sample	Abundances (Scaled): F6: Heavy, Sample	Quan Info	XCorr Sequest HT	Confidence Sequest HT	Percolator q-Value Sequest HT	Percolator PEP Sequest HT
	FALSE	High	[K].DFLAGGVAAAISK.[T]			5.04039e-05	0	1	1	21	P05141	P05141 [11-23]	0	1219.67	High	Peak Found	0.851	108	92	Unique	3.41	High	0	1.108e-05
	FALSE	High	[K].DFLAGGVAAAISK.[T]	1xLabel:13C(6) [K13]		6.0383e-05	0	1	1	16	P05141	P05141 [11-23]	0	1225.69	Peak Found	High	0.824	109.7	90.3	Unique	3.32	High	7.739e-06	1.447e-05
	FALSE	High	[K].GTDIMYTGTLDCWR.[K]	1xCarbamidomethyl [C12]		4.42744e-05	0	1	1	18	P05141	P05141 [246-259]	0	1688.74	High	Peak Found	0.818	110	90	Unique	4.08	High	0	6.148e-06
	FALSE	High	[K].GTDIMYTGTLDCWR.[K]	1xLabel:13C(6) [R14]; 1xCarbamidomethyl [C12]		5.8041e-05	0	1	1	15	P05141	P05141 [246-259]	0	1694.76	Peak Found	High	0.824	109.6	90.4	Unique	4.18	High	0	9.103e-06
	FALSE	High	[R].YFPTQALNFAFK.[D]	1xLabel:13C(6) [K12]		0.000107945	5.32874e-05	3	4	36	P12236; P05141; P12235	P12236 [81-92]; P05141 [81-92]; P12235 [81-92]	0	1452.76	Peak Found	High	0.881	106.3	93.7	Not Unique	2.94	High	2.718e-05	8.267e-05
	FALSE	High	[R].YFPTQALNFAFK.[D]			0.000104765	5.32874e-05	3	4	43	P12236; P05141; P12235	P12236 [81-92]; P05141 [81-92]; P12235 [81-92]	0	1446.74	High	Peak Found	0.869	107	93	Not Unique	2.84	High	1.096e-05	3.753e-05
	FALSE	High	[R].AAYFGIYDTAK.[G]			0.000106167	5.32874e-05	1	1	16	P05141	P05141 [189-199]	0	1219.6	High	Peak Found	0.786	112	88	Unique	2.21	High	1.096e-05	4.26e-05
	FALSE	High	[K].GTDIMYTGTLDCWR.[K]	1xOxidation [M5]; 1xCarbamidomethyl [C12]		9.03377e-05	5.32874e-05	1	1	5	P05141	P05141 [246-259]	0	1704.74	High	Peak Found	0.85	108.1	91.9	Unique	3.19	High	2.345e-05	6.288e-05
	FALSE	High	[-].MTDAAVSFAK.[D]	1xLabel:13C(6) [K10]; 1xAcetyl [N-Term]	P05141 1xAcetyl [N-Term]	0.000112143	5.32874e-05	1	1	3	P05141	P05141 [1-10]	0	1088.54	Peak Found	High	1.1	95.2	104.8	Unique	3.11	High	2.345e-05	6.165e-05
	FALSE	High	[-].MTDAAVSFAK.[D]	1xAcetyl [N-Term]	P05141 1xAcetyl [N-Term]	0.000138984	6.41486e-05	1	1	4	P05141	P05141 [1-10]	0	1082.52	High	Peak Found	0.979	101	99	Unique	3.64	High	2.345e-05	6.667e-05
	FALSE	High	[R].AAYFGIYDTAK.[G]	1xLabel:13C(6) [K11]		0.000141817	6.41486e-05	1	1	8	P05141	P05141 [189-199]	0	1225.62	Peak Found	High				No Quan Values	2.65	High	2.345e-05	7.161e-05
	FALSE	High	[K].LLLQVQHASK.[Q]			0.000134998	6.41486e-05	3	3	30	P12236; P05141; P12235	P12236 [34-43]; P05141 [34-43]; P12235 [34-43]	0	1136.68	High	Peak Found	0.853	107.9	92.1	Not Unique	3.35	High	2.345e-05	5.709e-05
	FALSE	High	[K].LLLQVQHASK.[Q]	1xLabel:13C(6) [K10]		0.000133115	6.41486e-05	3	3	26	P12236; P05141; P12235	P12236 [34-43]; P05141 [34-43]; P12235 [34-43]	0	1142.7	Peak Found	High	0.806	110.7	89.3	Not Unique	3.46	High	2.345e-05	5.36e-05
	FALSE	High	[K].QYKGIIDCVVR.[I]	1xTrimethyl [K3]; 1xCarbamidomethyl [C8]	P05141 1xTrimethyl [K52]; P12235 1xTrimethyl [K52]	0.000396242	7.49149e-05	2	2	24	P05141; P12235	P05141 [50-60]; P12235 [50-60]	1	1392.77	High	Peak Found	0.875	106.7	93.3	Not Unique	3.95	High	7.637e-05	0.0005379
	FALSE	High	[K].QIFLGGVDK.[HR]	1xLabel:13C(6) [K9]		0.000293689	7.49149e-05	2	2	12	P12236; P05141	P12236 [97-105]; P05141 [97-105]	0	982.566	Peak Found	High	0.842	108.6	91.4	Not Unique	2.68	High	5.276e-05	0.0003343
	FALSE	High	[K].QIFLGGVDK.[HR]			0.000347201	7.49149e-05	2	2	13	P12236; P05141	P12236 [97-105]; P05141 [97-105]	0	976.546	High	Peak Found	0.861	107.5	92.5	Not Unique	2.55	High	6.791e-05	0.0004189
	FALSE	High	[K].GTDIMYTGTLDCWR.[K]	1xOxidation [M5]; 1xLabel:13C(6) [R14]; 1xCarbamidomethyl [C12]		0.000470511	0.000107323	1	1	2	P05141	P05141 [246-259]	0	1710.76	Peak Found	High				No Quan Values	2.87	High	4.312e-05	0.0002401
	FALSE	High	[K].EQGVLSFWR.[G]			0.00060473	0.000123452	2	2	21	P12236; P05141	P12236 [64-72]; P05141 [64-72]	0	1121.57	High	Peak Found	0.878	106.5	93.5	Not Unique	2.73	High	4.961e-05	0.0003281
	FALSE	High	[K].EQGVLSFWR.[G]	1xLabel:13C(6) [R9]		0.00062202	0.000123452	2	2	14	P12236; P05141	P12236 [64-72]; P05141 [64-72]	0	1127.59	Peak Found	High	0.965	101.8	98.2	Not Unique	2.48	High	0.0001872	0.001912
	FALSE	High	[K].QIFLGGVDKR.[T]	2xLabel:13C(6) [K9; R10]		0.000745366	0.000165827	1	1	1	P05141	P05141 [97-106]	1	1144.69	Peak Found	High	0.8	111.1	88.9	Unique	2.56	High	6.791e-05	0.0003954
	FALSE	High	[K].QIFLGGVDKR.[T]			0.000996804	0.000165827	1	1	2	P05141	P05141 [97-106]	1	1132.65	High	Peak Found				No Quan Values	2.39	High	7.818e-05	0.0005411
	FALSE	High	[K].TAVAPIER.[V]			0.00150632	0.000236987	3	4	19	P12236; P05141; P12235	P12236 [24-31]; P05141 [24-31]; P12235 [24-31]	0	856.489	High	Peak Found	0.812	110.4	89.6	Not Unique	2.6	High	0.0002097	0.002253
	FALSE	High	[K].TAVAPIER.[V]	1xLabel:13C(6) [R8]		0.00228184	0.000312798	3	4	17	P12236; P05141; P12235	P12236 [24-31]; P05141 [24-31]; P12235 [24-31]	0	862.509	Peak Found	High	0.831	109.2	90.8	Not Unique	2.94	High	0.0002195	0.002534
	FALSE	High	[R].GLGDCLVK.[I]	1xCarbamidomethyl [C5]		0.00460927	0.000408767	2	2	19	P12236; P05141	P12236 [156-163]; P05141 [156-163]	0	861.45	High	Peak Found	0.866	107.2	92.8	Not Unique	1.94	High	0.001769	0.02761
	FALSE	High	[R].GLGDCLVK.[I]	1xLabel:13C(6) [K8]; 1xCarbamidomethyl [C5]		0.0104499	0.000747119	2	2	15	P12236; P05141	P12236 [156-163]; P05141 [156-163]	0	867.47	Peak Found	High	0.785	112.1	87.9	Not Unique	1.98	High	0.003147	0.05537
	FALSE	High	[R].GNLANVIR.[Y]			0.0118019	0.000938198	3	4	24	P12236; P05141; P12235	P12236 [73-80]; P05141 [73-80]; P12235 [73-80]	0	856.5	High	Peak Found	0.383	144.6	55.4	Not Unique	2.61	High	0.005165	0.1011
	FALSE	High	[R].GNLANVIR.[Y]	1xLabel:13C(6) [R8]		0.0120931	0.000949492	3	4	28	P12236; P05141; P12235	P12236 [73-80]; P05141 [73-80]; P12235 [73-80]	0	862.52	Peak Found	High	1.053	97.4	102.6	Not Unique	2.71	High	0.004258	0.08098
	FALSE	High	[K].GAWSNVLR.[G]	1xLabel:13C(6) [R8]		0.0174458	0.00128416	3	3	11	P12236; P05141; P12235	P12236 [273-280]; P05141 [273-280]; P12235 [273-280]	0	908.504	Peak Found	High	0.898	105.4	94.6	Not Unique	2.27	High	0.004861	0.09413
	FALSE	High	[K].GAWSNVLR.[G]			0.0183194	0.00134142	3	3	15	P12236; P05141; P12235	P12236 [273-280]; P05141 [273-280]; P12235 [273-280]	0	902.484	High	Peak Found	0.955	102.3	97.7	Not Unique	2.24	High	0.004245	0.08056
	FALSE	High	[R].MMMQSGR.[K]			0.0420897	0.00248444	3	3	1	P12236; P05141; P12235	P12236 [238-244]; P05141 [238-244]; P12235 [238-244]	0	840.352	High	Peak Found	0.852	108	92	Not Unique	1.39	High	0.001139	0.01589
	FALSE	High	[K].GMLPDPK.[N]	1xOxidation [M2]		0.178397	0.0094475	3	3	1	P12236; P05141; P12235	P12236 [200-206]; P05141 [200-206]; P12235 [200-206]	0	773.386	High	Peak Found	1.063	97	103	Not Unique	1.07	High	0.003911	0.07226
FALSE	High	Master Protein	Q93034	Cullin-5 OS=Homo sapiens GN=CUL5 PE=1 SV=4	0	31.652	7.30769	6	16	6	1	780	90.9	7.94	High	High	Trimethyl [K433]	1.014	99.3	100.7	0.544	0	28.67	6
	Checked	Confidence	Annotated Sequence	Modifications	Modifications in Master Proteins	Qvality PEP	Qvality q-value	# Protein Groups	# Proteins	# PSMs	Master Protein Accessions	Positions in Master Proteins	# Missed Cleavages	Theo. MH+ [Da]	Found in Sample: [S9] F6: Light, Sample	Found in Sample: [S10] F6: Heavy, Sample	Abundance Ratio: (Heavy) / (Light)	Abundances (Scaled): F6: Light, Sample	Abundances (Scaled): F6: Heavy, Sample	Quan Info	XCorr Sequest HT	Confidence Sequest HT	Percolator q-Value Sequest HT	Percolator PEP Sequest HT
	FALSE	High	[K].ETILAECQGMIK.[R]	1xCarbamidomethyl [C7]		9.83729e-05	5.32874e-05	1	1	1	Q93034	Q93034 [275-286]	0	1392.69	High	Peak Found				No Quan Values	3.05	High	1.096e-05	2.328e-05
	FALSE	High	[K].ETILAECQGMIK.[R]	1xLabel:13C(6) [K12]; 1xCarbamidomethyl [C7]		0.000134998	6.41486e-05	1	1	2	Q93034	Q93034 [275-286]	0	1398.71	Peak Found	High				No Quan Values	3.06	High	2.345e-05	5.576e-05
	FALSE	High	[R].TLWSLVAFPK.[L]	1xLabel:13C(6) [K10]		0.000370566	7.49149e-05	1	1	2	Q93034	Q93034 [633-642]	0	1167.69	Peak Found	High				No Quan Values	2.55	High	8.271e-05	0.0007387
	FALSE	High	[R].TLWSLVAFPK.[L]			0.000242055	7.49149e-05	1	1	3	Q93034	Q93034 [633-642]	0	1161.67	High	Not Found				No Quan Values	2.6	High	3.3e-05	0.0001145
	FALSE	High	[R].TQEAIIQIMK.[M]			0.00055638	0.000107323	1	1	2	Q93034	Q93034 [715-724]	0	1174.65	High	Peak Found				No Quan Values	2.08	High	4.312e-05	0.0002878
	FALSE	High	[K].SNVEDSIVR.[K]	1xLabel:13C(6) [R9]		0.00103717	0.000179139	1	1	1	Q93034	Q93034 [128-136]	0	1024.54	Peak Found	High	1.03	98.5	101.5	Unique	2.24	High	7.818e-05	0.0005615
	FALSE	High	[R].TQEAIIQIMK.[M]	1xLabel:13C(6) [K10]		0.00184435	0.000290327	1	1	1	Q93034	Q93034 [715-724]	0	1180.67	Peak Found	High	1.369	84.4	115.6	Unique	1.56	High	0.0001143	0.001041
	FALSE	High	[K].ISFENLK.[L]	1xLabel:13C(6) [K7]		0.0103237	0.000747119	1	1	2	Q93034	Q93034 [614-620]	0	856.487	Peak Found	High	1.16	92.6	107.4	Unique	1.61	High	0.000458	0.005579
	FALSE	High	[K].SNVEDSIVR.[K]			0.0591726	0.00343227	1	1	1	Q93034	Q93034 [128-136]	0	1018.52	High	Peak Found				No Quan Values	1.15	High	0.001492	0.022
	FALSE	High	[K].LTSEEIEAK.[L]	1xTrimethyl [K9]	Q93034 1xTrimethyl [K433]	0.124308	0.00695017	1	1	1	Q93034	Q93034 [425-433]	0	1061.57	High	Peak Found	0.798	111.3	88.7	Unique	1.78	High	0.002836	0.04841
FALSE	High	Master Protein	P14866	Heterogeneous nuclear ribonucleoprotein L OS=Homo sapiens GN=HNRNPL PE=1 SV=2	0	352.523	49.7453	20	616	19	1	589	64.1	8.22	High	High	Trimethyl [K393]; Methyl [R46]	0.96	102	98	208.618	2	2425.49	20
	Checked	Confidence	Annotated Sequence	Modifications	Modifications in Master Proteins	Qvality PEP	Qvality q-value	# Protein Groups	# Proteins	# PSMs	Master Protein Accessions	Positions in Master Proteins	# Missed Cleavages	Theo. MH+ [Da]	Found in Sample: [S9] F6: Light, Sample	Found in Sample: [S10] F6: Heavy, Sample	Abundance Ratio: (Heavy) / (Light)	Abundances (Scaled): F6: Light, Sample	Abundances (Scaled): F6: Heavy, Sample	Quan Info	XCorr Sequest HT	Confidence Sequest HT	Percolator q-Value Sequest HT	Percolator PEP Sequest HT
	FALSE	High	[K].SKPGAAMVEMADGYAVDR.[A]	2xLabel:13C(6) [K2; R18]		7.32203e-07	0	1	1	11	P14866	P14866 [417-434]	1	1879.91	Peak Found	High				No Quan Values	6.38	High	0	1.179e-07
	FALSE	High	[K].SKPGAAMVEMADGYAVDR.[A]			2.30914e-06	0	1	1	18	P14866	P14866 [417-434]	1	1867.87	High	Peak Found	1.035	98.3	101.7	Unique	6.4	High	0	6.848e-07
	FALSE	High	[K].NDQDTWDYTNPNLSGQGDPGSNPNK.[R]	1xLabel:13C(6) [K25]		1.07647e-07	0	1	1	27	P14866	P14866 [278-302]	0	2740.18	Peak Found	High	0.957	102.2	97.8	Unique	5.28	High	0	1.952e-08
	FALSE	High	[K].NDQDTWDYTNPNLSGQGDPGSNPNK.[R]			1.85715e-07	0	1	1	34	P14866	P14866 [278-302]	0	2734.16	High	Peak Found	0.917	104.3	95.7	Unique	5.62	High	0	5.112e-08
	FALSE	High	[K].QPAIMPGQSYGLEDGSCSYK.[D]	1xCarbamidomethyl [C17]		8.83103e-07	0	1	1	18	P14866	P14866 [456-475]	0	2187.97	High	Peak Found	1.034	98.3	101.7	Unique	4.45	High	0	1.408e-07
	FALSE	High	[K].QPAIMPGQSYGLEDGSCSYK.[D]	1xLabel:13C(6) [K20]; 1xCarbamidomethyl [C17]		1.09725e-06	0	1	1	17	P14866	P14866 [456-475]	0	2193.99	Peak Found	High	0.984	100.8	99.2	Unique	4.82	High	0	2.133e-07
	FALSE	High	[R].YGPQYGHPPPPPPPPEYGPHADSPVLMVYGLDQSK.[M]	1xOxidation [M27]; 1xLabel:13C(6) [K35]		1.79915e-05	0	1	1	4	P14866	P14866 [359-393]	0	3806.83	Peak Found	High				No Quan Values	6.52	High	0	2.45e-06
	FALSE	High	[R].YGPQYGHPPPPPPPPEYGPHADSPVLMVYGLDQSK.[M]	1xOxidation [M27]		1.49055e-06	0	1	1	10	P14866	P14866 [359-393]	0	3800.81	High	Peak Found	0.931	103.6	96.4	Unique	8.33	High	0	7.157e-07
	FALSE	High	[R].YGPQYGHPPPPPPPPEYGPHADSPVLMVYGLDQSK.[M]	1xLabel:13C(6) [K35]		1.78216e-10	0	1	1	39	P14866	P14866 [359-393]	0	3790.83	Peak Found	High	0.957	102.2	97.8	Unique	8.99	High	0	3.151e-07
	FALSE	High	[R].YGPQYGHPPPPPPPPEYGPHADSPVLMVYGLDQSK.[M]			5.93691e-11	0	1	1	79	P14866	P14866 [359-393]	0	3784.81	High	Peak Found	0.916	104.4	95.6	Unique	11.84	High	0	3.993e-11
	FALSE	High	[K].PGAAMVEMADGYAVDR.[A]			2.06772e-06	0	1	1	5	P14866	P14866 [419-434]	0	1652.74	High	Peak Found	0.857	107.7	92.3	Unique	5.1	High	0	1.824e-06
	FALSE	High	[K].PGAAMVEMADGYAVDR.[A]	1xLabel:13C(6) [R16]		1.89927e-06	0	1	1	5	P14866	P14866 [419-434]	0	1658.76	Peak Found	High				No Quan Values	4.57	High	0	6.328e-07
	FALSE	High	[R].AITHLNNNFMFGQK.[L]			1.00263e-05	0	1	1	20	P14866	P14866 [435-448]	0	1634.81	High	Peak Found	1.091	95.6	104.4	Unique	5.44	High	0	6.694e-06
	FALSE	High	[R].AITHLNNNFMFGQK.[L]	1xLabel:13C(6) [K14]		2.79522e-05	0	1	1	16	P14866	P14866 [435-448]	0	1640.83	Peak Found	High	0.998	100.1	99.9	Unique	5.37	High	1.096e-05	2.216e-05
	FALSE	High	[K].SDALETLGFLNHYQMK.[N]			1.14009e-06	0	1	1	33	P14866	P14866 [553-568]	0	1866.91	High	Peak Found	1.284	87.6	112.4	Unique	6.07	High	0	4.459e-07
	FALSE	High	[K].SDALETLGFLNHYQMK.[N]	1xLabel:13C(6) [K16]		3.05559e-06	0	1	1	32	P14866	P14866 [553-568]	0	1872.93	Peak Found	High	1.031	98.5	101.5	Unique	5.78	High	0	8.797e-07
	FALSE	High	[K].SDALETLGFLNHYQMK.[N]	1xOxidation [M15]		2.0551e-05	0	1	1	17	P14866	P14866 [553-568]	0	1882.9	High	Peak Found	0.971	101.5	98.5	Unique	4.82	High	0	2.786e-06
	FALSE	High	[K].SDALETLGFLNHYQMK.[N]	1xOxidation [M15]; 1xLabel:13C(6) [K16]		5.343e-06	0	1	1	11	P14866	P14866 [553-568]	0	1888.92	Peak Found	High	1.081	96.1	103.9	Unique	4.92	High	0	1.764e-06
	FALSE	High	[R].VFNVFCLYGNVEK.[V]	1xCarbamidomethyl [C6]		4.19921e-05	0	1	1	18	P14866	P14866 [399-411]	0	1588.78	High	Peak Found	1.01	99.5	100.5	Unique	4.15	High	0	8.241e-06
	FALSE	High	[R].VFNVFCLYGNVEK.[V]	1xLabel:13C(6) [K13]; 1xCarbamidomethyl [C6]		3.55149e-05	0	1	1	14	P14866	P14866 [399-411]	0	1594.8	Peak Found	High	1.106	95	105	Unique	3.77	High	0	8.263e-06
	FALSE	High	[K].TDNAGDQHGGGGGGGGGAGAAGGGGGGENYDDPHK.[T]	1xLabel:13C(6) [K35]		1.01797e-09	0	1	1	8	P14866	P14866 [63-97]	0	2987.22	Peak Found	High	0.92	104.2	95.8	Unique	9.12	High	0	2.461e-10
	FALSE	High	[K].TDNAGDQHGGGGGGGGGAGAAGGGGGGENYDDPHK.[T]			4.97598e-10	0	1	1	12	P14866	P14866 [63-97]	0	2981.2	High	Peak Found	0.95	102.6	97.4	Unique	9.59	High	0	6.324e-10
	FALSE	High	[K].TPASPVVHIR.[G]			8.28603e-05	3.62253e-05	1	1	30	P14866	P14866 [98-107]	0	1076.62	High	Peak Found	1.009	99.6	100.4	Unique	4.29	High	1.096e-05	2.974e-05
	FALSE	High	[K].MAAAGGGGGGGRYYGGGSEGGR.[A]	1xMethyl [R12]	P14866 1xMethyl [R46]	7.66087e-05	3.62253e-05	1	1	2	P14866	P14866 [35-56]	1	1915.85	High	Peak Found	0.41	141.8	58.2	Unique	3.89	High	7.739e-06	1.235e-05
	FALSE	High	[K].TPASPVVHIR.[G]	1xLabel:13C(6) [R10]		9.84703e-05	5.32874e-05	1	1	24	P14866	P14866 [98-107]	0	1082.64	Peak Found	High	0.954	102.4	97.6	Unique	4.43	High	1.096e-05	4.08e-05
	FALSE	High	[K].NGVQAMVEFDSVQSAQR.[A]			0.000101754	5.32874e-05	1	1	3	P14866	P14866 [230-246]	0	1865.88	High	Not Found				No Quan Values	2.14	High	1.096e-05	2.61e-05
	FALSE	High	[K].NGVQAMVEFDSVQSAQR.[A]	1xLabel:13C(6) [R17]		0.000109874	5.32874e-05	1	1	1	P14866	P14866 [230-246]	0	1871.9	Not Found	Not Found				No Quan Values	2.08	High	1.096e-05	3.291e-05
	FALSE	High	[R].SSSGLLEWESK.[S]			9.74107e-05	5.32874e-05	1	1	20	P14866	P14866 [542-552]	0	1222.6	High	Peak Found	1.023	98.9	101.1	Unique	3.96	High	1.096e-05	2.246e-05
	FALSE	High	[R].SSSGLLEWESK.[S]	1xLabel:13C(6) [K11]		0.000100067	5.32874e-05	1	1	12	P14866	P14866 [542-552]	0	1228.62	Peak Found	High	0.991	100.4	99.6	Unique	3.44	High	1.096e-05	2.465e-05
	FALSE	High	[R].YYGGGSEGGR.[A]			0.000372801	7.49149e-05	1	1	3	P14866	P14866 [47-56]	0	1002.43	High	Peak Found	0.01	200		Unique	2.45	High	3.752e-05	0.0001871
	FALSE	High	[R].FSTPEQAAK.[N]			0.000530438	0.000107323	1	1	10	P14866	P14866 [485-493]	0	978.489	High	Peak Found	1.705	73.9	126.1	Unique	2.22	High	4.312e-05	0.0002726
	FALSE	High	[K].NPNGPYPYTLK.[L]			0.000496005	0.000107323	1	1	3	P14866	P14866 [569-579]	0	1263.64	High	Not Found				No Quan Values	3.09	High	4.312e-05	0.0002549
	FALSE	High	[K].ISRPGDSDDSR.[S]	2xLabel:13C(6) [R3; R11]		0.00062644	0.000123452	1	1	5	P14866	P14866 [179-189]	1	1216.6	Peak Found	High	1.035	98.3	101.7	Unique	3.11	High	8.271e-05	0.0007749
	FALSE	High	[R].FSTPEQAAK.[N]	1xLabel:13C(6) [K9]		0.000644518	0.000140078	1	1	13	P14866	P14866 [485-493]	0	984.509	Peak Found	High	1.101	95.2	104.8	Unique	1.98	High	0.0004769	0.005947
	FALSE	High	[K].ISRPGDSDDSR.[S]			0.00064914	0.000140078	1	1	6	P14866	P14866 [179-189]	1	1204.56	High	Peak Found				No Quan Values	2.88	High	0.00158	0.02411
	FALSE	High	[K].LCFSTAQHAS.[-]	1xCarbamidomethyl [C2]		0.000936129	0.000165827	1	1	21	P14866	P14866 [580-589]	0	1121.5	Not Found	Not Found				No Quan Values	2.8	High	0.0001143	0.001013
	FALSE	High	[R].YYGGGSEGGR.[A]	1xLabel:13C(6) [R10]		0.0011518	0.000179139	1	1	2	P14866	P14866 [47-56]	0	1008.45	Peak Found	High	1.012	99.4	100.6	Unique	2.04	High	0.000316	0.003581
	FALSE	High	[R].MGPPVGGHR.[R]			0.00103717	0.000179139	1	1	3	P14866	P14866 [345-353]	0	907.457	High	Peak Found	0.768	113.1	86.9	Unique	2.21	High	7.818e-05	0.0005623
	FALSE	High	[K].NPNGPYPYTLK.[L]	1xLabel:13C(6) [K11]		0.0115178	0.000914057	1	1	1	P14866	P14866 [569-579]	0	1269.66	Peak Found	High	0.384	144.5	55.5	Unique	2.01	High	0.0004456	0.005425
	FALSE	High	[RK].LNVCVSK.[Q]	1xLabel:13C(6) [K7]; 1xCarbamidomethyl [C4]		0.0166135	0.00123749	2	2	3	Q8WVV9; P14866	Q8WVV9 [402-408]; P14866 [449-455]	0	825.459	Peak Found	High	1.121	94.3	105.7	Not Unique	2.37	High	0.001206	0.01691
	FALSE	High	[RK].LNVCVSK.[Q]	1xCarbamidomethyl [C4]		0.0225316	0.00156476	2	2	4	Q8WVV9; P14866	Q8WVV9 [402-408]; P14866 [449-455]	0	819.439	High	Peak Found	1.051	97.5	102.5	Not Unique	2.44	High	0.001117	0.01525
	FALSE	High	[R].YGPQYGHPPPPPPPPEYGPHADSPVLMVYGLDQSK.[M]	1xOxidation [M27]; 1xTrimethyl [K35]	P14866 1xTrimethyl [K393]	0.131556	0.00729389	1	1	1	P14866	P14866 [359-393]	0	3842.85	Not Found	Not Found				No Quan Values	3.67	High	0.002977	0.05165
	FALSE	High	[R].MGPPVGGHR.[R]	1xLabel:13C(6) [R9]		0.176786	0.00937205	1	1	1	P14866	P14866 [345-353]	0	913.477	Peak Found	High				No Quan Values	1.79	High	0.003849	0.07124
FALSE	High	Master Protein	P22695	Cytochrome b-c1 complex subunit 2, mitochondrial OS=Homo sapiens GN=UQCRC2 PE=1 SV=3	0	139.856	40.1766	15	145	15	1	453	48.4	8.63	High	High	Trimethyl [K359]	1.054	97.4	102.6	16.378	0	458.21	15
	Checked	Confidence	Annotated Sequence	Modifications	Modifications in Master Proteins	Qvality PEP	Qvality q-value	# Protein Groups	# Proteins	# PSMs	Master Protein Accessions	Positions in Master Proteins	# Missed Cleavages	Theo. MH+ [Da]	Found in Sample: [S9] F6: Light, Sample	Found in Sample: [S10] F6: Heavy, Sample	Abundance Ratio: (Heavy) / (Light)	Abundances (Scaled): F6: Light, Sample	Abundances (Scaled): F6: Heavy, Sample	Quan Info	XCorr Sequest HT	Confidence Sequest HT	Percolator q-Value Sequest HT	Percolator PEP Sequest HT
	FALSE	High	[K].SMAASGNLGHTPFVDEL.[-]			9.33363e-07	0	1	1	13	P22695	P22695 [437-453]	0	1745.82	Not Found	Not Found				No Quan Values	5.55	High	0	1.896e-07
	FALSE	High	[K].ATAAPAGAPPQPQDLEFTK.[L]			1.80483e-06	0	1	1	14	P22695	P22695 [24-42]	0	1909.97	High	Peak Found	1.03	98.5	101.5	Unique	4.61	High	0	7.858e-07
	FALSE	High	[K].ATAAPAGAPPQPQDLEFTK.[L]	1xLabel:13C(6) [K19]		1.40438e-06	0	1	1	12	P22695	P22695 [24-42]	0	1915.99	Peak Found	High				No Quan Values	4.5	High	0	7.215e-07
	FALSE	High	[R].YEDFSNLGTTHLLR.[L]			9.57708e-06	0	1	1	12	P22695	P22695 [71-84]	0	1665.82	High	Peak Found	1.049	97.6	102.4	Unique	5.31	High	0	1.442e-06
	FALSE	High	[R].YEDFSNLGTTHLLR.[L]	1xLabel:13C(6) [R14]		1.29128e-05	0	1	1	9	P22695	P22695 [71-84]	0	1671.84	Peak Found	High	0.96	102	98	Unique	4.96	High	0	3.961e-06
	FALSE	High	[K].TIAQGNLSNTDVQAAK.[N]	1xLabel:13C(6) [K16]		9.10934e-06	0	1	1	18	P22695	P22695 [360-375]	0	1636.86	Peak Found	High	1.106	95	105	Unique	4.44	High	0	2.133e-06
	FALSE	High	[K].TIAQGNLSNTDVQAAK.[N]			1.27538e-05	0	1	1	19	P22695	P22695 [360-375]	0	1630.84	High	Peak Found	1.099	95.3	104.7	Unique	4.51	High	0	3.059e-06
	FALSE	High	[R].NALANPLYCPDYR.[I]	1xCarbamidomethyl [C9]		7.02446e-05	0	1	1	6	P22695	P22695 [184-196]	0	1566.74	High	Peak Found	1.17	92.2	107.8	Unique	4.27	High	0	1.084e-05
	FALSE	High	[R].GSNTTSHLHQAVAK.[A]			4.97365e-05	0	1	1	1	P22695	P22695 [302-315]	0	1450.74	High	Peak Found				No Quan Values	2.37	High	0	7.022e-06
	FALSE	High	[R].NALANPLYCPDYR.[I]	1xLabel:13C(6) [R13]; 1xCarbamidomethyl [C9]		8.74494e-05	3.62253e-05	1	1	7	P22695	P22695 [184-196]	0	1572.76	Peak Found	High	0.963	101.9	98.1	Unique	3.76	High	1.096e-05	1.813e-05
	FALSE	High	[R].WEVADLQPQLK.[I]	1xLabel:13C(6) [K11]		0.000109414	5.32874e-05	1	1	1	P22695	P22695 [149-159]	0	1332.73	Peak Found	High				No Quan Values	2.23	High	1.096e-05	3.248e-05
	FALSE	High	[K].SMAASGNLGHTPFVDEL.[-]	1xOxidation [M2]		0.000193958	6.41486e-05	1	1	2	P22695	P22695 [437-453]	0	1761.81	Not Found	Not Found				No Quan Values	2.16	High	3.011e-05	8.682e-05
	FALSE	High	[R].MALIGLGVSHPVLK.[Q]			0.000131601	6.41486e-05	1	1	3	P22695	P22695 [218-231]	0	1434.85	High	Peak Found				No Quan Values	3.29	High	1.573e-05	4.846e-05
	FALSE	High	[R].MALIGLGVSHPVLK.[Q]	1xLabel:13C(6) [K14]		0.000187588	6.41486e-05	1	1	1	P22695	P22695 [218-231]	0	1440.87	Not Found	High				No Quan Values	2.51	High	2.718e-05	8.31e-05
	FALSE	High	[R].WEVADLQPQLK.[I]			0.000173697	6.41486e-05	1	1	3	P22695	P22695 [149-159]	0	1326.71	High	Not Found				No Quan Values	2.84	High	2.718e-05	7.466e-05
	FALSE	High	[K].LPNGLVIASLENYSPVSR.[I]	1xLabel:13C(6) [R18]		0.00021775	6.41486e-05	1	1	1	P22695	P22695 [43-60]	0	1935.06	Not Found	Not Found				No Quan Values	1.76	High	3.011e-05	0.0001007
	FALSE	High	[K].QVAEQFLNMR.[G]	1xLabel:13C(6) [R10]		0.000206418	6.41486e-05	1	1	2	P22695	P22695 [232-241]	0	1241.64	Not Found	Not Found				No Quan Values	2.75	High	3.011e-05	9.422e-05
	FALSE	High	[K].QVAEQFLNMR.[G]			0.000207249	6.41486e-05	1	1	2	P22695	P22695 [232-241]	0	1235.62	High	Peak Found	0.363	146.8	53.2	Unique	2.4	High	3.011e-05	9.469e-05
	FALSE	High	[R].ENMAYTVECLR.[G]	1xCarbamidomethyl [C9]		0.000243175	7.49149e-05	1	1	2	P22695	P22695 [117-127]	0	1385.62	High	Peak Found				No Quan Values	2.98	High	3.3e-05	0.0001153
	FALSE	High	[K].AAYNQVKTIAQGNLSNTDVQAAK.[N]	1xTrimethyl [K7]; 1xLabel:13C(6) [K23]	P22695 1xTrimethyl [K359]	0.000267693	7.49149e-05	1	1	1	P22695	P22695 [353-375]	1	2453.31	Not Found	Not Found				No Quan Values	2.62	High	3.57e-05	0.0001291
	FALSE	High	[K].RGSNTTSHLHQAVAK.[A]			0.000492722	0.000107323	1	1	1	P22695	P22695 [301-315]	1	1606.84	High	Peak Found				No Quan Values	3.96	High	4.312e-05	0.0002526
	FALSE	High	[K].LPNGLVIASLENYSPVSR.[I]			0.000575907	0.000107323	1	1	1	P22695	P22695 [43-60]	0	1929.04	High	Peak Found				No Quan Values	2.37	High	4.312e-05	0.0002976
	FALSE	High	[R].GGLGLSGAK.[A]			0.000644518	0.000140078	1	1	1	P22695	P22695 [242-250]	0	759.436	High	Peak Found				No Quan Values	1.62	High	5.276e-05	0.0003386
	FALSE	High	[K].RGSNTTSHLHQAVAK.[A]	2xLabel:13C(6) [R1; K15]		0.00143078	0.000206844	1	1	1	P22695	P22695 [301-315]	1	1618.88	Peak Found	High	1.107	94.9	105.1	Unique	4.37	High	8.271e-05	0.0007947
	FALSE	High	[R].LTSSLTTK.[G]			0.00129292	0.000206844	1	1	3	P22695	P22695 [85-92]	0	850.488	High	Peak Found	0.704	117.4	82.6	Unique	2.07	High	8.271e-05	0.0007143
	FALSE	High	[R].ENMAYTVECLR.[G]	1xLabel:13C(6) [R11]; 1xCarbamidomethyl [C9]		0.00161462	0.000250282	1	1	6	P22695	P22695 [117-127]	0	1391.64	Peak Found	High	1.748	72.8	127.2	Unique	2.97	High	0.0001893	0.001951
	FALSE	High	[R].GGLGLSGAK.[A]	1xLabel:13C(6) [K9]		0.00248877	0.000312798	1	1	2	P22695	P22695 [242-250]	0	765.456	Peak Found	High	0.998	100.1	99.9	Unique	1.69	High	0.0001323	0.001412
	FALSE	High	[R].GSNTTSHLHQAVAK.[A]	1xLabel:13C(6) [K14]		0.00754354	0.000666652	1	1	1	P22695	P22695 [302-315]	0	1456.76	Peak Found	High	1.208	90.6	109.4	Unique	1.45	High	0.0003392	0.00383
FALSE	High	Master Protein	Q9H9B1	Histone-lysine N-methyltransferase EHMT1 OS=Homo sapiens GN=EHMT1 PE=1 SV=4	0	119.083	18.1048	14	61	14	1	1298	141.4	5.76	High	High	Trimethyl [K153; K161]; Dimethyl [K153]; Methyl [K161]	0.99	100.5	99.5	1.317	0	132.95	14
	Checked	Confidence	Annotated Sequence	Modifications	Modifications in Master Proteins	Qvality PEP	Qvality q-value	# Protein Groups	# Proteins	# PSMs	Master Protein Accessions	Positions in Master Proteins	# Missed Cleavages	Theo. MH+ [Da]	Found in Sample: [S9] F6: Light, Sample	Found in Sample: [S10] F6: Heavy, Sample	Abundance Ratio: (Heavy) / (Light)	Abundances (Scaled): F6: Light, Sample	Abundances (Scaled): F6: Heavy, Sample	Quan Info	XCorr Sequest HT	Confidence Sequest HT	Percolator q-Value Sequest HT	Percolator PEP Sequest HT
	FALSE	High	[R].TPLMEAAENNHLEAVK.[Y]			5.69484e-07	0	1	1	2	Q9H9B1	Q9H9B1 [808-823]	0	1766.87	High	Peak Found	1.052	97.5	102.5	Unique	5.76	High	0	1.212e-07
	FALSE	High	[R].TPLMEAAENNHLEAVK.[Y]	1xLabel:13C(6) [K16]		1.54626e-07	0	1	1	2	Q9H9B1	Q9H9B1 [808-823]	0	1772.89	Peak Found	High				No Quan Values	6.52	High	0	1.689e-07
	FALSE	High	[R].ADTTTGSAAGPPLSEDDK.[L]	1xLabel:13C(6) [K18]		3.95054e-05	0	1	1	1	Q9H9B1	Q9H9B1 [667-684]	0	1738.81	Peak Found	High				No Quan Values	2.44	High	0	5.43e-06
	FALSE	High	[R].ADTTTGSAAGPPLSEDDK.[L]			2.14753e-05	0	1	1	3	Q9H9B1	Q9H9B1 [667-684]	0	1732.79	High	Peak Found	0.981	101	99	Unique	3.37	High	0	5.785e-06
	FALSE	High	[K].TELLGEETPMAADEGSAEK.[Q]	1xLabel:13C(6) [K19]		6.87962e-06	0	1	1	1	Q9H9B1	Q9H9B1 [23-41]	0	1983.92	Peak Found	High				No Quan Values	2.85	High	0	9.719e-07
	FALSE	High	[K].TELLGEETPMAADEGSAEK.[Q]			2.87942e-06	0	1	1	2	Q9H9B1	Q9H9B1 [23-41]	0	1977.9	High	Peak Found	0.827	109.5	90.5	Unique	4.73	High	0	4.276e-07
	FALSE	High	[R].TPSAFPQTPAAPPATLGEGSADTEDR.[K]			5.45696e-06	0	1	1	3	Q9H9B1	Q9H9B1 [164-189]	0	2584.22	High	Peak Found	0.794	111.5	88.5	Unique	4.69	High	0	7.802e-07
	FALSE	High	[R].TPSAFPQTPAAPPATLGEGSADTEDR.[K]	1xLabel:13C(6) [R26]		3.42621e-06	0	1	1	2	Q9H9B1	Q9H9B1 [164-189]	0	2590.24	Peak Found	High				No Quan Values	4.22	High	0	5.029e-07
	FALSE	High	[K].APLLVLCEDHR.[G]	1xCarbamidomethyl [C7]		8.52607e-05	3.62253e-05	1	1	3	Q9H9B1	Q9H9B1 [569-579]	0	1322.69	High	Peak Found				No Quan Values	3.33	High	3.011e-05	8.398e-05
	FALSE	High	[R].QQLLPPFPSLHQSLPQNQCYMATTK.[S]	1xCarbamidomethyl [C19]		8.89957e-05	3.62253e-05	1	1	1	Q9H9B1	Q9H9B1 [247-271]	0	2927.45	High	Peak Found	1.171	92.1	107.9	Unique	1.84	High	7.739e-06	1.682e-05
	FALSE	High	[R].TTSTLASSLPGHAAKTLPGGAGK.[G]	1xTrimethyl [K]; 1xDimethyl [K15]; 1xMethyl [K23]	Q9H9B1 1xTrimethyl [K]; 1xDimethyl [K153]; 1xMethyl [K161]	9.27261e-05	5.32874e-05	1	1	8	Q9H9B1	Q9H9B1 [139-161]	1	2165.19	High	Peak Found				No Quan Values	4	High	1.096e-05	4.042e-05
	FALSE	High	[K].ETLESALIALDSEK.[P]			9.99646e-05	5.32874e-05	1	1	3	Q9H9B1	Q9H9B1 [718-731]	0	1518.79	High	Peak Found	0.933	103.5	96.5	Unique	3.57	High	1.096e-05	2.462e-05
	FALSE	High	[K].APLLVLCEDHR.[G]	1xLabel:13C(6) [R11]; 1xCarbamidomethyl [C7]		0.000103327	5.32874e-05	1	1	4	Q9H9B1	Q9H9B1 [569-579]	0	1328.71	Peak Found	High	0.987	100.6	99.4	Unique	3.53	High	1.096e-05	4.191e-05
	FALSE	High	[R].VNPQDGTNTLTR.[I]	1xLabel:13C(6) [R12]		0.000263743	7.49149e-05	1	1	1	Q9H9B1	Q9H9B1 [79-90]	0	1321.68	Not Found	Not Found				No Quan Values	2.04	High	3.57e-05	0.000127
	FALSE	High	[K].LQGAASHVPEGFDPTGPAGLGRPTPGLSQGPGK.[E]	2xLabel:13C(6) [R22; K33]		0.000257383	7.49149e-05	1	1	2	Q9H9B1	Q9H9B1 [685-717]	1	3165.65	Peak Found	High	0.908	104.8	95.2	Unique	3.49	High	3.3e-05	0.0001231
	FALSE	High	[K].LQGAASHVPEGFDPTGPAGLGRPTPGLSQGPGK.[E]			0.000275907	7.49149e-05	1	1	2	Q9H9B1	Q9H9B1 [685-717]	1	3153.61	High	Peak Found				No Quan Values	2.81	High	3.57e-05	0.0001332
	FALSE	High	[K].PALQAQPLR.[T]	1xLabel:13C(6) [R9]		0.000687647	0.000165827	1	1	1	Q9H9B1	Q9H9B1 [130-138]	0	999.604	Not Found	Not Found				No Quan Values	1.72	High	6.246e-05	0.0003629
	FALSE	High	[K].ADTTSTVTPVPGQEK.[G]			0.00126099	0.00019376	1	1	1	Q9H9B1	Q9H9B1 [645-659]	0	1530.76	High	Not Found				No Quan Values	1.64	High	8.066e-05	0.0006932
	FALSE	High	[K].TDSPWIK.[P]	1xLabel:13C(6) [K7]		0.0047699	0.000408767	1	1	2	Q9H9B1	Q9H9B1 [433-439]	0	852.456	Peak Found	High	0.787	111.9	88.1	Unique	1.36	High	0.0007449	0.008955
	FALSE	High	[K].PALQAQPLR.[T]			0.00529162	0.00051743	1	1	1	Q9H9B1	Q9H9B1 [130-138]	0	993.584	Not Found	Not Found				No Quan Values	2	High	0.0002572	0.002845
	FALSE	High	[R].TVIEMFK.[S]	1xLabel:13C(6) [K7]		0.00860986	0.000701358	1	1	7	Q9H9B1	Q9H9B1 [311-317]	0	873.485	Peak Found	High	1.087	95.9	104.1	Unique	1.69	High	0.0008952	0.01159
	FALSE	High	[R].TVIEMFK.[S]			0.0108379	0.000863615	1	1	7	Q9H9B1	Q9H9B1 [311-317]	0	867.464	High	Peak Found	1.369	84.4	115.6	Unique	2	High	0.0006966	0.008461
	FALSE	High	[K].TDSPWIK.[P]			0.0113784	0.000901591	1	1	1	Q9H9B1	Q9H9B1 [433-439]	0	846.436	High	Not Found				No Quan Values	1.51	High	0.0004431	0.005389
	FALSE	High	[K].ADTTSTVTPVPGQEK.[G]	1xLabel:13C(6) [K15]		0.0245223	0.00164454	1	1	1	Q9H9B1	Q9H9B1 [645-659]	0	1536.78	Peak Found	High				No Quan Values	1.77	High	0.0008131	0.01005
FALSE	High	Master Protein	P35658	Nuclear pore complex protein Nup214 OS=Homo sapiens GN=NUP214 PE=1 SV=2	0	302.3	24.2105	32	207	32	1	2090	213.5	7.47	High	High	Trimethyl [K1351]	1.039	98.1	101.9	3.801	0	646.55	32
	Checked	Confidence	Annotated Sequence	Modifications	Modifications in Master Proteins	Qvality PEP	Qvality q-value	# Protein Groups	# Proteins	# PSMs	Master Protein Accessions	Positions in Master Proteins	# Missed Cleavages	Theo. MH+ [Da]	Found in Sample: [S9] F6: Light, Sample	Found in Sample: [S10] F6: Heavy, Sample	Abundance Ratio: (Heavy) / (Light)	Abundances (Scaled): F6: Light, Sample	Abundances (Scaled): F6: Heavy, Sample	Quan Info	XCorr Sequest HT	Confidence Sequest HT	Percolator q-Value Sequest HT	Percolator PEP Sequest HT
	FALSE	High	[K].PSGPTPASGQLSSGDK.[A]			1.03658e-05	0	1	1	2	P35658	P35658 [1174-1189]	0	1485.72	High	Peak Found	0.874	106.7	93.3	Unique	2.69	High	0	1.439e-06
	FALSE	High	[K].PSGPTPASGQLSSGDK.[A]	1xLabel:13C(6) [K16]		1.82799e-06	0	1	1	1	P35658	P35658 [1174-1189]	0	1491.74	Peak Found	High				No Quan Values	3.94	High	0	2.785e-07
	FALSE	High	[K].SSATVTGEPPSYSSGSDSSK.[A]			3.55943e-06	0	1	1	2	P35658	P35658 [491-510]	0	1930.85	High	Peak Found				No Quan Values	4.42	High	0	5.227e-07
	FALSE	High	[K].SSATVTGEPPSYSSGSDSSK.[A]	1xLabel:13C(6) [K20]		1.33449e-06	0	1	1	2	P35658	P35658 [491-510]	0	1936.87	Peak Found	High	1.104	95	105	Unique	4.65	High	0	2.073e-07
	FALSE	High	[K].PAASGPLSHPTPLSAPPSSVPLK.[S]	1xLabel:13C(6) [K23]		1.19983e-06	0	1	1	3	P35658	P35658 [618-640]	0	2214.22	Peak Found	High				No Quan Values	5.36	High	0	5.598e-06
	FALSE	High	[K].PAASGPLSHPTPLSAPPSSVPLK.[S]			4.69016e-08	0	1	1	7	P35658	P35658 [618-640]	0	2208.2	High	Peak Found	0.85	108.1	91.9	Unique	7.32	High	0	8.979e-09
	FALSE	High	[K].LGELLFPSSLAGETLGSFSGLR.[V]	1xLabel:13C(6) [R22]		2.37881e-06	0	1	1	2	P35658	P35658 [1317-1338]	0	2257.22	Peak Found	High	100		200	Unique	6.69	High	0	8.483e-07
	FALSE	High	[K].LGELLFPSSLAGETLGSFSGLR.[V]			2.25105e-06	0	1	1	3	P35658	P35658 [1317-1338]	0	2251.2	High	Peak Found	1.002	99.9	100.1	Unique	5.87	High	0	3.389e-07
	FALSE	High	[R].SAQGSSSPVPSMVQK.[S]	1xLabel:13C(6) [K15]		7.04257e-05	0	1	1	5	P35658	P35658 [651-665]	0	1495.75	Peak Found	High	1.335	85.7	114.3	Unique	4.1	High	0	1.094e-05
	FALSE	High	[R].SAQGSSSPVPSMVQK.[S]			3.13657e-05	0	1	1	5	P35658	P35658 [651-665]	0	1489.73	High	Peak Found	0.829	109.4	90.6	Unique	4.01	High	0	9.757e-06
	FALSE	High	[K].SPGSTPTTPTSSQAPQK.[L]	1xLabel:13C(6) [K17]		1.52258e-06	0	1	1	1	P35658	P35658 [430-446]	0	1677.84	Peak Found	High	0.907	104.9	95.1	Unique	4.7	High	0	2.345e-07
	FALSE	High	[K].SPGSTPTTPTSSQAPQK.[L]			1.79718e-06	0	1	1	2	P35658	P35658 [430-446]	0	1671.82	High	Peak Found	1.227	89.8	110.2	Unique	5.19	High	0	2.74e-07
	FALSE	High	[R].TPSIQPSLLPHAAPFAK.[S]			1.52907e-06	0	1	1	16	P35658	P35658 [1021-1037]	0	1774.99	High	Peak Found	1.096	95.4	104.6	Unique	5.55	High	0	1.281e-06
	FALSE	High	[R].TPSIQPSLLPHAAPFAK.[S]	1xLabel:13C(6) [K17]		4.96905e-07	0	1	1	12	P35658	P35658 [1021-1037]	0	1781.01	Peak Found	High				No Quan Values	6.31	High	0	1.27e-07
	FALSE	High	[K].TSGVPSGFNFTAPPVLGK.[H]	1xLabel:13C(6) [K18]		1.02799e-05	0	1	1	10	P35658	P35658 [1365-1382]	0	1781.95	Peak Found	High	0.944	102.9	97.1	Unique	3.95	High	0	1.947e-06
	FALSE	High	[K].TSGVPSGFNFTAPPVLGK.[H]			9.07138e-06	0	1	1	11	P35658	P35658 [1365-1382]	0	1775.93	High	Peak Found	1.05	97.6	102.4	Unique	4.03	High	0	3.023e-06
	FALSE	High	[K].TGGFGAAPVFGSPPTFGGSPGFGGVPAFGSAPAFTSPLGSTGGK.[V]			5.44439e-08	0	1	1	5	P35658	P35658 [1967-2010]	0	3955.93	High	Peak Found	1.083	96	104	Unique	7.82	High	0	1.029e-08
	FALSE	High	[K].TFGGFASSSFGEQKPTGTFSSGGGSVASQGFGFSSPNK.[T]			1.30397e-07	0	1	1	9	P35658	P35658 [1929-1966]	1	3691.69	High	Peak Found	0.966	101.7	98.3	Unique	7.48	High	0	2.341e-08
	FALSE	High	[K].TFGGFASSSFGEQKPTGTFSSGGGSVASQGFGFSSPNK.[T]	2xLabel:13C(6) [K14; K38]		9.23402e-08	0	1	1	7	P35658	P35658 [1929-1966]	1	3703.73	Peak Found	High				No Quan Values	7.01	High	0	1.694e-08
	FALSE	High	[K].TPHPVLTPVAANQAK.[Q]	1xLabel:13C(6) [K15]		5.76835e-05	0	1	1	9	P35658	P35658 [1150-1164]	0	1549.88	Peak Found	High	0.999	100.1	99.9	Unique	3.07	High	0	8.369e-06
	FALSE	High	[K].TPHPVLTPVAANQAK.[Q]			2.58591e-05	0	1	1	11	P35658	P35658 [1150-1164]	0	1543.86	High	Peak Found	0.01	200		Unique	3.12	High	0	3.512e-06
	FALSE	High	[K].TTLLEGFAGVEEAR.[E]			6.89722e-05	0	1	1	8	P35658	P35658 [770-783]	0	1492.76	High	Peak Found	1.064	96.9	103.1	Unique	4.08	High	1.096e-05	1.891e-05
	FALSE	High	[K].TTLLEGFAGVEEAR.[E]	1xLabel:13C(6) [R14]		6.09273e-05	0	1	1	8	P35658	P35658 [770-783]	0	1498.78	Peak Found	High	4.464	36.6	163.4	Unique	3.17	High	0	1.028e-05
	FALSE	High	[K].TFGGFASSSFGEQK.[P]			4.99029e-05	0	1	1	4	P35658	P35658 [1929-1942]	0	1449.66	High	Peak Found	1.108	94.9	105.1	Unique	3.61	High	0	7.047e-06
	FALSE	High	[K].TFGGFASSSFGEQK.[P]	1xLabel:13C(6) [K14]		6.20193e-05	0	1	1	6	P35658	P35658 [1929-1942]	0	1455.68	Peak Found	High	1.136	93.7	106.3	Unique	3.58	High	2.345e-05	5.284e-05
	FALSE	High	[K].YGLVFAGGASGLQIFPTK.[N]	1xLabel:13C(6) [K18]		6.27494e-05	0	1	1	1	P35658	P35658 [48-65]	0	1832	Peak Found	High				No Quan Values	3.15	High	0	9.289e-06
	FALSE	High	[K].NNPATPSTAMGSSVPYSTAK.[T]			2.57863e-06	0	1	1	1	P35658	P35658 [1130-1149]	0	1980.93	High	Not Found	0.01	200		Unique	2.75	High	0	3.854e-07
	FALSE	High	[K].DSDPVMAGIGEEIAHFQK.[E]	1xLabel:13C(6) [K18]		8.02465e-05	3.62253e-05	1	1	1	P35658	P35658 [698-715]	0	1949.94	Not Found	High				No Quan Values	2.07	High	7.739e-06	1.34e-05
	FALSE	High	[K].YGLVFAGGASGLQIFPTK.[N]			0.000112485	5.32874e-05	1	1	2	P35658	P35658 [48-65]	0	1825.98	High	Peak Found	0.854	107.9	92.1	Unique	3.43	High	1.096e-05	3.485e-05
	FALSE	High	[K].AAPGPGPSTFSFVPPSK.[A]			0.000101109	5.32874e-05	1	1	3	P35658	P35658 [511-527]	0	1643.84	High	Peak Found				No Quan Values	2.21	High	1.096e-05	2.555e-05
	FALSE	High	[R].QMASQAPAVNTLTESTLK.[N]			9.52372e-05	5.32874e-05	1	1	2	P35658	P35658 [1100-1117]	0	1889.96	High	Peak Found				No Quan Values	3.07	High	1.096e-05	2.07e-05
	FALSE	High	[K].NVPQVVNVQELK.[N]	1xLabel:13C(6) [K12]		0.000119515	5.32874e-05	1	1	6	P35658	P35658 [1118-1129]	0	1372.79	Peak Found	High	1.029	98.6	101.4	Unique	2.18	High	1.096e-05	4.003e-05
	FALSE	High	[K].NVPQVVNVQELK.[N]			9.9459e-05	5.32874e-05	1	1	5	P35658	P35658 [1118-1129]	0	1366.77	High	Peak Found	0.95	102.6	97.4	Unique	2.31	High	1.096e-05	2.413e-05
	FALSE	High	[K].AAPGPGPSTFSFVPPSK.[A]	1xLabel:13C(6) [K17]		0.000141455	6.41486e-05	1	1	2	P35658	P35658 [511-527]	0	1649.86	Not Found	High				No Quan Values	2.3	High	2.345e-05	5.48e-05
	FALSE	High	[R].PVAPSGTALSTTSSK.[L]	1xLabel:13C(6) [K15]		0.000162849	6.41486e-05	1	1	1	P35658	P35658 [1295-1309]	0	1409.76	Not Found	High				No Quan Values	2.09	High	2.345e-05	6.815e-05
	FALSE	High	[K].DDEAVVQAPR.[H]			0.000406195	7.49149e-05	1	1	2	P35658	P35658 [1005-1014]	0	1099.54	High	Not Found				No Quan Values	2.97	High	5.276e-05	0.0003336
	FALSE	High	[K].PTNKASSTSLTSTQPTKTSGVPSGFNFTAPPVLGK.[H]	1xTrimethyl [K4]; 2xLabel:13C(6) [K17; K35]	P35658 1xTrimethyl [K1351]	0.000308307	7.49149e-05	1	1	1	P35658	P35658 [1348-1382]	2	3559.9	Not Found	Not Found				No Quan Values	2.18	High	3.57e-05	0.000151
	FALSE	High	[K].SEAQLQEIR.[R]	1xLabel:13C(6) [R9]		0.000290594	7.49149e-05	1	1	2	P35658	P35658 [807-815]	0	1079.58	Not Found	Not Found				No Quan Values	2.8	High	0.0002307	0.00262
	FALSE	High	[R].PVAPSGTALSTTSSK.[L]			0.000240944	7.49149e-05	1	1	1	P35658	P35658 [1295-1309]	0	1403.74	High	Peak Found				No Quan Values	1.89	High	3.3e-05	0.000114
	FALSE	High	[R].SSLLAVSNK.[Y]			0.000567993	0.000107323	1	1	2	P35658	P35658 [39-47]	0	918.525	High	Peak Found				No Quan Values	2.49	High	4.312e-05	0.0002953
	FALSE	High	[R].SSLLAVSNK.[Y]	1xLabel:13C(6) [K9]		0.000564088	0.000107323	1	1	3	P35658	P35658 [39-47]	0	924.546	Peak Found	High	1.146	93.2	106.8	Unique	2.31	High	8.271e-05	0.0007078
	FALSE	High	[K].SEAQLQEIR.[R]			0.000713168	0.000165827	1	1	2	P35658	P35658 [807-815]	0	1073.56	Not Found	Not Found				No Quan Values	2.57	High	6.246e-05	0.0003773
	FALSE	High	[K].ETTESLHGDISSLK.[T]			0.00106234	0.000179139	1	1	1	P35658	P35658 [756-769]	0	1516.75	Not Found	Not Found				No Quan Values	2.55	High	7.818e-05	0.0005781
	FALSE	High	[R].ETLFNTLANNR.[E]	1xLabel:13C(6) [R11]		0.00189503	0.000290327	1	1	3	P35658	P35658 [855-865]	0	1298.68	Peak Found	High	1.179	91.8	108.2	Unique	2.68	High	0.000138	0.001455
	FALSE	High	[R].AELPVTDK.[S]			0.00248877	0.000312798	1	1	2	P35658	P35658 [349-356]	0	872.472	High	Peak Found				No Quan Values	2.16	High	0.0001323	0.001409
	FALSE	High	[R].AELPVTDK.[S]	1xLabel:13C(6) [K8]		0.00239394	0.000312798	1	1	3	P35658	P35658 [349-356]	0	878.492	Peak Found	High	1.376	84.2	115.8	Unique	2.02	High	0.0001323	0.001367
	FALSE	High	[R].ETLFNTLANNR.[E]			0.00407192	0.000383389	1	1	3	P35658	P35658 [855-865]	0	1292.66	High	Peak Found	1.443	81.9	118.1	Unique	2.19	High	0.0002097	0.002244
	FALSE	High	[R].STEEATSSALPEK.[P]			0.00505213	0.000477362	1	1	1	P35658	P35658 [1492-1504]	0	1349.64	High	Not Found	0.01	200		Unique	1.86	High	0.000244	0.002723
	FALSE	High	[K].SLQPAVAEK.[Q]	1xLabel:13C(6) [K9]		0.00529162	0.00051743	1	1	2	P35658	P35658 [683-691]	0	948.546	Peak Found	High	0.766	113.3	86.7	Unique	1.52	High	0.001625	0.02502
	FALSE	High	[K].VQGLLVPMK.[F]	1xLabel:13C(6) [K9]		0.0101992	0.000747119	1	1	1	P35658	P35658 [84-92]	0	990.611	Peak Found	High				No Quan Values	1.71	High	0.0003864	0.004911
	FALSE	High	[K].VQGLLVPMK.[F]			0.0141727	0.00105654	1	1	1	P35658	P35658 [84-92]	0	984.591	High	Peak Found				No Quan Values	1.64	High	0.0005162	0.006447
	FALSE	High	[K].SSVLPSPSGR.[S]			0.0440321	0.00262294	1	1	1	P35658	P35658 [641-650]	0	986.527	High	Not Found				No Quan Values	1.64	High	0.001197	0.01666
	FALSE	High	[R].IFDSPEELPK.[E]	1xLabel:13C(6) [K10]		0.0996037	0.00571385	1	1	1	P35658	P35658 [27-36]	0	1180.62	Not Found	Not Found				No Quan Values	1.91	High	0.002349	0.03824
FALSE	High	Master Protein	P18583	Protein SON OS=Homo sapiens GN=SON PE=1 SV=4	0	181.715	16.488	32	124	32	1	2426	263.7	5.64	High	High	Methyl [R996; R1015; R1022; R1081; R1090; R1101; R1112; R2078; R2078; R2078; R4198; R4198; R4198]; Dimethyl [R989]	0.984	100.8	99.2	3.043	0	226.11	32
	Checked	Confidence	Annotated Sequence	Modifications	Modifications in Master Proteins	Qvality PEP	Qvality q-value	# Protein Groups	# Proteins	# PSMs	Master Protein Accessions	Positions in Master Proteins	# Missed Cleavages	Theo. MH+ [Da]	Found in Sample: [S9] F6: Light, Sample	Found in Sample: [S10] F6: Heavy, Sample	Abundance Ratio: (Heavy) / (Light)	Abundances (Scaled): F6: Light, Sample	Abundances (Scaled): F6: Heavy, Sample	Quan Info	XCorr Sequest HT	Confidence Sequest HT	Percolator q-Value Sequest HT	Percolator PEP Sequest HT
	FALSE	High	[K].ETLPDSGFSANIEDINEADLVRPLLPK.[D]			8.49899e-07	0	1	1	2	P18583	P18583 [1714-1740]	1	2953.52	High	Peak Found				No Quan Values	6.82	High	0	1.356e-07
	FALSE	High	[K].ETLPDSGFSANIEDINEADLVRPLLPK.[D]	2xLabel:13C(6) [R22; K27]		5.3423e-07	0	1	1	2	P18583	P18583 [1714-1740]	1	2965.56	Peak Found	High	0.747	114.5	85.5	Unique	6.9	High	0	8.773e-08
	FALSE	High	[R].AFGPSETNESPAVVLEPPVVSMEVSEPHILETLK.[P]			6.86885e-07	0	1	1	1	P18583	P18583 [173-206]	0	3632.84	Not Found	Not Found				No Quan Values	5.16	High	0	1.114e-07
	FALSE	High	[R].SMMSPMADRSMMSMGADR.[S]	1xMethyl [R9]	P18583 1xMethyl [R1081]	3.44707e-05	0	1	1	7	P18583	P18583 [1073-1090]	1	2005.81	High	Peak Found	0.933	103.5	96.5	Unique	4.62	High	0	4.706e-06
	FALSE	High	[R].LPEQPVDVPSEIADSSMTRPQELPELPK.[T]	2xLabel:13C(6) [R19; K28]		3.09472e-06	0	1	1	4	P18583	P18583 [339-366]	1	3114.61	Not Found	High				No Quan Values	4.93	High	0	4.576e-07
	FALSE	High	[R].LPEQPVDVPSEIADSSMTRPQELPELPK.[T]			2.95033e-05	0	1	1	3	P18583	P18583 [339-366]	1	3102.57	High	Peak Found				No Quan Values	4.51	High	0	1.096e-05
	FALSE	High	[K].EADSVYGEWVPVEK.[N]	1xLabel:13C(6) [K14]		7.81269e-05	3.62253e-05	1	1	1	P18583	P18583 [2187-2200]	0	1613.78	Not Found	High				No Quan Values	2.44	High	7.739e-06	1.279e-05
	FALSE	High	[K].FDSEPSAVALELPTR.[A]	1xLabel:13C(6) [R15]		0.000113007	5.32874e-05	1	1	1	P18583	P18583 [158-172]	0	1637.85	Not Found	High	100		200	Unique	3.21	High	1.096e-05	3.526e-05
	FALSE	High	[R].SMMSMGADRSMMSSYSAADR.[S]	1xMethyl [R9]	P18583 1xMethyl [R1090]	9.39017e-05	5.32874e-05	1	1	2	P18583	P18583 [1082-1101]	1	2185.88	High	Peak Found	0.869	107	93	Unique	3.01	High	1.096e-05	1.977e-05
	FALSE	High	[R].SMMSSYSAADRSMMSSYSAADR.[S]	1xMethyl [R11]	P18583 1xMethyl [R1101]	9.8568e-05	5.32874e-05	1	1	2	P18583	P18583 [1091-1112]	1	2405.98	High	Peak Found				No Quan Values	3.19	High	1.096e-05	2.343e-05
	FALSE	High	[K].EADSVYGEWVPVEK.[N]			0.000119296	5.32874e-05	1	1	2	P18583	P18583 [2187-2200]	0	1607.76	High	Peak Found				No Quan Values	3.09	High	1.096e-05	3.996e-05
	FALSE	High	[K].SGGATIEELTEK.[C]			0.00012086	5.32874e-05	1	1	3	P18583	P18583 [2097-2108]	0	1234.62	High	Peak Found				No Quan Values	1.99	High	1.096e-05	4.105e-05
	FALSE	High	[K].SGGATIEELTEK.[C]	1xLabel:13C(6) [K12]		9.08756e-05	5.32874e-05	1	1	3	P18583	P18583 [2097-2108]	0	1240.64	Peak Found	High	1.294	87.2	112.8	Unique	2.73	High	1.096e-05	1.783e-05
	FALSE	High	[K].FDSEPSAVALELPTR.[A]			0.000188275	6.41486e-05	1	1	1	P18583	P18583 [158-172]	0	1631.83	Not Found	Not Found				No Quan Values	2.44	High	3.011e-05	8.367e-05
	FALSE	High	[R].SMMSSYSAADRSMMSSYTADR.[S]	1xMethyl [R11]	P18583 1xMethyl [R1112]	0.000207249	6.41486e-05	1	1	1	P18583	P18583 [1102-1122]	1	2348.96	High	Peak Found	1.004	99.8	100.2	Unique	1.96	High	3.011e-05	9.451e-05
	FALSE	High	[R].EIQQELSSGR.[N]			0.00014714	6.41486e-05	1	1	1	P18583	P18583 [19-28]	0	1146.57	High	Peak Found				No Quan Values	2.46	High	2.345e-05	5.858e-05
	FALSE	High	[K].ILDSFAAAPVPTTTLVLK.[S]	1xLabel:13C(6) [K18]		0.000199996	6.41486e-05	1	1	3	P18583	P18583 [241-258]	0	1863.09	Peak Found	High	1.091	95.6	104.4	Unique	3.43	High	3.011e-05	9.033e-05
	FALSE	High	[K].DIHLDLPSNNNLVSK.[D]	1xLabel:13C(6) [K15]		0.000247752	7.49149e-05	1	1	1	P18583	P18583 [1663-1677]	0	1684.9	Not Found	Not Found				No Quan Values	2.1	High	3.3e-05	0.0001176
	FALSE	High	[R].AGIEGPLLASDVGR.[D]			0.000278742	7.49149e-05	1	1	1	P18583	P18583 [1750-1763]	0	1354.73	High	Not Found				No Quan Values	2.46	High	3.57e-05	0.0001353
	FALSE	High	[R].SMMSSYSAADR.[S]			0.000250099	7.49149e-05	1	1	5	P18583	P18583 [1091-1101]; [1102-1112]	0	1205.49	High	Peak Found				No Quan Values	2.99	High	3.752e-05	0.0001787
	FALSE	High	[K].PAPPPTIEEK.[V]	1xLabel:13C(6) [K10]		0.000331546	7.49149e-05	1	1	2	P18583	P18583 [2083-2092]	0	1084.6	Peak Found	High				No Quan Values	1.95	High	0.0003061	0.003415
	FALSE	High	[K].PAPPPTIEEK.[V]			0.000263743	7.49149e-05	1	1	2	P18583	P18583 [2083-2092]	0	1078.58	High	Peak Found	0.74	115	85	Unique	2.11	High	3.57e-05	0.000127
	FALSE	High	[R].SMMSSYSAADR.[S]	1xLabel:13C(6) [R11]		0.000238749	7.49149e-05	1	1	5	P18583	P18583 [1091-1101]; [1102-1112]	0	1211.51	Peak Found	High	1.116	94.5	105.5	Unique	3.22	High	3.3e-05	0.0001125
	FALSE	High	[R].SMMSPMAER.[S]			0.000571933	0.000107323	1	1	3	P18583	P18583 [1023-1031]; [1048-1056]	0	1039.44	High	Peak Found	1.06	97.1	102.9	Unique	2.45	High	0.001126	0.01556
	FALSE	High	[R].SLPNEEIVQK.[I]			0.000519794	0.000107323	1	1	5	P18583	P18583 [55-64]	0	1156.62	High	Peak Found				No Quan Values	1.97	High	5.276e-05	0.0003314
	FALSE	High	[R].AGIEGPLLASDVGR.[D]	1xLabel:13C(6) [R14]		0.000958339	0.000165827	1	1	1	P18583	P18583 [1750-1763]	0	1360.75	Not Found	Not Found				No Quan Values	1.8	High	7.637e-05	0.0005159
	FALSE	High	[R].SLPNEEIVQK.[I]	1xLabel:13C(6) [K10]		0.000827774	0.000165827	1	1	4	P18583	P18583 [55-64]	0	1162.64	Peak Found	High	1.412	82.9	117.1	Unique	1.93	High	7.818e-05	0.0005706
	FALSE	High	[R].SMMSPMAER.[S]	1xLabel:13C(6) [R9]		0.00068268	0.000165827	1	1	4	P18583	P18583 [1023-1031]; [1048-1056]	0	1045.46	Peak Found	High	1.084	96	104	Unique	2.46	High	7.424e-05	0.0004651
	FALSE	High	[R].LAPRPLMLASR.[R]	1xDimethyl [R4]; 1xMethyl [R11]	P18583 1xDimethyl [R989]; 1xMethyl [R996]	0.00112404	0.000179139	1	1	1	P18583	P18583 [986-996]	1	1266.77	High	Peak Found	0.7	117.6	82.4	Unique	2.63	High	7.818e-05	0.0006126
	FALSE	High	[R].SMMSAYER.[S]	1xLabel:13C(6) [R8]		0.00141863	0.000206844	1	1	7	P18583	P18583 [1032-1039]; [1040-1047]; [1057-1064]; [1065-1072]	0	980.427	Peak Found	High	1.182	91.7	108.3	Unique	1.67	High	0.001113	0.01508
	FALSE	High	[K].SVESTSPEPSK.[I]			0.00246462	0.000312798	1	1	2	P18583	P18583 [278-288]	0	1147.55	High	Peak Found	1.193	91.2	108.8	Unique	2.02	High	0.0006737	0.008063
	FALSE	High	[R].SMMSAYER.[S]			0.00239394	0.000312798	1	1	8	P18583	P18583 [1032-1039]; [1040-1047]; [1057-1064]; [1065-1072]	0	974.407	High	Peak Found	1.167	92.3	107.7	Unique	1.97	High	0.0001323	0.001361
	FALSE	High	[R].SMMSAYER.[S]	1xMethyl [R8]	P18583 1xMethyl [R1039]; 1xMethyl [R2078]; 1xMethyl [R3134]; 1xMethyl [R4198]	0.00301233	0.000360562	1	1	2	P18583	P18583 [1032-1039]; [1040-1047]; [1057-1064]; [1065-1072]	0	988.423	High	Peak Found	0.652	121	79	Unique	2.25	High	0.0002415	0.002691
	FALSE	High	[R].AAPVTGGMGAVLMR.[K]	1xLabel:13C(6) [R14]		0.00560912	0.000572187	1	1	1	P18583	P18583 [2301-2314]	0	1336.72	Not Found	Not Found				No Quan Values	1.29	High	0.000276	0.002981
	FALSE	High	[R].SMMSYER.[S]	1xMethyl [R7]	P18583 1xMethyl [R1022]	0.0113784	0.000901591	1	1	2	P18583	P18583 [1016-1022]	0	917.386	High	Not Found	0.01	200		Unique	1.28	High	0.0004431	0.005405
	FALSE	High	[K].AQLLEIAK.[A]	1xLabel:13C(6) [K8]		0.0162122	0.00120006	1	1	1	P18583	P18583 [2056-2063]	0	891.561	Peak Found	High	3.009	49.9	150.1	Unique	0.96	High	0.0005958	0.007152
	FALSE	High	[R].SMMSPMADR.[S]			0.0168178	0.00124917	1	1	3	P18583	P18583 [1073-1081]	0	1025.42	High	Peak Found	1.093	95.5	104.5	Unique	2.49	High	0.0006183	0.007367
	FALSE	High	[R].SMMSSYTADR.[S]	1xLabel:13C(6) [R10]		0.0168178	0.00124917	1	1	1	P18583	P18583 [1113-1122]	0	1154.49	Peak Found	High	0.437	139.2	60.8	Unique	2.23	High	0.0006234	0.007394
	FALSE	High	[R].SMMSSYTADR.[S]			0.0185445	0.00134142	1	1	2	P18583	P18583 [1113-1122]	0	1148.47	High	Peak Found	0.512	132.3	67.7	Unique	2.28	High	0.0006686	0.007967
	FALSE	High	[R].SMMSMGADR.[S]	1xLabel:13C(6) [R9]		0.0192359	0.00138951	1	1	2	P18583	P18583 [1082-1090]	0	991.41	Peak Found	High	1.162	92.5	107.5	Unique	1.97	High	0.0006827	0.008192
	FALSE	High	[R].SMMSSYSAADR.[S]	1xOxidation [M2]; 1xLabel:13C(6) [R11]		0.02226	0.00154096	1	1	1	P18583	P18583 [1091-1101]; [1102-1112]	0	1227.51	Not Found	Not Found				No Quan Values	1.79	High	0.0007589	0.009273
	FALSE	High	[K].AQLLEIAK.[A]			0.0228063	0.00157368	1	1	1	P18583	P18583 [2056-2063]	0	885.54	Not Found	Not Found				No Quan Values	1.24	High	0.0007655	0.009429
	FALSE	High	[R].SMMSPMADR.[S]	1xLabel:13C(6) [R9]		0.0251206	0.00171762	1	1	3	P18583	P18583 [1073-1081]	0	1031.44	Peak Found	High	0.94	103.1	96.9	Unique	2.3	High	0.0008298	0.01023
	FALSE	High	[K].EPILVDFK.[T]			0.037978	0.0023029	1	1	1	P18583	P18583 [2333-2340]	0	960.54	High	Peak Found	1.568	77.9	122.1	Unique	2.32	High	0.001081	0.01455
	FALSE	High	[R].SMMSSYER.[S]	1xMethyl [R8]	P18583 1xMethyl [R1015]	0.0416153	0.00246134	1	1	1	P18583	P18583 [1008-1015]	0	1004.42	High	Not Found	0.01	200		Unique	1.28	High	0.001139	0.01584
	FALSE	High	[K].GLVAVGER.[A]			0.0657715	0.00380469	1	1	1	P18583	P18583 [2345-2352]	0	800.462	High	Peak Found				No Quan Values	2.36	High	0.0016	0.02458
	FALSE	High	[R].SMMSPMAER.[S]	1xMethyl [R9]	P18583 1xMethyl [R1031]; 1xMethyl [R2078]	0.0664636	0.00382537	1	1	2	P18583	P18583 [1023-1031]; [1048-1056]	0	1053.45	High	Peak Found	0.156	173	27	Unique	1.55	High	0.002606	0.04349
	FALSE	High	[R].SMMSPMADR.[S]	1xMethyl [R9]	P18583 1xMethyl [R1081]	0.0678661	0.00390369	1	1	2	P18583	P18583 [1073-1081]	0	1039.44	High	Peak Found				No Quan Values	2.33	High	0.005037	0.09906
	FALSE	High	[K].ILPTSETK.[Q]			0.0816347	0.00469887	1	1	1	P18583	P18583 [1566-1573]	0	888.504	High	Peak Found				No Quan Values	1.21	High	0.001958	0.03066
	FALSE	High	[K].IMLVEPPVAK.[V]	1xLabel:13C(6) [K10]		0.107672	0.00610617	1	1	1	P18583	P18583 [289-298]	0	1102.66	Peak Found	High	1.137	93.6	106.4	Unique	1.12	High	0.002498	0.04161
	FALSE	High	[K].ILDSFAAAPVPTTTLVLK.[S]			0.115181	0.00646264	1	1	4	P18583	P18583 [241-258]	0	1857.07	High	Peak Found	0.601	124.9	75.1	Unique	2.05	High	0.002646	0.04439
	FALSE	High	[K].GLVAVGER.[A]	1xLabel:13C(6) [R8]		0.123134	0.00688509	1	1	1	P18583	P18583 [2345-2352]	0	806.483	Peak Found	High	1.898	69	131	Unique	2.63	High	0.002821	0.04814
	FALSE	High	[R].EIQQELSSGR.[N]	1xLabel:13C(6) [R10]		0.134051	0.00739985	1	1	1	P18583	P18583 [19-28]	0	1152.6	Peak Found	High	1.262	88.4	111.6	Unique	2.43	High	0.003023	0.05256
FALSE	Low	Master Protein	P08123	Collagen alpha-2(I) chain OS=Homo sapiens GN=COL1A2 PE=1 SV=7	0.114	1.108	4.09956	1	1	1	1	1366	129.2	8.95	Not Found	Not Found	Methyl [R99]				0.028	0	2.83	1
	Checked	Confidence	Annotated Sequence	Modifications	Modifications in Master Proteins	Qvality PEP	Qvality q-value	# Protein Groups	# Proteins	# PSMs	Master Protein Accessions	Positions in Master Proteins	# Missed Cleavages	Theo. MH+ [Da]	Found in Sample: [S9] F6: Light, Sample	Found in Sample: [S10] F6: Heavy, Sample	Abundance Ratio: (Heavy) / (Light)	Abundances (Scaled): F6: Light, Sample	Abundances (Scaled): F6: Heavy, Sample	Quan Info	XCorr Sequest HT	Confidence Sequest HT	Percolator q-Value Sequest HT	Percolator PEP Sequest HT
	FALSE	High	[K].GVGLGPGPMGLMGPRGPPGAAGAPGPQGFQGPAGEPGEPGQTGPAGARGPAGPPGK.[A]	2xOxidation [M9; M12]; 1xMethyl [R15]	P08123 1xMethyl [R99]	0.19177	0.00997628	1	1	1	P08123	P08123 [85-140]	2	4979.44	Not Found	Not Found				No Quan Values	2.83	High	0.004119	0.07803
FALSE	High	Master Protein	Q8TER5	Rho guanine nucleotide exchange factor 40 OS=Homo sapiens GN=ARHGEF40 PE=1 SV=3	0	11.633	2.10665	2	4	2	1	1519	164.6	6.15	High	Not Found	Methyl [R983]	0.01	200		0.054	0	16.19	2
	Checked	Confidence	Annotated Sequence	Modifications	Modifications in Master Proteins	Qvality PEP	Qvality q-value	# Protein Groups	# Proteins	# PSMs	Master Protein Accessions	Positions in Master Proteins	# Missed Cleavages	Theo. MH+ [Da]	Found in Sample: [S9] F6: Light, Sample	Found in Sample: [S10] F6: Heavy, Sample	Abundance Ratio: (Heavy) / (Light)	Abundances (Scaled): F6: Light, Sample	Abundances (Scaled): F6: Heavy, Sample	Quan Info	XCorr Sequest HT	Confidence Sequest HT	Percolator q-Value Sequest HT	Percolator PEP Sequest HT
	FALSE	High	[R].ADGASSGGAQWGPR.[S]	1xMethyl [R14]	Q8TER5 1xMethyl [R983]	5.50307e-05	0	1	1	2	Q8TER5	Q8TER5 [970-983]	0	1330.61	High	Not Found	0.01	200		Unique	2.58	High	0	7.911e-06
	FALSE	High	[R].ADGASSGGAQWGPRSPSPSLSSLLLPSSPGPR.[P]	1xMethyl [R14]	Q8TER5 1xMethyl [R983]	1.93183e-06	0	1	1	2	Q8TER5	Q8TER5 [970-1001]	1	3090.56	High	Not Found	0.01	200		Unique	6.02	High	0	2.94e-07
FALSE	High	Master Protein	O95793	Double-stranded RNA-binding protein Staufen homolog 1 OS=Homo sapiens GN=STAU1 PE=1 SV=2	0	121.232	27.2097	13	129	13	1	577	63.1	9.44	High	High	Methyl [R98; R108; R115]; Dimethyl [R108; R115]	3.082	49	151	5.813	0	293.2	13
	Checked	Confidence	Annotated Sequence	Modifications	Modifications in Master Proteins	Qvality PEP	Qvality q-value	# Protein Groups	# Proteins	# PSMs	Master Protein Accessions	Positions in Master Proteins	# Missed Cleavages	Theo. MH+ [Da]	Found in Sample: [S9] F6: Light, Sample	Found in Sample: [S10] F6: Heavy, Sample	Abundance Ratio: (Heavy) / (Light)	Abundances (Scaled): F6: Light, Sample	Abundances (Scaled): F6: Heavy, Sample	Quan Info	XCorr Sequest HT	Confidence Sequest HT	Percolator q-Value Sequest HT	Percolator PEP Sequest HT
	FALSE	High	[K].DVESCHDMAALNILK.[L]	1xCarbamidomethyl [C5]		3.14853e-05	0	1	1	1	O95793	O95793 [537-551]	0	1715.81	Not Found	Not Found				No Quan Values	2.7	High	0	4.284e-06
	FALSE	High	[K].NEFVSLINCSSQPPLISHGIGK.[D]	1xCarbamidomethyl [C9]		3.8318e-07	0	1	1	6	O95793	O95793 [515-536]	0	2397.22	High	Peak Found				No Quan Values	5.82	High	0	6.433e-08
	FALSE	High	[K].NEFVSLINCSSQPPLISHGIGK.[D]	1xLabel:13C(6) [K22]; 1xCarbamidomethyl [C9]		9.49394e-07	0	1	1	4	O95793	O95793 [515-536]	0	2403.24	Peak Found	High	0.995	100.3	99.7	Unique	5.65	High	0	3.566e-07
	FALSE	High	[K].PQTSPEYGQGINPISR.[L]			4.5053e-05	0	1	1	1	O95793	O95793 [275-290]	0	1743.87	High	Peak Found				No Quan Values	3.21	High	0	6.279e-06
	FALSE	High	[K].PQTSPEYGQGINPISR.[L]	1xLabel:13C(6) [R16]		7.57499e-05	0	1	1	1	O95793	O95793 [275-290]	0	1749.89	Not Found	High				No Quan Values	3.29	High	0	1.213e-05
	FALSE	High	[K].LLSELDQQSTEMPR.[T]	1xLabel:13C(6) [R14]		3.618e-05	0	1	1	4	O95793	O95793 [552-565]	0	1652.83	Peak Found	High	0.961	102	98	Unique	4.1	High	0	7.821e-06
	FALSE	High	[K].LLSELDQQSTEMPR.[T]			1.59236e-05	0	1	1	4	O95793	O95793 [552-565]	0	1646.81	High	Peak Found				No Quan Values	4.66	High	0	2.573e-06
	FALSE	High	[K].NAAIAVLEELK.[K]			0.000114085	5.32874e-05	1	1	4	O95793	O95793 [240-250]	0	1170.67	High	Peak Found	0.73	115.6	84.4	Unique	3.38	High	1.096e-05	3.608e-05
	FALSE	High	[R].ELLYGGTSPTAETILK.[N]	1xLabel:13C(6) [K16]		9.47633e-05	5.32874e-05	1	1	2	O95793	O95793 [458-473]	0	1698.93	Not Found	High				No Quan Values	2.63	High	1.096e-05	2.035e-05
	FALSE	High	[R].ELLYGGTSPTAETILK.[N]			0.000104641	5.32874e-05	1	1	7	O95793	O95793 [458-473]	0	1692.91	High	Peak Found	0.01	200		Unique	2.84	High	2.718e-05	8.048e-05
	FALSE	High	[R].MQSTYNYNMRGGAYPPR.[Y]	1xMethyl [R10]	O95793 1xMethyl [R108]	0.00012132	5.32874e-05	1	1	26	O95793	O95793 [99-115]	1	2019.92	High	Peak Found	5.949	28.8	171.2	Unique	3.82	High	2.718e-05	7.353e-05
	FALSE	High	[K].NAAIAVLEELK.[K]	1xLabel:13C(6) [K11]		0.000149163	6.41486e-05	1	1	4	O95793	O95793 [240-250]	0	1176.69	Peak Found	High				No Quan Values	3.13	High	3.752e-05	0.0001841
	FALSE	High	[R].ILQNEPLPER.[L]			0.000173697	6.41486e-05	1	1	3	O95793	O95793 [159-168]	0	1208.66	High	Peak Found				No Quan Values	2.51	High	7.637e-05	0.0004822
	FALSE	High	[R].ILQNEPLPER.[L]	1xLabel:13C(6) [R10]		0.000141095	6.41486e-05	1	1	5	O95793	O95793 [159-168]	0	1214.68	Peak Found	High	1.146	93.2	106.8	Unique	2.61	High	3.011e-05	8.693e-05
	FALSE	High	[R].MQSTYNYNMR.[G]	1xMethyl [R10]	O95793 1xMethyl [R108]	0.00021775	6.41486e-05	1	1	7	O95793	O95793 [99-108]	0	1321.57	High	Peak Found	1.975	67.2	132.8	Unique	2.95	High	3.011e-05	0.0001004
	FALSE	High	[R].MQSTYNYNMRGGAYPPR.[Y]	1xOxidation [M9]; 2xLabel:13C(6) [R10; R17]		0.000303306	7.49149e-05	1	1	11	O95793	O95793 [99-115]	1	2033.94	Peak Found	High	100		200	Unique	2.64	High	0.0002027	0.002145
	FALSE	High	[R].VQGFQVEYK.[D]			0.000506025	0.000107323	1	1	1	O95793	O95793 [499-507]	0	1097.56	High	Not Found				No Quan Values	2.4	High	4.312e-05	0.0002602
	FALSE	High	[K].LLSELDQQSTEMPR.[T]	1xOxidation [M12]		0.000564088	0.000107323	1	1	2	O95793	O95793 [552-565]	0	1662.8	High	Not Found				No Quan Values	2.15	High	4.312e-05	0.0002917
	FALSE	High	[R].MQSTYNYNMRGGAYPPR.[Y]	1xMethyl [R10]; 1xLabel:13C(6) [R17]	O95793 1xMethyl [R108]	0.00162881	0.000250282	1	1	2	O95793	O95793 [99-115]	1	2025.94	Not Found	Not Found				No Quan Values	2.55	High	9.394e-05	0.0009146
	FALSE	High	[K].KLPPLPAVER.[V]			0.00217639	0.000312798	1	1	4	O95793	O95793 [251-260]	1	1119.69	High	Peak Found	1.059	97.1	102.9	Unique	2.43	High	0.000131	0.001235
	FALSE	High	[R].NLPVNFEVAR.[E]			0.0154386	0.00117864	1	1	1	O95793	O95793 [197-206]	0	1158.63	Not Found	Not Found				No Quan Values	2.08	High	0.0005737	0.006929
	FALSE	High	[R].MQSTYNYNMRGGAYPPR.[Y]	1xDimethyl [R]; 1xMethyl [R]	O95793 1xDimethyl [R]; 1xMethyl [R]	0.0150657	0.00117864	1	1	20	O95793	O95793 [99-115]	1	2047.95	High	Not Found	0.01	200		Unique	1.55	High	0.001277	0.01815
	FALSE	High	[K].PVDPYSR.[M]	1xMethyl [R7]	O95793 1xMethyl [R98]	0.0166135	0.00123749	1	1	3	O95793	O95793 [92-98]	0	847.431	High	Not Found				No Quan Values	1.88	High	0.001547	0.02345
	FALSE	High	[R].NLPVNFEVAR.[E]	1xLabel:13C(6) [R10]		0.0219915	0.00154096	1	1	2	O95793	O95793 [197-206]	0	1164.65	Not Found	High	100		200	Unique	2.49	High	0.0007521	0.009129
	FALSE	High	[R].MQSTYNYNMRGGAYPPR.[Y]	1xOxidation [M9]		0.0371118	0.00228112	1	1	3	O95793	O95793 [99-115]	1	2021.9	High	Peak Found	3.297	46.5	153.5	Unique	2.01	High	0.002101	0.03365
	FALSE	High	[R].MQSTYNYNMRGGAYPPR.[Y]	1xOxidation [M1]; 1xMethyl [R10]	O95793 1xMethyl [R108]	0.0554836	0.00314365	1	1	1	O95793	O95793 [99-115]	1	2035.91	High	Peak Found				No Quan Values	1.06	High	0.001396	0.0207
FALSE	Medium	Master Protein	Q5T0W9	Protein FAM83B OS=Homo sapiens GN=FAM83B PE=1 SV=1	0.015	3.42	0.98912	1	1	1	1	1011	114.7	8.97	Not Found	Not Found	Methyl [R974]				0.036	0	2.59	1
	Checked	Confidence	Annotated Sequence	Modifications	Modifications in Master Proteins	Qvality PEP	Qvality q-value	# Protein Groups	# Proteins	# PSMs	Master Protein Accessions	Positions in Master Proteins	# Missed Cleavages	Theo. MH+ [Da]	Found in Sample: [S9] F6: Light, Sample	Found in Sample: [S10] F6: Heavy, Sample	Abundance Ratio: (Heavy) / (Light)	Abundances (Scaled): F6: Light, Sample	Abundances (Scaled): F6: Heavy, Sample	Quan Info	XCorr Sequest HT	Confidence Sequest HT	Percolator q-Value Sequest HT	Percolator PEP Sequest HT
	FALSE	High	[K].SATMGNSYGR.[S]	1xMethyl [R10]	Q5T0W9 1xMethyl [R974]	0.000718412	0.000165827	1	1	1	Q5T0W9	Q5T0W9 [965-974]	0	1057.47	Not Found	Not Found				No Quan Values	2.59	High	6.246e-05	0.0003803
FALSE	High	Master Protein	P36578	60S ribosomal protein L4 OS=Homo sapiens GN=RPL4 PE=1 SV=5	0	179.574	45.4333	20	371	20	1	427	47.7	11.06	High	High	Methyl [R97; R100]; Dimethyl [R86]	1.096	95.4	104.6	49.548	0	839.92	20
	Checked	Confidence	Annotated Sequence	Modifications	Modifications in Master Proteins	Qvality PEP	Qvality q-value	# Protein Groups	# Proteins	# PSMs	Master Protein Accessions	Positions in Master Proteins	# Missed Cleavages	Theo. MH+ [Da]	Found in Sample: [S9] F6: Light, Sample	Found in Sample: [S10] F6: Heavy, Sample	Abundance Ratio: (Heavy) / (Light)	Abundances (Scaled): F6: Light, Sample	Abundances (Scaled): F6: Heavy, Sample	Quan Info	XCorr Sequest HT	Confidence Sequest HT	Percolator q-Value Sequest HT	Percolator PEP Sequest HT
	FALSE	High	[R].QPYAVSELAGHQTSAESWGTGR.[A]			3.53384e-07	0	1	1	8	P36578	P36578 [50-71]	0	2332.1	High	Not Found	0.01	200		Unique	5.75	High	0	5.957e-08
	FALSE	High	[R].QPYAVSELAGHQTSAESWGTGR.[A]	1xLabel:13C(6) [R22]		2.51379e-06	0	1	1	6	P36578	P36578 [50-71]	0	2338.12	Not Found	High	100		200	Unique	5.6	High	0	1.931e-06
	FALSE	High	[R].IEEVPELPLVVEDKVEGYK.[K]	2xLabel:13C(6) [K14; K19]		4.36579e-05	0	1	1	2	P36578	P36578 [144-162]	1	2197.2	Peak Found	High	1.554	78.3	121.7	Unique	4.66	High	0	8.672e-06
	FALSE	High	[R].IEEVPELPLVVEDKVEGYK.[K]			5.48004e-06	0	1	1	3	P36578	P36578 [144-162]	1	2185.16	High	Peak Found				No Quan Values	4.53	High	0	9.402e-06
	FALSE	High	[R].GPCIIYNEDNGIIK.[A]	1xCarbamidomethyl [C3]		7.16888e-05	0	1	1	3	P36578	P36578 [206-219]	0	1605.79	High	Peak Found				No Quan Values	3.68	High	0	1.116e-05
	FALSE	High	[R].YAICSALAASALPALVMSK.[G]	1xLabel:13C(6) [K19]; 1xCarbamidomethyl [C4]		7.38276e-05	0	1	1	4	P36578	P36578 [122-140]	0	1943.04	Not Found	High	100		200	Unique	3.02	High	0	1.166e-05
	FALSE	High	[R].IEEVPELPLVVEDK.[V]			4.21417e-05	0	1	1	23	P36578	P36578 [144-157]	0	1608.87	High	Peak Found	0.906	104.9	95.1	Unique	3.73	High	0	5.831e-06
	FALSE	High	[R].IEEVPELPLVVEDK.[V]	1xLabel:13C(6) [K14]		5.36387e-05	0	1	1	22	P36578	P36578 [144-157]	0	1614.89	Peak Found	High	1.113	94.6	105.4	Unique	3.47	High	7.739e-06	1.413e-05
	FALSE	High	[K].RYAICSALAASALPALVMSK.[G]	2xLabel:13C(6) [R1; K20]; 1xCarbamidomethyl [C5]		2.92773e-05	0	1	1	2	P36578	P36578 [121-140]	1	2105.16	Peak Found	High	1.317	86.3	113.7	Unique	5.03	High	0	3.981e-06
	FALSE	High	[K].RYAICSALAASALPALVMSK.[G]	1xCarbamidomethyl [C5]		1.20862e-05	0	1	1	2	P36578	P36578 [121-140]	1	2093.12	High	Peak Found	1.693	74.3	125.7	Unique	4.92	High	0	8.634e-06
	FALSE	High	[R].YAICSALAASALPALVMSK.[G]	1xCarbamidomethyl [C4]		8.13465e-05	3.62253e-05	1	1	2	P36578	P36578 [122-140]	0	1937.02	High	Peak Found	1.118	94.4	105.6	Unique	3.9	High	7.739e-06	1.372e-05
	FALSE	High	[R].NIPGITLLNVSK.[L]			0.000112313	5.32874e-05	1	1	22	P36578	P36578 [223-234]	0	1268.76	High	Peak Found	1.063	96.9	103.1	Unique	2.94	High	1.096e-05	4.224e-05
	FALSE	High	[R].NIPGITLLNVSK.[L]	1xLabel:13C(6) [K12]		0.000105265	5.32874e-05	1	1	22	P36578	P36578 [223-234]	0	1274.78	Peak Found	High	1.084	96	104	Unique	2.98	High	1.096e-05	4.226e-05
	FALSE	High	[R].GPCIIYNEDNGIIK.[A]	1xLabel:13C(6) [K14]; 1xCarbamidomethyl [C3]		0.000102193	5.32874e-05	1	1	3	P36578	P36578 [206-219]	0	1611.81	Peak Found	High	0.953	102.4	97.6	Unique	3.39	High	1.096e-05	3.071e-05
	FALSE	High	[R].SGQGAFGNMCR.[G]	1xCarbamidomethyl [C10]		0.000117183	5.32874e-05	1	1	11	P36578	P36578 [87-97]	0	1184.49	High	Peak Found	1.065	96.9	103.1	Unique	3.86	High	1.573e-05	4.711e-05
	FALSE	High	[K].AAAAAAALQAK.[S]			0.000117595	5.32874e-05	1	1	8	P36578	P36578 [354-364]	0	956.552	High	Peak Found	1.055	97.3	102.7	Unique	3.97	High	2.345e-05	5.427e-05
	FALSE	High	[K].AAAAAAALQAK.[S]	1xLabel:13C(6) [K11]		0.000106835	5.32874e-05	1	1	10	P36578	P36578 [354-364]	0	962.572	Peak Found	High	1.168	92.2	107.8	Unique	3.68	High	2.345e-05	4.993e-05
	FALSE	High	[R].FCIWTESAFR.[K]	1xCarbamidomethyl [C2]		0.000157501	6.41486e-05	1	1	9	P36578	P36578 [249-258]	0	1316.61	High	Peak Found	0.965	101.8	98.2	Unique	2.53	High	3.3e-05	0.0001129
	FALSE	High	[R].FCIWTESAFR.[K]	1xLabel:13C(6) [R10]; 1xCarbamidomethyl [C2]		0.000171969	6.41486e-05	1	1	9	P36578	P36578 [249-258]	0	1322.63	Peak Found	High	1.147	93.1	106.9	Unique	2.41	High	3.011e-05	8.995e-05
	FALSE	High	[R].SGQGAFGNMCR.[G]	1xLabel:13C(6) [R11]; 1xCarbamidomethyl [C10]		0.000130716	6.41486e-05	1	1	13	P36578	P36578 [87-97]	0	1190.51	Peak Found	High	1.146	93.2	106.8	Unique	3.82	High	1.573e-05	4.781e-05
	FALSE	High	[K].NVTLPAVFK.[A]			0.000355443	7.49149e-05	1	1	9	P36578	P36578 [21-29]	0	988.583	High	Peak Found	0.665	120.1	79.9	Unique	2.5	High	0.0001323	0.001248
	FALSE	High	[R].PLISVYSEK.[G]	1xLabel:13C(6) [K9]		0.000318708	7.49149e-05	1	1	24	P36578	P36578 [6-14]	0	1041.59	Peak Found	High	1.153	92.9	107.1	Unique	2.93	High	3.752e-05	0.0001779
	FALSE	High	[R].PLISVYSEK.[G]			0.000251287	7.49149e-05	1	1	23	P36578	P36578 [6-14]	0	1035.57	High	Peak Found	1.118	94.4	105.6	Unique	2.62	High	6.791e-05	0.0003993
	FALSE	High	[R].SGQGAFGNMCRGGR.[M]	1xMethyl [R]; 1xCarbamidomethyl [C10]	P36578 1xMethyl [R]	0.000339239	7.49149e-05	1	1	14	P36578	P36578 [87-100]	1	1468.65	High	Peak Found	0.974	101.3	98.7	Unique	4.14	High	3.752e-05	0.0001681
	FALSE	High	[R].SGQGAFGNMCR.[G]	1xOxidation [M9]; 1xCarbamidomethyl [C10]		0.000224356	7.49149e-05	1	1	4	P36578	P36578 [87-97]	0	1200.49	High	Peak Found				No Quan Values	3.14	High	3.3e-05	0.0001042
	FALSE	High	[R].SGQGAFGNMCR.[G]	1xOxidation [M9]; 1xLabel:13C(6) [R11]; 1xCarbamidomethyl [C10]		0.000327798	7.49149e-05	1	1	3	P36578	P36578 [87-97]	0	1206.51	Peak Found	High	1.098	95.3	104.7	Unique	2.93	High	3.752e-05	0.0001615
	FALSE	High	[K].SNYNLPMHK.[M]	1xLabel:13C(6) [K9]		0.000571933	0.000107323	1	1	18	P36578	P36578 [275-283]	0	1109.55	Peak Found	High	1.275	87.9	112.1	Unique	3.22	High	6.791e-05	0.0004182
	FALSE	High	[K].LDELYGTWR.[K]			0.000530438	0.000107323	1	1	3	P36578	P36578 [260-268]	0	1152.57	High	Peak Found	0.01	200		Unique	2.76	High	7.637e-05	0.0004726
	FALSE	High	[K].LAPGGHVGR.[F]	1xLabel:13C(6) [R9]		0.000739876	0.000165827	1	1	1	P36578	P36578 [240-248]	0	869.505	Peak Found	High	1.522	79.3	120.7	Unique	1.81	High	6.791e-05	0.0003921
	FALSE	High	[K].SNYNLPMHK.[M]			0.000713168	0.000165827	1	1	18	P36578	P36578 [275-283]	0	1103.53	High	Peak Found				No Quan Values	3.05	High	6.791e-05	0.0004159
	FALSE	High	[K].LDELYGTWR.[K]	1xLabel:13C(6) [R9]		0.00132582	0.000206844	1	1	2	P36578	P36578 [260-268]	0	1158.59	Not Found	High				No Quan Values	2.46	High	8.271e-05	0.000733
	FALSE	High	[K].MINTDLSR.[I]	1xOxidation [M1]		0.00202023	0.000290327	1	1	5	P36578	P36578 [284-291]	0	965.472	High	Peak Found	0.848	108.2	91.8	Unique	2.02	High	0.0003509	0.004155
	FALSE	High	[K].LAPGGHVGR.[F]			0.00186105	0.000290327	1	1	1	P36578	P36578 [240-248]	0	863.485	High	Peak Found				No Quan Values	1.85	High	0.0001143	0.001046
	FALSE	High	[K].NVTLPAVFK.[A]	1xLabel:13C(6) [K9]		0.0018115	0.000290327	1	1	7	P36578	P36578 [21-29]	0	994.603	Peak Found	High	1.081	96.1	103.9	Unique	2.19	High	0.000131	0.001232
	FALSE	High	[K].MINTDLSR.[I]	1xLabel:13C(6) [R8]		0.00289097	0.0003525	1	1	10	P36578	P36578 [284-291]	0	955.497	Peak Found	High	1.078	96.2	103.8	Unique	2.42	High	0.000316	0.00363
	FALSE	High	[R].GGGTHRSGQGAFGNMCR.[G]	1xDimethyl [R6]; 1xLabel:13C(6) [R17]; 1xCarbamidomethyl [C16]	P36578 1xDimethyl [R86]	0.00360771	0.000360562	1	1	1	P36578	P36578 [81-97]	1	1783.82	Not Found	Not Found				No Quan Values	2.94	High	0.0001893	0.002018
	FALSE	High	[K].MINTDLSR.[I]	1xOxidation [M1]; 1xLabel:13C(6) [R8]		0.00445487	0.000397259	1	1	3	P36578	P36578 [284-291]	0	971.492	Peak Found	High				No Quan Values	1.82	High	0.0002177	0.002446
	FALSE	High	[R].SGQGAFGNMCRGGR.[M]	1xOxidation [M9]; 1xMethyl [R11]; 1xCarbamidomethyl [C10]	P36578 1xMethyl [R97]	0.00587842	0.000597199	1	1	3	P36578	P36578 [87-100]	1	1484.65	High	Peak Found	1.236	89.5	110.5	Unique	2.6	High	0.000292	0.003092
	FALSE	High	[K].MINTDLSR.[I]			0.00669486	0.000605563	1	1	8	P36578	P36578 [284-291]	0	949.477	High	Peak Found	1.107	94.9	105.1	Unique	2.2	High	0.0003212	0.003695
	FALSE	High	[K].EAVLLLK.[K]			0.00623524	0.000605563	1	1	13	P36578	P36578 [166-172]	0	785.513	High	Peak Found	1.383	83.9	116.1	Unique	2.16	High	0.001243	0.01743
	FALSE	High	[K].EAVLLLK.[K]	1xLabel:13C(6) [K7]		0.00745375	0.00064356	1	1	12	P36578	P36578 [166-172]	0	791.533	Peak Found	High				No Quan Values	2.3	High	0.001724	0.02657
	FALSE	High	[K].AWNDIK.[K]			0.110837	0.00625751	1	1	4	P36578	P36578 [176-181]	0	746.383	High	Not Found	0.01	200		Unique	1.56	High	0.003428	0.06214
	FALSE	High	[R].SGQGAFGNMCR.[G]	1xMethyl [R11]; 1xCarbamidomethyl [C10]	P36578 1xMethyl [R97]	0.124308	0.00695017	1	1	1	P36578	P36578 [87-97]	0	1198.51	Not Found	Not Found				No Quan Values	1.45	High	0.002834	0.04839
FALSE	High	Master Protein	P53621	Coatomer subunit alpha OS=Homo sapiens GN=COPA PE=1 SV=2	0	310.057	37.2549	36	272	36	1	1224	138.3	7.66	High	High	Methyl [R965]	1.127	94	106	7.9	0	712.78	36
	Checked	Confidence	Annotated Sequence	Modifications	Modifications in Master Proteins	Qvality PEP	Qvality q-value	# Protein Groups	# Proteins	# PSMs	Master Protein Accessions	Positions in Master Proteins	# Missed Cleavages	Theo. MH+ [Da]	Found in Sample: [S9] F6: Light, Sample	Found in Sample: [S10] F6: Heavy, Sample	Abundance Ratio: (Heavy) / (Light)	Abundances (Scaled): F6: Light, Sample	Abundances (Scaled): F6: Heavy, Sample	Quan Info	XCorr Sequest HT	Confidence Sequest HT	Percolator q-Value Sequest HT	Percolator PEP Sequest HT
	FALSE	High	[R].GVNWAAFHPTMPLIVSGADDR.[Q]			1.48422e-06	0	1	1	2	P53621	P53621 [207-227]	0	2254.11	High	Peak Found				No Quan Values	5.6	High	0	4.47e-07
	FALSE	High	[R].GVNWAAFHPTMPLIVSGADDR.[Q]	1xLabel:13C(6) [R21]		5.23138e-06	0	1	1	1	P53621	P53621 [207-227]	0	2260.13	Peak Found	High	1.252	88.8	111.2	Unique	3.87	High	0	7.493e-07
	FALSE	High	[R].GITGVDLFGTTDAVVK.[H]	1xLabel:13C(6) [K16]		2.04688e-05	0	1	1	2	P53621	P53621 [183-198]	0	1598.87	Not Found	High	100		200	Unique	3	High	0	2.782e-06
	FALSE	High	[R].GITGVDLFGTTDAVVK.[H]			5.43398e-06	0	1	1	2	P53621	P53621 [183-198]	0	1592.85	High	Not Found				No Quan Values	4.3	High	0	7.787e-07
	FALSE	High	[K].GTSPTQIWCNNSQLPVDHILAGSFETAMR.[L]	1xCarbamidomethyl [C9]		1.33205e-07	0	1	1	1	P53621	P53621 [913-941]	0	3230.54	High	Peak Found	1.339	85.5	114.5	Unique	6.58	High	0	2.384e-08
	FALSE	High	[K].GTSPTQIWCNNSQLPVDHILAGSFETAMR.[L]	1xLabel:13C(6) [R29]; 1xCarbamidomethyl [C9]		1.17457e-06	0	1	1	1	P53621	P53621 [913-941]	0	3236.56	Peak Found	High				No Quan Values	6.2	High	0	1.836e-07
	FALSE	High	[K].VQVPNCDEIFYAGTGNLLLR.[D]	1xLabel:13C(6) [R20]; 1xCarbamidomethyl [C6]		1.9584e-05	0	1	1	1	P53621	P53621 [448-467]	0	2285.17	Not Found	Not Found				No Quan Values	3.11	High	0	2.661e-06
	FALSE	High	[R].LLELGPKPEVAQQTR.[K]	2xLabel:13C(6) [K7; R15]		4.80901e-05	0	1	1	2	P53621	P53621 [1128-1142]	1	1690.99	Peak Found	High				No Quan Values	3.98	High	1.096e-05	2.361e-05
	FALSE	High	[R].LLELGPKPEVAQQTR.[K]			5.39851e-05	0	1	1	2	P53621	P53621 [1128-1142]	1	1678.95	High	Not Found				No Quan Values	3.41	High	7.739e-06	1.549e-05
	FALSE	High	[K].SLAYLTAATHGLDEEAESLK.[E]	1xLabel:13C(6) [K20]		3.59458e-07	0	1	1	6	P53621	P53621 [756-775]	0	2125.08	Peak Found	High				No Quan Values	5.3	High	0	1.45e-07
	FALSE	High	[K].SLAYLTAATHGLDEEAESLK.[E]			4.27051e-08	0	1	1	10	P53621	P53621 [756-775]	0	2119.06	High	Peak Found	1.069	96.7	103.3	Unique	5.78	High	0	5.76e-08
	FALSE	High	[K].QEIAEAQQLITICR.[E]	1xCarbamidomethyl [C13]		7.36509e-05	0	1	1	1	P53621	P53621 [1045-1058]	0	1672.87	High	Peak Found				No Quan Values	3.56	High	0	1.164e-05
	FALSE	High	[K].QEIAEAQQLITICR.[E]	1xLabel:13C(6) [R14]; 1xCarbamidomethyl [C13]		3.00749e-05	0	1	1	1	P53621	P53621 [1045-1058]	0	1678.89	Not Found	High				No Quan Values	3.41	High	0	4.094e-06
	FALSE	High	[K].LLQPPAPIMPLDTNWPLLTVSK.[G]	1xLabel:13C(6) [K22]		2.45734e-05	0	1	1	5	P53621	P53621 [794-815]	0	2450.38	Peak Found	High				No Quan Values	4.36	High	0	5.534e-06
	FALSE	High	[K].LLQPPAPIMPLDTNWPLLTVSK.[G]			4.45509e-06	0	1	1	8	P53621	P53621 [794-815]	0	2444.36	High	Peak Found	1.031	98.5	101.5	Unique	4.99	High	0	6.452e-07
	FALSE	High	[R].TTYQALPCLPSMYGYPNR.[N]	1xOxidation [M12]; 1xCarbamidomethyl [C8]		6.98818e-05	0	1	1	5	P53621	P53621 [968-985]	0	2147.99	High	Peak Found	1.004	99.8	100.2	Unique	3.45	High	0	1.078e-05
	FALSE	High	[R].TTYQALPCLPSMYGYPNR.[N]	1xLabel:13C(6) [R18]; 1xCarbamidomethyl [C8]		1.27348e-06	0	1	1	25	P53621	P53621 [968-985]	0	2138.01	Peak Found	High	1.028	98.6	101.4	Unique	4.92	High	0	8.833e-06
	FALSE	High	[R].TTYQALPCLPSMYGYPNR.[N]	1xCarbamidomethyl [C8]		9.34036e-06	0	1	1	25	P53621	P53621 [968-985]	0	2131.99	High	Peak Found	0.98	101	99	Unique	4.9	High	0	1.408e-06
	FALSE	High	[R].LLHDQVGVIQFGPYK.[Q]	1xLabel:13C(6) [K15]		8.42991e-05	3.62253e-05	1	1	3	P53621	P53621 [942-956]	0	1719.95	Peak Found	High	1.187	91.4	108.6	Unique	3.81	High	7.739e-06	1.474e-05
	FALSE	High	[K].DADSQNPDAPEGK.[R]			7.79601e-05	3.62253e-05	1	1	3	P53621	P53621 [399-411]	0	1343.57	High	Peak Found	0.01	200		Unique	3.39	High	7.739e-06	1.276e-05
	FALSE	High	[K].DADSQNPDAPEGK.[R]	1xLabel:13C(6) [K13]		8.98988e-05	3.62253e-05	1	1	2	P53621	P53621 [399-411]	0	1349.59	Peak Found	High	1.036	98.2	101.8	Unique	3.41	High	7.739e-06	1.724e-05
	FALSE	High	[R].DADSITLFDVQQK.[R]			7.86242e-05	3.62253e-05	1	1	4	P53621	P53621 [468-480]	0	1479.73	High	Peak Found	1.183	91.6	108.4	Unique	3.63	High	7.739e-06	1.294e-05
	FALSE	High	[R].ASNLENSTYDLYTIPK.[D]	1xLabel:13C(6) [K16]		8.66997e-05	3.62253e-05	1	1	2	P53621	P53621 [383-398]	0	1834.92	Peak Found	High	1.535	78.9	121.1	Unique	3.57	High	7.739e-06	1.57e-05
	FALSE	High	[K].LVGQSIIAYLQK.[K]			9.31221e-05	5.32874e-05	1	1	6	P53621	P53621 [620-631]	0	1332.79	High	Peak Found	0.466	136.5	63.5	Unique	2.84	High	1.096e-05	1.925e-05
	FALSE	High	[R].DADSITLFDVQQK.[R]	1xLabel:13C(6) [K13]		9.77933e-05	5.32874e-05	1	1	3	P53621	P53621 [468-480]	0	1485.75	Peak Found	High				No Quan Values	3.22	High	1.096e-05	2.276e-05
	FALSE	High	[R].ASNLENSTYDLYTIPK.[D]			9.8568e-05	5.32874e-05	1	1	3	P53621	P53621 [383-398]	0	1828.9	High	Peak Found	1.261	88.5	111.5	Unique	2.87	High	1.096e-05	2.404e-05
	FALSE	High	[R].QELILSNSEDK.[S]			0.000121787	5.32874e-05	1	1	3	P53621	P53621 [261-271]	0	1275.64	High	Not Found				No Quan Values	2.82	High	2.718e-05	7.827e-05
	FALSE	High	[R].LLHDQVGVIQFGPYK.[Q]			0.000105906	5.32874e-05	1	1	2	P53621	P53621 [942-956]	0	1713.93	High	Peak Found				No Quan Values	4.27	High	1.096e-05	2.961e-05
	FALSE	High	[R].LQLCYQLTTVGK.[F]	1xCarbamidomethyl [C4]		0.000120406	5.32874e-05	1	1	3	P53621	P53621 [1010-1021]	0	1423.76	High	Not Found				No Quan Values	2.23	High	2.345e-05	5.86e-05
	FALSE	High	[R].SILLSVPLLVVDNK.[Q]			0.000170838	6.41486e-05	1	1	5	P53621	P53621 [1031-1044]	0	1509.93	High	Peak Found	0.99	100.5	99.5	Unique	3.31	High	3.3e-05	0.000118
	FALSE	High	[R].SILLSVPLLVVDNK.[Q]	1xLabel:13C(6) [K14]		0.000161349	6.41486e-05	1	1	4	P53621	P53621 [1031-1044]	0	1515.95	Peak Found	High				No Quan Values	2.07	High	2.718e-05	7.381e-05
	FALSE	High	[R].SSGLTAVWVAR.[N]			0.000145183	6.41486e-05	1	1	2	P53621	P53621 [413-423]	0	1146.63	High	Peak Found	1.065	96.8	103.2	Unique	3.15	High	2.345e-05	5.728e-05
	FALSE	High	[R].SSGLTAVWVAR.[N]	1xLabel:13C(6) [R11]		0.000135641	6.41486e-05	1	1	2	P53621	P53621 [413-423]	0	1152.65	Peak Found	High				No Quan Values	2.44	High	2.345e-05	5.682e-05
	FALSE	High	[K].LVGQSIIAYLQK.[K]	1xLabel:13C(6) [K12]		0.000184892	6.41486e-05	1	1	3	P53621	P53621 [620-631]	0	1338.81	Peak Found	High	1.047	97.7	102.3	Unique	2.98	High	6.791e-05	0.0004484
	FALSE	High	[R].TTYQALPCLPSMYGYPNR.[N]	1xOxidation [M12]; 1xLabel:13C(6) [R18]; 1xCarbamidomethyl [C8]		0.000171969	6.41486e-05	1	1	2	P53621	P53621 [968-985]	0	2154.01	Not Found	Not Found				No Quan Values	2.82	High	2.718e-05	7.373e-05
	FALSE	High	[R].TLDLPIYVTR.[V]			0.00017666	6.41486e-05	1	1	16	P53621	P53621 [563-572]	0	1190.68	High	Peak Found	1.176	91.9	108.1	Unique	3	High	3.011e-05	9.275e-05
	FALSE	High	[R].TLDLPIYVTR.[V]	1xLabel:13C(6) [R10]		0.000238749	7.49149e-05	1	1	16	P53621	P53621 [563-572]	0	1196.7	Peak Found	High	1.098	95.3	104.7	Unique	3.05	High	3.752e-05	0.0002102
	FALSE	High	[K].NLSPGAVESDVR.[G]	1xLabel:13C(6) [R12]		0.000416494	7.49149e-05	1	1	4	P53621	P53621 [171-182]	0	1249.65	Peak Found	High				No Quan Values	2.53	High	3.752e-05	0.0002108
	FALSE	High	[K].NLSPGAVESDVR.[G]			0.000320495	7.49149e-05	1	1	4	P53621	P53621 [171-182]	0	1243.63	High	Peak Found	1.081	96.1	103.9	Unique	2.73	High	6.572e-05	0.0003878
	FALSE	High	[R].VLTIDPTEFK.[F]	1xLabel:13C(6) [K10]		0.000244305	7.49149e-05	1	1	6	P53621	P53621 [589-598]	0	1168.66	Peak Found	High	1.237	89.4	110.6	Unique	2.53	High	3.3e-05	0.0001187
	FALSE	High	[R].VLTIDPTEFK.[F]			0.000322297	7.49149e-05	1	1	7	P53621	P53621 [589-598]	0	1162.64	High	Peak Found	1.373	84.3	115.7	Unique	2.38	High	3.752e-05	0.0001587
	FALSE	High	[K].QLFLQTYAR.[G]	1xLabel:13C(6) [R9]		0.000489467	0.000107323	1	1	1	P53621	P53621 [957-965]	0	1145.64	Peak Found	High				No Quan Values	2.09	High	4.312e-05	0.0002513
	FALSE	High	[K].QLFLQTYAR.[G]	1xMethyl [R9]	P53621 1xMethyl [R965]	0.000523311	0.000107323	1	1	1	P53621	P53621 [957-965]	0	1153.64	High	Peak Found	1.895	69.1	130.9	Unique	2.67	High	4.312e-05	0.0002694
	FALSE	High	[R].VTTVTEIGK.[D]	1xLabel:13C(6) [K9]		0.000635398	0.000140078	1	1	3	P53621	P53621 [1203-1211]	0	953.561	Peak Found	High	1.05	97.5	102.5	Unique	2.69	High	0.0001143	0.001034
	FALSE	High	[K].QLFLQTYAR.[G]			0.000668047	0.000157059	1	1	4	P53621	P53621 [957-965]	0	1139.62	High	Peak Found	0.67	119.7	80.3	Unique	2.51	High	0.0003061	0.003406
	FALSE	High	[K].GFFEGTIASK.[G]			0.000936129	0.000165827	1	1	6	P53621	P53621 [816-825]	0	1056.54	High	Peak Found	0.259	158.9	41.1	Unique	2.37	High	9.394e-05	0.000938
	FALSE	High	[K].GFFEGTIASK.[G]	1xLabel:13C(6) [K10]		0.000943462	0.000165827	1	1	6	P53621	P53621 [816-825]	0	1062.56	Peak Found	High	1.154	92.8	107.2	Unique	2.09	High	7.637e-05	0.0005283
	FALSE	High	[R].VTTVTEIGK.[D]			0.00148062	0.000236987	1	1	2	P53621	P53621 [1203-1211]	0	947.541	High	Peak Found				No Quan Values	2.57	High	0.0001872	0.001896
	FALSE	High	[K].AWEVDTCR.[G]	1xCarbamidomethyl [C7]		0.00165764	0.000250282	1	1	2	P53621	P53621 [239-246]	0	1036.45	High	Peak Found	0.941	103.1	96.9	Unique	1.75	High	0.001864	0.02905
	FALSE	High	[K].GNNVYCLDR.[E]	1xLabel:13C(6) [R9]; 1xCarbamidomethyl [C6]		0.00213595	0.000312798	1	1	3	P53621	P53621 [575-583]	0	1116.52	Peak Found	High	1.029	98.6	101.4	Unique	2.59	High	0.0002027	0.002144
	FALSE	High	[R].TALNLFFK.[L]			0.00232586	0.000312798	1	1	6	P53621	P53621 [1107-1114]	0	953.545	Not Found	Not Found				No Quan Values	2.54	High	0.0001323	0.001358
	FALSE	High	[R].QELILSNSEDK.[S]	1xLabel:13C(6) [K11]		0.00264034	0.000325735	1	1	1	P53621	P53621 [261-271]	0	1281.66	Peak Found	High				No Quan Values	1.03	High	0.0001402	0.001495
	FALSE	High	[R].TALNLFFK.[L]	1xLabel:13C(6) [K8]		0.00301233	0.000360562	1	1	5	P53621	P53621 [1107-1114]	0	959.566	Not Found	Not Found				No Quan Values	2.44	High	0.0001715	0.001696
	FALSE	High	[K].ETIPDIDPNAK.[L]	1xLabel:13C(6) [K11]		0.0035304	0.000360562	1	1	2	P53621	P53621 [783-793]	0	1218.63	Peak Found	High	0.893	105.7	94.3	Unique	2.29	High	0.0001893	0.001968
	FALSE	High	[K].YAVTTGDHGIIR.[T]	1xLabel:13C(6) [R12]		0.00368712	0.000373537	1	1	2	P53621	P53621 [551-562]	0	1308.7	Peak Found	High				No Quan Values	1.92	High	0.0001919	0.002049
	FALSE	High	[K].GNNVYCLDR.[E]	1xCarbamidomethyl [C6]		0.00594795	0.000597199	1	1	2	P53621	P53621 [575-583]	0	1110.5	High	Peak Found	1.045	97.8	102.2	Unique	2.66	High	0.0005391	0.006597
	FALSE	High	[K].LNDLIQR.[L]			0.00860986	0.000701358	1	1	1	P53621	P53621 [1003-1009]	0	871.5	High	Not Found				No Quan Values	2.32	High	0.0003582	0.004277
	FALSE	High	[R].TGVQTFR.[R]	1xLabel:13C(6) [R7]		0.0098347	0.000747119	1	1	2	P53621	P53621 [282-288]	0	814.451	Peak Found	High	1.071	96.6	103.4	Unique	2.38	High	0.0008814	0.01136
	FALSE	High	[R].TGVQTFR.[R]			0.010707	0.000863615	1	1	2	P53621	P53621 [282-288]	0	808.431	High	Peak Found				No Quan Values	2.58	High	0.001555	0.02375
	FALSE	High	[K].LNDLIQR.[L]	1xLabel:13C(6) [R7]		0.0133331	0.00100886	1	1	1	P53621	P53621 [1003-1009]	0	877.52	Peak Found	High				No Quan Values	2.05	High	0.0004919	0.006114
	FALSE	High	[R].VWNWQSR.[T]	1xLabel:13C(6) [R7]		0.0138306	0.00105654	1	1	3	P53621	P53621 [119-125]	0	981.5	Peak Found	High				No Quan Values	1.75	High	0.0009281	0.01209
	FALSE	High	[K].ETIPDIDPNAK.[L]			0.0147019	0.00111894	1	1	2	P53621	P53621 [783-793]	0	1212.61	High	Peak Found	1.553	78.3	121.7	Unique	2.43	High	0.0005391	0.006597
	FALSE	High	[R].VWNWQSR.[T]			0.0180971	0.00133194	1	1	3	P53621	P53621 [119-125]	0	975.48	High	Peak Found	1.312	86.5	113.5	Unique	2.08	High	0.001307	0.01906
	FALSE	High	[K].CPLSGACYSPEFK.[G]	2xCarbamidomethyl [C1; C7]		0.0260437	0.0017622	1	1	1	P53621	P53621 [1185-1197]	0	1515.66	Not Found	Not Found				No Quan Values	1.51	High	0.000853	0.01058
	FALSE	High	[K].ETFDPEK.[E]			0.0300557	0.00190992	1	1	1	P53621	P53621 [776-782]	0	865.394	High	Peak Found	0.77	113	87	Unique	0.98	High	0.0009092	0.01187
	FALSE	High	[K].CPLSGACYSPEFK.[G]	1xLabel:13C(6) [K13]; 2xCarbamidomethyl [C1; C7]		0.0362625	0.00223534	1	1	1	P53621	P53621 [1185-1197]	0	1521.68	Not Found	Not Found				No Quan Values	1.31	High	0.001037	0.01387
	FALSE	High	[K].FDEHDGPVR.[G]			0.114082	0.00637416	1	1	2	P53621	P53621 [47-55]	0	1071.49	High	Peak Found	1.035	98.3	101.7	Unique	2.06	High	0.002626	0.04411
	FALSE	High	[K].FDEHDGPVR.[G]	1xLabel:13C(6) [R9]		0.156985	0.00844941	1	1	1	P53621	P53621 [47-55]	0	1077.51	Not Found	High				No Quan Values	1.4	High	0.003443	0.06276
	FALSE	High	[R].FAVLDR.[M]	1xLabel:13C(6) [R6]		0.176786	0.00937205	1	1	1	P53621	P53621 [426-431]	0	726.424	Peak Found	High				No Quan Values	1.87	High	0.003849	0.07123
FALSE	Medium	Master Protein	P0CG43	Putative protein FAM157C OS=Homo sapiens GN=FAM157C PE=3 SV=1	0.039	2.197	6.20155	1	1	1	1	387	43.4	11.19	High	Not Found	Methyl [R96]				0.083	0	0	1
	Checked	Confidence	Annotated Sequence	Modifications	Modifications in Master Proteins	Qvality PEP	Qvality q-value	# Protein Groups	# Proteins	# PSMs	Master Protein Accessions	Positions in Master Proteins	# Missed Cleavages	Theo. MH+ [Da]	Found in Sample: [S9] F6: Light, Sample	Found in Sample: [S10] F6: Heavy, Sample	Abundance Ratio: (Heavy) / (Light)	Abundances (Scaled): F6: Light, Sample	Abundances (Scaled): F6: Heavy, Sample	Quan Info	XCorr Sequest HT	Confidence Sequest HT	Percolator q-Value Sequest HT	Percolator PEP Sequest HT
	FALSE	High	[R].QQQQQQQQQQQQQQQQLDLLFHQR.[I]	1xMethyl [R24]	P0CG43 1xMethyl [R96]	0.0140006	0.00105654	1	1	1	P0CG43	P0CG43 [73-96]	0	3104.54	High	Not Found				No Quan Values	1.8	High	0.0005115	0.006351
FALSE	High	Master Protein	O43896	Kinesin-like protein KIF1C OS=Homo sapiens GN=KIF1C PE=1 SV=3	0	20.328	4.80508	4	25	2	1	1103	122.9	6.9	High	Peak Found	Methyl [R958; R963; R1041]; Dimethyl [R958; R963]	0.856	107.8	92.2	0.255	0	47.93	4
	Checked	Confidence	Annotated Sequence	Modifications	Modifications in Master Proteins	Qvality PEP	Qvality q-value	# Protein Groups	# Proteins	# PSMs	Master Protein Accessions	Positions in Master Proteins	# Missed Cleavages	Theo. MH+ [Da]	Found in Sample: [S9] F6: Light, Sample	Found in Sample: [S10] F6: Heavy, Sample	Abundance Ratio: (Heavy) / (Light)	Abundances (Scaled): F6: Light, Sample	Abundances (Scaled): F6: Heavy, Sample	Quan Info	XCorr Sequest HT	Confidence Sequest HT	Percolator q-Value Sequest HT	Percolator PEP Sequest HT
	FALSE	High	[R].TVAATNMNETSSR.[S]			0.00013864	6.41486e-05	3	3	3	O43896; Q12756; O60333	O43896 [204-216]; Q12756 [204-216]; O60333 [204-216]	0	1381.64	High	Peak Found	1.062	97	103	Not Unique	3.02	High	2.345e-05	5.292e-05
	FALSE	High	[R].TVAATNMNETSSR.[S]	1xLabel:13C(6) [R13]		0.000125745	6.41486e-05	3	3	2	O43896; Q12756; O60333	O43896 [204-216]; Q12756 [204-216]; O60333 [204-216]	0	1387.66	Peak Found	High	0.747	114.5	85.5	Not Unique	2.77	High	1.573e-05	4.45e-05
	FALSE	High	[R].SRGAGSAQPEPQHFQPK.[K]	1xMethyl [R2]	O43896 1xMethyl [R1041]	0.000366152	7.49149e-05	1	1	2	O43896	O43896 [1040-1056]	1	1835.91	High	Peak Found	1.282	87.6	112.4	Unique	4.12	High	3.752e-05	0.000183
	FALSE	High	[R].LQGLQGSGGRGGGLR.[R]	1xDimethyl [R]; 2xMethyl [R10; R15]	O43896 1xDimethyl [R]; 2xMethyl [R958; R963]	0.00283268	0.0003525	1	1	16	O43896	O43896 [949-963]	1	1440.8	High	Peak Found	0.848	108.3	91.7	Unique	2.62	High	0.0001767	0.001723
	FALSE	High	[R].LQGLQGSGGRGGGLR.[R]	1xMethyl [R10]	O43896 1xMethyl [R958]	0.0893496	0.00509553	1	1	1	O43896	O43896 [949-963]	1	1426.79	Not Found	Not Found				No Quan Values	2.56	High	0.002101	0.03367
	FALSE	High	[R].VRDLLNPK.[SN]	2xLabel:13C(6) [R2; K8]		0.126685	0.00706798	3	3	1	O43896; Q12756; O60333	O43896 [154-161]; Q12756 [154-161]; O60333 [154-161]	1	966.613	Peak Found	High	1.446	81.8	118.2	Not Unique	1.96	High	0.002887	0.04934
FALSE	High	Master Protein	P33176	Kinesin-1 heavy chain OS=Homo sapiens GN=KIF5B PE=1 SV=1	0	253.572	37.9024	29	227	25	1	963	109.6	6.51	High	High	Methyl [R956; K961]	1.066	96.8	103.2	6.34	6	659.26	29
	Checked	Confidence	Annotated Sequence	Modifications	Modifications in Master Proteins	Qvality PEP	Qvality q-value	# Protein Groups	# Proteins	# PSMs	Master Protein Accessions	Positions in Master Proteins	# Missed Cleavages	Theo. MH+ [Da]	Found in Sample: [S9] F6: Light, Sample	Found in Sample: [S10] F6: Heavy, Sample	Abundance Ratio: (Heavy) / (Light)	Abundances (Scaled): F6: Light, Sample	Abundances (Scaled): F6: Heavy, Sample	Quan Info	XCorr Sequest HT	Confidence Sequest HT	Percolator q-Value Sequest HT	Percolator PEP Sequest HT
	FALSE	High	[K].SLSALGNVISALAEGSTYVPYR.[D]			1.4611e-05	0	1	1	4	P33176	P33176 [257-278]	0	2268.19	High	Peak Found	0.01	200		Unique	4.6	High	0	1.997e-06
	FALSE	High	[K].SLSALGNVISALAEGSTYVPYR.[D]	1xLabel:13C(6) [R22]		2.31605e-05	0	1	1	2	P33176	P33176 [257-278]	0	2274.21	Peak Found	High	1.061	97	103	Unique	4.94	High	0	3.14e-06
	FALSE	High	[R].VFQSSTSQEQVYNDCAK.[K]	1xCarbamidomethyl [C15]		4.49295e-06	0	1	1	4	P33176	P33176 [51-67]	0	1990.88	High	Peak Found	0.902	105.2	94.8	Unique	5.1	High	0	9.717e-07
	FALSE	High	[R].VFQSSTSQEQVYNDCAK.[K]	1xLabel:13C(6) [K17]; 1xCarbamidomethyl [C15]		2.81898e-06	0	1	1	3	P33176	P33176 [51-67]	0	1996.9	Peak Found	High	1.111	94.7	105.3	Unique	5.23	High	0	9.876e-07
	FALSE	High	[K].TQMLDQEELLASTR.[R]	1xLabel:13C(6) [R14]		3.20891e-05	0	1	1	10	P33176	P33176 [451-464]	0	1640.83	Peak Found	High	1.146	93.2	106.8	Unique	4.58	High	0	4.363e-06
	FALSE	High	[K].TQMLDQEELLASTR.[R]			2.37168e-05	0	1	1	12	P33176	P33176 [451-464]	0	1634.81	High	Peak Found	1.027	98.6	101.4	Unique	4.39	High	0	3.216e-06
	FALSE	High	[K].TGAEGAVLDEAK.[N]	1xLabel:13C(6) [K12]		6.20193e-05	0	2	3	8	P33176; O60282	P33176 [241-252]; O60282 [242-253]	0	1166.6	Peak Found	High	1.129	94	106	Not Unique	4.09	High	0	1.185e-05
	FALSE	High	[K].TGAEGAVLDEAK.[N]			6.1109e-05	0	2	3	8	P33176; O60282	P33176 [241-252]; O60282 [242-253]	0	1160.58	High	Peak Found	1.165	92.4	107.6	Not Unique	4.6	High	0	8.996e-06
	FALSE	High	[K].EVLQALEELAVNYDQK.[S]			5.60854e-05	0	2	3	2	P33176; O60282	P33176 [490-505]; O60282 [486-501]	0	1861.95	High	Peak Found	1.047	97.7	102.3	Not Unique	4.84	High	0	8.097e-06
	FALSE	High	[K].EVLQALEELAVNYDQK.[S]	1xLabel:13C(6) [K16]		1.29128e-05	0	2	3	2	P33176; O60282	P33176 [490-505]; O60282 [486-501]	0	1867.97	Peak Found	High	1.874	69.6	130.4	Not Unique	4.83	High	0	1.777e-06
	FALSE	High	[K].ISFLENNLEQLTK.[V]	1xLabel:13C(6) [K13]		3.10091e-05	0	2	3	7	P33176; O60282	P33176 [832-844]; O60282 [834-846]	0	1554.85	Peak Found	High	1.322	86.1	113.9	Not Unique	3.13	High	0	6.487e-06
	FALSE	High	[K].ISFLENNLEQLTK.[V]			5.73268e-05	0	2	3	6	P33176; O60282	P33176 [832-844]; O60282 [834-846]	0	1548.83	High	Peak Found	1.061	97	103	Not Unique	3.74	High	7.739e-06	1.59e-05
	FALSE	High	[R].GGGAFVQNSQPVAVRGGGGK.[Q]	1xMethyl [R/K]	P33176 1xMethyl [R/K]	2.27059e-05	0	1	1	7	P33176	P33176 [942-961]	1	1856.97	High	Peak Found	1.069	96.6	103.4	Unique	5.72	High	0	6.553e-06
	FALSE	High	[R].TTIVICCSPSSYNESETK.[S]	1xLabel:13C(6) [K18]; 2xCarbamidomethyl [C6; C7]		6.79341e-06	0	1	1	11	P33176	P33176 [296-313]	0	2081.95	Peak Found	High	100		200	Unique	4.33	High	0	2.437e-06
	FALSE	High	[R].TTIVICCSPSSYNESETK.[S]	2xCarbamidomethyl [C6; C7]		4.1634e-06	0	1	1	11	P33176	P33176 [296-313]	0	2075.93	High	Peak Found				No Quan Values	4.4	High	0	1.552e-06
	FALSE	High	[K].SAEIDSDDTGGSAAQK.[Q]	1xLabel:13C(6) [K16]		2.16474e-05	0	1	1	5	P33176	P33176 [814-829]	0	1557.7	Peak Found	High	0.916	104.4	95.6	Unique	4.07	High	0	4.207e-06
	FALSE	High	[K].SAEIDSDDTGGSAAQK.[Q]			1.73463e-05	0	1	1	4	P33176	P33176 [814-829]	0	1551.68	High	Peak Found	1.171	92.1	107.9	Unique	4.48	High	0	3.29e-06
	FALSE	High	[R].FVCSPDEVMDTIDEGK.[S]	1xCarbamidomethyl [C3]		1.66547e-05	0	1	1	2	P33176	P33176 [172-187]	0	1841.79	Not Found	Not Found				No Quan Values	4	High	0	2.268e-06
	FALSE	High	[R].FVCSPDEVMDTIDEGK.[S]	1xLabel:13C(6) [K16]; 1xCarbamidomethyl [C3]		3.10091e-05	0	1	1	1	P33176	P33176 [172-187]	0	1847.81	Not Found	Not Found				No Quan Values	3.51	High	0	4.213e-06
	FALSE	High	[R].GGGAFVQNSQPVAVR.[G]			8.89957e-05	3.62253e-05	1	1	7	P33176	P33176 [942-956]	0	1486.78	High	Peak Found				No Quan Values	3.62	High	1.096e-05	2.371e-05
	FALSE	High	[K].SATLASIDAELQK.[L]	1xLabel:13C(6) [K13]		8.38757e-05	3.62253e-05	1	1	7	P33176	P33176 [527-539]	0	1352.74	Peak Found	High	1.041	98	102	Unique	4.07	High	7.739e-06	1.46e-05
	FALSE	High	[K].SLTEYLQNVEQK.[K]	1xLabel:13C(6) [K12]		0.000104889	5.32874e-05	1	1	6	P33176	P33176 [645-656]	0	1457.76	Peak Found	High				No Quan Values	3.92	High	1.096e-05	4.137e-05
	FALSE	High	[R].GGGAFVQNSQPVAVR.[G]	1xLabel:13C(6) [R15]		0.00012132	5.32874e-05	1	1	7	P33176	P33176 [942-956]	0	1492.8	Peak Found	High	0.87	106.9	93.1	Unique	3.5	High	3.3e-05	0.000118
	FALSE	High	[K].SATLASIDAELQK.[L]			9.58977e-05	5.32874e-05	1	1	9	P33176	P33176 [527-539]	0	1346.72	High	Peak Found	0.857	107.7	92.3	Unique	4.01	High	1.096e-05	2.352e-05
	FALSE	High	[K].EYELLSDELNQK.[S]	1xLabel:13C(6) [K12]		0.000120181	5.32874e-05	1	1	5	P33176	P33176 [515-526]	0	1486.74	Peak Found	High	0.732	115.5	84.5	Unique	3.61	High	1.096e-05	4.053e-05
	FALSE	High	[K].EYELLSDELNQK.[S]			0.00012086	5.32874e-05	1	1	2	P33176	P33176 [515-526]	0	1480.72	High	Peak Found	1.199	90.9	109.1	Unique	3.33	High	1.573e-05	4.672e-05
	FALSE	High	[K].QLDDKDEEINQQSQLVEK.[L]	2xLabel:13C(6) [K5; K18]		0.000108668	5.32874e-05	1	1	1	P33176	P33176 [431-448]	1	2171.09	Peak Found	High				No Quan Values	3.66	High	1.096e-05	3.185e-05
	FALSE	High	[K].ANLEAFTVDK.[D]	1xLabel:13C(6) [K10]		0.000199221	6.41486e-05	1	1	2	P33176	P33176 [385-394]	0	1113.59	Peak Found	High	1.003	99.9	100.1	Unique	2.72	High	4.312e-05	0.0002403
	FALSE	High	[K].DLAEIGIAVGNNDVK.[Q]			0.000197689	6.41486e-05	1	1	2	P33176	P33176 [561-575]	0	1527.8	High	Peak Found	0.946	102.8	97.2	Unique	2.44	High	3.011e-05	8.895e-05
	FALSE	High	[K].LITDLQDQNQK.[M]			0.000128159	6.41486e-05	1	1	2	P33176	P33176 [729-739]	0	1315.69	High	Not Found				No Quan Values	2.52	High	1.573e-05	4.62e-05
	FALSE	High	[R].QLEESVDALSEELVQLR.[A]			0.000188275	6.41486e-05	1	1	1	P33176	P33176 [659-675]	0	1958.01	Not Found	Not Found				No Quan Values	1.65	High	3.011e-05	8.363e-05
	FALSE	High	[K].SLTEYLQNVEQK.[K]			0.000133735	6.41486e-05	1	1	4	P33176	P33176 [645-656]	0	1451.74	High	Peak Found	1.56	78.1	121.9	Unique	3.41	High	2.345e-05	4.989e-05
	FALSE	High	[R].DQDNMQAELNR.[L]	1xLabel:13C(6) [R11]		0.000189664	6.41486e-05	1	1	4	P33176	P33176 [466-476]	0	1339.6	Peak Found	High	1.116	94.5	105.5	Unique	3.17	High	3.011e-05	8.412e-05
	FALSE	High	[R].DQDNMQAELNR.[L]			0.000156112	6.41486e-05	1	1	4	P33176	P33176 [466-476]	0	1333.58	High	Peak Found				No Quan Values	3.56	High	2.345e-05	7.098e-05
	FALSE	High	[K].FQGEDTVVIASK.[P]	1xLabel:13C(6) [K12]		0.000224356	7.49149e-05	1	1	2	P33176	P33176 [33-44]	0	1299.69	Peak Found	High				No Quan Values	2.45	High	3.3e-05	0.0001042
	FALSE	High	[K].ANLEAFTVDK.[D]			0.000238749	7.49149e-05	1	1	2	P33176	P33176 [385-394]	0	1107.57	High	Peak Found				No Quan Values	2.17	High	4.312e-05	0.0002946
	FALSE	High	[K].TNLSVHEDK.[N]	1xLabel:13C(6) [K9]		0.000413886	7.49149e-05	1	2	2	P33176	P33176 [151-159]	0	1048.54	Peak Found	High	0.992	100.4	99.6	Unique	3.09	High	3.752e-05	0.0002095
	FALSE	High	[K].TNLSVHEDK.[N]			0.000231346	7.49149e-05	1	2	2	P33176	P33176 [151-159]	0	1042.52	High	Peak Found	1.053	97.4	102.6	Unique	2.78	High	3.752e-05	0.000221
	FALSE	High	[K].LFVQDLATR.[V]			0.000435385	7.49149e-05	1	1	7	P33176	P33176 [802-810]	0	1062.59	High	Peak Found	0.504	133	67	Unique	2.4	High	6.246e-05	0.0003642
	FALSE	High	[K].LFVQDLATR.[V]	1xLabel:13C(6) [R9]		0.000458401	0.000107323	1	1	5	P33176	P33176 [802-810]	0	1068.61	Peak Found	High	0.777	112.6	87.4	Unique	2.46	High	4.312e-05	0.0002716
	FALSE	High	[K].FQGEDTVVIASK.[P]			0.000519794	0.000107323	1	1	2	P33176	P33176 [33-44]	0	1293.67	High	Not Found				No Quan Values	2.38	High	0.0001143	0.001048
	FALSE	High	[K].LITDLQDQNQK.[M]	1xLabel:13C(6) [K11]		0.000506025	0.000107323	1	1	3	P33176	P33176 [729-739]	0	1321.71	Peak Found	High	100		200	Unique	2.82	High	4.312e-05	0.000259
	FALSE	High	[R].ILQDSLGGNCR.[T]	1xCarbamidomethyl [C10]		0.00203895	0.000290327	2	3	2	P33176; O60282	P33176 [285-295]; O60282 [287-297]	0	1232.61	Not Found	Not Found				No Quan Values	1.42	High	0.0001166	0.001158
	FALSE	High	[K].QLDDKDEEINQQSQLVEK.[L]			0.00179534	0.000290327	1	1	1	P33176	P33176 [431-448]	1	2159.05	High	Peak Found	1.134	93.7	106.3	Unique	2.81	High	0.0001143	0.001007
	FALSE	High	[R].ILQDSLGGNCR.[T]	1xLabel:13C(6) [R11]; 1xCarbamidomethyl [C10]		0.00266675	0.000325735	2	3	2	P33176; O60282	P33176 [285-295]; O60282 [287-297]	0	1238.63	Not Found	Not Found				No Quan Values	2.03	High	0.0001402	0.00152
	FALSE	High	[R].DQDNMQAELNR.[L]	1xOxidation [M5]; 1xLabel:13C(6) [R11]		0.00261426	0.000325735	1	1	1	P33176	P33176 [466-476]	0	1355.6	Not Found	Not Found				No Quan Values	1.32	High	0.0001402	0.001492
	FALSE	High	[K].STLLFGQR.[A]			0.00364715	0.000373537	1	1	7	P33176	P33176 [314-321]	0	921.515	High	Peak Found	0.423	140.6	59.4	Unique	2.15	High	0.0002097	0.00235
	FALSE	High	[K].TQMLDQEELLASTR.[R]	1xOxidation [M3]		0.00389518	0.000383389	1	1	1	P33176	P33176 [451-464]	0	1650.8	Not Found	Not Found				No Quan Values	1.75	High	0.0002027	0.002159
	FALSE	High	[K].STLLFGQR.[A]	1xLabel:13C(6) [R8]		0.00466211	0.000408767	1	1	6	P33176	P33176 [314-321]	0	927.535	Peak Found	High	0.989	100.6	99.4	Unique	2.24	High	0.0003776	0.004646
	FALSE	High	[K].MMLEQER.[L]	1xLabel:13C(6) [R7]		0.00882014	0.000701358	1	1	2	P33176	P33176 [740-746]	0	942.448	Peak Found	High				No Quan Values	1.9	High	0.0003602	0.00436
	FALSE	High	[R].NTIQWLENELNR.[W]			0.0130115	0.000996535	1	1	1	P33176	P33176 [356-367]	0	1529.77	Not Found	Not Found				No Quan Values	1.9	High	0.000479	0.00598
	FALSE	High	[K].MMLEQER.[L]			0.015251	0.00117864	1	1	3	P33176	P33176 [740-746]	0	936.428	High	Peak Found	1.095	95.4	104.6	Unique	1.79	High	0.0005864	0.007001
	FALSE	High	[K].ELAACQLR.[I]	1xCarbamidomethyl [C5]		0.0858485	0.00495399	1	1	1	P33176	P33176 [628-635]	0	960.493	Not Found	Not Found				No Quan Values	1.25	High	0.00205	0.03238
	FALSE	High	[K].PYAFDR.[V]	1xLabel:13C(6) [R6]		0.136588	0.00751603	1	1	3	P33176	P33176 [45-50]	0	774.388	Peak Found	High	1.078	96.3	103.7	Unique	1.79	High	0.00307	0.05389
FALSE	High	Master Protein	A6NHT5	Homeobox protein HMX3 OS=Homo sapiens GN=HMX3 PE=1 SV=1	0.003	5.627	7.84314	1	1	1	1	357	37.8	8.12	Not Found	Not Found	Methyl [R95; R102]				0.116	0	3.79	1
	Checked	Confidence	Annotated Sequence	Modifications	Modifications in Master Proteins	Qvality PEP	Qvality q-value	# Protein Groups	# Proteins	# PSMs	Master Protein Accessions	Positions in Master Proteins	# Missed Cleavages	Theo. MH+ [Da]	Found in Sample: [S9] F6: Light, Sample	Found in Sample: [S10] F6: Heavy, Sample	Abundance Ratio: (Heavy) / (Light)	Abundances (Scaled): F6: Light, Sample	Abundances (Scaled): F6: Heavy, Sample	Quan Info	XCorr Sequest HT	Confidence Sequest HT	Percolator q-Value Sequest HT	Percolator PEP Sequest HT
	FALSE	High	[K].GALEGAAGFALSQVGDLAFPRFEIPAQR.[F]	2xMethyl [R21; R28]	A6NHT5 2xMethyl [R95; R102]	1.73463e-05	0	1	1	1	A6NHT5	A6NHT5 [75-102]	1	2916.54	Not Found	Not Found				No Quan Values	3.79	High	0	2.359e-06
FALSE	High	Master Protein	Q9NX05	Constitutive coactivator of PPAR-gamma-like protein 2 OS=Homo sapiens GN=FAM120C PE=1 SV=3	0.003	5.65	1.82482	2	25	1	1	1096	120.5	9.03	High	Peak Found	Methyl [R941]	0.287	155.4	44.6	0.091	0	61.42	2
	Checked	Confidence	Annotated Sequence	Modifications	Modifications in Master Proteins	Qvality PEP	Qvality q-value	# Protein Groups	# Proteins	# PSMs	Master Protein Accessions	Positions in Master Proteins	# Missed Cleavages	Theo. MH+ [Da]	Found in Sample: [S9] F6: Light, Sample	Found in Sample: [S10] F6: Heavy, Sample	Abundance Ratio: (Heavy) / (Light)	Abundances (Scaled): F6: Light, Sample	Abundances (Scaled): F6: Heavy, Sample	Quan Info	XCorr Sequest HT	Confidence Sequest HT	Percolator q-Value Sequest HT	Percolator PEP Sequest HT
	FALSE	High	[R].AMGSMPLPPQGR.[S]	1xMethyl [R12]	Q9NX05 1xMethyl [R941]	0.000449586	9.31363e-05	1	1	24	Q9NX05	Q9NX05 [930-941]	0	1255.63	High	Peak Found	0.287	155.4	44.6	Unique	3.19	High	0.0003041	0.003312
	FALSE	High	[R].EWTCPNLK.[RK]	1xCarbamidomethyl [C4]		0.0236497	0.00160916	2	2	1	Q9NZB2; Q9NX05	Q9NZB2 [666-673]; Q9NX05 [717-724]	0	1047.49	High	Not Found				No Quan Values	1.57	High	0.0007814	0.009774
FALSE	High	Master Protein	Q9UKV3	Apoptotic chromatin condensation inducer in the nucleus OS=Homo sapiens GN=ACIN1 PE=1 SV=2	0	211.837	26.3982	30	167	30	1	1341	151.8	6.43	High	High	Methyl [R935; K942]	1.096	95.4	104.6	3.36	0	410	30
	Checked	Confidence	Annotated Sequence	Modifications	Modifications in Master Proteins	Qvality PEP	Qvality q-value	# Protein Groups	# Proteins	# PSMs	Master Protein Accessions	Positions in Master Proteins	# Missed Cleavages	Theo. MH+ [Da]	Found in Sample: [S9] F6: Light, Sample	Found in Sample: [S10] F6: Heavy, Sample	Abundance Ratio: (Heavy) / (Light)	Abundances (Scaled): F6: Light, Sample	Abundances (Scaled): F6: Heavy, Sample	Quan Info	XCorr Sequest HT	Confidence Sequest HT	Percolator q-Value Sequest HT	Percolator PEP Sequest HT
	FALSE	High	[K].PLAGQEAVVDLHADDSR.[I]	1xLabel:13C(6) [R17]		9.73959e-07	0	1	1	2	Q9UKV3	Q9UKV3 [880-896]	0	1798.9	Not Found	High	100		200	Unique	4.5	High	0	3.254e-07
	FALSE	High	[K].VPEESVLPLVQK.[S]	1xLabel:13C(6) [K12]		4.27438e-05	0	1	1	8	Q9UKV3	Q9UKV3 [495-506]	0	1343.79	Peak Found	High	1.135	93.7	106.3	Unique	3.34	High	7.739e-06	1.514e-05
	FALSE	High	[K].VPEESVLPLVQK.[S]			6.34808e-05	0	1	1	8	Q9UKV3	Q9UKV3 [495-506]	0	1337.77	High	Peak Found	1.062	97	103	Unique	3.68	High	0	9.428e-06
	FALSE	High	[R].ELLVSQHTVQLVGGLSPLSSPSDTK.[A]	1xLabel:13C(6) [K25]		3.81364e-09	0	1	1	1	Q9UKV3	Q9UKV3 [463-487]	0	2598.41	Peak Found	High				No Quan Values	8.31	High	0	8.519e-10
	FALSE	High	[R].ELLVSQHTVQLVGGLSPLSSPSDTK.[A]			1.98816e-07	0	1	1	1	Q9UKV3	Q9UKV3 [463-487]	0	2592.39	High	Peak Found	1.921	68.5	131.5	Unique	7.52	High	0	3.472e-08
	FALSE	High	[K].GVPAGNSDTEGGQPGR.[K]			2.07995e-05	0	1	1	2	Q9UKV3	Q9UKV3 [832-847]	0	1498.69	High	Peak Found	1.103	95.1	104.9	Unique	3.27	High	0	2.826e-06
	FALSE	High	[R].TGTLVEEAFWIDK.[I]	1xLabel:13C(6) [K13]		6.05643e-05	0	1	1	6	Q9UKV3	Q9UKV3 [1035-1047]	0	1514.78	Peak Found	High	1.191	91.3	108.7	Unique	3.73	High	0	1.118e-05
	FALSE	High	[K].LSEGSQPAEEEEDQETPSR.[N]	1xLabel:13C(6) [R19]		6.72411e-07	0	1	1	6	Q9UKV3	Q9UKV3 [239-257]	0	2123.93	Peak Found	High	0.974	101.3	98.7	Unique	4.72	High	0	1.273e-07
	FALSE	High	[K].LSEGSQPAEEEEDQETPSR.[N]			5.84228e-07	0	1	1	7	Q9UKV3	Q9UKV3 [239-257]	0	2117.91	High	Peak Found	1.04	98	102	Unique	5.01	High	0	5.98e-07
	FALSE	High	[K].AAPCIYWLPLTDSQIVQK.[E]	1xCarbamidomethyl [C4]		1.91935e-05	0	1	1	12	Q9UKV3	Q9UKV3 [1220-1237]	0	2103.09	High	Peak Found	1.043	97.9	102.1	Unique	4.05	High	1.096e-05	1.929e-05
	FALSE	High	[K].AAPCIYWLPLTDSQIVQK.[E]	1xLabel:13C(6) [K18]; 1xCarbamidomethyl [C4]		1.23389e-05	0	1	1	12	Q9UKV3	Q9UKV3 [1220-1237]	0	2109.11	Peak Found	High	1.018	99.1	100.9	Unique	3.61	High	1.573e-05	4.342e-05
	FALSE	High	[R].PLHPPPPPPVQPPQHPR.[A]			7.26578e-06	0	1	1	7	Q9UKV3	Q9UKV3 [1116-1132]	0	1888.03	High	Peak Found	0.749	114.4	85.6	Unique	5.1	High	0	2.12e-06
	FALSE	High	[R].PLHPPPPPPVQPPQHPR.[A]	1xLabel:13C(6) [R17]		3.2579e-05	0	1	1	5	Q9UKV3	Q9UKV3 [1116-1132]	0	1894.05	Peak Found	High	1.069	96.7	103.3	Unique	5.2	High	0	4.444e-06
	FALSE	High	[K].GVPAGNSDTEGGQPGRK.[R]	2xLabel:13C(6) [R16; K17]		7.00632e-05	0	1	1	2	Q9UKV3	Q9UKV3 [832-848]	1	1638.82	Peak Found	High	0.916	104.4	95.6	Unique	3.54	High	0	1.079e-05
	FALSE	High	[K].FLCADYAEQDELDYHR.[G]	1xCarbamidomethyl [C3]		1.47315e-05	0	1	1	1	Q9UKV3	Q9UKV3 [1081-1096]	0	2044.87	High	Peak Found				No Quan Values	4.19	High	0	2.013e-06
	FALSE	High	[K].GVPAGNSDTEGGQPGRK.[R]			8.28603e-05	3.62253e-05	1	1	2	Q9UKV3	Q9UKV3 [832-848]	1	1626.78	High	Peak Found	0.882	106.3	93.7	Unique	3.44	High	3.3e-05	0.0001094
	FALSE	High	[K].GVPAGNSDTEGGQPGR.[K]	1xLabel:13C(6) [R16]		8.82948e-05	3.62253e-05	1	1	1	Q9UKV3	Q9UKV3 [832-847]	0	1504.71	Peak Found	High				No Quan Values	2.98	High	7.739e-06	1.647e-05
	FALSE	High	[R].TGTLVEEAFWIDK.[I]			9.39981e-05	5.32874e-05	1	1	6	Q9UKV3	Q9UKV3 [1035-1047]	0	1508.76	High	Peak Found				No Quan Values	3.54	High	1.096e-05	2.661e-05
	FALSE	High	[K].STLADYSAQK.[D]	1xLabel:13C(6) [K10]		0.000208087	6.41486e-05	1	1	3	Q9UKV3	Q9UKV3 [507-516]	0	1089.55	Not Found	High				No Quan Values	2.3	High	3.011e-05	9.529e-05
	FALSE	High	[K].ASLVALPEQTASEEETPPPLLTK.[E]			0.000204775	6.41486e-05	1	1	1	Q9UKV3	Q9UKV3 [399-421]	0	2421.28	High	Peak Found	0.831	109.2	90.8	Unique	2.45	High	3.011e-05	9.332e-05
	FALSE	High	[K].FLCADYAEQDELDYHR.[G]	1xLabel:13C(6) [R16]; 1xCarbamidomethyl [C3]		0.000136622	6.41486e-05	1	1	1	Q9UKV3	Q9UKV3 [1081-1096]	0	2050.89	Peak Found	High	1.142	93.4	106.6	Unique	2.02	High	2.345e-05	5.18e-05
	FALSE	High	[R].WGASTATTQK.[K]			0.000196931	6.41486e-05	1	1	4	Q9UKV3	Q9UKV3 [851-860]	0	1050.52	High	Peak Found	1.284	87.6	112.4	Unique	3.14	High	3.752e-05	0.0001806
	FALSE	High	[K].SGVSITIDDPVR.[T]			0.000343186	7.49149e-05	1	1	3	Q9UKV3	Q9UKV3 [987-998]	0	1258.66	High	Not Found				No Quan Values	2.28	High	3.752e-05	0.0001701
	FALSE	High	[K].GALMLENLQK.[H]			0.000416494	7.49149e-05	1	1	2	Q9UKV3	Q9UKV3 [104-113]	0	1116.61	High	Peak Found				No Quan Values	3.06	High	4.312e-05	0.0002773
	FALSE	High	[K].GALMLENLQK.[H]	1xLabel:13C(6) [K10]		0.000333445	7.49149e-05	1	1	3	Q9UKV3	Q9UKV3 [104-113]	0	1122.63	Peak Found	High	1.136	93.6	106.4	Unique	3.26	High	6.791e-05	0.0004071
	FALSE	High	[K].TTSPLEEEER.[E]	1xLabel:13C(6) [R10]		0.000353356	7.49149e-05	1	1	6	Q9UKV3	Q9UKV3 [363-372]	0	1196.57	Peak Found	High	0.752	114.2	85.8	Unique	2.41	High	3.752e-05	0.0001754
	FALSE	High	[R].WGASTATTQK.[K]	1xLabel:13C(6) [K10]		0.000238749	7.49149e-05	1	1	2	Q9UKV3	Q9UKV3 [851-860]	0	1056.54	Peak Found	High	0.878	106.5	93.5	Unique	2.32	High	3.57e-05	0.0001334
	FALSE	High	[K].TTSPLEEEER.[E]			0.000455438	0.000107323	1	1	6	Q9UKV3	Q9UKV3 [363-372]	0	1190.55	High	Peak Found	0.832	109.2	90.8	Unique	2.36	High	4.312e-05	0.0002334
	FALSE	High	[R].SQEQEVLER.[G]	1xLabel:13C(6) [R9]		0.000907487	0.000165827	1	1	2	Q9UKV3	Q9UKV3 [328-336]	0	1123.57	Peak Found	High	1.126	94.1	105.9	Unique	2.89	High	7.637e-05	0.0004882
	FALSE	High	[K].SGVSITIDDPVR.[T]	1xLabel:13C(6) [R12]		0.000981196	0.000165827	1	1	3	Q9UKV3	Q9UKV3 [987-998]	0	1264.68	Peak Found	High				No Quan Values	1.81	High	7.637e-05	0.0005304
	FALSE	High	[K].VTLGDTLTR.[R]			0.000821527	0.000165827	1	1	3	Q9UKV3	Q9UKV3 [971-979]	0	975.547	High	Peak Found	0.908	104.8	95.2	Unique	2.17	High	0.0001601	0.001642
	FALSE	High	[K].VTLGDTLTR.[R]	1xLabel:13C(6) [R9]		0.000936129	0.000165827	1	1	3	Q9UKV3	Q9UKV3 [971-979]	0	981.567	Peak Found	High	1.092	95.6	104.4	Unique	2.28	High	0.0001402	0.001502
	FALSE	High	[R].SQEQEVLER.[G]			0.00196534	0.000290327	1	1	3	Q9UKV3	Q9UKV3 [328-336]	0	1117.55	High	Peak Found	1.253	88.8	111.2	Unique	2.89	High	0.0002195	0.002551
	FALSE	High	[K].EEGEEIPR.[V]			0.00221781	0.000312798	1	1	2	Q9UKV3	Q9UKV3 [306-313]	0	958.448	High	Peak Found				No Quan Values	2.23	High	0.0001323	0.001364
	FALSE	High	[K].ISVVSATK.[G]			0.00246462	0.000312798	1	1	1	Q9UKV3	Q9UKV3 [824-831]	0	804.483	High	Not Found				No Quan Values	1.28	High	0.0001323	0.001398
	FALSE	High	[R].TVTQVVPAEGQENGQREEEEEEK.[E]	1xMethyl [K/R]	Q9UKV3 1xMethyl [R/K]	0.00338187	0.000360562	1	1	2	Q9UKV3	Q9UKV3 [920-942]	1	2629.22	High	Not Found	0.01	200		Unique	1.57	High	0.0001872	0.001896
	FALSE	High	[R].LSQPESAEK.[H]			0.00560912	0.000572187	1	1	1	Q9UKV3	Q9UKV3 [709-717]	0	988.495	High	Not Found				No Quan Values	1.25	High	0.000276	0.002985
	FALSE	High	[R].GLLVDRPSETK.[T]	2xLabel:13C(6) [R6; K11]		0.00754354	0.000666652	1	1	4	Q9UKV3	Q9UKV3 [1097-1107]	1	1226.71	Peak Found	High	0.787	111.9	88.1	Unique	2.18	High	0.001204	0.01686
	FALSE	High	[K].LLDDLFR.[K]			0.00772657	0.000666652	1	1	4	Q9UKV3	Q9UKV3 [1210-1216]	0	891.493	High	Peak Found	1.796	71.5	128.5	Unique	1.61	High	0.0007797	0.009632
	FALSE	High	[K].EEGEEIPR.[V]	1xLabel:13C(6) [R8]		0.0100762	0.000747119	1	1	2	Q9UKV3	Q9UKV3 [306-313]	0	964.468	Not Found	High				No Quan Values	2.38	High	0.0004968	0.006169
	FALSE	High	[R].RLSQPESAEK.[H]			0.0156285	0.00117864	1	1	1	Q9UKV3	Q9UKV3 [708-717]	1	1144.6	High	Peak Found	0.973	101.4	98.6	Unique	3.11	High	0.0005737	0.006936
	FALSE	High	[K].IEELALAK.[G]	1xLabel:13C(6) [K8]		0.0266764	0.00178571	1	1	2	Q9UKV3	Q9UKV3 [533-540]	0	892.545	Not Found	High				No Quan Values	1.26	High	0.005824	0.1162
	FALSE	High	[R].GLLVDRPSETK.[T]			0.0279843	0.00184152	1	1	2	Q9UKV3	Q9UKV3 [1097-1107]	1	1214.67	High	Peak Found	0.946	102.8	97.2	Unique	2.13	High	0.00131	0.0191
	FALSE	High	[K].GITEECLK.[Q]	1xCarbamidomethyl [C6]		0.0375428	0.0023029	1	1	1	Q9UKV3	Q9UKV3 [541-548]	0	949.466	Not Found	Not Found				No Quan Values	1.58	High	0.001072	0.01434
	FALSE	High	[R].SAQPLPLK.[I]			0.0402186	0.00241674	1	1	1	Q9UKV3	Q9UKV3 [525-532]	0	853.514	High	Peak Found	0.758	113.8	86.2	Unique	1.39	High	0.001117	0.01532
	FALSE	High	[K].TEEQGIPR.[P]	1xLabel:13C(6) [R8]		0.0610919	0.00353355	1	1	4	Q9UKV3	Q9UKV3 [1108-1115]	0	935.489	Peak Found	High	1.276	87.9	112.1	Unique	1.78	High	0.003378	0.06093
	FALSE	High	[K].GITEECLK.[Q]	1xLabel:13C(6) [K8]; 1xCarbamidomethyl [C6]		0.0623998	0.00356492	1	1	1	Q9UKV3	Q9UKV3 [541-548]	0	955.486	Not Found	Not Found				No Quan Values	1.43	High	0.00154	0.0233
	FALSE	High	[K].DLEPESDR.[S]			0.0729699	0.00422983	1	1	1	Q9UKV3	Q9UKV3 [517-524]	0	960.427	High	Peak Found	1.438	82	118	Unique	1.32	High	0.00176	0.02744
	FALSE	High	[K].TEEQGIPR.[P]			0.0849915	0.00487431	1	1	3	Q9UKV3	Q9UKV3 [1108-1115]	0	929.469	High	Peak Found	0.01	200		Unique	1.7	High	0.003051	0.05328
	FALSE	High	[K].STLADYSAQK.[D]			0.17203	0.00917836	1	1	1	Q9UKV3	Q9UKV3 [507-516]	0	1083.53	High	Peak Found				No Quan Values	0.71	High	0.003786	0.06954
FALSE	High	Master Protein	Q96RK0	Protein capicua homolog OS=Homo sapiens GN=CIC PE=1 SV=2	0	13.888	4.47761	3	3	3	1	1608	163.7	8.56	High	Not Found	Methyl [R934]	0.01	200		0.091	0	8.71	3
	Checked	Confidence	Annotated Sequence	Modifications	Modifications in Master Proteins	Qvality PEP	Qvality q-value	# Protein Groups	# Proteins	# PSMs	Master Protein Accessions	Positions in Master Proteins	# Missed Cleavages	Theo. MH+ [Da]	Found in Sample: [S9] F6: Light, Sample	Found in Sample: [S10] F6: Heavy, Sample	Abundance Ratio: (Heavy) / (Light)	Abundances (Scaled): F6: Light, Sample	Abundances (Scaled): F6: Heavy, Sample	Quan Info	XCorr Sequest HT	Confidence Sequest HT	Percolator q-Value Sequest HT	Percolator PEP Sequest HT
	FALSE	High	[K].AQESGQGSTAGPLRPPPPGAGGPATPSK.[A]			3.12311e-07	0	1	1	1	Q96RK0	Q96RK0 [559-586]	1	2570.3	High	Not Found	0.01	200		Unique	2.66	High	0	5.318e-08
	FALSE	High	[R].SMSETGTAAAPGVSSELLSVAAQTLLSSDTK.[A]			9.10876e-05	5.32874e-05	1	1	1	Q96RK0	Q96RK0 [299-329]	0	3009.49	Not Found	Not Found				No Quan Values	4.24	High	1.096e-05	1.792e-05
	FALSE	High	[K].VLVPLAAPSMSVR.[G]	1xMethyl [R13]	Q96RK0 1xMethyl [R934]	0.03543	0.00221214	1	1	1	Q96RK0	Q96RK0 [922-934]	0	1353.79	High	Not Found				No Quan Values	1.81	High	0.001028	0.01359
FALSE	High	Master Protein	Q9BPX3	Condensin complex subunit 3 OS=Homo sapiens GN=NCAPG PE=1 SV=1	0	98.869	20.0985	14	50	14	1	1015	114.3	5.59	High	High	Methyl [R934]	0.912	104.6	95.4	1.395	0	148.17	14
	Checked	Confidence	Annotated Sequence	Modifications	Modifications in Master Proteins	Qvality PEP	Qvality q-value	# Protein Groups	# Proteins	# PSMs	Master Protein Accessions	Positions in Master Proteins	# Missed Cleavages	Theo. MH+ [Da]	Found in Sample: [S9] F6: Light, Sample	Found in Sample: [S10] F6: Heavy, Sample	Abundance Ratio: (Heavy) / (Light)	Abundances (Scaled): F6: Light, Sample	Abundances (Scaled): F6: Heavy, Sample	Quan Info	XCorr Sequest HT	Confidence Sequest HT	Percolator q-Value Sequest HT	Percolator PEP Sequest HT
	FALSE	High	[R].NLAVLCLGCCGLQNQDFAR.[K]	3xCarbamidomethyl [C6; C9; C10]		1.89121e-06	0	1	1	1	Q9BPX3	Q9BPX3 [602-620]	0	2209.03	High	Not Found				No Quan Values	6.07	High	0	2.875e-07
	FALSE	High	[R].LQDPKDDECPVVNAYATLIENDSNPEVR.[R]	1xCarbamidomethyl [C9]		4.24435e-07	0	1	1	1	Q9BPX3	Q9BPX3 [169-196]	1	3201.5	High	Peak Found				No Quan Values	5.87	High	0	7.08e-08
	FALSE	High	[K].TSQDYQALTVHDNLAMK.[I]	1xLabel:13C(6) [K17]		3.13657e-05	0	1	1	5	Q9BPX3	Q9BPX3 [817-833]	0	1940.95	Not Found	High				No Quan Values	4.34	High	0	4.266e-06
	FALSE	High	[K].TSQDYQALTVHDNLAMK.[I]			1.35163e-06	0	1	1	8	Q9BPX3	Q9BPX3 [817-833]	0	1934.93	High	Peak Found	0.01	200		Unique	5.51	High	0	3.682e-07
	FALSE	High	[K].LLGSMPENAQIDDDVFDK.[I]	1xLabel:13C(6) [K18]		1.98218e-05	0	1	1	3	Q9BPX3	Q9BPX3 [125-142]	0	2012.96	Not Found	High	100		200	Unique	3.77	High	0	7.776e-06
	FALSE	High	[K].EALENCITLQDFNR.[A]	1xCarbamidomethyl [C6]		2.98451e-05	0	1	1	3	Q9BPX3	Q9BPX3 [504-517]	0	1722.81	High	Not Found				No Quan Values	3.5	High	0	6.687e-06
	FALSE	High	[R].APIVTVGVNNDPADVR.[K]	1xLabel:13C(6) [R16]		6.16548e-05	0	1	1	2	Q9BPX3	Q9BPX3 [471-486]	0	1642.89	Peak Found	High	0.563	127.9	72.1	Unique	3.5	High	1.096e-05	2.294e-05
	FALSE	High	[K].ICNEILTSPCSPEIR.[V]	2xCarbamidomethyl [C2; C10]		7.91168e-05	3.62253e-05	1	1	3	Q9BPX3	Q9BPX3 [834-848]	0	1788.86	High	Peak Found	1.037	98.2	101.8	Unique	4.06	High	7.739e-06	1.306e-05
	FALSE	High	[K].EALENCITLQDFNR.[A]	1xLabel:13C(6) [R14]; 1xCarbamidomethyl [C6]		9.30236e-05	5.32874e-05	1	1	2	Q9BPX3	Q9BPX3 [504-517]	0	1728.83	Peak Found	High				No Quan Values	2.92	High	1.096e-05	1.917e-05
	FALSE	High	[R].FSEGNILELLHR.[L]			9.89612e-05	5.32874e-05	1	1	1	Q9BPX3	Q9BPX3 [276-287]	0	1427.76	Not Found	Not Found				No Quan Values	3.73	High	1.096e-05	2.379e-05
	FALSE	High	[K].LLSDFLDSEVSELR.[T]			9.60861e-05	5.32874e-05	1	1	1	Q9BPX3	Q9BPX3 [695-708]	0	1622.83	High	Peak Found	1.018	99.1	100.9	Unique	2.71	High	1.096e-05	2.14e-05
	FALSE	High	[K].ICNEILTSPCSPEIR.[V]	1xLabel:13C(6) [R15]; 2xCarbamidomethyl [C2; C10]		9.18162e-05	5.32874e-05	1	1	4	Q9BPX3	Q9BPX3 [834-848]	0	1794.88	Peak Found	High				No Quan Values	3.8	High	1.096e-05	1.835e-05
	FALSE	High	[K].LLGSMPENAQIDDDVFDK.[I]			0.000102753	5.32874e-05	1	1	1	Q9BPX3	Q9BPX3 [125-142]	0	2006.94	High	Not Found	0.01	200		Unique	3.01	High	1.096e-05	2.697e-05
	FALSE	High	[R].TQIVTEIISEIR.[A]	1xLabel:13C(6) [R12]		0.000173117	6.41486e-05	1	1	1	Q9BPX3	Q9BPX3 [459-470]	0	1407.81	Not Found	Not Found				No Quan Values	3.79	High	2.718e-05	7.442e-05
	FALSE	High	[R].APIVTVGVNNDPADVR.[K]			0.000131304	6.41486e-05	1	1	3	Q9BPX3	Q9BPX3 [471-486]	0	1636.87	High	Peak Found	0.948	102.7	97.3	Unique	2.66	High	3.3e-05	0.0001201
	FALSE	High	[R].GDFSYIGNLMTK.[E]			0.000157971	6.41486e-05	1	1	2	Q9BPX3	Q9BPX3 [387-398]	0	1345.65	High	Peak Found				No Quan Values	2.58	High	2.345e-05	6.52e-05
	FALSE	High	[K].EVYMTPLRGVK.[A]	1xMethyl [R8]	Q9BPX3 1xMethyl [R934]	0.00137128	0.000206844	1	1	4	Q9BPX3	Q9BPX3 [927-937]	1	1306.72	High	Peak Found	1.324	86.1	113.9	Unique	2.73	High	0.0003602	0.004424
	FALSE	High	[R].TQIVTEIISEIR.[A]			0.0047699	0.000408767	1	1	1	Q9BPX3	Q9BPX3 [459-470]	0	1401.79	High	Not Found	0.01	200		Unique	2.44	High	0.0002195	0.002591
	FALSE	High	[R].GDFSYIGNLMTK.[E]	1xLabel:13C(6) [K12]		0.00505213	0.000477362	1	1	1	Q9BPX3	Q9BPX3 [387-398]	0	1351.67	Peak Found	High	2.219	62.1	137.9	Unique	1.77	High	0.000244	0.002729
	FALSE	High	[K].YVMVVYK.[R]			0.0162122	0.00120006	1	1	1	Q9BPX3	Q9BPX3 [54-60]	0	901.485	High	Peak Found	1.154	92.9	107.1	Unique	1.94	High	0.0005958	0.007145
	FALSE	High	[K].LAYQVLAEK.[V]			0.0209482	0.00144527	1	1	1	Q9BPX3	Q9BPX3 [227-235]	0	1034.59	Not Found	Not Found				No Quan Values	1.87	High	0.0007383	0.008839
	FALSE	High	[K].YVMVVYK.[R]	1xLabel:13C(6) [K7]		0.0893496	0.00509553	1	1	1	Q9BPX3	Q9BPX3 [54-60]	0	907.505	Peak Found	High	0.269	157.6	42.4	Unique	2.4	High	0.002101	0.03382
FALSE	High	Master Protein	Q07955	Serine/arginine-rich splicing factor 1 OS=Homo sapiens GN=SRSF1 PE=1 SV=2	0	140.061	47.5806	12	627	12	1	248	27.7	10.36	High	High	Methyl [R93; R97; R109; R111]; Dimethyl [R93; R97; R109; R111]	0.919	104.2	95.8	157.489	0	1451.45	12
	Checked	Confidence	Annotated Sequence	Modifications	Modifications in Master Proteins	Qvality PEP	Qvality q-value	# Protein Groups	# Proteins	# PSMs	Master Protein Accessions	Positions in Master Proteins	# Missed Cleavages	Theo. MH+ [Da]	Found in Sample: [S9] F6: Light, Sample	Found in Sample: [S10] F6: Heavy, Sample	Abundance Ratio: (Heavy) / (Light)	Abundances (Scaled): F6: Light, Sample	Abundances (Scaled): F6: Heavy, Sample	Quan Info	XCorr Sequest HT	Confidence Sequest HT	Percolator q-Value Sequest HT	Percolator PEP Sequest HT
	FALSE	High	[R].GGPPFAFVEFEDPR.[D]	1xLabel:13C(6) [R14]		2.40942e-05	0	1	1	8	Q07955	Q07955 [52-65]	0	1570.76	Peak Found	High	0.89	105.8	94.2	Unique	4.11	High	3.752e-05	0.0001898
	FALSE	High	[R].GGPPFAFVEFEDPR.[D]			1.62521e-05	0	1	1	12	Q07955	Q07955 [52-65]	0	1564.74	High	Peak Found	1.535	78.9	121.1	Unique	4.31	High	0	5.819e-06
	FALSE	High	[R].GGPPFAFVEFEDPRDAEDAVYGR.[D]			1.04959e-05	0	1	1	18	Q07955	Q07955 [52-74]	1	2541.17	High	Peak Found	0.975	101.3	98.7	Unique	4.88	High	0	2.15e-06
	FALSE	High	[R].GGPPFAFVEFEDPRDAEDAVYGR.[D]	2xLabel:13C(6) [R14; R23]		5.62054e-06	0	1	1	15	Q07955	Q07955 [52-74]	1	2553.21	Peak Found	High	0.94	103.1	96.9	Unique	4.95	High	0	1.765e-06
	FALSE	High	[R].VVVSGLPPSGSWQDLK.[D]			1.03227e-05	0	1	1	68	Q07955	Q07955 [123-138]	0	1668.9	High	Peak Found	0.354	147.7	52.3	Unique	3.9	High	0	3.18e-06
	FALSE	High	[R].VVVSGLPPSGSWQDLK.[D]	1xLabel:13C(6) [K16]		1.28596e-05	0	1	1	62	Q07955	Q07955 [123-138]	0	1674.92	Peak Found	High	1.774	72.1	127.9	Unique	3.67	High	0	5.338e-06
	FALSE	High	[R].GTGRGGGGGGGGGAPRGR.[Y]	Methyl [R]; 1xDimethyl [R]	Q07955 1xDimethyl [R]; 1xMethyl []	5.2606e-05	0	1	1	22	Q07955	Q07955 [94-111]	2	1482.76	High	Peak Found	0.911	104.7	95.3	Unique	3.34	High	3.752e-05	0.0001816
	FALSE	High	[R].GTGRGGGGGGGGGAPRGR.[Y]	Dimethyl [R]; 2xMethyl [R16; R18]	Q07955 2xDimethyl []; 2xMethyl [R109; R111]	8.30076e-05	3.62253e-05	1	1	5	Q07955	Q07955 [94-111]	2	1496.78	High	Peak Found	0.975	101.3	98.7	Unique	3.16	High	2.718e-05	7.897e-05
	FALSE	High	[R].EAGDVCYADVYR.[D]	1xLabel:13C(6) [R12]; 1xCarbamidomethyl [C6]		8.95642e-05	3.62253e-05	1	1	16	Q07955	Q07955 [143-154]	0	1423.63	Peak Found	High	0.785	112	88	Unique	3.62	High	1.096e-05	2.397e-05
	FALSE	High	[R].EAGDVCYADVYR.[D]	1xCarbamidomethyl [C6]		8.65724e-05	3.62253e-05	1	1	21	Q07955	Q07955 [143-154]	0	1417.61	High	Peak Found	0.69	118.4	81.6	Unique	3.63	High	1.096e-05	2.898e-05
	FALSE	High	[R].SGRGTGRGGGGGGGGGAPR.[G]	2xDimethyl [R3; R7]; 1xMethyl [R19]	Q07955 2xDimethyl [R93; R97]; 1xMethyl [R109]	0.000103678	5.32874e-05	1	1	14	Q07955	Q07955 [91-109]	2	1597.83	High	Peak Found	0.852	108	92	Unique	4.07	High	4.104e-05	0.0002226
	FALSE	High	[R].SGRGTGRGGGGGGGGGAPR.[G]	1xDimethyl [R]; 1xMethyl [R]	Q07955 1xDimethyl [R]; 1xMethyl [R]	9.26263e-05	5.32874e-05	1	1	43	Q07955	Q07955 [91-109]	2	1569.8	High	Peak Found	0.88	106.4	93.6	Unique	5.16	High	2.718e-05	8.235e-05
	FALSE	High	[R].SGRGTGRGGGGGGGGGAPR.[G]	2xMethyl [R3; R7]; 1xDimethyl [R]	Q07955 2xMethyl [R93; R97]; 1xDimethyl [R]	0.00012298	5.32874e-05	1	1	30	Q07955	Q07955 [91-109]	2	1555.78	High	Peak Found	0.923	104	96	Unique	4.4	High	3.57e-05	0.0001478
	FALSE	High	[R].IYVGNLPPDIR.[T]			0.000103678	5.32874e-05	1	1	68	Q07955	Q07955 [18-28]	0	1256.7	High	Peak Found	0.721	116.2	83.8	Unique	3.75	High	2.345e-05	5.252e-05
	FALSE	High	[R].IYVGNLPPDIR.[T]	1xLabel:13C(6) [R11]		0.000100067	5.32874e-05	1	1	53	Q07955	Q07955 [18-28]	0	1262.72	Peak Found	High	1.023	98.9	101.1	Unique	3.71	High	2.345e-05	6.067e-05
	FALSE	High	[R].DGTGVVEFVR.[K]	1xLabel:13C(6) [R10]		0.000138299	6.41486e-05	1	1	14	Q07955	Q07955 [155-164]	0	1084.57	Peak Found	High	0.992	100.4	99.6	Unique	3.67	High	3.3e-05	0.0001127
	FALSE	High	[R].DGTGVVEFVR.[K]			0.000136622	6.41486e-05	1	1	20	Q07955	Q07955 [155-164]	0	1078.55	High	Peak Found	0.898	105.4	94.6	Unique	3.35	High	3.011e-05	0.0001018
	FALSE	High	[R].DAEDAVYGR.[D]	1xLabel:13C(6) [R9]		0.000337291	7.49149e-05	1	1	5	Q07955	Q07955 [66-74]	0	1001.46	Peak Found	High	0.925	103.9	96.1	Unique	2.77	High	7.424e-05	0.0004654
	FALSE	High	[R].DAEDAVYGR.[D]			0.000353356	7.49149e-05	1	1	6	Q07955	Q07955 [66-74]	0	995.443	High	Peak Found	1.035	98.3	101.7	Unique	2.76	High	5.276e-05	0.0003319
	FALSE	High	[R].DGYDYDGYR.[L]			0.000408737	7.49149e-05	1	1	18	Q07955	Q07955 [75-83]	0	1123.43	High	Peak Found	1.008	99.6	100.4	Unique	2.42	High	3.752e-05	0.0002058
	FALSE	High	[R].DGYDYDGYR.[L]	1xLabel:13C(6) [R9]		0.000440993	9.31363e-05	1	1	19	Q07955	Q07955 [75-83]	0	1129.45	Peak Found	High	1.007	99.6	100.4	Unique	2.52	High	6.572e-05	0.0003848
	FALSE	High	[R].GTGRGGGGGGGGGAPRGR.[Y]	2xMethyl [R4; R16]	Q07955 2xMethyl [R97; R109]	0.000866507	0.000165827	1	1	3	Q07955	Q07955 [94-111]	2	1468.75	High	Peak Found	0.768	113.1	86.9	Unique	2.8	High	7.424e-05	0.0004627
	FALSE	High	[R].SGRGTGRGGGGGGGGGAPR.[G]	Dimethyl [R]; 2xMethyl [R7; R19]	Q07955 1xDimethyl []; 2xMethyl [R97; R109]	0.000928866	0.000165827	1	1	24	Q07955	Q07955 [91-109]	2	1583.81	High	Peak Found	0.815	110.2	89.8	Unique	4.88	High	0.001024	0.0135
	FALSE	High	[K].EDMTYAVR.[K]	1xLabel:13C(6) [R8]		0.00153255	0.000236987	1	1	9	Q07955	Q07955 [166-173]	0	990.466	Peak Found	High	0.974	101.3	98.7	Unique	2.63	High	0.0003061	0.003457
	FALSE	High	[K].EDMTYAVR.[K]	1xOxidation [M3]; 1xLabel:13C(6) [R8]		0.00157295	0.000250282	1	1	3	Q07955	Q07955 [166-173]	0	1006.46	Peak Found	High	0.943	102.9	97.1	Unique	2.34	High	0.0003369	0.003813
	FALSE	High	[K].EDMTYAVR.[K]			0.00170206	0.000265451	1	1	12	Q07955	Q07955 [166-173]	0	984.446	High	Peak Found	0.991	100.5	99.5	Unique	2.68	High	0.0006111	0.007283
	FALSE	High	[K].DIEDVFYK.[Y]	1xLabel:13C(6) [K8]		0.0020579	0.000305218	1	1	19	Q07955	Q07955 [31-38]	0	1034.51	Peak Found	High	1.018	99.1	100.9	Unique	2.3	High	0.0002572	0.002863
	FALSE	High	[K].DIEDVFYK.[Y]			0.0020579	0.000305218	1	1	18	Q07955	Q07955 [31-38]	0	1028.49	High	Peak Found				No Quan Values	2.25	High	0.0003534	0.004204
	FALSE	High	[K].EDMTYAVR.[K]	1xOxidation [M3]		0.00244076	0.000312798	1	1	2	Q07955	Q07955 [166-173]	0	1000.44	High	Peak Found	0.864	107.3	92.7	Unique	2.52	High	0.0001323	0.001381
FALSE	High	Master Protein	Q5RKV6	Exosome complex component MTR3 OS=Homo sapiens GN=EXOSC6 PE=1 SV=1	0	29.355	30.5147	7	19	7	1	272	28.2	6.28	High	High	Methyl [R93; R95]	0.609	124.3	75.7	2.415	0	39.56	7
	Checked	Confidence	Annotated Sequence	Modifications	Modifications in Master Proteins	Qvality PEP	Qvality q-value	# Protein Groups	# Proteins	# PSMs	Master Protein Accessions	Positions in Master Proteins	# Missed Cleavages	Theo. MH+ [Da]	Found in Sample: [S9] F6: Light, Sample	Found in Sample: [S10] F6: Heavy, Sample	Abundance Ratio: (Heavy) / (Light)	Abundances (Scaled): F6: Light, Sample	Abundances (Scaled): F6: Heavy, Sample	Quan Info	XCorr Sequest HT	Confidence Sequest HT	Percolator q-Value Sequest HT	Percolator PEP Sequest HT
	FALSE	High	[R].ELALALQEALEPAVR.[L]			7.54036e-05	0	1	1	2	Q5RKV6	Q5RKV6 [121-135]	0	1622.91	High	Peak Found	0.735	115.3	84.7	Unique	4.25	High	0	1.207e-05
	FALSE	High	[R].ELALALQEALEPAVR.[L]	1xLabel:13C(6) [R15]		7.48814e-05	0	1	1	3	Q5RKV6	Q5RKV6 [121-135]	0	1628.93	Peak Found	High				No Quan Values	3.52	High	0	1.193e-05
	FALSE	High	[R].IRGPEESQPPQLYAADEEEAPGTR.[D]			7.02571e-06	0	1	1	1	Q5RKV6	Q5RKV6 [8-31]	1	2640.25	High	Peak Found	0.45	137.9	62.1	Unique	6.18	High	0	9.914e-07
	FALSE	High	[R].GGGPAGAGGEAPAALR.[G]			0.000208931	6.41486e-05	1	1	2	Q5RKV6	Q5RKV6 [78-93]	0	1308.67	High	Peak Found	0.769	113	87	Unique	2.29	High	3.011e-05	9.577e-05
	FALSE	High	[R].GGGPAGAGGEAPAALRGR.[L]	1xMethyl [R]	Q5RKV6 1xMethyl [R]	0.000229308	7.49149e-05	1	1	4	Q5RKV6	Q5RKV6 [78-95]	1	1535.8	High	Peak Found	0.486	134.6	65.4	Unique	3.44	High	3.3e-05	0.0001071
	FALSE	High	[K].VLCAVSGPR.[Q]	1xCarbamidomethyl [C3]		0.0304141	0.00195845	1	1	3	Q5RKV6	Q5RKV6 [62-70]	0	958.514	High	Not Found				No Quan Values	2.34	High	0.0009139	0.01193
	FALSE	High	[R].LLCDFR.[R]	1xCarbamidomethyl [C3]		0.0358442	0.00221214	1	1	3	Q5RKV6	Q5RKV6 [96-101]	0	823.413	High	Peak Found	0.855	107.8	92.2	Unique	1.32	High	0.001954	0.03061
	FALSE	High	[R].LYPVLQQSLVR.[A]			0.0486738	0.00286401	1	1	1	Q5RKV6	Q5RKV6 [251-261]	0	1315.77	Not Found	Not Found				No Quan Values	1.62	High	0.001281	0.0183
FALSE	High	Master Protein	Q9NWH9	SAFB-like transcription modulator OS=Homo sapiens GN=SLTM PE=1 SV=2	0	63.573	11.3153	8	32	8	1	1034	117.1	7.87	High	High	Methyl [R914; R1017]; Trimethyl [K1024]	1.014	99.3	100.7	0.919	0	87.08	8
	Checked	Confidence	Annotated Sequence	Modifications	Modifications in Master Proteins	Qvality PEP	Qvality q-value	# Protein Groups	# Proteins	# PSMs	Master Protein Accessions	Positions in Master Proteins	# Missed Cleavages	Theo. MH+ [Da]	Found in Sample: [S9] F6: Light, Sample	Found in Sample: [S10] F6: Heavy, Sample	Abundance Ratio: (Heavy) / (Light)	Abundances (Scaled): F6: Light, Sample	Abundances (Scaled): F6: Heavy, Sample	Quan Info	XCorr Sequest HT	Confidence Sequest HT	Percolator q-Value Sequest HT	Percolator PEP Sequest HT
	FALSE	High	[K].DCELENQEAHEQDGNDELK.[D]	1xCarbamidomethyl [C2]		6.96691e-06	0	1	1	2	Q9NWH9	Q9NWH9 [106-124]	0	2272.93	High	Peak Found				No Quan Values	4.88	High	0	2.745e-06
	FALSE	High	[K].DCELENQEAHEQDGNDELK.[D]	1xLabel:13C(6) [K19]; 1xCarbamidomethyl [C2]		5.57331e-06	0	1	1	2	Q9NWH9	Q9NWH9 [106-124]	0	2278.95	Peak Found	High	1.076	96.3	103.7	Unique	5.63	High	0	7.98e-07
	FALSE	High	[R].AGAGMITQHSSNASPINR.[I]			7.36509e-05	0	1	1	1	Q9NWH9	Q9NWH9 [989-1006]	0	1811.88	High	Peak Found	0.82	109.9	90.1	Unique	4.03	High	0	1.165e-05
	FALSE	High	[R].IVQISGNSMPRGSGSGFK.[P]	1xMethyl [R11]	Q9NWH9 1xMethyl [R1017]	2.12842e-07	0	1	1	9	Q9NWH9	Q9NWH9 [1007-1024]	1	1835.94	High	Peak Found	1	100	100	Unique	4.71	High	0	4.141e-06
	FALSE	High	[R].FPESSAVQSSSFER.[R]	1xLabel:13C(6) [R14]		0.000121787	5.32874e-05	1	1	1	Q9NWH9	Q9NWH9 [779-792]	0	1563.74	Not Found	Not Found				No Quan Values	1.62	High	1.096e-05	4.173e-05
	FALSE	High	[R].IVQISGNSMPRGSGSGFK.[P]	1xOxidation [M9]; 1xMethyl [R11]	Q9NWH9 1xMethyl [R1017]	0.000153859	6.41486e-05	1	1	1	Q9NWH9	Q9NWH9 [1007-1024]	1	1851.94	High	Peak Found	0.908	104.8	95.2	Unique	3.07	High	2.345e-05	6.268e-05
	FALSE	High	[K].NIWVSGLSSNTK.[A]			0.000129561	6.41486e-05	1	1	4	Q9NWH9	Q9NWH9 [385-396]	0	1305.68	High	Peak Found				No Quan Values	3.14	High	1.573e-05	4.706e-05
	FALSE	High	[K].NIWVSGLSSNTK.[A]	1xLabel:13C(6) [K12]		0.000381938	7.49149e-05	1	1	2	Q9NWH9	Q9NWH9 [385-396]	0	1311.7	Peak Found	High	1.177	91.9	108.1	Unique	2.87	High	3.752e-05	0.0001911
	FALSE	High	[R].EVSGHSVRGAPPGNR.[S]	1xMethyl [R8]	Q9NWH9 1xMethyl [R914]	0.000476722	0.000107323	1	1	4	Q9NWH9	Q9NWH9 [907-921]	1	1533.79	High	Peak Found	1.008	99.6	100.4	Unique	4.35	High	4.312e-05	0.0002432
	FALSE	High	[R].TELHGQLISVEK.[V]	1xLabel:13C(6) [K12]		0.00334597	0.000360562	1	1	2	Q9NWH9	Q9NWH9 [448-459]	0	1359.76	Peak Found	High				No Quan Values	1.93	High	0.0006183	0.007355
	FALSE	High	[K].ELLSAEENK.[R]			0.0041176	0.000383389	1	1	1	Q9NWH9	Q9NWH9 [141-149]	0	1032.52	High	Peak Found				No Quan Values	1.57	High	0.0002097	0.002267
	FALSE	High	[R].TELHGQLISVEK.[V]			0.00594795	0.000597199	1	1	2	Q9NWH9	Q9NWH9 [448-459]	0	1353.74	High	Peak Found				No Quan Values	1.98	High	0.0002945	0.00314
	FALSE	High	[R].IVQISGNSMPRGSGSGFK.[P]	1xTrimethyl [K18]	Q9NWH9 1xTrimethyl [K1024]	0.0103237	0.000747119	1	1	1	Q9NWH9	Q9NWH9 [1007-1024]	1	1863.97	Not Found	Not Found				No Quan Values	1.97	High	0.0003864	0.004983
FALSE	Medium	Master Protein	Q92540	Protein SMG7 OS=Homo sapiens GN=SMG7 PE=1 SV=2	0.033	2.58	1.23131	1	1	1	1	1137	127.2	8.72	High	Not Found	Methyl [R910]	0.01	200		0.041	0	2.03	1
	Checked	Confidence	Annotated Sequence	Modifications	Modifications in Master Proteins	Qvality PEP	Qvality q-value	# Protein Groups	# Proteins	# PSMs	Master Protein Accessions	Positions in Master Proteins	# Missed Cleavages	Theo. MH+ [Da]	Found in Sample: [S9] F6: Light, Sample	Found in Sample: [S10] F6: Heavy, Sample	Abundance Ratio: (Heavy) / (Light)	Abundances (Scaled): F6: Light, Sample	Abundances (Scaled): F6: Heavy, Sample	Quan Info	XCorr Sequest HT	Confidence Sequest HT	Percolator q-Value Sequest HT	Percolator PEP Sequest HT
	FALSE	High	[R].SPGVFRPEQDPVPR.[M]	1xMethyl [R14]	Q92540 1xMethyl [R910]	0.00488057	0.000436487	1	1	1	Q92540	Q92540 [897-910]	1	1594.83	High	Not Found	0.01	200		Unique	2.03	High	0.0002334	0.002632
FALSE	High	Master Protein	Q8IWX8	Calcium homeostasis endoplasmic reticulum protein OS=Homo sapiens GN=CHERP PE=1 SV=3	0	94.806	18.7773	13	53	13	1	916	103.6	9.04	High	High	Methyl [R908]	0.981	101	99	3.072	0	140.98	13
	Checked	Confidence	Annotated Sequence	Modifications	Modifications in Master Proteins	Qvality PEP	Qvality q-value	# Protein Groups	# Proteins	# PSMs	Master Protein Accessions	Positions in Master Proteins	# Missed Cleavages	Theo. MH+ [Da]	Found in Sample: [S9] F6: Light, Sample	Found in Sample: [S10] F6: Heavy, Sample	Abundance Ratio: (Heavy) / (Light)	Abundances (Scaled): F6: Light, Sample	Abundances (Scaled): F6: Heavy, Sample	Quan Info	XCorr Sequest HT	Confidence Sequest HT	Percolator q-Value Sequest HT	Percolator PEP Sequest HT
	FALSE	High	[K].TQHEEFVTSLAQQQQQQQQQQQQLQMPQMEAEVK.[A]	1xLabel:13C(6) [K34]		3.6978e-06	0	1	1	3	Q8IWX8	Q8IWX8 [319-352]	0	4088.95	Peak Found	High				No Quan Values	6.88	High	0	1.296e-06
	FALSE	High	[K].TQHEEFVTSLAQQQQQQQQQQQQLQMPQMEAEVK.[A]			3.02978e-06	0	1	1	8	Q8IWX8	Q8IWX8 [319-352]	0	4082.93	High	Peak Found	1.038	98.1	101.9	Unique	6.56	High	0	1.231e-06
	FALSE	High	[K].VVVPIYCTSFLAVEEDK.[Q]	1xCarbamidomethyl [C7]		1.47921e-05	0	1	1	2	Q8IWX8	Q8IWX8 [240-256]	0	1969	High	Peak Found	1.112	94.7	105.3	Unique	3.11	High	0	2.026e-06
	FALSE	High	[K].LLEETQLDMNEFDNLLQPIIDTCTK.[D]	1xCarbamidomethyl [C23]		8.72022e-05	3.62253e-05	1	1	2	Q8IWX8	Q8IWX8 [146-170]	0	2993.45	High	Peak Found	1.224	89.9	110.1	Unique	3.47	High	2.718e-05	7.309e-05
	FALSE	High	[K].LALEQQQLICK.[Q]	1xCarbamidomethyl [C10]		8.49897e-05	3.62253e-05	1	1	1	Q8IWX8	Q8IWX8 [60-70]	0	1343.74	High	Not Found	0.01	200		Unique	2.81	High	7.739e-06	1.502e-05
	FALSE	High	[K].MGWSGSGGLGAK.[E]			9.96603e-05	5.32874e-05	1	1	3	Q8IWX8	Q8IWX8 [852-863]	0	1107.53	High	Peak Found				No Quan Values	2.2	High	1.096e-05	2.436e-05
	FALSE	High	[K].MGWSGSGGLGAK.[E]	1xLabel:13C(6) [K12]		0.000108232	5.32874e-05	1	1	3	Q8IWX8	Q8IWX8 [852-863]	0	1113.55	Not Found	High				No Quan Values	3.4	High	1.096e-05	3.504e-05
	FALSE	High	[R].QEQVTAAVAHAVEQQMQK.[L]			0.000194693	6.41486e-05	1	1	1	Q8IWX8	Q8IWX8 [128-145]	0	1995.99	High	Peak Found	0.867	107.1	92.9	Unique	2.47	High	3.011e-05	8.716e-05
	FALSE	High	[K].LALEQQQLICK.[Q]	1xLabel:13C(6) [K11]; 1xCarbamidomethyl [C10]		0.000132809	6.41486e-05	1	1	1	Q8IWX8	Q8IWX8 [60-70]	0	1349.76	Not Found	Not Found				No Quan Values	3.36	High	1.573e-05	4.929e-05
	FALSE	High	[K].LLEETQLDMNEFDNLLQPIIDTCTK.[D]	1xLabel:13C(6) [K25]; 1xCarbamidomethyl [C23]		0.000180362	6.41486e-05	1	1	2	Q8IWX8	Q8IWX8 [146-170]	0	2999.47	Peak Found	High				No Quan Values	2.65	High	2.718e-05	7.889e-05
	FALSE	High	[K].GVGVALDDPYENYRR.[N]			0.000224356	7.49149e-05	1	1	2	Q8IWX8	Q8IWX8 [885-899]	1	1723.84	High	Peak Found	0.889	105.9	94.1	Unique	3.68	High	3.3e-05	0.0001045
	FALSE	High	[K].GVGVALDDPYENYRR.[N]	2xLabel:13C(6) [R14; R15]		0.00048624	0.000107323	1	1	1	Q8IWX8	Q8IWX8 [885-899]	1	1735.88	Peak Found	High				No Quan Values	3.34	High	4.312e-05	0.0002491
	FALSE	High	[K].GVGVALDDPYENYR.[R]			0.000464405	0.000107323	1	1	1	Q8IWX8	Q8IWX8 [885-898]	0	1567.74	High	Peak Found	0.946	102.8	97.2	Unique	2.41	High	4.312e-05	0.0002364
	FALSE	High	[R].ELLAALQK.[V]	1xLabel:13C(6) [K8]		0.00230372	0.000312798	1	1	2	Q8IWX8	Q8IWX8 [232-239]	0	891.561	Peak Found	High				No Quan Values	1.71	High	0.0001323	0.00131
	FALSE	High	[R].ELLAALQK.[V]			0.00345514	0.000360562	1	1	3	Q8IWX8	Q8IWX8 [232-239]	0	885.54	High	Peak Found	1.118	94.4	105.6	Unique	2.48	High	0.0002079	0.002228
	FALSE	High	[R].LPPPMPPSER.[L]			0.00402685	0.000383389	1	1	3	Q8IWX8	Q8IWX8 [676-685]	0	1120.58	Not Found	Not Found				No Quan Values	1.65	High	0.003145	0.05518
	FALSE	High	[K].SYSFIAR.[M]	1xMethyl [R7]	Q8IWX8 1xMethyl [R908]	0.00727755	0.000630937	1	1	2	Q8IWX8	Q8IWX8 [902-908]	0	857.452	High	Not Found	0.01	200		Unique	1.13	High	0.0003212	0.0037
	FALSE	High	[K].NWMFSNAK.[S]	1xLabel:13C(6) [K8]		0.0112408	0.000875897	1	1	2	Q8IWX8	Q8IWX8 [178-185]	0	1003.48	Peak Found	High	1.191	91.3	108.7	Unique	1.14	High	0.000853	0.01054
	FALSE	High	[K].GVGVALDDPYENYR.[R]	1xLabel:13C(6) [R14]		0.0160153	0.00118929	1	1	1	Q8IWX8	Q8IWX8 [885-898]	0	1573.76	Not Found	Not Found				No Quan Values	1.35	High	0.0005958	0.00713
	FALSE	High	[K].SYSFIAR.[M]			0.0178774	0.00133194	1	1	5	Q8IWX8	Q8IWX8 [902-908]	0	843.436	High	Peak Found	0.93	103.6	96.4	Unique	1.98	High	0.0006809	0.008106
	FALSE	High	[K].SYSFIAR.[M]	1xLabel:13C(6) [R7]		0.03543	0.00221214	1	1	3	Q8IWX8	Q8IWX8 [902-908]	0	849.456	Peak Found	High				No Quan Values	2.07	High	0.001028	0.0136
	FALSE	High	[K].LAQFVAR.[N]			0.037978	0.0023029	1	1	1	Q8IWX8	Q8IWX8 [19-25]	0	804.473	High	Not Found				No Quan Values	1.84	High	0.001079	0.0145
	FALSE	High	[R].LPPPMPPSER.[L]	1xLabel:13C(6) [R10]		0.0420897	0.00248444	1	1	1	Q8IWX8	Q8IWX8 [676-685]	0	1126.6	Not Found	Not Found				No Quan Values	1.68	High	0.001144	0.01596
FALSE	High	Master Protein	Q15020	Squamous cell carcinoma antigen recognized by T-cells 3 OS=Homo sapiens GN=SART3 PE=1 SV=1	0	105.023	19.8339	18	97	16	1	963	109.9	5.57	High	High	Methyl [R906; K908; R918]; Dimethyl [R906; K908]	1.103	95.1	104.9	2.415	0	195.25	18
	Checked	Confidence	Annotated Sequence	Modifications	Modifications in Master Proteins	Qvality PEP	Qvality q-value	# Protein Groups	# Proteins	# PSMs	Master Protein Accessions	Positions in Master Proteins	# Missed Cleavages	Theo. MH+ [Da]	Found in Sample: [S9] F6: Light, Sample	Found in Sample: [S10] F6: Heavy, Sample	Abundance Ratio: (Heavy) / (Light)	Abundances (Scaled): F6: Light, Sample	Abundances (Scaled): F6: Heavy, Sample	Quan Info	XCorr Sequest HT	Confidence Sequest HT	Percolator q-Value Sequest HT	Percolator PEP Sequest HT
	FALSE	High	[R].VENSIPAAGETQNVEVAAGPAGK.[C]			9.81962e-06	0	1	1	1	Q15020	Q15020 [647-669]	0	2209.11	High	Not Found	0.01	200		Unique	3.56	High	0	1.363e-06
	FALSE	High	[K].PYEEALLQAEAPR.[L]	1xLabel:13C(6) [R13]		6.27494e-05	0	1	1	1	Q15020	Q15020 [297-309]	0	1492.77	Not Found	Not Found				No Quan Values	2.25	High	0	9.316e-06
	FALSE	High	[R].TEGSLEDWDIAVQK.[T]			2.47675e-05	0	1	1	3	Q15020	Q15020 [555-568]	0	1590.76	High	Peak Found				No Quan Values	3.18	High	0	3.36e-06
	FALSE	High	[R].TEGSLEDWDIAVQK.[T]	1xLabel:13C(6) [K14]		5.46812e-05	0	1	1	6	Q15020	Q15020 [555-568]	0	1596.78	Peak Found	High	1.445	81.8	118.2	Unique	3.8	High	0	7.832e-06
	FALSE	High	[K].APGGPMLLPQTYGARGK.[G]	1xMethyl [R/K]	Q15020 1xMethyl [K/R]	1.01523e-05	0	1	1	14	Q15020	Q15020 [892-908]	1	1727.93	High	Peak Found	1.073	96.5	103.5	Unique	5.92	High	0	1.874e-06
	FALSE	High	[R].FNESGDPSCVIMQNWAR.[I]	1xCarbamidomethyl [C9]		2.17339e-05	0	1	1	2	Q15020	Q15020 [464-480]	0	2010.88	High	Peak Found				No Quan Values	3.96	High	0	3.241e-06
	FALSE	High	[R].FNESGDPSCVIMQNWAR.[I]	1xLabel:13C(6) [R17]; 1xCarbamidomethyl [C9]		9.94312e-06	0	1	1	2	Q15020	Q15020 [464-480]	0	2016.9	Not Found	High				No Quan Values	4.45	High	0	1.382e-06
	FALSE	High	[K].APGGPMLLPQTYGAR.[G]	1xMethyl [R15]	Q15020 1xMethyl [R906]	8.51256e-05	3.62253e-05	1	1	5	Q15020	Q15020 [892-906]	0	1542.81	High	Peak Found	0.953	102.4	97.6	Unique	4.35	High	7.739e-06	1.508e-05
	FALSE	High	[K].EAALVQQEEEK.[A]			0.000119957	5.32874e-05	1	1	2	Q15020	Q15020 [587-597]	0	1273.63	High	Peak Found				No Quan Values	3.48	High	1.096e-05	4.036e-05
	FALSE	High	[K].LFISGLPFSCTK.[E]	1xLabel:13C(6) [K12]; 1xCarbamidomethyl [C10]		0.000207249	6.41486e-05	1	1	3	Q15020	Q15020 [803-814]	0	1375.74	Peak Found	High	1.16	92.6	107.4	Unique	2.58	High	3.011e-05	9.461e-05
	FALSE	High	[K].EAALVQQEEEK.[A]	1xLabel:13C(6) [K11]		0.0001319	6.41486e-05	1	1	2	Q15020	Q15020 [587-597]	0	1279.65	Peak Found	High	1.062	97	103	Unique	3.35	High	2.345e-05	5.519e-05
	FALSE	High	[R].PMFVSPCVDK.[S]	1xCarbamidomethyl [C7]		0.00018623	6.41486e-05	1	1	3	Q15020	Q15020 [774-783]	0	1179.55	High	Peak Found				No Quan Values	2.22	High	2.718e-05	8.244e-05
	FALSE	High	[R].EFESAIVEAAR.[L]			0.000134679	6.41486e-05	1	1	6	Q15020	Q15020 [233-243]	0	1221.61	High	Not Found				No Quan Values	2.57	High	2.345e-05	5.051e-05
	FALSE	High	[R].EFESAIVEAAR.[L]	1xLabel:13C(6) [R11]		0.00021775	6.41486e-05	1	1	4	Q15020	Q15020 [233-243]	0	1227.63	Peak Found	High				No Quan Values	2.71	High	3.011e-05	0.0001004
	FALSE	High	[K].LFISGLPFSCTK.[E]	1xCarbamidomethyl [C10]		0.000846868	0.000165827	1	1	1	Q15020	Q15020 [803-814]	0	1369.72	High	Not Found				No Quan Values	2.15	High	7.114e-05	0.0004521
	FALSE	High	[K].APGGPMLLPQTYGARGK.[G]	1xDimethyl [R/K]; 2xMethyl [R15; K17]	Q15020 1xDimethyl [R/K]; 2xMethyl [R906; K908]	0.00155934	0.000250282	1	1	3	Q15020	Q15020 [892-908]	1	1741.94	High	Not Found	0.01	200		Unique	3.52	High	9.394e-05	0.000872
	FALSE	High	[R].TQLSLLPR.[A]			0.00171718	0.000280803	1	1	9	Q15020	Q15020 [911-918]	0	927.562	High	Peak Found	0.999	100	100	Unique	2.27	High	0.0001893	0.001935
	FALSE	High	[R].TQLSLLPR.[A]	1xLabel:13C(6) [R8]		0.0019123	0.000290327	1	1	7	Q15020	Q15020 [911-918]	0	933.582	Peak Found	High				No Quan Values	2.31	High	0.0003485	0.004083
	FALSE	High	[R].ALSSVGLHMTK.[G]			0.00295083	0.0003525	1	1	2	Q15020	Q15020 [213-223]	0	1143.62	High	Peak Found	1.122	94.3	105.7	Unique	2.08	High	0.0001688	0.001675
	FALSE	High	[K].APGGPMLLPQTYGAR.[G]	1xOxidation [M6]; 1xMethyl [R15]	Q15020 1xMethyl [R906]	0.00301233	0.000360562	1	1	1	Q15020	Q15020 [892-906]	0	1558.8	High	Not Found				No Quan Values	2.39	High	0.0001744	0.00171
	FALSE	High	[K].EELEEICK.[A]	1xLabel:13C(6) [K8]; 1xCarbamidomethyl [C7]		0.0283202	0.00184152	1	1	1	Q15020	Q15020 [815-822]	0	1055.5	Peak Found	High	2.882	51.5	148.5	Unique	1.81	High	0.0008793	0.01133
	FALSE	High	[K].EELEEICK.[A]	1xCarbamidomethyl [C7]		0.0397618	0.0023942	1	1	1	Q15020	Q15020 [815-822]	0	1049.48	High	Peak Found				No Quan Values	1.88	High	0.001113	0.01508
	FALSE	High	[KR].ELEEIR.[SLANQKDT]			0.0425686	0.00251927	8	11	20	Q8IWJ2; Q15020; Q13188; P06727; O43290; Q14980; O75037; P68036	Q8IWJ2 [54-59]; Q15020 [441-446]; Q13188 [462-467]; P06727 [105-110]; O43290 [364-369]; Q14980 [277-282]; [1079-1084]; O75037 [484-489]; P68036 [10-15]	0	788.415	High	Peak Found	0.723	116	84	Not Unique	1.75	High	0.003088	0.05411
	FALSE	High	[R].TQLSLLPR.[A]	1xMethyl [R8]	Q15020 1xMethyl [R918]	0.061743	0.00354337	1	1	1	Q15020	Q15020 [911-918]	0	941.578	High	Not Found				No Quan Values	2.06	High	0.001524	0.02311
	FALSE	High	[R].GYCYVEFK.[E]	1xLabel:13C(6) [K8]; 1xCarbamidomethyl [C3]		0.0678661	0.00390369	1	1	1	Q15020	Q15020 [747-754]	0	1071.49	Not Found	Not Found				No Quan Values	1.13	High	0.001642	0.02544
	FALSE	High	[K].VAISNPPQR.[K]			0.0744855	0.00426338	1	1	1	Q15020	Q15020 [873-881]	0	981.548	High	Not Found				No Quan Values	1.73	High	0.001775	0.02785
	FALSE	High	[RK].ALEYLK.[QL]	1xLabel:13C(6) [K6]		0.0808131	0.00466668	2	2	2	Q15020; Q14008	Q15020 [452-457]; Q14008 [1264-1269]	0	742.444	Peak Found	High				No Quan Values	1.46	High	0.003013	0.05217
	FALSE	High	[KR].ELEELR.[SLANQKDT]	1xLabel:13C(6) [R6]		0.0911447	0.00517153	8	11	11	Q8IWJ2; Q15020; Q13188; P06727; O43290; Q14980; O75037; P68036	Q8IWJ2 [54-59]; Q15020 [441-446]; Q13188 [462-467]; P06727 [105-110]; O43290 [364-369]; Q14980 [277-282]; [1079-1084]; O75037 [484-489]; P68036 [10-15]	0	794.435	Peak Found	High				No Quan Values	1.67	High	0.002126	0.03445
	FALSE	High	[R].YSQYLDR.[Q]			0.0948261	0.0054381	1	1	2	Q15020	Q15020 [350-356]	0	944.447	High	Not Found				No Quan Values	1.03	High	0.003466	0.06338
	FALSE	High	[RK].ALEYLK.[QL]			0.115181	0.00646264	2	2	2	Q15020; Q14008	Q15020 [452-457]; Q14008 [1264-1269]	0	736.424	High	Peak Found	1.261	88.5	111.5	Not Unique	1.62	High	0.005436	0.1068
	FALSE	High	[R].GYCYVEFK.[E]	1xCarbamidomethyl [C3]		0.162857	0.00871745	1	1	1	Q15020	Q15020 [747-754]	0	1065.47	Not Found	Not Found				No Quan Values	1.6	High	0.003551	0.06514
FALSE	High	Master Protein	P98175	RNA-binding protein 10 OS=Homo sapiens GN=RBM10 PE=1 SV=3	0	123.784	20	15	111	13	1	930	103.5	5.97	High	High	Methyl [R902]	0.921	104.1	95.9	2.802	1	303.05	15
	Checked	Confidence	Annotated Sequence	Modifications	Modifications in Master Proteins	Qvality PEP	Qvality q-value	# Protein Groups	# Proteins	# PSMs	Master Protein Accessions	Positions in Master Proteins	# Missed Cleavages	Theo. MH+ [Da]	Found in Sample: [S9] F6: Light, Sample	Found in Sample: [S10] F6: Heavy, Sample	Abundance Ratio: (Heavy) / (Light)	Abundances (Scaled): F6: Light, Sample	Abundances (Scaled): F6: Heavy, Sample	Quan Info	XCorr Sequest HT	Confidence Sequest HT	Percolator q-Value Sequest HT	Percolator PEP Sequest HT
	FALSE	High	[R].TYVPALEQSADGHK.[E]			3.13657e-05	0	1	1	18	P98175	P98175 [614-627]	0	1515.74	High	Peak Found	0.92	104.2	95.8	Unique	4.34	High	0	4.267e-06
	FALSE	High	[R].TYVPALEQSADGHK.[E]	1xLabel:13C(6) [K14]		2.08829e-05	0	1	1	20	P98175	P98175 [614-627]	0	1521.76	Peak Found	High	1.05	97.6	102.4	Unique	4.04	High	0	6.431e-06
	FALSE	High	[R].TEQGEEEEEEEDEEEEEK.[A]	1xLabel:13C(6) [K18]		3.18796e-06	0	1	1	2	P98175	P98175 [109-126]	0	2231.84	Peak Found	High	0.902	105.2	94.8	Unique	4.73	High	0	4.706e-07
	FALSE	High	[R].TEQGEEEEEEEDEEEEEK.[A]			2.33875e-06	0	1	1	2	P98175	P98175 [109-126]	0	2225.82	High	Peak Found				No Quan Values	4.66	High	0	3.519e-07
	FALSE	High	[R].GSGLGARGSSYGVTSTESYK.[E]	1xMethyl [R7]	P98175 1xMethyl [R902]	1.43457e-06	0	1	1	16	P98175	P98175 [896-915]	1	1977.95	High	Peak Found	0.877	106.5	93.5	Unique	6.02	High	0	3.229e-07
	FALSE	High	[R].NLNPHSTMDSILGALAPYAVLSSSNVR.[V]			3.2701e-06	0	1	1	3	P98175	P98175 [306-332]	0	2827.44	High	Peak Found	1.049	97.6	102.4	Unique	5.59	High	0	4.827e-07
	FALSE	High	[R].NLNPHSTMDSILGALAPYAVLSSSNVR.[V]	1xLabel:13C(6) [R27]		8.17091e-06	0	1	1	3	P98175	P98175 [306-332]	0	2833.46	Peak Found	High				No Quan Values	5.63	High	0	1.147e-06
	FALSE	High	[K].YGGISTASVDFEQPTR.[D]			7.50558e-05	0	1	1	4	P98175	P98175 [838-853]	0	1727.82	High	Peak Found	0.538	130	70	Unique	3.47	High	0	1.195e-05
	FALSE	High	[R].ESATADAGYAILEK.[K]	1xLabel:13C(6) [K14]		8.0564e-05	3.62253e-05	1	1	2	P98175	P98175 [686-699]	0	1444.73	Peak Found	High				No Quan Values	3.33	High	1.096e-05	1.934e-05
	FALSE	High	[R].GSSYGVTSTESYK.[E]	1xLabel:13C(6) [K13]		0.00011464	5.32874e-05	1	1	1	P98175	P98175 [903-915]	0	1371.64	Peak Found	High	0.982	100.9	99.1	Unique	2.44	High	1.096e-05	3.656e-05
	FALSE	High	[R].GSSYGVTSTESYK.[E]			9.82758e-05	5.32874e-05	1	1	3	P98175	P98175 [903-915]	0	1365.62	High	Peak Found	0.392	143.6	56.4	Unique	2.82	High	1.096e-05	2.32e-05
	FALSE	High	[R].MLPQAATEDDIR.[G]	1xLabel:13C(6) [R12]		0.000164379	6.41486e-05	1	1	2	P98175	P98175 [135-146]	0	1365.68	Not Found	High	100		200	Unique	2.27	High	2.345e-05	6.91e-05
	FALSE	High	[R].LDQQTLPLGGR.[E]	1xLabel:13C(6) [R11]		0.000167004	6.41486e-05	1	1	4	P98175	P98175 [253-263]	0	1203.68	Peak Found	High	1.282	87.6	112.4	Unique	2.9	High	2.345e-05	7.074e-05
	FALSE	High	[R].LDQQTLPLGGR.[E]			0.000195433	6.41486e-05	1	1	4	P98175	P98175 [253-263]	0	1197.66	High	Peak Found				No Quan Values	2.78	High	3.011e-05	8.757e-05
	FALSE	High	[R].MLPQAATEDDIR.[G]			0.000237665	7.49149e-05	1	1	1	P98175	P98175 [135-146]	0	1359.66	High	Not Found				No Quan Values	1.97	High	3.3e-05	0.0001122
	FALSE	High	[R].ESATADAGYAILEK.[K]			0.000403675	7.49149e-05	1	1	2	P98175	P98175 [686-699]	0	1438.71	High	Peak Found	1.35	85.1	114.9	Unique	2.85	High	4.612e-05	0.0002992
	FALSE	High	[K].TINVEFAK.[G]	1xLabel:13C(6) [K8]		0.00134832	0.000206844	1	1	7	P98175	P98175 [376-383]	0	927.524	Peak Found	High	1.111	94.7	105.3	Unique	1.86	High	0.0002195	0.002548
	FALSE	High	[K].YGIPEPPEPK.[R]			0.00196534	0.000290327	2	2	1	P52756; P98175	P52756 [712-721]; P98175 [825-834]	0	1126.58	Not Found	Not Found				No Quan Values	2.2	High	0.0001166	0.001117
	FALSE	High	[R].DGLGSDNIGSR.[M]			0.00232586	0.000312798	1	1	2	P98175	P98175 [854-864]	0	1090.51	High	Not Found				No Quan Values	1.79	High	0.0001323	0.001322
	FALSE	High	[R].MLQAMGWK.[E]			0.00331054	0.000360562	1	1	1	P98175	P98175 [865-872]	0	964.474	Not Found	Not Found				No Quan Values	1.76	High	0.0001848	0.001857
	FALSE	High	[K].NSFQPISSLR.[D]			0.00402685	0.000383389	1	1	1	P98175	P98175 [671-680]	0	1148.61	Not Found	Not Found				No Quan Values	2.57	High	0.0002079	0.002231
	FALSE	High	[K].TINVEFAK.[G]			0.00541614	0.00051743	1	1	3	P98175	P98175 [376-383]	0	921.504	High	Peak Found				No Quan Values	1.99	High	0.0002625	0.002894
	FALSE	High	[R].DGLGSDNIGSR.[M]	1xLabel:13C(6) [R11]		0.00702146	0.000617669	1	1	2	P98175	P98175 [854-864]	0	1096.53	Peak Found	High				No Quan Values	1.5	High	0.000316	0.003596
	FALSE	High	[R].MLQAMGWK.[E]	1xLabel:13C(6) [K8]		0.00781983	0.000666652	1	1	1	P98175	P98175 [865-872]	0	970.494	Not Found	Not Found				No Quan Values	0.77	High	0.0003409	0.003931
	FALSE	High	[K].LACLLCR.[R]	2xCarbamidomethyl [C3; C6]		0.0136627	0.00104625	2	2	4	P98175; P78332	P98175 [759-765]; P78332 [955-961]	0	905.47	High	Peak Found	1.041	98	102	Not Unique	2.14	High	0.0005042	0.006256
	FALSE	High	[K].LACLLCR.[R]	1xLabel:13C(6) [R7]; 2xCarbamidomethyl [C3; C6]		0.0178774	0.00133194	2	2	2	P98175; P78332	P98175 [759-765]; P78332 [955-961]	0	911.49	Peak Found	High				No Quan Values	2.05	High	0.0006573	0.007746
FALSE	High	Master Protein	Q9NPD8	Ubiquitin-conjugating enzyme E2 T OS=Homo sapiens GN=UBE2T PE=1 SV=1	0.001	7.75	14.7208	2	4	2	1	197	22.5	7.99	High	High	Methyl [R9]; Trimethyl [K28]				0.874	0	7.85	2
	Checked	Confidence	Annotated Sequence	Modifications	Modifications in Master Proteins	Qvality PEP	Qvality q-value	# Protein Groups	# Proteins	# PSMs	Master Protein Accessions	Positions in Master Proteins	# Missed Cleavages	Theo. MH+ [Da]	Found in Sample: [S9] F6: Light, Sample	Found in Sample: [S10] F6: Heavy, Sample	Abundance Ratio: (Heavy) / (Light)	Abundances (Scaled): F6: Light, Sample	Abundances (Scaled): F6: Heavy, Sample	Quan Info	XCorr Sequest HT	Confidence Sequest HT	Percolator q-Value Sequest HT	Percolator PEP Sequest HT
	FALSE	High	[K].ASQLVGIEK.[K]			0.000958339	0.000165827	1	1	1	Q9NPD8	Q9NPD8 [183-191]	0	944.541	High	Peak Found				No Quan Values	2.63	High	7.637e-05	0.0005169
	FALSE	High	[K].ASQLVGIEK.[K]	1xLabel:13C(6) [K9]		0.00114246	0.000179139	1	1	1	Q9NPD8	Q9NPD8 [183-191]	0	950.561	Not Found	High				No Quan Values	1.02	High	7.818e-05	0.0006274
	FALSE	High	[K].RELHMLATEPPPGITCWQDK.[D]	1xOxidation [M5]; 1xMethyl [R1]; 1xTrimethyl [K20]; 1xCarbamidomethyl [C16]	Q9NPD8 1xMethyl [R9]; 1xTrimethyl [K28]	0.139166	0.00759979	1	1	2	Q9NPD8	Q9NPD8 [9-28]	1	2451.22	High	Not Found				No Quan Values	2.72	High	0.003132	0.05487
FALSE	High	Master Protein	Q86WJ1	Chromodomain-helicase-DNA-binding protein 1-like OS=Homo sapiens GN=CHD1L PE=1 SV=2	0	36.623	6.68896	5	44	5	1	897	100.9	6.9	High	High	Methyl [R9]	1.048	97.7	102.3	0.429	0	134.67	5
	Checked	Confidence	Annotated Sequence	Modifications	Modifications in Master Proteins	Qvality PEP	Qvality q-value	# Protein Groups	# Proteins	# PSMs	Master Protein Accessions	Positions in Master Proteins	# Missed Cleavages	Theo. MH+ [Da]	Found in Sample: [S9] F6: Light, Sample	Found in Sample: [S10] F6: Heavy, Sample	Abundance Ratio: (Heavy) / (Light)	Abundances (Scaled): F6: Light, Sample	Abundances (Scaled): F6: Heavy, Sample	Quan Info	XCorr Sequest HT	Confidence Sequest HT	Percolator q-Value Sequest HT	Percolator PEP Sequest HT
	FALSE	High	[R].AGATSRGGQAPGFLLR.[L]	1xMethyl [R6]	Q86WJ1 1xMethyl [R9]	8.5917e-06	0	1	1	29	Q86WJ1	Q86WJ1 [4-19]	1	1572.86	High	Peak Found	1.05	97.6	102.4	Unique	5.4	High	0	1.484e-06
	FALSE	High	[R].FAPGLSCVTYAGDK.[E]	1xLabel:13C(6) [K14]; 1xCarbamidomethyl [C7]		8.73261e-05	3.62253e-05	1	1	1	Q86WJ1	Q86WJ1 [117-130]	0	1491.72	Not Found	High				No Quan Values	2.9	High	7.739e-06	1.597e-05
	FALSE	High	[R].FAPGLSCVTYAGDK.[E]	1xCarbamidomethyl [C7]		0.000107245	5.32874e-05	1	1	3	Q86WJ1	Q86WJ1 [117-130]	0	1485.7	High	Peak Found				No Quan Values	2.54	High	1.096e-05	3.079e-05
	FALSE	High	[R].GIPTYIYYFPR.[S]	1xLabel:13C(6) [R11]		0.000169723	6.41486e-05	1	1	4	Q86WJ1	Q86WJ1 [867-877]	0	1395.74	Peak Found	High	1.005	99.7	100.3	Unique	3.07	High	3.57e-05	0.0001546
	FALSE	High	[R].GIPTYIYYFPR.[S]			0.000204775	6.41486e-05	1	1	4	Q86WJ1	Q86WJ1 [867-877]	0	1389.72	High	Peak Found				No Quan Values	2.85	High	3.57e-05	0.0001309
	FALSE	High	[K].SFEQLVNLQK.[T]			0.000458401	0.000107323	1	1	1	Q86WJ1	Q86WJ1 [591-600]	0	1205.65	High	Peak Found				No Quan Values	1.43	High	4.312e-05	0.0002326
	FALSE	High	[K].SFEQLVNLQK.[T]	1xLabel:13C(6) [K10]		0.000950865	0.000165827	1	1	1	Q86WJ1	Q86WJ1 [591-600]	0	1211.67	Not Found	High				No Quan Values	2.52	High	7.637e-05	0.000512
	FALSE	High	[K].LQNILSQLR.[K]			0.152705	0.00825516	1	1	1	Q86WJ1	Q86WJ1 [311-319]	0	1084.65	High	Peak Found	0.758	113.7	86.3	Unique	1.85	High	0.003392	0.06116
FALSE	High	Master Protein	Q8ND04	Protein SMG8 OS=Homo sapiens GN=SMG8 PE=1 SV=1	0	14.81	4.43996	3	7	3	1	991	109.6	7.68	High	Peak Found	Methyl [R898; K901]	1.377	84.1	115.9	0.12	0	16.22	3
	Checked	Confidence	Annotated Sequence	Modifications	Modifications in Master Proteins	Qvality PEP	Qvality q-value	# Protein Groups	# Proteins	# PSMs	Master Protein Accessions	Positions in Master Proteins	# Missed Cleavages	Theo. MH+ [Da]	Found in Sample: [S9] F6: Light, Sample	Found in Sample: [S10] F6: Heavy, Sample	Abundance Ratio: (Heavy) / (Light)	Abundances (Scaled): F6: Light, Sample	Abundances (Scaled): F6: Heavy, Sample	Quan Info	XCorr Sequest HT	Confidence Sequest HT	Percolator q-Value Sequest HT	Percolator PEP Sequest HT
	FALSE	High	[R].TEAGAVGEAGGAEDPGAAAGGSVR.[G]			2.69043e-06	0	1	1	1	Q8ND04	Q8ND04 [94-117]	0	2056.95	High	Not Found				No Quan Values	3.07	High	0	4.006e-07
	FALSE	High	[K].ALNSDMPLYILSSSQGRGLK.[P]	1xMethyl [K/R]	Q8ND04 1xMethyl [R/K]	5.05715e-05	0	1	1	5	Q8ND04	Q8ND04 [882-901]	1	2164.14	High	Peak Found	1.377	84.1	115.9	Unique	4.73	High	7.739e-06	1.491e-05
	FALSE	High	[K].ALNSDMPLYILSSSQGR.[G]	1xMethyl [R17]	Q8ND04 1xMethyl [R898]	0.000996804	0.000165827	1	1	1	Q8ND04	Q8ND04 [882-898]	0	1865.94	Not Found	Not Found				No Quan Values	1.59	High	7.818e-05	0.0005408
FALSE	Medium	Master Protein	Q5TGY3	AT-hook DNA-binding motif-containing protein 1 OS=Homo sapiens GN=AHDC1 PE=1 SV=1	0.013	3.607	0.686213	1	5	1	1	1603	168.2	9.04	High	Peak Found	Methyl [R891; K894]	1.056	97.3	102.7	0.057	0	10.66	1
	Checked	Confidence	Annotated Sequence	Modifications	Modifications in Master Proteins	Qvality PEP	Qvality q-value	# Protein Groups	# Proteins	# PSMs	Master Protein Accessions	Positions in Master Proteins	# Missed Cleavages	Theo. MH+ [Da]	Found in Sample: [S9] F6: Light, Sample	Found in Sample: [S10] F6: Heavy, Sample	Abundance Ratio: (Heavy) / (Light)	Abundances (Scaled): F6: Light, Sample	Abundances (Scaled): F6: Heavy, Sample	Quan Info	XCorr Sequest HT	Confidence Sequest HT	Percolator q-Value Sequest HT	Percolator PEP Sequest HT
	FALSE	High	[R].GLATFPSRGAK.[A]	1xMethyl [R/K]	Q5TGY3 1xMethyl [R/K]	0.0397618	0.0023942	1	1	5	Q5TGY3	Q5TGY3 [884-894]	1	1118.63	High	Peak Found	1.056	97.3	102.7	Unique	2.81	High	0.001174	0.01634
FALSE	Medium	Master Protein	P57073	Transcription factor SOX-8 OS=Homo sapiens GN=SOX8 PE=2 SV=1	0.028	2.811	4.4843	1	1	1	1	446	47.3	6.99	High	Peak Found	Methyl [R89]	0.551	128.9	71.1	0.122	0	2.93	1
	Checked	Confidence	Annotated Sequence	Modifications	Modifications in Master Proteins	Qvality PEP	Qvality q-value	# Protein Groups	# Proteins	# PSMs	Master Protein Accessions	Positions in Master Proteins	# Missed Cleavages	Theo. MH+ [Da]	Found in Sample: [S9] F6: Light, Sample	Found in Sample: [S10] F6: Heavy, Sample	Abundance Ratio: (Heavy) / (Light)	Abundances (Scaled): F6: Light, Sample	Abundances (Scaled): F6: Heavy, Sample	Quan Info	XCorr Sequest HT	Confidence Sequest HT	Percolator q-Value Sequest HT	Percolator PEP Sequest HT
	FALSE	High	[K].GYDWSLVPMPVRGGGGGALK.[A]	1xMethyl [R12]	P57073 1xMethyl [R89]	0.00272062	0.000325735	1	1	1	P57073	P57073 [78-97]	1	2031.05	High	Peak Found	0.551	128.9	71.1	Unique	2.93	High	0.0001402	0.001544
FALSE	High	Master Protein	Q7L014	Probable ATP-dependent RNA helicase DDX46 OS=Homo sapiens GN=DDX46 PE=1 SV=2	0	209.969	35.8875	31	161	31	1	1031	117.3	9.29	High	High	Methyl [R882]	0.947	102.7	97.3	6.644	0	363.21	31
	Checked	Confidence	Annotated Sequence	Modifications	Modifications in Master Proteins	Qvality PEP	Qvality q-value	# Protein Groups	# Proteins	# PSMs	Master Protein Accessions	Positions in Master Proteins	# Missed Cleavages	Theo. MH+ [Da]	Found in Sample: [S9] F6: Light, Sample	Found in Sample: [S10] F6: Heavy, Sample	Abundance Ratio: (Heavy) / (Light)	Abundances (Scaled): F6: Light, Sample	Abundances (Scaled): F6: Heavy, Sample	Quan Info	XCorr Sequest HT	Confidence Sequest HT	Percolator q-Value Sequest HT	Percolator PEP Sequest HT
	FALSE	High	[K].AALGLQDSDDEDAAVDIDEQIESMFNSK.[K]	1xLabel:13C(6) [K28]		2.13013e-06	0	1	1	1	Q7L014	Q7L014 [797-824]	0	3032.36	Not Found	High	100		200	Unique	7.07	High	0	3.213e-07
	FALSE	High	[K].NLGIESQDVMQQATNAILRGGTILAPTVSAK.[T]	1xMethyl [R19]	Q7L014 1xMethyl [R882]	2.99284e-07	0	1	1	2	Q7L014	Q7L014 [864-894]	1	3210.72	High	Peak Found	0.755	113.9	86.1	Unique	5.26	High	0	5.102e-08
	FALSE	High	[K].DMAAPGTSSVPAPTAGNAEK.[L]			4.20834e-07	0	1	1	6	Q7L014	Q7L014 [829-848]	0	1871.88	High	Peak Found	0.01	200		Unique	4.43	High	0	4.833e-07
	FALSE	High	[K].DMAAPGTSSVPAPTAGNAEK.[L]	1xLabel:13C(6) [K20]		2.4093e-06	0	1	1	4	Q7L014	Q7L014 [829-848]	0	1877.9	Peak Found	High	0.908	104.8	95.2	Unique	3.8	High	0	3.904e-07
	FALSE	High	[K].DMAAPGTSSVPAPTAGNAEK.[L]	1xOxidation [M2]		6.0383e-05	0	1	1	1	Q7L014	Q7L014 [829-848]	0	1887.88	High	Not Found				No Quan Values	2.95	High	0	8.842e-06
	FALSE	High	[K].EGNEMEGEELDPLDAYMEEVK.[E]			4.99386e-06	0	1	1	2	Q7L014	Q7L014 [216-236]	0	2427.02	High	Peak Found	0.947	102.7	97.3	Unique	4.33	High	0	7.17e-07
	FALSE	High	[K].EGNEMEGEELDPLDAYMEEVK.[E]	1xLabel:13C(6) [K21]		7.29635e-06	0	1	1	1	Q7L014	Q7L014 [216-236]	0	2433.04	Peak Found	High				No Quan Values	4.01	High	0	1.029e-06
	FALSE	High	[R].SLEEGEGPIAVIMTPTR.[E]	1xLabel:13C(6) [R17]		2.44019e-06	0	1	1	5	Q7L014	Q7L014 [439-455]	0	1805.94	Not Found	High	100		200	Unique	5	High	0	5.568e-07
	FALSE	High	[R].SLEEGEGPIAVIMTPTR.[E]			8.17091e-06	0	1	1	4	Q7L014	Q7L014 [439-455]	0	1799.92	High	Not Found				No Quan Values	4.97	High	0	1.144e-06
	FALSE	High	[K].PTPIQTQAIPAIMSGR.[D]	1xLabel:13C(6) [R16]		7.11486e-05	0	1	1	4	Q7L014	Q7L014 [395-410]	0	1686.93	Peak Found	High				No Quan Values	2.96	High	0	1.105e-05
	FALSE	High	[K].PTPIQTQAIPAIMSGR.[D]			1.63186e-05	0	1	1	8	Q7L014	Q7L014 [395-410]	0	1680.91	High	Peak Found	0.774	112.7	87.3	Unique	3.97	High	7.739e-06	1.346e-05
	FALSE	High	[K].NLGIESQDVMQQATNAILR.[G]			2.2616e-05	0	1	1	2	Q7L014	Q7L014 [864-882]	0	2101.07	High	Peak Found	0.639	122	78	Unique	3.04	High	0	3.068e-06
	FALSE	High	[K].NLGIESQDVMQQATNAILR.[G]	1xLabel:13C(6) [R19]		2.67834e-05	0	1	1	1	Q7L014	Q7L014 [864-882]	0	2107.09	Peak Found	High				No Quan Values	2.7	High	0	3.634e-06
	FALSE	High	[K].FDETEQALANER.[K]	1xLabel:13C(6) [R12]		7.22269e-05	0	1	1	4	Q7L014	Q7L014 [780-791]	0	1428.67	Peak Found	High	0.857	107.7	92.3	Unique	3.36	High	7.739e-06	1.714e-05
	FALSE	High	[K].FDETEQALANER.[K]			6.49461e-05	0	1	1	4	Q7L014	Q7L014 [780-791]	0	1422.65	High	Peak Found				No Quan Values	4.26	High	7.739e-06	1.398e-05
	FALSE	High	[R].VVCVYGGTGISEQIAELK.[R]	1xCarbamidomethyl [C3]		4.32506e-06	0	1	1	4	Q7L014	Q7L014 [476-493]	0	1922.99	High	Peak Found				No Quan Values	4	High	0	6.265e-07
	FALSE	High	[R].VVCVYGGTGISEQIAELK.[R]	1xLabel:13C(6) [K18]; 1xCarbamidomethyl [C3]		2.1392e-06	0	1	1	4	Q7L014	Q7L014 [476-493]	0	1929.01	Peak Found	High	0.919	104.2	95.8	Unique	4.27	High	0	3.237e-07
	FALSE	High	[R].QTVMFSATFPR.[A]	1xLabel:13C(6) [R11]		0.000118434	5.32874e-05	1	1	1	Q7L014	Q7L014 [555-565]	0	1290.66	Not Found	Not Found				No Quan Values	2.85	High	1.096e-05	3.93e-05
	FALSE	High	[R].MFDMGFEPQVMR.[I]			9.60861e-05	5.32874e-05	1	1	5	Q7L014	Q7L014 [534-545]	0	1487.65	High	Peak Found	0.903	105.1	94.9	Unique	2.68	High	2.345e-05	6.491e-05
	FALSE	High	[R].MFDMGFEPQVMR.[I]	1xLabel:13C(6) [R12]		0.000101109	5.32874e-05	1	1	4	Q7L014	Q7L014 [534-545]	0	1493.67	Peak Found	High				No Quan Values	3.32	High	1.096e-05	2.56e-05
	FALSE	High	[K].ALELSGTAVPPDLEK.[L]	1xLabel:13C(6) [K15]		0.000180995	6.41486e-05	1	1	2	Q7L014	Q7L014 [737-751]	0	1545.85	Not Found	High				No Quan Values	2.97	High	2.718e-05	7.922e-05
	FALSE	High	[K].MSQEEVNVFR.[L]	1xLabel:13C(6) [R10]		0.000139331	6.41486e-05	1	1	5	Q7L014	Q7L014 [345-354]	0	1244.6	Peak Found	High	1.148	93.1	106.9	Unique	3.54	High	3.57e-05	0.0001363
	FALSE	High	[K].MSQEEVNVFR.[L]			0.000142181	6.41486e-05	1	1	5	Q7L014	Q7L014 [345-354]	0	1238.58	High	Peak Found	0.853	107.9	92.1	Unique	3.49	High	2.345e-05	7.21e-05
	FALSE	High	[K].GYAYTFITEDQAR.[Y]	1xLabel:13C(6) [R13]		0.000287552	7.49149e-05	1	1	2	Q7L014	Q7L014 [717-729]	0	1540.74	Not Found	Not Found				No Quan Values	3.68	High	3.57e-05	0.00014
	FALSE	High	[R].VTYVVLDEADR.[M]			0.000308307	7.49149e-05	1	1	1	Q7L014	Q7L014 [523-533]	0	1279.65	High	Not Found	0.01	200		Unique	2.94	High	3.57e-05	0.0001513
	FALSE	High	[R].ISEYSEAAITIR.[G]			0.000308307	7.49149e-05	1	1	1	Q7L014	Q7L014 [958-969]	0	1352.71	High	Not Found				No Quan Values	2.59	High	3.57e-05	0.0001515
	FALSE	High	[K].SWVQCGISMK.[I]	1xCarbamidomethyl [C5]		0.000281627	7.49149e-05	1	1	10	Q7L014	Q7L014 [373-382]	0	1195.56	High	Peak Found	0.26	158.7	41.3	Unique	2.6	High	3.752e-05	0.0001625
	FALSE	High	[K].SWVQCGISMK.[I]	1xLabel:13C(6) [K10]; 1xCarbamidomethyl [C5]		0.000227303	7.49149e-05	1	1	9	Q7L014	Q7L014 [373-382]	0	1201.58	Peak Found	High	0.681	119	81	Unique	2.58	High	0.0002195	0.002573
	FALSE	High	[K].ALELSGTAVPPDLEK.[L]			0.000575907	0.000107323	1	1	1	Q7L014	Q7L014 [737-751]	0	1539.83	High	Peak Found				No Quan Values	2.33	High	4.612e-05	0.0002987
	FALSE	High	[K].TIAEQLAEK.[I]	1xLabel:13C(6) [K9]		0.000506025	0.000107323	1	1	4	Q7L014	Q7L014 [895-903]	0	1008.57	Peak Found	High	0.974	101.3	98.7	Unique	2.04	High	0.0002079	0.002231
	FALSE	High	[R].LEMEGITVK.[G]	1xLabel:13C(6) [K9]		0.000668047	0.000157059	1	1	4	Q7L014	Q7L014 [355-363]	0	1025.56	Not Found	High	100		200	Unique	2.09	High	0.0001323	0.001293
	FALSE	High	[K].TIAEQLAEK.[I]			0.000745366	0.000165827	1	1	7	Q7L014	Q7L014 [895-903]	0	1002.55	High	Peak Found	0.909	104.7	95.3	Unique	2.12	High	9.161e-05	0.0008398
	FALSE	High	[R].LEMEGITVK.[G]			0.00170206	0.000265451	1	1	3	Q7L014	Q7L014 [355-363]	0	1019.54	High	Peak Found				No Quan Values	2.64	High	0.0001143	0.001024
	FALSE	High	[R].GGTILAPTVSAK.[T]			0.00244076	0.000312798	1	1	2	Q7L014	Q7L014 [883-894]	0	1114.65	High	Peak Found	1.341	85.4	114.6	Unique	2.63	High	0.0006827	0.008226
	FALSE	High	[K].MSQEEVNVFR.[L]	1xOxidation [M1]		0.00226024	0.000312798	1	1	1	Q7L014	Q7L014 [345-354]	0	1254.58	Not Found	Not Found				No Quan Values	0.87	High	0.0001323	0.001287
	FALSE	High	[K].LLVATSVAAR.[G]	1xLabel:13C(6) [R10]		0.00345514	0.000360562	1	1	1	Q7L014	Q7L014 [672-681]	0	1006.64	Not Found	Not Found				No Quan Values	1.48	High	0.0001893	0.001945
	FALSE	High	[K].LNYVPLEK.[Q]			0.0030755	0.000360562	1	1	5	Q7L014	Q7L014 [908-915]	0	975.551	High	Not Found				No Quan Values	2.37	High	0.0001767	0.001759
	FALSE	High	[K].LLVATSVAAR.[G]			0.00368712	0.000373537	1	1	1	Q7L014	Q7L014 [672-681]	0	1000.61	High	Peak Found	0.938	103.2	96.8	Unique	2.28	High	0.0001919	0.002049
	FALSE	High	[R].ELALQITK.[E]			0.00445487	0.000397259	1	1	4	Q7L014	Q7L014 [456-463]	0	915.551	High	Peak Found	0.828	109.4	90.6	Unique	2.05	High	0.0004529	0.005526
	FALSE	High	[R].GAEIIVCTPGR.[M]	1xLabel:13C(6) [R11]; 1xCarbamidomethyl [C7]		0.00554396	0.000544688	1	1	1	Q7L014	Q7L014 [495-505]	0	1178.63	Peak Found	High	0.955	102.3	97.7	Unique	2.41	High	0.0002706	0.002944
	FALSE	High	[R].ELALQITK.[E]	1xLabel:13C(6) [K8]		0.00892728	0.000701358	1	1	3	Q7L014	Q7L014 [456-463]	0	921.571	Peak Found	High				No Quan Values	1.61	High	0.0003602	0.004408
	FALSE	High	[K].PIEVQVGGR.[S]	1xLabel:13C(6) [R9]		0.00850669	0.000701358	1	1	1	Q7L014	Q7L014 [578-586]	0	960.557	Peak Found	High				No Quan Values	2.29	High	0.0003582	0.004241
	FALSE	High	[K].PIEVQVGGR.[S]			0.00959922	0.000725324	1	1	1	Q7L014	Q7L014 [578-586]	0	954.537	High	Peak Found	1.3	86.9	113.1	Unique	2.14	High	0.000383	0.004688
	FALSE	High	[K].IEYEPFR.[K]			0.0100762	0.000747119	1	1	3	Q7L014	Q7L014 [326-332]	0	953.473	High	Not Found				No Quan Values	1.92	High	0.000479	0.006009
	FALSE	High	[K].NFYVEVPELAK.[M]			0.0113784	0.000901591	1	1	3	Q7L014	Q7L014 [334-344]	0	1308.68	High	Peak Found	0.78	112.4	87.6	Unique	1.8	High	0.0004353	0.005363
	FALSE	High	[K].IEYEPFR.[K]	1xLabel:13C(6) [R7]		0.0254249	0.00175242	1	1	2	Q7L014	Q7L014 [326-332]	0	959.493	Peak Found	High				No Quan Values	2.11	High	0.0008443	0.01035
	FALSE	High	[K].LNYVPLEK.[Q]	1xLabel:13C(6) [K8]		0.0257326	0.00175242	1	1	2	Q7L014	Q7L014 [908-915]	0	981.571	Peak Found	High				No Quan Values	1.46	High	0.0008466	0.01039
	FALSE	High	[R].GGTILAPTVSAK.[T]	1xLabel:13C(6) [K12]		0.0554836	0.00314365	1	1	4	Q7L014	Q7L014 [883-894]	0	1120.67	Peak Found	High	0.805	110.8	89.2	Unique	2.28	High	0.001393	0.02069
	FALSE	High	[K].LLEPVDHGK.[I]	1xLabel:13C(6) [K9]		0.0867128	0.00498636	1	1	1	Q7L014	Q7L014 [317-325]	0	1013.57	Not Found	Not Found				No Quan Values	1.03	High	0.00206	0.03274
	FALSE	High	[R].GAEIIVCTPGR.[M]	1xCarbamidomethyl [C7]		0.106634	0.00602852	1	1	1	Q7L014	Q7L014 [495-505]	0	1172.61	High	Peak Found				No Quan Values	1.97	High	0.002472	0.04083
	FALSE	High	[K].LWSDFK.[D]			0.115181	0.00646264	1	1	2	Q7L014	Q7L014 [752-757]	0	795.404	High	Peak Found	0.724	116	84	Unique	1.45	High	0.002667	0.04479
	FALSE	High	[R].DLIGIAK.[T]	1xLabel:13C(6) [K7]		0.124308	0.00695017	1	1	1	Q7L014	Q7L014 [411-417]	0	735.471	Not Found	High				No Quan Values	1.57	High	0.002854	0.04859
	FALSE	High	[K].AMENIGELK.[K]	1xLabel:13C(6) [K9]		0.135314	0.00745245	1	1	1	Q7L014	Q7L014 [178-186]	0	1010.53	Not Found	Not Found				No Quan Values	1.65	High	0.00304	0.05304
FALSE	High	Master Protein	O95486	Protein transport protein Sec24A OS=Homo sapiens GN=SEC24A PE=1 SV=2	0	77.182	13.2662	9	65	8	1	1093	119.7	7.66	High	High	Methyl [R88; R107]; Dimethyl [R222; R232]	1.407	83.1	116.9	1.19	2	205.26	9
	Checked	Confidence	Annotated Sequence	Modifications	Modifications in Master Proteins	Qvality PEP	Qvality q-value	# Protein Groups	# Proteins	# PSMs	Master Protein Accessions	Positions in Master Proteins	# Missed Cleavages	Theo. MH+ [Da]	Found in Sample: [S9] F6: Light, Sample	Found in Sample: [S10] F6: Heavy, Sample	Abundance Ratio: (Heavy) / (Light)	Abundances (Scaled): F6: Light, Sample	Abundances (Scaled): F6: Heavy, Sample	Quan Info	XCorr Sequest HT	Confidence Sequest HT	Percolator q-Value Sequest HT	Percolator PEP Sequest HT
	FALSE	High	[K].TLNPVSGQSNYGGSQGSGQTLNRPPVASNPVTPSLHSGPAPR.[M]	2xLabel:13C(6) [R23; R42]		3.07612e-08	0	1	1	1	O95486	O95486 [66-107]	1	4196.13	Not Found	High	100		200	Unique	8.45	High	0	6.045e-09
	FALSE	High	[K].TLNPVSGQSNYGGSQGSGQTLNRPPVASNPVTPSLHSGPAPR.[M]	1xMethyl [R42]	O95486 1xMethyl [R107]	3.63218e-08	0	1	1	1	O95486	O95486 [66-107]	1	4198.1	High	Not Found	0.01	200		Unique	8.84	High	0	7.039e-09
	FALSE	High	[K].TLNPVSGQSNYGGSQGSGQTLNRPPVASNPVTPSLHSGPAPR.[M]	2xMethyl [R23; R42]	O95486 2xMethyl [R88; R107]	9.61598e-07	0	1	1	1	O95486	O95486 [66-107]	1	4212.12	Not Found	Not Found				No Quan Values	5.73	High	0	1.523e-07
	FALSE	High	[R].TYINPFVSFIDQR.[R]			6.64125e-05	0	2	2	36	O95486; O95487	O95486 [436-448]; O95487 [610-622]	0	1599.82	High	Peak Found	1.063	97	103	Not Unique	3.71	High	1.096e-05	2.188e-05
	FALSE	High	[R].TYINPFVSFLDQR.[R]	1xLabel:13C(6) [R13]		7.02446e-05	0	2	2	28	O95486; O95487	O95486 [436-448]; O95487 [610-622]	0	1605.84	Peak Found	High	1.171	92.1	107.9	Not Unique	3.41	High	7.739e-06	1.375e-05
	FALSE	High	[R].VDNLSDEGALNISDR.[T]			3.71272e-05	0	1	1	1	O95486	O95486 [949-963]	0	1617.77	High	Peak Found	1.022	98.9	101.1	Unique	2.99	High	0	5.082e-06
	FALSE	High	[R].VDNLSDEGALNISDR.[T]	1xLabel:13C(6) [R15]		1.9427e-05	0	1	1	1	O95486	O95486 [949-963]	0	1623.79	Peak Found	High				No Quan Values	2.9	High	0	2.635e-06
	FALSE	High	[K].SGPSVPPLVNPPLPTTFQPGAPHGPPPAGGPPPVR.[A]	1xLabel:13C(6) [R35]		9.15567e-08	0	1	1	11	O95486	O95486 [188-222]	0	3392.82	Not Found	High	100		200	Unique	6.24	High	0	2.173e-08
	FALSE	High	[K].SGPSVPPLVNPPLPTTFQPGAPHGPPPAGGPPPVRALTPLTSSYR.[D]	1xDimethyl [R]	O95486 1xDimethyl [R]	0.000125486	6.41486e-05	1	1	9	O95486	O95486 [188-232]	1	4504.41	High	Not Found	0.01	200		Unique	4.33	High	1.573e-05	4.437e-05
	FALSE	High	[R].ALTPLTSSYR.[D]	1xLabel:13C(6) [R10]		0.00209646	0.000312798	1	1	1	O95486	O95486 [223-232]	0	1114.62	Not Found	High	100		200	Unique	1.66	High	0.0001252	0.001185
	FALSE	High	[R].VVNLLQER.[N]			0.00430649	0.000383389	1	1	1	O95486	O95486 [350-357]	0	970.568	High	Peak Found	0.922	104.1	95.9	Unique	1.7	High	0.0002097	0.002361
	FALSE	High	[K].TLPQMFTK.[T]			0.0120931	0.000949492	1	1	4	O95486	O95486 [601-608]	0	965.512	High	Not Found				No Quan Values	1.46	High	0.002867	0.0489
	FALSE	High	[R].TIPQPPILQLSVEK.[L]			0.0266764	0.00178571	1	1	1	O95486	O95486 [964-977]	0	1562.92	High	Peak Found	0.82	109.9	90.1	Unique	1.63	High	0.0008597	0.01071
	FALSE	High	[R].TIPQPPILQLSVEK.[L]	1xLabel:13C(6) [K14]		0.175188	0.00929685	1	1	1	O95486	O95486 [964-977]	0	1568.94	Peak Found	High				No Quan Values	1	High	0.003847	0.07113
FALSE	High	Master Protein	O00571	ATP-dependent RNA helicase DDX3X OS=Homo sapiens GN=DDX3X PE=1 SV=3	0	242.3	43.9577	29	359	28	1	662	73.2	7.18	High	High	Methyl [R88; K342; R600; R617; R622]	0.912	104.6	95.4	31.481	0	767.43	29
	Checked	Confidence	Annotated Sequence	Modifications	Modifications in Master Proteins	Qvality PEP	Qvality q-value	# Protein Groups	# Proteins	# PSMs	Master Protein Accessions	Positions in Master Proteins	# Missed Cleavages	Theo. MH+ [Da]	Found in Sample: [S9] F6: Light, Sample	Found in Sample: [S10] F6: Heavy, Sample	Abundance Ratio: (Heavy) / (Light)	Abundances (Scaled): F6: Light, Sample	Abundances (Scaled): F6: Heavy, Sample	Quan Info	XCorr Sequest HT	Confidence Sequest HT	Percolator q-Value Sequest HT	Percolator PEP Sequest HT
	FALSE	High	[K].TAAFLLPILSQIYSDGPGEALR.[A]			2.5896e-06	0	1	1	6	O00571	O00571 [231-252]	0	2332.25	High	Peak Found	0.993	100.3	99.7	Unique	6.28	High	0	3.866e-07
	FALSE	High	[K].TAAFLLPILSQIYSDGPGEALR.[A]	1xLabel:13C(6) [R22]		6.16669e-06	0	1	1	6	O00571	O00571 [231-252]	0	2338.27	Peak Found	High	0.872	106.8	93.2	Unique	4.97	High	0	8.752e-07
	FALSE	High	[R].VRPCVVYGGADIGQQIR.[D]	2xLabel:13C(6) [R2; R17]; 1xCarbamidomethyl [C4]		2.9662e-06	0	1	2	4	O00571	O00571 [295-311]	1	1900.03	Peak Found	High	1.008	99.6	100.4	Unique	5.31	High	0	5.678e-06
	FALSE	High	[R].VRPCVVYGGADIGQQIR.[D]	1xCarbamidomethyl [C4]		4.99386e-06	0	1	2	4	O00571	O00571 [295-311]	1	1887.99	High	Peak Found				No Quan Values	5.46	High	0	5.412e-06
	FALSE	High	[R].LEQELFSGGNTGINFEK.[Y]			6.35117e-06	0	1	2	7	O00571	O00571 [146-162]	0	1882.92	High	Peak Found				No Quan Values	5.37	High	0	9.009e-07
	FALSE	High	[R].LEQELFSGGNTGINFEK.[Y]	1xLabel:13C(6) [K17]		4.25246e-06	0	1	2	6	O00571	O00571 [146-162]	0	1888.94	Peak Found	High	1.044	97.8	102.2	Unique	4.79	High	0	7.087e-07
	FALSE	High	[R].QSSGASSSSFSSSR.[A]	1xMethyl [R14]	O00571 1xMethyl [R617]	6.82424e-05	0	1	1	1	O00571	O00571 [604-617]	0	1375.61	High	Peak Found	1.016	99.2	100.8	Unique	4.1	High	0	1.041e-05
	FALSE	High	[R].QSSGASSSSFSSSR.[A]	1xLabel:13C(6) [R14]		2.91648e-05	0	1	1	2	O00571	O00571 [604-617]	0	1367.61	Peak Found	High	1.013	99.3	100.7	Unique	3.53	High	0	3.955e-06
	FALSE	High	[R].QSSGASSSSFSSSR.[A]			6.93364e-05	0	1	1	2	O00571	O00571 [604-617]	0	1361.59	High	Peak Found	0.724	116	84	Unique	3.21	High	0	1.062e-05
	FALSE	High	[R].VGNLGLATSFFNER.[N]			7.36509e-05	0	1	1	14	O00571	O00571 [535-548]	0	1524.78	High	Peak Found	1.213	90.4	109.6	Unique	3.81	High	1.096e-05	1.998e-05
	FALSE	High	[R].VGNLGLATSFFNER.[N]	1xLabel:13C(6) [R14]		1.32366e-05	0	1	1	16	O00571	O00571 [535-548]	0	1530.8	Peak Found	High	1.004	99.8	100.2	Unique	4.59	High	0	1.816e-06
	FALSE	High	[R].VGSTSENITQK.[V]			0.000100479	5.32874e-05	1	2	6	O00571	O00571 [408-418]	0	1163.59	High	Peak Found	1.008	99.6	100.4	Unique	3.87	High	1.573e-05	4.83e-05
	FALSE	High	[R].VGSTSENITQK.[V]	1xLabel:13C(6) [K11]		0.000105391	5.32874e-05	1	2	6	O00571	O00571 [408-418]	0	1169.61	Peak Found	High	1.111	94.7	105.3	Unique	3.69	High	1.573e-05	4.752e-05
	FALSE	High	[R].SFLLDLLNATGK.[D]	1xLabel:13C(6) [K12]		0.000105647	5.32874e-05	1	1	4	O00571	O00571 [429-440]	0	1297.75	Peak Found	High	0.909	104.8	95.2	Unique	2.97	High	1.096e-05	3.993e-05
	FALSE	High	[R].SFLLDLLNATGK.[D]			0.000102304	5.32874e-05	1	1	6	O00571	O00571 [429-440]	0	1291.73	High	Peak Found	1.289	87.4	112.6	Unique	3.11	High	1.096e-05	4.061e-05
	FALSE	High	[R].QSSGASSSSFSSSRASSSR.[S]	2xMethyl [R14; R19]; 1xDimethyl [R14]	O00571 2xMethyl [R617; R622]	9.11929e-05	5.32874e-05	1	1	2	O00571	O00571 [604-622]	1	1877.86	High	Peak Found	0.848	108.2	91.8	Unique	3.94	High	1.573e-05	4.463e-05
	FALSE	High	[R].MLDMGFEPQIR.[RK]			0.000108964	5.32874e-05	3	4	17	O00571; Q92841; P17844	O00571 [352-362]; Q92841 [330-340]; P17844 [253-263]	0	1336.64	High	Peak Found	1.014	99.3	100.7	Not Unique	3	High	1.096e-05	3.423e-05
	FALSE	High	[R].MLDMGFEPQIR.[RK]	2xOxidation [M1; M4]		0.000109719	5.32874e-05	3	4	7	O00571; Q92841; P17844	O00571 [352-362]; Q92841 [330-340]; P17844 [253-263]	0	1368.63	High	Peak Found	0.666	120	80	Not Unique	2.52	High	1.096e-05	3.272e-05
	FALSE	High	[R].MLDMGFEPQIR.[RK]	1xOxidation [M]; 1xLabel:13C(6) [R11]		0.000123223	5.32874e-05	3	4	10	O00571; Q92841; P17844	O00571 [352-362]; Q92841 [330-340]; P17844 [253-263]	0	1358.65	Peak Found	High	0.934	103.4	96.6	Not Unique	2.85	High	6.791e-05	0.0003985
	FALSE	High	[R].MLDMGFEPQIR.[RK]	1xOxidation [M]		0.000115017	5.32874e-05	3	4	17	O00571; Q92841; P17844	O00571 [352-362]; Q92841 [330-340]; P17844 [253-263]	0	1352.63	High	Peak Found	0.971	101.5	98.5	Not Unique	2.79	High	1.573e-05	4.583e-05
	FALSE	High	[R].MLDMGFEPQIR.[RK]	1xLabel:13C(6) [R11]		0.000101322	5.32874e-05	3	4	16	O00571; Q92841; P17844	O00571 [352-362]; Q92841 [330-340]; P17844 [253-263]	0	1342.66	Peak Found	High	0.981	101	99	Not Unique	3.09	High	1.096e-05	3.157e-05
	FALSE	High	[K].QYPISLVLAPTR.[E]			0.000107383	5.32874e-05	1	2	10	O00571	O00571 [265-276]	0	1357.78	High	Peak Found	1.501	80	120	Unique	3.18	High	4.104e-05	0.0002294
	FALSE	High	[K].QYPISLVLAPTR.[E]	1xLabel:13C(6) [R12]		0.000103915	5.32874e-05	1	2	10	O00571	O00571 [265-276]	0	1363.8	Peak Found	High	1.029	98.6	101.4	Unique	2.63	High	7.818e-05	0.0005474
	FALSE	High	[K].SPILVATAVAAR.[G]	1xLabel:13C(6) [R12]		0.000104155	5.32874e-05	1	2	12	O00571	O00571 [492-503]	0	1174.72	Peak Found	High	1.085	95.9	104.1	Unique	3.8	High	1.096e-05	3.499e-05
	FALSE	High	[K].SPILVATAVAAR.[G]			9.51426e-05	5.32874e-05	1	2	14	O00571	O00571 [492-503]	0	1168.7	High	Peak Found	0.468	136.3	63.7	Unique	3.55	High	1.096e-05	2.913e-05
	FALSE	High	[K].DLLDLLVEAK.[Q]			0.000218671	6.41486e-05	1	2	5	O00571	O00571 [555-564]	0	1128.65	High	Peak Found	1.096	95.4	104.6	Unique	2.77	High	3.3e-05	0.000123
	FALSE	High	[R].ELAVQIYEEAR.[K]	1xLabel:13C(6) [R11]		0.000174869	6.41486e-05	1	2	5	O00571	O00571 [277-287]	0	1326.7	Peak Found	High	0.737	115.1	84.9	Unique	2.75	High	3.011e-05	0.0001035
	FALSE	High	[R].ELAVQIYEEAR.[K]			0.000199221	6.41486e-05	1	2	5	O00571	O00571 [277-287]	0	1320.68	High	Peak Found	1.117	94.5	105.5	Unique	2.92	High	3.011e-05	8.999e-05
	FALSE	High	[R].IVEQDTMPPK.[G]	1xLabel:13C(6) [K10]		0.000310003	7.49149e-05	1	2	2	O00571	O00571 [364-373]	0	1163.61	Peak Found	High	100		200	Unique	1.97	High	3.57e-05	0.0001524
	FALSE	High	[R].SDYDGIGSR.[G]			0.000381938	7.49149e-05	1	1	6	O00571	O00571 [102-110]	0	969.427	High	Peak Found	0.632	122.6	77.4	Unique	2.29	High	3.752e-05	0.000192
	FALSE	High	[K].DLLDLLVEAK.[Q]	1xLabel:13C(6) [K10]		0.000271746	7.49149e-05	1	2	4	O00571	O00571 [555-564]	0	1134.67	Peak Found	High	1.032	98.4	101.6	Unique	3.2	High	3.752e-05	0.0001838
	FALSE	High	[R].SDYDGIGSR.[G]	1xLabel:13C(6) [R9]		0.000516307	0.000107323	1	1	3	O00571	O00571 [102-110]	0	975.447	Peak Found	High				No Quan Values	1.94	High	4.312e-05	0.0002647
	FALSE	High	[R].IVEQDTMPPK.[G]			0.000644518	0.000140078	1	2	3	O00571	O00571 [364-373]	0	1157.59	High	Not Found	0.01	200		Unique	1.79	High	0.002827	0.04824
	FALSE	High	[R].GCHLLVATPGR.[L]	1xCarbamidomethyl [C2]		0.000668047	0.000157059	1	2	10	O00571	O00571 [316-326]	0	1180.63	High	Peak Found	0.941	103.1	96.9	Unique	3.57	High	0.0003017	0.003277
	FALSE	High	[R].GCHLLVATPGR.[L]	1xLabel:13C(6) [R11]; 1xCarbamidomethyl [C2]		0.000697717	0.000165827	1	2	4	O00571	O00571 [316-326]	0	1186.65	Peak Found	High				No Quan Values	3.35	High	0.001507	0.02237
	FALSE	High	[R].QSSGASSSSFSSSRASSSR.[S]	1xMethyl [R]	O00571 1xMethyl [R]	0.000834079	0.000165827	1	1	2	O00571	O00571 [604-622]	1	1863.84	High	Peak Found	0.662	120.3	79.7	Unique	1.65	High	6.791e-05	0.000447
	FALSE	High	[R].MLDMGFEPQIR.[RK]	2xOxidation [M1; M4]; 1xLabel:13C(6) [R11]		0.000756497	0.000165827	3	4	5	O00571; Q92841; P17844	O00571 [352-362]; Q92841 [330-340]; P17844 [253-263]	0	1374.65	Peak Found	High	1.058	97.2	102.8	Not Unique	2.61	High	6.791e-05	0.0003995
	FALSE	High	[K].VVWVEESDK.[R]	1xLabel:13C(6) [K9]		0.000815337	0.000165827	1	1	7	O00571	O00571 [419-427]	0	1096.56	Peak Found	High				No Quan Values	2.58	High	0.0001517	0.001592
	FALSE	High	[K].VVWVEESDK.[R]			0.000713168	0.000165827	1	1	7	O00571	O00571 [419-427]	0	1090.54	High	Peak Found	0.824	109.7	90.3	Unique	2.55	High	7.818e-05	0.0005669
	FALSE	High	[R].YTRPTPVQK.[H]			0.00108827	0.000179139	1	2	1	O00571	O00571 [200-208]	1	1089.61	High	Peak Found	1.22	90.1	109.9	Unique	2.77	High	7.818e-05	0.000591
	FALSE	High	[K].YLVLDEADR.[M]			0.00111496	0.000179139	1	3	4	O00571	O00571 [343-351]	0	1093.55	High	Peak Found	0.884	106.2	93.8	Unique	2.43	High	0.00042	0.00523
	FALSE	High	[R].FSGGFGAR.[D]			0.00228184	0.000312798	1	2	3	O00571	O00571 [593-600]	0	798.389	High	Peak Found				No Quan Values	1.46	High	0.001727	0.02671
	FALSE	High	[K].SDEDDWSK.[P]			0.00269351	0.000325735	1	1	1	O00571	O00571 [131-138]	0	981.38	Not Found	Not Found				No Quan Values	1.52	High	0.0001402	0.001525
	FALSE	High	[K].DAYSSFGSR.[SD]	1xLabel:13C(6) [R9]		0.00331054	0.000360562	1	2	7	O00571	O00571 [67-75]	0	995.452	Peak Found	High	1.052	97.5	102.5	Unique	1.69	High	0.0009957	0.01309
	FALSE	High	[K].DAYSSFGSR.[SD]			0.00471565	0.000408767	1	2	8	O00571	O00571 [67-75]	0	989.432	High	Peak Found	0.987	100.7	99.3	Unique	2.34	High	0.0002195	0.00257
	FALSE	High	[R].LVDMMER.[G]			0.00685608	0.000605563	1	2	5	O00571	O00571 [327-333]	0	893.422	High	Peak Found	0.962	101.9	98.1	Unique	1.57	High	0.0004968	0.006159
	FALSE	High	[K].IGLDFCK.[Y]	1xLabel:13C(6) [K7]; 1xCarbamidomethyl [C6]		0.0103237	0.000747119	1	2	5	O00571	O00571 [336-342]	0	858.449	Peak Found	High	1.083	96	104	Unique	1.99	High	0.002267	0.03656
	FALSE	High	[R].GLDISNVK.[H]	1xLabel:13C(6) [K8]		0.0118019	0.000938198	1	1	2	O00571	O00571 [504-511]	0	851.493	Peak Found	High				No Quan Values	1.53	High	0.0004529	0.005526
	FALSE	High	[K].SSFFSDR.[G]			0.0128536	0.000985455	1	1	10	O00571	O00571 [82-88]	0	845.379	High	Peak Found	0.624	123.1	76.9	Unique	1.89	High	0.008853	0.1952
	FALSE	High	[K].YLVLDEADR.[M]	1xLabel:13C(6) [R9]		0.0148827	0.00115686	1	3	4	O00571	O00571 [343-351]	0	1099.57	Peak Found	High	1.152	92.9	107.1	Unique	2.41	High	0.0008814	0.01138
	FALSE	High	[K].IGLDFCKYLVLDEADR.[M]	1xMethyl [K7]; 1xCarbamidomethyl [C6]	O00571 1xMethyl [K342]	0.0164116	0.00120006	1	2	1	O00571	O00571 [336-351]	1	1940.98	High	Peak Found	0.868	107.1	92.9	Unique	1.84	High	0.0006008	0.007227
	FALSE	High	[R].LVDMMER.[G]	1xLabel:13C(6) [R7]		0.0185445	0.00134142	1	2	3	O00571	O00571 [327-333]	0	899.442	Peak Found	High	1.025	98.8	101.2	Unique	1.89	High	0.001155	0.01611
	FALSE	High	[K].SSFFSDR.[G]	1xMethyl [R7]	O00571 1xMethyl [R88]	0.0199525	0.00141097	1	1	4	O00571	O00571 [82-88]	0	859.394	High	Peak Found	0.881	106.4	93.6	Unique	1.94	High	0.001485	0.02196
	FALSE	High	[K].EIQMLAR.[D]	1xLabel:13C(6) [R7]		0.0260437	0.0017622	1	2	3	O00571	O00571 [388-394]	0	866.486	Peak Found	High	1.367	84.5	115.5	Unique	1.85	High	0.000851	0.0105
	FALSE	High	[R].GLDISNVK.[H]			0.0293503	0.00189988	1	1	3	O00571	O00571 [504-511]	0	845.473	High	Peak Found	1.264	88.3	111.7	Unique	1.79	High	0.001407	0.02085
	FALSE	High	[K].IGLDFCK.[Y]	1xCarbamidomethyl [C6]		0.0650853	0.00375912	1	2	5	O00571	O00571 [336-342]	0	852.428	High	Peak Found	0.882	106.3	93.7	Unique	1.96	High	0.001994	0.03117
	FALSE	High	[R].FSGGFGAR.[D]	1xLabel:13C(6) [R8]		0.0858485	0.00495399	1	2	2	O00571	O00571 [593-600]	0	804.409	Peak Found	High	0.976	101.2	98.8	Unique	1.91	High	0.002052	0.03242
	FALSE	High	[K].EIQMLAR.[D]			0.103571	0.00593422	1	2	3	O00571	O00571 [388-394]	0	860.466	High	Peak Found	1.032	98.4	101.6	Unique	1.59	High	0.006394	0.1305
	FALSE	High	[K].SSFFSDR.[G]	1xLabel:13C(6) [R7]		0.108718	0.00614917	1	1	7	O00571	O00571 [82-88]	0	851.399	Peak Found	High				No Quan Values	1.13	High	0.006158	0.1243
	FALSE	High	[R].FSGGFGAR.[D]	1xMethyl [R8]	O00571 1xMethyl [R600]	0.11629	0.00650486	1	2	1	O00571	O00571 [593-600]	0	812.405	High	Peak Found	0.569	127.5	72.5	Unique	2.18	High	0.002692	0.04528
	FALSE	High	[K].SSFFSDRGSGSR.[G]	1xMethyl [R7]	O00571 1xMethyl [R88]	0.139166	0.00759979	1	1	4	O00571	O00571 [82-93]	1	1303.6	High	Peak Found	0.919	104.2	95.8	Unique	2.3	High	0.003127	0.05483
FALSE	High	Master Protein	Q9NZB2	Constitutive coactivator of PPAR-gamma-like protein 1 OS=Homo sapiens GN=FAM120A PE=1 SV=2	0	261.128	33.8998	24	171	23	1	1118	121.8	8.88	High	High	Methyl [R873; R884; R886; R982; R984; R986]; Dimethyl [R982; R984]	0.59	125.8	74.2	5.494	0	582.83	24
	Checked	Confidence	Annotated Sequence	Modifications	Modifications in Master Proteins	Qvality PEP	Qvality q-value	# Protein Groups	# Proteins	# PSMs	Master Protein Accessions	Positions in Master Proteins	# Missed Cleavages	Theo. MH+ [Da]	Found in Sample: [S9] F6: Light, Sample	Found in Sample: [S10] F6: Heavy, Sample	Abundance Ratio: (Heavy) / (Light)	Abundances (Scaled): F6: Light, Sample	Abundances (Scaled): F6: Heavy, Sample	Quan Info	XCorr Sequest HT	Confidence Sequest HT	Percolator q-Value Sequest HT	Percolator PEP Sequest HT
	FALSE	High	[K].TPLIDLCDGQADQAAK.[V]	1xLabel:13C(6) [K16]; 1xCarbamidomethyl [C7]		1.41638e-06	0	1	1	7	Q9NZB2	Q9NZB2 [819-834]	0	1721.85	Peak Found	High	0.823	109.7	90.3	Unique	5.46	High	0	6.683e-07
	FALSE	High	[K].TPLIDLCDGQADQAAK.[V]	1xCarbamidomethyl [C7]		9.02105e-07	0	1	1	10	Q9NZB2	Q9NZB2 [819-834]	0	1715.83	High	Peak Found				No Quan Values	5.66	High	0	2.304e-07
	FALSE	High	[K].AEGSSTASSGSQLAEGK.[G]	1xLabel:13C(6) [K17]		5.43398e-06	0	1	1	2	Q9NZB2	Q9NZB2 [503-519]	0	1572.74	Peak Found	High	0.961	102	98	Unique	2.66	High	0	7.791e-07
	FALSE	High	[K].AEGSSTASSGSQLAEGK.[G]			1.95661e-06	0	1	1	2	Q9NZB2	Q9NZB2 [503-519]	0	1566.72	High	Peak Found	0.922	104.1	95.9	Unique	4.63	High	0	2.975e-07
	FALSE	High	[K].SQGGVQPIPSQGGK.[L]	1xLabel:13C(6) [K14]		4.30471e-05	0	1	1	3	Q9NZB2	Q9NZB2 [933-946]	0	1345.72	Peak Found	High	1.142	93.4	106.6	Unique	3.08	High	0	5.965e-06
	FALSE	High	[K].TCNTNPHLNALSTDSACR.[R]	1xLabel:13C(6) [R18]; 2xCarbamidomethyl [C2; C17]		9.73959e-07	0	1	1	4	Q9NZB2	Q9NZB2 [1087-1104]	0	2037.92	Peak Found	High	0.813	110.3	89.7	Unique	5.12	High	0	1.543e-07
	FALSE	High	[K].TCNTNPHLNALSTDSACR.[R]	2xCarbamidomethyl [C2; C17]		6.95719e-07	0	1	1	6	Q9NZB2	Q9NZB2 [1087-1104]	0	2031.9	High	Peak Found	0.78	112.4	87.6	Unique	5.44	High	0	1.123e-07
	FALSE	High	[R].QSHTLPFPPPPALPFYPASAYPR.[H]			1.87657e-08	0	1	1	5	Q9NZB2	Q9NZB2 [851-873]	0	2551.31	High	Peak Found	0.81	110.5	89.5	Unique	6.32	High	0	3.799e-09
	FALSE	High	[R].QSHTLPFPPPPALPFYPASAYPR.[H]	1xLabel:13C(6) [R23]		1.23898e-07	0	1	1	2	Q9NZB2	Q9NZB2 [851-873]	0	2557.33	Peak Found	High	0.845	108.4	91.6	Unique	5.38	High	0	2.228e-08
	FALSE	High	[R].QSHTLPFPPPPALPFYPASAYPR.[H]	1xMethyl [R23]	Q9NZB2 1xMethyl [R873]	1.47824e-08	0	1	1	22	Q9NZB2	Q9NZB2 [851-873]	0	2565.33	High	Peak Found	0.036	193.1	6.9	Unique	6.99	High	0	3.205e-09
	FALSE	High	[R].VAAASGHCGAFSGSDSSR.[T]	1xCarbamidomethyl [C8]		5.5909e-05	0	1	1	1	Q9NZB2	Q9NZB2 [912-929]	0	1723.75	High	Peak Found	1.403	83.2	116.8	Unique	2.69	High	0	8.055e-06
	FALSE	High	[K].NQAAIQGRPPYAASAEEVAK.[E]			3.82327e-05	0	1	1	3	Q9NZB2	Q9NZB2 [1010-1029]	1	2071.06	High	Peak Found	0.693	118.2	81.8	Unique	4.26	High	0	5.262e-06
	FALSE	High	[R].GRGFAGVCGFGGPYGETVATGPYR.[A]	1xMethyl [R2]; 1xCarbamidomethyl [C8]	Q9NZB2 1xMethyl [R886]	3.37204e-07	0	1	1	9	Q9NZB2	Q9NZB2 [885-908]	1	2447.16	High	Peak Found	0.695	118	82	Unique	7.09	High	0	5.7e-08
	FALSE	High	[K].PVAPQVPSPGGAPGQGPYPYSLSEPAPLTLDTSGK.[N]	1xLabel:13C(6) [K35]		9.57513e-07	0	1	2	1	Q9NZB2	Q9NZB2 [376-410]	0	3438.75	Peak Found	High				No Quan Values	5.61	High	0	1.52e-07
	FALSE	High	[K].PVAPQVPSPGGAPGQGPYPYSLSEPAPLTLDTSGK.[N]			5.25203e-07	0	1	2	4	Q9NZB2	Q9NZB2 [376-410]	0	3432.73	High	Peak Found	0.687	118.6	81.4	Unique	6.22	High	0	1.231e-07
	FALSE	High	[R].APSHSESALNNDSK.[T]			7.57719e-06	0	1	1	3	Q9NZB2	Q9NZB2 [1073-1086]	0	1456.67	High	Peak Found	0.857	107.7	92.3	Unique	4.56	High	7.739e-06	1.381e-05
	FALSE	High	[R].PGPFGMPGMVPPHVPPQMLNIPQTSLQAK.[P]	1xOxidation [M]		1.30737e-05	0	1	1	5	Q9NZB2	Q9NZB2 [347-375]	0	3082.57	High	Peak Found				No Quan Values	5.07	High	0	4.731e-06
	FALSE	High	[R].PGPFGMPGMVPPHVPPQMLNIPQTSLQAK.[P]			4.72139e-07	0	1	1	13	Q9NZB2	Q9NZB2 [347-375]	0	3066.57	High	Peak Found	0.01	200		Unique	6.55	High	0	2.735e-07
	FALSE	High	[R].PGPFGMPGMVPPHVPPQMLNIPQTSLQAK.[P]	1xLabel:13C(6) [K29]		3.20151e-06	0	1	1	9	Q9NZB2	Q9NZB2 [347-375]	0	3072.59	Not Found	High				No Quan Values	5.43	High	0	3.064e-06
	FALSE	High	[K].SLTTSQYLMHEVAK.[Q]	1xLabel:13C(6) [K14]		7.91168e-05	3.62253e-05	1	1	2	Q9NZB2	Q9NZB2 [211-224]	0	1613.83	Peak Found	High	1.038	98.1	101.9	Unique	2.74	High	7.739e-06	1.304e-05
	FALSE	High	[K].SPQTPELVEALAFR.[E]			9.33185e-05	5.32874e-05	1	1	2	Q9NZB2	Q9NZB2 [652-665]	0	1557.83	High	Peak Found				No Quan Values	3.47	High	1.096e-05	1.938e-05
	FALSE	High	[K].SLTTSQYLMHEVAK.[Q]			9.68411e-05	5.32874e-05	1	1	2	Q9NZB2	Q9NZB2 [211-224]	0	1607.81	High	Peak Found	0.46	137	63	Unique	2.87	High	1.096e-05	2.197e-05
	FALSE	High	[R].NHMDITTPPLPPVAPEVLR.[V]			0.000105139	5.32874e-05	1	1	3	Q9NZB2	Q9NZB2 [539-557]	0	2097.12	High	Peak Found	0.589	125.9	74.1	Unique	4.28	High	1.096e-05	2.903e-05
	FALSE	High	[R].NIQDTSDLDAIAK.[D]	1xLabel:13C(6) [K13]		9.98628e-05	5.32874e-05	1	1	1	Q9NZB2	Q9NZB2 [292-304]	0	1409.72	Not Found	High	100		200	Unique	2.51	High	1.096e-05	2.448e-05
	FALSE	High	[R].NIQDTSDLDAIAK.[D]			9.83729e-05	5.32874e-05	1	1	1	Q9NZB2	Q9NZB2 [292-304]	0	1403.7	High	Not Found	0.01	200		Unique	2.89	High	1.096e-05	2.328e-05
	FALSE	High	[K].SQGGVQPIPSQGGK.[L]			9.87641e-05	5.32874e-05	1	1	4	Q9NZB2	Q9NZB2 [933-946]	0	1339.7	High	Peak Found	0.01	200		Unique	3.36	High	1.096e-05	2.358e-05
	FALSE	High	[R].APSHSESALNNDSK.[T]	1xLabel:13C(6) [K14]		9.41904e-05	5.32874e-05	1	1	1	Q9NZB2	Q9NZB2 [1073-1086]	0	1462.69	Peak Found	High	0.987	100.6	99.4	Unique	2.36	High	1.096e-05	1.995e-05
	FALSE	High	[R].GPFPLQVVSVGGPAR.[G]	1xMethyl [R15]	Q9NZB2 1xMethyl [R982]	0.000115982	5.32874e-05	1	1	1	Q9NZB2	Q9NZB2 [968-982]	0	1494.84	High	Peak Found				No Quan Values	3.23	High	1.096e-05	3.754e-05
	FALSE	High	[K].IAVSIEDEANK.[D]			0.000123223	5.32874e-05	1	1	1	Q9NZB2	Q9NZB2 [583-593]	0	1188.61	High	Not Found				No Quan Values	2.31	High	1.096e-05	4.265e-05
	FALSE	High	[R].LLVDADNCLHR.[L]	1xLabel:13C(6) [R11]; 1xCarbamidomethyl [C8]		0.00012132	5.32874e-05	1	1	3	Q9NZB2	Q9NZB2 [46-56]	0	1331.68	Peak Found	High	0.603	124.7	75.3	Unique	1.81	High	1.096e-05	4.14e-05
	FALSE	High	[K].IAVSIEDEANK.[D]	1xLabel:13C(6) [K11]		0.000153859	6.41486e-05	1	1	1	Q9NZB2	Q9NZB2 [583-593]	0	1194.63	Peak Found	High				No Quan Values	1	High	2.345e-05	6.279e-05
	FALSE	High	[K].NQAAIQGRPPYAASAEEVAK.[E]	2xLabel:13C(6) [R8; K20]		0.000163355	6.41486e-05	1	1	3	Q9NZB2	Q9NZB2 [1010-1029]	1	2083.1	Peak Found	High	0.736	115.2	84.8	Unique	2.9	High	2.345e-05	6.854e-05
	FALSE	High	[R].LLVDADNCLHR.[L]	1xCarbamidomethyl [C8]		0.000250099	7.49149e-05	1	1	5	Q9NZB2	Q9NZB2 [46-56]	0	1325.66	High	Peak Found	0.01	200		Unique	1.93	High	3.3e-05	0.0001189
	FALSE	High	[R].QTAQQIVSHVQNK.[G]			0.000357548	7.49149e-05	1	1	1	Q9NZB2	Q9NZB2 [117-129]	0	1480.79	High	Peak Found	0.706	117.3	82.7	Unique	2.15	High	3.752e-05	0.0001778
	FALSE	High	[R].NHMDITTPPLPPVAPEVLR.[V]	1xLabel:13C(6) [R19]		0.000232378	7.49149e-05	1	1	1	Q9NZB2	Q9NZB2 [539-557]	0	2103.14	Peak Found	High				No Quan Values	3.64	High	3.3e-05	0.0001091
	FALSE	High	[R].GPFPLQVVSVGGPARGR.[P]	2xMethyl [R15; R17]; 1xDimethyl [R]	Q9NZB2 2xMethyl [R982; R984]; 1xDimethyl [R]	0.000228301	7.49149e-05	1	1	11	Q9NZB2	Q9NZB2 [968-984]	1	1721.98	High	Peak Found	1.146	93.2	106.8	Unique	3	High	0.0001517	0.001596
	FALSE	High	[R].GPFPLQVVSVGGPARGR.[P]	1xMethyl [R]	Q9NZB2 1xMethyl [R]	0.000242055	7.49149e-05	1	1	4	Q9NZB2	Q9NZB2 [968-984]	1	1707.97	High	Peak Found				No Quan Values	3.23	High	9.161e-05	0.0008197
	FALSE	High	[R].PGPFGMPGMVPPHVPPQMLNIPQTSLQAK.[P]	1xOxidation [M]; 1xLabel:13C(6) [K29]		0.000600502	0.000123452	1	1	2	Q9NZB2	Q9NZB2 [347-375]	0	3088.59	Not Found	High				No Quan Values	3.43	High	4.612e-05	0.0003137
	FALSE	High	[R].HFGPVPPSQGR.[G]	1xMethyl [R11]	Q9NZB2 1xMethyl [R884]	0.00118041	0.00019376	1	1	4	Q9NZB2	Q9NZB2 [874-884]	0	1192.62	High	Peak Found	0.602	124.9	75.1	Unique	2.88	High	0.0008636	0.01094
	FALSE	High	[R].PRGVISTPVIR.[T]	1xMethyl [R2]	Q9NZB2 1xMethyl [R986]	0.00710574	0.000617669	1	1	4	Q9NZB2	Q9NZB2 [985-995]	1	1208.75	High	Peak Found	0.896	105.5	94.5	Unique	3.59	High	0.0005492	0.00665
	FALSE	High	[R].EWTCPNLK.[RK]	1xCarbamidomethyl [C4]		0.0236497	0.00160916	2	2	1	Q9NZB2; Q9NX05	Q9NZB2 [666-673]; Q9NX05 [717-724]	0	1047.49	High	Not Found				No Quan Values	1.57	High	0.0007814	0.009774
	FALSE	High	[K].DVFQHSQSR.[T]	1xLabel:13C(6) [R9]		0.0455369	0.00270351	1	1	1	Q9NZB2	Q9NZB2 [305-313]	0	1109.54	Not Found	Not Found				No Quan Values	1.52	High	0.001218	0.01709
	FALSE	High	[K].SPQTPELVEALAFR.[E]	1xLabel:13C(6) [R14]		0.18166	0.00956297	1	1	1	Q9NZB2	Q9NZB2 [652-665]	0	1563.85	Not Found	High				No Quan Values	1.3	High	0.003948	0.07374
FALSE	High	Master Protein	Q9NZN8	CCR4-NOT transcription complex subunit 2 OS=Homo sapiens GN=CNOT2 PE=1 SV=1	0	57.478	23.7037	6	19	6	1	540	59.7	7.66	High	High	Methyl [R87]	1.055	97.3	102.7	1.512	0	66.71	6
	Checked	Confidence	Annotated Sequence	Modifications	Modifications in Master Proteins	Qvality PEP	Qvality q-value	# Protein Groups	# Proteins	# PSMs	Master Protein Accessions	Positions in Master Proteins	# Missed Cleavages	Theo. MH+ [Da]	Found in Sample: [S9] F6: Light, Sample	Found in Sample: [S10] F6: Heavy, Sample	Abundance Ratio: (Heavy) / (Light)	Abundances (Scaled): F6: Light, Sample	Abundances (Scaled): F6: Heavy, Sample	Quan Info	XCorr Sequest HT	Confidence Sequest HT	Percolator q-Value Sequest HT	Percolator PEP Sequest HT
	FALSE	High	[R].NMMNHSQVGQGIGIPSR.[T]			6.82203e-06	0	1	1	2	Q9NZN8	Q9NZN8 [138-154]	0	1825.88	High	Peak Found				No Quan Values	4.98	High	0	9.647e-07
	FALSE	High	[R].NMMNHSQVGQGIGIPSR.[T]	1xLabel:13C(6) [R17]		6.43188e-06	0	1	1	2	Q9NZN8	Q9NZN8 [138-154]	0	1831.9	Peak Found	High	1.172	92.1	107.9	Unique	5.27	High	0	9.126e-07
	FALSE	High	[K].DMLASPSTSGQLSQFGASLYGQQSALGLPMRGMSNNTPQLNR.[S]	1xMethyl [R31]	Q9NZN8 1xMethyl [R87]	4.39151e-07	0	1	1	3	Q9NZN8	Q9NZN8 [57-98]	1	4425.14	Not Found	Not Found				No Quan Values	6.16	High	0	8.38e-07
	FALSE	High	[R].TNSMSSSGLGSPNR.[S]			9.0769e-05	5.32874e-05	1	1	2	Q9NZN8	Q9NZN8 [155-168]	0	1394.63	High	Peak Found				No Quan Values	3.46	High	1.096e-05	1.775e-05
	FALSE	High	[R].TNSMSSSGLGSPNR.[S]	1xLabel:13C(6) [R14]		9.49531e-05	5.32874e-05	1	1	2	Q9NZN8	Q9NZN8 [155-168]	0	1400.65	Peak Found	High	1.001	99.9	100.1	Unique	3.56	High	1.096e-05	2.05e-05
	FALSE	High	[K].PANEQSQDFSIHNEDFPALPGSSYK.[D]			0.0001067	5.32874e-05	1	1	1	Q9NZN8	Q9NZN8 [265-289]	0	2778.26	High	Not Found				No Quan Values	3.14	High	1.096e-05	3.034e-05
	FALSE	High	[K].DMLASPSTSGQLSQFGASLYGQQSALGLPMRGMSNNTPQLNR.[S]	1xOxidation [M33]		0.000146743	6.41486e-05	1	1	1	Q9NZN8	Q9NZN8 [57-98]	1	4427.12	Not Found	Not Found				No Quan Values	2.04	High	2.345e-05	5.832e-05
	FALSE	High	[K].LEERPHLPSTFNYNPAQQAF.[-]	1xLabel:13C(6) [R4]		0.000128159	6.41486e-05	1	1	1	Q9NZN8	Q9NZN8 [521-540]	1	2365.17	Peak Found	High	1.128	94	106	Unique	5.98	High	1.573e-05	4.613e-05
	FALSE	High	[K].LEERPHLPSTFNYNPAQQAF.[-]			0.000138984	6.41486e-05	1	1	1	Q9NZN8	Q9NZN8 [521-540]	1	2359.15	High	Peak Found				No Quan Values	6.55	High	2.345e-05	5.33e-05
	FALSE	High	[R].SSPSIICMPK.[Q]	1xLabel:13C(6) [K10]; 1xCarbamidomethyl [C7]		0.000713168	0.000165827	1	1	3	Q9NZN8	Q9NZN8 [169-178]	0	1125.57	Peak Found	High	1.343	85.3	114.7	Unique	1.56	High	7.637e-05	0.0005009
	FALSE	High	[R].SSPSIICMPK.[Q]	1xCarbamidomethyl [C7]		0.00466211	0.000408767	1	1	1	Q9NZN8	Q9NZN8 [169-178]	0	1119.55	High	Not Found	0.01	200		Unique	2.06	High	0.0002195	0.002549
FALSE	High	Master Protein	Q8TDD1	ATP-dependent RNA helicase DDX54 OS=Homo sapiens GN=DDX54 PE=1 SV=2	0	103.655	27.5823	19	108	19	1	881	98.5	10.02	High	High	Methyl [R868]	0.833	109.1	90.9	2.367	0	258.81	19
	Checked	Confidence	Annotated Sequence	Modifications	Modifications in Master Proteins	Qvality PEP	Qvality q-value	# Protein Groups	# Proteins	# PSMs	Master Protein Accessions	Positions in Master Proteins	# Missed Cleavages	Theo. MH+ [Da]	Found in Sample: [S9] F6: Light, Sample	Found in Sample: [S10] F6: Heavy, Sample	Abundance Ratio: (Heavy) / (Light)	Abundances (Scaled): F6: Light, Sample	Abundances (Scaled): F6: Heavy, Sample	Quan Info	XCorr Sequest HT	Confidence Sequest HT	Percolator q-Value Sequest HT	Percolator PEP Sequest HT
	FALSE	High	[R].GLSISGEGGAFEQQAAGAVLDLMGDEAQNLTR.[G]			1.86725e-06	0	1	1	2	Q8TDD1	Q8TDD1 [694-725]	0	3205.54	High	Not Found	0.01	200		Unique	5.32	High	0	2.844e-07
	FALSE	High	[R].GLDIPLLDNVINYSFPAK.[G]			1.63186e-05	0	1	1	2	Q8TDD1	Q8TDD1 [401-418]	0	1989.07	High	Peak Found	1.069	96.6	103.4	Unique	3.89	High	0	2.229e-06
	FALSE	High	[K].LGPGRPLPTFPTSECTSDVEPDTR.[E]	1xCarbamidomethyl [C15]		4.72791e-05	0	1	1	2	Q8TDD1	Q8TDD1 [59-82]	1	2629.26	High	Peak Found				No Quan Values	4.37	High	0	6.621e-06
	FALSE	High	[K].LGPGRPLPTFPTSECTSDVEPDTR.[E]	2xLabel:13C(6) [R5; R24]; 1xCarbamidomethyl [C15]		3.761e-06	0	1	1	2	Q8TDD1	Q8TDD1 [59-82]	1	2641.3	Not Found	High				No Quan Values	4.77	High	0	5.49e-07
	FALSE	High	[K].SGGFQSMGLSYPVFK.[G]			8.75721e-05	3.62253e-05	1	1	7	Q8TDD1	Q8TDD1 [95-109]	0	1604.78	High	Peak Found				No Quan Values	3.31	High	1.096e-05	2.306e-05
	FALSE	High	[K].SGGFQSMGLSYPVFK.[G]	1xLabel:13C(6) [K15]		8.88803e-05	3.62253e-05	1	1	7	Q8TDD1	Q8TDD1 [95-109]	0	1610.8	Peak Found	High	0.934	103.4	96.6	Unique	3.77	High	7.739e-06	1.672e-05
	FALSE	High	[K].TACFLLPMFER.[L]	1xCarbamidomethyl [C3]		0.000107522	5.32874e-05	1	1	15	Q8TDD1	Q8TDD1 [147-157]	0	1384.68	High	Peak Found				No Quan Values	3.33	High	1.096e-05	3.151e-05
	FALSE	High	[K].TACFLLPMFER.[L]	1xLabel:13C(6) [R11]; 1xCarbamidomethyl [C3]		0.000105013	5.32874e-05	1	1	16	Q8TDD1	Q8TDD1 [147-157]	0	1390.7	Peak Found	High	1.018	99.1	100.9	Unique	3.33	High	1.096e-05	2.885e-05
	FALSE	High	[R].GQGASRPHAPGTPAGR.[V]			0.000122498	5.32874e-05	1	1	2	Q8TDD1	Q8TDD1 [803-818]	1	1516.77	High	Peak Found				No Quan Values	3.75	High	1.096e-05	4.223e-05
	FALSE	High	[R].VADNAQQQYVR.[S]			0.000131304	6.41486e-05	1	1	2	Q8TDD1	Q8TDD1 [511-521]	0	1291.64	High	Not Found	0.01	200		Unique	3.28	High	1.573e-05	4.813e-05
	FALSE	High	[K].LQSVEYVVFDEADR.[L]			0.000223389	6.41486e-05	1	1	1	Q8TDD1	Q8TDD1 [238-251]	0	1669.81	High	Peak Found	0.797	111.3	88.7	Unique	1.23	High	3.011e-05	0.0001041
	FALSE	High	[R].MEDQFAALHENPDIIIATPGR.[L]	1xLabel:13C(6) [R21]		0.000180362	6.41486e-05	1	1	2	Q8TDD1	Q8TDD1 [206-226]	0	2344.17	Peak Found	High	1.015	99.3	100.7	Unique	2.99	High	2.718e-05	7.868e-05
	FALSE	High	[R].VQELQQGAFGRGAR.[S]	1xMethyl [R11]	Q8TDD1 1xMethyl [R868]	0.000265048	7.49149e-05	1	1	4	Q8TDD1	Q8TDD1 [858-871]	1	1530.81	High	Peak Found	1.062	97	103	Unique	3.6	High	4.104e-05	0.0002298
	FALSE	High	[K].TALILGGDR.[M]	1xLabel:13C(6) [R9]		0.000446697	9.31363e-05	1	1	5	Q8TDD1	Q8TDD1 [197-205]	0	921.546	Peak Found	High	1.175	92	108	Unique	2.47	High	4.104e-05	0.0002268
	FALSE	High	[K].TALILGGDR.[M]			0.000779384	0.000165827	1	1	6	Q8TDD1	Q8TDD1 [197-205]	0	915.526	High	Peak Found	0.944	102.9	97.1	Unique	2.81	High	6.791e-05	0.0004406
	FALSE	High	[R].VQELQQGAFGR.[G]			0.000846868	0.000165827	1	1	1	Q8TDD1	Q8TDD1 [858-868]	0	1232.64	High	Peak Found				No Quan Values	1.95	High	7.114e-05	0.0004533
	FALSE	High	[R].FEEEELQR.[L]			0.00107954	0.000179139	1	1	2	Q8TDD1	Q8TDD1 [552-559]	0	1079.5	High	Peak Found	0.944	102.9	97.1	Unique	1.89	High	9.394e-05	0.0009292
	FALSE	High	[R].FEEEELQR.[L]	1xLabel:13C(6) [R8]		0.00148062	0.000236987	1	1	2	Q8TDD1	Q8TDD1 [552-559]	0	1085.52	Peak Found	High	0.862	107.4	92.6	Unique	1.26	High	9.161e-05	0.0008238
	FALSE	High	[R].SRPAPSPESIK.[R]			0.00289097	0.0003525	1	1	2	Q8TDD1	Q8TDD1 [522-532]	1	1168.63	High	Peak Found	0.889	105.9	94.1	Unique	2.93	High	0.0001544	0.00163
	FALSE	High	[K].TIPVILDGK.[D]	1xLabel:13C(6) [K9]		0.00364715	0.000373537	1	1	6	Q8TDD1	Q8TDD1 [126-134]	0	961.602	Peak Found	High	0.982	100.9	99.1	Unique	1.87	High	0.0009116	0.0119
	FALSE	High	[R].GQGASRPHAPGTPAGR.[V]	2xLabel:13C(6) [R6; R16]		0.00440475	0.000383389	1	1	1	Q8TDD1	Q8TDD1 [803-818]	1	1528.81	Peak Found	High	1.124	94.2	105.8	Unique	2.94	High	0.0002149	0.002414
	FALSE	High	[K].VPTPIQR.[K]			0.00661578	0.000605563	1	1	1	Q8TDD1	Q8TDD1 [118-124]	0	810.483	High	Not Found				No Quan Values	1.16	High	0.0003061	0.003444
	FALSE	High	[K].TIPVILDGK.[D]			0.0141727	0.00105654	1	1	5	Q8TDD1	Q8TDD1 [126-134]	0	955.582	High	Peak Found				No Quan Values	2.04	High	0.001241	0.01739
	FALSE	High	[K].TSFFLVR.[E]			0.0138306	0.00105654	1	1	3	Q8TDD1	Q8TDD1 [313-319]	0	869.488	High	Not Found	0.01	200		Unique	2.05	High	0.001598	0.02445
	FALSE	High	[R].DLCSQVMR.[A]	1xLabel:13C(6) [R8]; 1xCarbamidomethyl [C3]		0.0147019	0.00111894	1	1	3	Q8TDD1	Q8TDD1 [584-591]	0	1014.48	Peak Found	High	0.966	101.7	98.3	Unique	1.81	High	0.00109	0.01472
	FALSE	High	[R].DLCSQVMR.[A]	1xCarbamidomethyl [C3]		0.0197108	0.00141097	1	1	2	Q8TDD1	Q8TDD1 [584-591]	0	1008.46	High	Peak Found				No Quan Values	1.15	High	0.0009726	0.01271
	FALSE	High	[K].TSFFLVR.[E]	1xLabel:13C(6) [R7]		0.0219915	0.00154096	1	1	2	Q8TDD1	Q8TDD1 [313-319]	0	875.508	Peak Found	High				No Quan Values	2.49	High	0.001555	0.02371
	FALSE	High	[R].SRPAPSPESIK.[R]	2xLabel:13C(6) [R2; K11]		0.0714802	0.00416552	1	1	2	Q8TDD1	Q8TDD1 [522-532]	1	1180.67	Peak Found	High	1.004	99.8	100.2	Unique	2.65	High	0.001727	0.02673
	FALSE	High	[R].ELALQTLK.[F]	1xLabel:13C(6) [K8]		0.149908	0.00816148	1	1	1	Q8TDD1	Q8TDD1 [177-184]	0	921.571	Peak Found	High				No Quan Values	1.61	High	0.003331	0.05951
FALSE	High	Master Protein	Q96K30	RBPJ-interacting and tubulin-associated protein 1 OS=Homo sapiens GN=RITA1 PE=1 SV=1	0.002	6.33	10.7807	2	4	2	1	269	28.6	11.08	High	Peak Found	Methyl [R86; R149]	0.8	111.1	88.9	0.311	0	11.65	2
	Checked	Confidence	Annotated Sequence	Modifications	Modifications in Master Proteins	Qvality PEP	Qvality q-value	# Protein Groups	# Proteins	# PSMs	Master Protein Accessions	Positions in Master Proteins	# Missed Cleavages	Theo. MH+ [Da]	Found in Sample: [S9] F6: Light, Sample	Found in Sample: [S10] F6: Heavy, Sample	Abundance Ratio: (Heavy) / (Light)	Abundances (Scaled): F6: Light, Sample	Abundances (Scaled): F6: Heavy, Sample	Quan Info	XCorr Sequest HT	Confidence Sequest HT	Percolator q-Value Sequest HT	Percolator PEP Sequest HT
	FALSE	High	[K].GSCETTPSRGSTPTLTPR.[K]	1xMethyl [R9]; 1xCarbamidomethyl [C3]	Q96K30 1xMethyl [R86]	0.00015041	6.41486e-05	1	1	2	Q96K30	Q96K30 [78-95]	1	1918.93	High	Peak Found	0.704	117.4	82.6	Unique	3.85	High	3.57e-05	0.0001487
	FALSE	High	[R].ALLWTPPPTPR.[G]	1xMethyl [R11]	Q96K30 1xMethyl [R149]	0.0176603	0.00132155	1	1	2	Q96K30	Q96K30 [139-149]	0	1262.73	High	Peak Found	0.869	107	93	Unique	2.77	High	0.0006573	0.00772
FALSE	High	Master Protein	Q8N3X1	Formin-binding protein 4 OS=Homo sapiens GN=FNBP4 PE=1 SV=3	0	70.556	13.176	6	55	6	1	1017	110.2	4.74	High	High	Methyl [R854]	1.517	79.4	120.6	1.006	0	268.43	6
	Checked	Confidence	Annotated Sequence	Modifications	Modifications in Master Proteins	Qvality PEP	Qvality q-value	# Protein Groups	# Proteins	# PSMs	Master Protein Accessions	Positions in Master Proteins	# Missed Cleavages	Theo. MH+ [Da]	Found in Sample: [S9] F6: Light, Sample	Found in Sample: [S10] F6: Heavy, Sample	Abundance Ratio: (Heavy) / (Light)	Abundances (Scaled): F6: Light, Sample	Abundances (Scaled): F6: Heavy, Sample	Quan Info	XCorr Sequest HT	Confidence Sequest HT	Percolator q-Value Sequest HT	Percolator PEP Sequest HT
	FALSE	High	[R].SATIGSSPVLYSQSAIATGHQAAGIGNQATGIGHQTIPVSLPAAGMGHQAR.[G]	1xMethyl [R51]	Q8N3X1 1xMethyl [R854]	1.78956e-06	0	1	1	1	Q8N3X1	Q8N3X1 [804-854]	0	4951.52	Not Found	Not Found				No Quan Values	8.92	High	0	2.73e-07
	FALSE	High	[K].TGTDSNSTESSETSTGSLCK.[E]	1xLabel:13C(6) [K20]; 1xCarbamidomethyl [C19]		5.57481e-07	0	1	1	4	Q8N3X1	Q8N3X1 [655-674]	0	2054.88	Peak Found	High	1.851	70.2	129.8	Unique	5.57	High	0	9.154e-08
	FALSE	High	[K].TGTDSNSTESSETSTGSLCK.[E]	1xCarbamidomethyl [C19]		1.05601e-06	0	1	1	5	Q8N3X1	Q8N3X1 [655-674]	0	2048.86	High	Peak Found	1.415	82.8	117.2	Unique	5.66	High	0	1.805e-07
	FALSE	High	[R].GAVPTATIIEPPPPPPPPPPPPPPAPK.[M]			1.54626e-07	0	1	1	20	Q8N3X1	Q8N3X1 [895-921]	0	2626.46	High	Peak Found				No Quan Values	6.87	High	0	3.972e-08
	FALSE	High	[R].GAVPTATIIEPPPPPPPPPPPPPPAPK.[M]	1xLabel:13C(6) [K27]		6.36187e-07	0	1	1	14	Q8N3X1	Q8N3X1 [895-921]	0	2632.48	Peak Found	High	1.381	84	116	Unique	6.54	High	0	2.524e-07
	FALSE	High	[K].FQIGELANTLTSK.[F]			8.10354e-05	3.62253e-05	1	1	2	Q8N3X1	Q8N3X1 [528-540]	0	1421.76	High	Peak Found	1.513	79.6	120.4	Unique	3.67	High	7.739e-06	1.362e-05
	FALSE	High	[K].FQIGELANTLTSK.[F]	1xLabel:13C(6) [K13]		9.45729e-05	5.32874e-05	1	1	2	Q8N3X1	Q8N3X1 [528-540]	0	1427.78	Peak Found	High				No Quan Values	3.75	High	1.096e-05	2.026e-05
	FALSE	High	[K].ATEISTAVVQR.[S]	1xLabel:13C(6) [R11]		0.000120181	5.32874e-05	1	1	2	Q8N3X1	Q8N3X1 [793-803]	0	1180.66	Peak Found	High	1.731	73.2	126.8	Unique	3.3	High	2.345e-05	5.07e-05
	FALSE	High	[K].ATEISTAVVQR.[S]			0.000140382	6.41486e-05	1	1	2	Q8N3X1	Q8N3X1 [793-803]	0	1174.64	High	Peak Found				No Quan Values	3.21	High	2.345e-05	5.419e-05
	FALSE	High	[R].NANFEALPEDWR.[A]	1xLabel:13C(6) [R12]		0.000251287	7.49149e-05	1	1	2	Q8N3X1	Q8N3X1 [994-1005]	0	1467.7	Peak Found	High				No Quan Values	3.5	High	3.3e-05	0.0001198
	FALSE	High	[R].NANFEALPEDWR.[A]			0.000429872	7.49149e-05	1	1	1	Q8N3X1	Q8N3X1 [994-1005]	0	1461.68	High	Not Found				No Quan Values	2.43	High	3.752e-05	0.0002184
FALSE	High	Master Protein	Q8WXE0	Caskin-2 OS=Homo sapiens GN=CASKIN2 PE=1 SV=2	0.001	6.879	1.83028	2	4	2	1	1202	126.7	7.09	High	Peak Found	Methyl [R851; R862]	1.011	99.5	100.5	0.126	0	8.26	2
	Checked	Confidence	Annotated Sequence	Modifications	Modifications in Master Proteins	Qvality PEP	Qvality q-value	# Protein Groups	# Proteins	# PSMs	Master Protein Accessions	Positions in Master Proteins	# Missed Cleavages	Theo. MH+ [Da]	Found in Sample: [S9] F6: Light, Sample	Found in Sample: [S10] F6: Heavy, Sample	Abundance Ratio: (Heavy) / (Light)	Abundances (Scaled): F6: Light, Sample	Abundances (Scaled): F6: Heavy, Sample	Quan Info	XCorr Sequest HT	Confidence Sequest HT	Percolator q-Value Sequest HT	Percolator PEP Sequest HT
	FALSE	High	[R].TSPSVTPTPARGTPR.[S]	1xMethyl [R11]	Q8WXE0 1xMethyl [R851]	0.000370566	7.49149e-05	1	1	3	Q8WXE0	Q8WXE0 [841-855]	1	1538.83	High	Peak Found	1.011	99.5	100.5	Unique	3.11	High	3.752e-05	0.0001855
	FALSE	High	[R].SQSFALR.[A]	1xMethyl [R7]	Q8WXE0 1xMethyl [R862]	0.167387	0.00897835	1	1	1	Q8WXE0	Q8WXE0 [856-862]	0	822.447	High	Not Found				No Quan Values	1.25	High	0.003654	0.06713
FALSE	High	Master Protein	O60341	Lysine-specific histone demethylase 1A OS=Homo sapiens GN=KDM1A PE=1 SV=2	0	122.148	25	14	80	14	1	852	92.8	6.52	High	High	Methyl [R838]	0.854	107.9	92.1	2.556	0	192.65	14
	Checked	Confidence	Annotated Sequence	Modifications	Modifications in Master Proteins	Qvality PEP	Qvality q-value	# Protein Groups	# Proteins	# PSMs	Master Protein Accessions	Positions in Master Proteins	# Missed Cleavages	Theo. MH+ [Da]	Found in Sample: [S9] F6: Light, Sample	Found in Sample: [S10] F6: Heavy, Sample	Abundance Ratio: (Heavy) / (Light)	Abundances (Scaled): F6: Light, Sample	Abundances (Scaled): F6: Heavy, Sample	Quan Info	XCorr Sequest HT	Confidence Sequest HT	Percolator q-Value Sequest HT	Percolator PEP Sequest HT
	FALSE	High	[K].CDAVLCTLPLGVLK.[Q]	2xCarbamidomethyl [C1; C6]		2.44769e-05	0	1	1	1	O60341	O60341 [618-631]	0	1558.83	High	Peak Found	1.221	90	110	Unique	3.68	High	0	3.316e-06
	FALSE	High	[K].GNYVADLGAMVVTGLGGNPMAVVSK.[Q]	1xLabel:13C(6) [K25]		1.13778e-07	0	1	1	3	O60341	O60341 [323-347]	0	2426.25	Peak Found	High	0.881	106.3	93.7	Unique	6.15	High	0	2.06e-08
	FALSE	High	[K].GNYVADLGAMVVTGLGGNPMAVVSK.[Q]			2.76011e-07	0	1	1	3	O60341	O60341 [323-347]	0	2420.23	High	Peak Found				No Quan Values	6.12	High	0	1.211e-06
	FALSE	High	[R].GSYSYVAAGSSGNDYDLMAQPITPGPSIPGAPQPIPR.[L]			3.84152e-06	0	1	1	2	O60341	O60341 [759-795]	0	3731.8	High	Not Found				No Quan Values	3.51	High	0	5.605e-07
	FALSE	High	[R].GSYSYVAAGSSGNDYDLMAQPITPGPSIPGAPQPIPR.[L]	1xLabel:13C(6) [R37]		4.05163e-05	0	1	1	1	O60341	O60341 [759-795]	0	3737.82	Peak Found	High				No Quan Values	4.18	High	0	5.589e-06
	FALSE	High	[K].LQELEANPPSDVYLSSR.[D]			4.07618e-06	0	1	1	7	O60341	O60341 [508-524]	0	1917.96	High	Peak Found				No Quan Values	4.27	High	0	5.932e-07
	FALSE	High	[K].LQELEANPPSDVYLSSR.[D]	1xLabel:13C(6) [R17]		9.34036e-06	0	1	1	5	O60341	O60341 [508-524]	0	1923.98	Peak Found	High	0.78	112.3	87.7	Unique	3.82	High	0	1.543e-06
	FALSE	High	[R].IADQFLGAMYTLPR.[Q]			1.73463e-05	0	1	1	1	O60341	O60341 [825-838]	0	1595.83	High	Peak Found				No Quan Values	3.25	High	0	2.363e-06
	FALSE	High	[R].IADQFLGAMYTLPR.[Q]	1xMethyl [R14]	O60341 1xMethyl [R838]	2.18207e-05	0	1	1	4	O60341	O60341 [825-838]	0	1609.84	High	Not Found	0.01	200		Unique	4.01	High	0	1.086e-05
	FALSE	High	[R].NYPATVHGALLSGLR.[E]			0.000109874	5.32874e-05	1	1	3	O60341	O60341 [806-820]	0	1568.85	High	Peak Found	0.26	158.8	41.2	Unique	2.82	High	2.345e-05	7.065e-05
	FALSE	High	[K].GIFGSSAVPQPK.[E]	1xLabel:13C(6) [K12]		9.90602e-05	5.32874e-05	1	1	6	O60341	O60341 [733-744]	0	1193.66	Peak Found	High				No Quan Values	3.07	High	1.096e-05	2.383e-05
	FALSE	High	[K].VIIIGSGVSGLAAAR.[Q]			0.000128714	6.41486e-05	1	1	1	O60341	O60341 [281-295]	0	1383.83	High	Peak Found				No Quan Values	2.74	High	1.573e-05	4.652e-05
	FALSE	High	[K].GIFGSSAVPQPK.[E]			0.000198452	6.41486e-05	1	1	6	O60341	O60341 [733-744]	0	1187.64	High	Peak Found	0.943	103	97	Unique	3.11	High	3.011e-05	0.0001008
	FALSE	High	[K].EYDELAETQGK.[L]	1xLabel:13C(6) [K11]		0.000144418	6.41486e-05	1	1	3	O60341	O60341 [493-503]	0	1288.6	Peak Found	High				No Quan Values	2.06	High	2.345e-05	5.662e-05
	FALSE	High	[K].EYDELAETQGK.[L]			0.000341204	7.49149e-05	1	1	3	O60341	O60341 [493-503]	0	1282.58	High	Peak Found				No Quan Values	2.92	High	3.752e-05	0.0001694
	FALSE	High	[R].TLQLWLDNPK.[I]	1xLabel:13C(6) [K10]		0.000318708	7.49149e-05	1	1	8	O60341	O60341 [217-226]	0	1233.69	Peak Found	High	1.04	98	102	Unique	2.67	High	6.572e-05	0.0003872
	FALSE	High	[R].TLQLWLDNPK.[I]			0.000393807	7.49149e-05	1	1	11	O60341	O60341 [217-226]	0	1227.67	High	Peak Found	0.736	115.2	84.8	Unique	2.99	High	3.752e-05	0.0002182
	FALSE	High	[K].VIIIGSGVSGLAAAR.[Q]	1xLabel:13C(6) [R15]		0.000502656	0.000107323	1	1	1	O60341	O60341 [281-295]	0	1389.85	Not Found	High				No Quan Values	2.29	High	4.312e-05	0.0002584
	FALSE	High	[R].MGFGNLNK.[V]	1xLabel:13C(6) [K8]		0.00112404	0.000179139	1	1	2	O60341	O60341 [654-661]	0	886.455	Peak Found	High				No Quan Values	1.46	High	7.818e-05	0.0006114
	FALSE	High	[R].STSQTFIYK.[C]			0.00173247	0.000290327	1	1	3	O60341	O60341 [609-617]	0	1074.55	High	Not Found	0.01	200		Unique	1.68	High	0.000292	0.00308
	FALSE	High	[R].MGFGNLNK.[V]			0.00331054	0.000360562	1	1	3	O60341	O60341 [654-661]	0	880.435	High	Peak Found	1.006	99.7	100.3	Unique	2.27	High	0.0001848	0.001855
	FALSE	High	[R].DITAEFLVK.[S]	1xLabel:13C(6) [K9]		0.00554396	0.000544688	1	1	1	O60341	O60341 [473-481]	0	1041.59	Peak Found	High	1.259	88.5	111.5	Unique	1.06	High	0.0002706	0.002954
	FALSE	High	[R].DITAEFLVK.[S]			0.0071911	0.000617669	1	1	1	O60341	O60341 [473-481]	0	1035.57	High	Not Found				No Quan Values	1.46	High	0.000316	0.003662
	FALSE	High	[R].NGYSCVPVALAEGLDIK.[L]	1xLabel:13C(6) [K17]; 1xCarbamidomethyl [C5]		0.0791906	0.00456649	1	1	1	O60341	O60341 [569-585]	0	1811.93	Not Found	Not Found				No Quan Values	1.43	High	0.001916	0.02992
FALSE	High	Master Protein	Q14151	Scaffold attachment factor B2 OS=Homo sapiens GN=SAFB2 PE=1 SV=1	0	220.472	33.5782	23	174	12	1	953	107.4	6.16	High	High	Methyl [R835; R897]	1.177	91.9	108.1	7.778	0	554.98	23
	Checked	Confidence	Annotated Sequence	Modifications	Modifications in Master Proteins	Qvality PEP	Qvality q-value	# Protein Groups	# Proteins	# PSMs	Master Protein Accessions	Positions in Master Proteins	# Missed Cleavages	Theo. MH+ [Da]	Found in Sample: [S9] F6: Light, Sample	Found in Sample: [S10] F6: Heavy, Sample	Abundance Ratio: (Heavy) / (Light)	Abundances (Scaled): F6: Light, Sample	Abundances (Scaled): F6: Heavy, Sample	Quan Info	XCorr Sequest HT	Confidence Sequest HT	Percolator q-Value Sequest HT	Percolator PEP Sequest HT
	FALSE	High	[R].QLPAQPPEHAVDGEGFK.[N]			4.6957e-05	0	1	1	5	Q14151	Q14151 [172-188]	0	1819.9	High	Peak Found				No Quan Values	3.21	High	0	6.584e-06
	FALSE	High	[K].FDFDACNEVPPAPK.[E]	1xLabel:13C(6) [K14]; 1xCarbamidomethyl [C6]		1.56014e-05	0	2	2	14	Q15424; Q14151	Q15424 [357-370]; Q14151 [356-369]	0	1612.74	Peak Found	High				No Quan Values	4.33	High	0	2.29e-06
	FALSE	High	[K].FDFDACNEVPPAPK.[E]	1xCarbamidomethyl [C6]		9.49753e-06	0	2	2	17	Q15424; Q14151	Q15424 [357-370]; Q14151 [356-369]	0	1606.72	High	Peak Found	0.968	101.6	98.4	Not Unique	4.78	High	0	1.851e-06
	FALSE	High	[K].EESSELEQPFAQDTSSVGPDR.[K]	1xLabel:13C(6) [R21]		3.45538e-06	0	2	2	2	Q15424; Q14151	Q15424 [232-252]; Q14151 [231-251]	0	2314.04	Peak Found	High				No Quan Values	4.9	High	0	5.065e-07
	FALSE	High	[K].EESSELEQPFAQDTSSVGPDR.[K]			4.41755e-06	0	2	2	4	Q15424; Q14151	Q15424 [232-252]; Q14151 [231-251]	0	2308.02	High	Peak Found	0.801	111.1	88.9	Not Unique	4.42	High	0	9.416e-07
	FALSE	High	[R].GLSGPSGPGHMASR.[G]	1xMethyl [R14]	Q14151 1xMethyl [R897]	1.37936e-05	0	1	1	3	Q14151	Q14151 [884-897]	0	1324.64	High	Peak Found	1.144	93.3	106.7	Unique	4.87	High	0	2.198e-06
	FALSE	High	[K].VTPDIEESLLEPENEK.[I]			1.02372e-05	0	1	1	4	Q14151	Q14151 [200-215]	0	1841.9	High	Peak Found				No Quan Values	4.58	High	0	1.42e-06
	FALSE	High	[K].VTPDIEESLLEPENEK.[I]	1xLabel:13C(6) [K16]		1.29662e-05	0	1	1	4	Q14151	Q14151 [200-215]	0	1847.92	Not Found	High				No Quan Values	3.54	High	0	1.779e-06
	FALSE	High	[K].LAEEEDLFDSAHPEEGDLDLASESTAHAQSSK.[A]	1xLabel:13C(6) [K32]		1.50649e-09	0	2	2	4	Q15424; Q14151	Q15424 [254-285]; Q14151 [253-284]	0	3434.54	Peak Found	High	0.966	101.7	98.3	Not Unique	10.21	High	0	3.562e-10
	FALSE	High	[K].LAEEEDLFDSAHPEEGDLDLASESTAHAQSSK.[A]			1.53238e-09	0	2	2	10	Q15424; Q14151	Q15424 [254-285]; Q14151 [253-284]	0	3428.52	High	Peak Found	0.975	101.2	98.8	Not Unique	9.67	High	0	3.622e-10
	FALSE	High	[K].EESSELEQPFAQDTSSVGPDRK.[L]	2xLabel:13C(6) [R21; K22]		1.20257e-07	0	2	2	8	Q15424; Q14151	Q15424 [232-253]; Q14151 [231-252]	1	2448.16	Peak Found	High	1.043	97.9	102.1	Not Unique	7.1	High	0	2.165e-08
	FALSE	High	[K].EESSELEQPFAQDTSSVGPDRK.[L]			4.06731e-07	0	2	2	11	Q15424; Q14151	Q15424 [232-253]; Q14151 [231-252]	1	2436.12	High	Peak Found	0.962	101.9	98.1	Not Unique	7.09	High	0	6.805e-08
	FALSE	High	[R].TDCEPVGLEPAVEQSSAASELAEASSEELAEAPTEAPSPEAR.[D]	1xLabel:13C(6) [R42]; 1xCarbamidomethyl [C3]		5.10048e-06	0	2	2	1	Q15424; Q14151	Q15424 [307-348]; Q14151 [306-347]	0	4317.98	Not Found	High	100		200	Not Unique	5.2	High	0	7.32e-07
	FALSE	High	[R].AWQGAMDAGAASR.[E]			0.000101215	5.32874e-05	1	1	2	Q14151	Q14151 [861-873]	0	1291.58	High	Peak Found	1.132	93.8	106.2	Unique	2.81	High	2.718e-05	7.771e-05
	FALSE	High	[R].QLPAQPPEHAVDGEGFK.[N]	1xLabel:13C(6) [K17]		9.0769e-05	5.32874e-05	1	1	3	Q14151	Q14151 [172-188]	0	1825.92	Peak Found	High				No Quan Values	2.15	High	2.345e-05	7.06e-05
	FALSE	High	[R].AWQGAMDAGAASR.[E]	1xLabel:13C(6) [R13]		0.00017666	6.41486e-05	1	1	1	Q14151	Q14151 [861-873]	0	1297.6	Peak Found	High				No Quan Values	2.75	High	2.718e-05	7.646e-05
	FALSE	High	[R].VPHPHPHPPPYPHFTR.[R]			0.000220536	6.41486e-05	1	1	2	Q14151	Q14151 [936-951]	0	1912.97	High	Peak Found	0.92	104.2	95.8	Unique	4.18	High	3.011e-05	0.000102
	FALSE	High	[K].NTLETSSLNFK.[V]			0.000200778	6.41486e-05	1	1	4	Q14151	Q14151 [189-199]	0	1253.64	High	Peak Found				No Quan Values	2.61	High	3.011e-05	9.096e-05
	FALSE	High	[K].NTLETSSLNFK.[V]	1xLabel:13C(6) [K11]		0.000172541	6.41486e-05	1	1	5	Q14151	Q14151 [189-199]	0	1259.66	Peak Found	High	1.434	82.2	117.8	Unique	2.5	High	3.011e-05	8.805e-05
	FALSE	High	[K].ILDILGETCK.[S]	1xLabel:13C(6) [K10]; 1xCarbamidomethyl [C9]		0.000214139	6.41486e-05	2	2	10	Q15424; Q14151	Q15424 [217-226]; Q14151 [216-225]	0	1167.64	Peak Found	High	100		200	Not Unique	3.09	High	3.011e-05	0.0001002
	FALSE	High	[K].EEGQDPDEIGIELEATSK.[K]	1xLabel:13C(6) [K18]		0.000126269	6.41486e-05	1	1	1	Q14151	Q14151 [66-83]	0	1965.92	Not Found	Not Found				No Quan Values	2.26	High	1.573e-05	4.489e-05
	FALSE	High	[K].ILDILGETCK.[S]	1xCarbamidomethyl [C9]		0.000152111	6.41486e-05	2	2	13	Q15424; Q14151	Q15424 [217-226]; Q14151 [216-225]	0	1161.62	High	Peak Found	1.107	94.9	105.1	Not Unique	3.27	High	3.3e-05	0.0001081
	FALSE	High	[K].REPAEQPGDGER.[T]	2xLabel:13C(6) [R1; R12]		0.000162345	6.41486e-05	2	2	3	Q15424; Q14151	Q15424 [295-306]; Q14151 [294-305]	1	1352.66	Peak Found	High	0.853	107.9	92.1	Not Unique	3.08	High	2.345e-05	6.79e-05
	FALSE	High	[R].DGWGGYGSDK.[R]			0.000419124	7.49149e-05	2	2	5	Q15424; Q14151	Q15424 [796-805]; Q14151 [820-829]	0	1041.43	High	Peak Found	0.642	121.8	78.2	Not Unique	2.29	High	3.752e-05	0.0002116
	FALSE	High	[R].VPHPHPHPPPYPHFTR.[R]	1xLabel:13C(6) [R16]		0.000246594	7.49149e-05	1	1	1	Q14151	Q14151 [936-951]	0	1918.99	Peak Found	High				No Quan Values	2.16	High	3.3e-05	0.0001168
	FALSE	High	[R].LSEGRGLPPPPR.[G]	1xMethyl [R5]	Q14151 1xMethyl [R835]	0.000438177	7.49149e-05	1	1	8	Q14151	Q14151 [831-842]	1	1289.73	High	Peak Found	1.245	89.1	110.9	Unique	4.38	High	7.818e-05	0.0005697
	FALSE	High	[K].REPAEQPGDGER.[T]			0.00046139	0.000107323	2	2	4	Q15424; Q14151	Q15424 [295-306]; Q14151 [294-305]	1	1340.62	High	Peak Found	0.88	106.4	93.6	Not Unique	3.07	High	4.612e-05	0.0002983
	FALSE	High	[K].ADSLLAVVK.[R]			0.000548806	0.000107323	2	2	2	Q15424; Q14151	Q15424 [286-294]; Q14151 [285-293]	0	915.551	High	Peak Found	1.269	88.2	111.8	Not Unique	2.72	High	4.612e-05	0.0003239
	FALSE	High	[R].DGWGGYGSDK.[R]	1xLabel:13C(6) [K10]		0.000914546	0.000165827	2	2	3	Q15424; Q14151	Q15424 [796-805]; Q14151 [820-829]	0	1047.45	Peak Found	High				No Quan Values	2.11	High	0.0002494	0.002779
	FALSE	High	[K].ADSLLAVVK.[R]	1xLabel:13C(6) [K9]		0.000886707	0.000165827	2	2	1	Q15424; Q14151	Q15424 [286-294]; Q14151 [285-293]	0	921.571	Peak Found	High				No Quan Values	1.83	High	7.637e-05	0.0004771
	FALSE	High	[R].NLWVSGLSSTTR.[A]	1xLabel:13C(6) [R12]		0.00143078	0.000206844	1	1	1	Q14151	Q14151 [408-419]	0	1326.71	Peak Found	High	1.892	69.1	130.9	Unique	2.83	High	8.271e-05	0.0007953
	FALSE	High	[K].EYVAAQLR.[Q]			0.00237097	0.000312798	1	1	1	Q14151	Q14151 [164-171]	0	949.51	High	Peak Found				No Quan Values	1.91	High	0.0001323	0.00135
	FALSE	High	[K].DQDELKPGPTNR.[S]	2xLabel:13C(6) [K6; R12]		0.00295083	0.0003525	1	1	2	Q14151	Q14151 [546-557]	1	1381.71	Not Found	High				No Quan Values	2.66	High	0.0001688	0.001678
	FALSE	High	[K].EYVAAQLR.[Q]	1xLabel:13C(6) [R8]		0.00320709	0.000360562	1	1	3	Q14151	Q14151 [164-171]	0	955.53	Peak Found	High	1.151	93	107	Unique	1.94	High	0.000244	0.002726
	FALSE	High	[K].DQDELKPGPTNR.[S]			0.00772657	0.000666652	1	1	1	Q14151	Q14151 [546-557]	1	1369.67	High	Peak Found				No Quan Values	3.16	High	0.0003409	0.003909
	FALSE	High	[R].NLWVSGLSSTTR.[A]			0.00871433	0.000701358	1	1	2	Q14151	Q14151 [408-419]	0	1320.69	High	Peak Found	0.01	200		Unique	2.9	High	0.0003582	0.004299
	FALSE	High	[K].GEPVISVK.[T]	1xLabel:13C(6) [K8]		0.0525565	0.0029726	1	1	1	Q14151	Q14151 [579-586]	0	834.503	Peak Found	High				No Quan Values	1.01	High	0.001326	0.01972
	FALSE	High	[KR].MISVEK.[A]	1xLabel:13C(6) [K6]		0.0598068	0.00352395	2	2	1	Q15424; Q14151	Q15424 [476-481]; Q14151 [477-482]	0	712.401	Peak Found	High	0.825	109.6	90.4	Not Unique	1.09	High	0.001506	0.02218
	FALSE	High	[K].SVLMER.[L]			0.0832989	0.00482171	2	2	2	Q15424; Q14151	Q15424 [55-60]; Q14151 [54-59]	0	734.387	High	Peak Found				No Quan Values	1.57	High	0.002705	0.04558
	FALSE	High	[K].SVLMER.[L]	1xLabel:13C(6) [R6]		0.106634	0.00602852	2	2	3	Q15424; Q14151	Q15424 [55-60]; Q14151 [54-59]	0	740.407	Not Found	High				No Quan Values	1.81	High	0.007102	0.1481
	FALSE	High	[KR].MISVEK.[A]			0.183311	0.00960421	2	2	1	Q15424; Q14151	Q15424 [476-481]; Q14151 [477-482]	0	706.38	High	Peak Found				No Quan Values	1.75	High	0.003995	0.0748
	FALSE	High	[R].GLSGPSGPGHMASR.[G]			0.183311	0.00960421	1	1	1	Q14151	Q14151 [884-897]	0	1310.63	Not Found	Not Found				No Quan Values	1.47	High	0.003991	0.07475
FALSE	High	Master Protein	Q9H0D6	5'-3' exoribonuclease 2 OS=Homo sapiens GN=XRN2 PE=1 SV=1	0	256.698	34.9474	31	583	31	1	950	108.5	7.47	High	High	Methyl [R824; R847; R851; K858; R883; R895; R921; R922; R946]; Dimethyl [R847; R851; K858; R883; R946]; Trimethyl [K858]	0.341	149.2	50.8	13.125	0	1475.2	31
	Checked	Confidence	Annotated Sequence	Modifications	Modifications in Master Proteins	Qvality PEP	Qvality q-value	# Protein Groups	# Proteins	# PSMs	Master Protein Accessions	Positions in Master Proteins	# Missed Cleavages	Theo. MH+ [Da]	Found in Sample: [S9] F6: Light, Sample	Found in Sample: [S10] F6: Heavy, Sample	Abundance Ratio: (Heavy) / (Light)	Abundances (Scaled): F6: Light, Sample	Abundances (Scaled): F6: Heavy, Sample	Quan Info	XCorr Sequest HT	Confidence Sequest HT	Percolator q-Value Sequest HT	Percolator PEP Sequest HT
	FALSE	High	[K].TGGYLTESGYVNLQR.[V]			1.78462e-05	0	1	1	12	Q9H0D6	Q9H0D6 [374-388]	0	1657.82	High	Peak Found	1.031	98.5	101.5	Unique	3.96	High	0	2.43e-06
	FALSE	High	[K].TGGYLTESGYVNLQR.[V]	1xLabel:13C(6) [R15]		3.65837e-05	0	1	1	8	Q9H0D6	Q9H0D6 [374-388]	0	1663.84	Peak Found	High	1.087	95.8	104.2	Unique	3.51	High	0	5.014e-06
	FALSE	High	[R].AALEEVYPDLTPEETRR.[N]	2xLabel:13C(6) [R16; R17]		3.60462e-05	0	1	1	3	Q9H0D6	Q9H0D6 [660-676]	1	2001.03	Peak Found	High	1.096	95.4	104.6	Unique	3.64	High	0	4.943e-06
	FALSE	High	[K].ERFDSNCITPGTEFMDNLAK.[C]	1xCarbamidomethyl [C7]		3.11276e-05	0	1	1	5	Q9H0D6	Q9H0D6 [153-172]	1	2345.05	High	Peak Found				No Quan Values	5.24	High	0	8.643e-06
	FALSE	High	[R].GSGTGIYSNAAPPPVTYQGNLYRPLLR.[G]	1xDimethyl [R]	Q9H0D6 1xDimethyl [R]	4.66362e-05	0	1	1	23	Q9H0D6	Q9H0D6 [825-851]	1	2890.52	High	Not Found	0.01	200		Unique	4.43	High	1.096e-05	3.842e-05
	FALSE	High	[R].AALEEVYPDLTPEETR.[R]			3.0539e-05	0	1	1	3	Q9H0D6	Q9H0D6 [660-675]	0	1832.89	High	Peak Found	0.741	114.8	85.2	Unique	4.12	High	0	4.158e-06
	FALSE	High	[R].MLQTQNAAFQPNQYQMLAGPGGYPPRR.[D]	1xMethyl [R]	Q9H0D6 1xMethyl [R]	1.35494e-07	0	1	1	84	Q9H0D6	Q9H0D6 [896-922]	1	3048.49	High	Not Found	0.01	200		Unique	6.84	High	0	9.529e-07
	FALSE	High	[R].MLQTQNAAFQPNQYQMLAGPGGYPPRR.[D]	1xOxidation [M]; 1xMethyl [R]	Q9H0D6 1xMethyl [R]	4.67964e-05	0	1	1	28	Q9H0D6	Q9H0D6 [896-922]	1	3064.49	High	Not Found	0.01	200		Unique	4.52	High	1.096e-05	2.961e-05
	FALSE	High	[R].MLQTQNAAFQPNQYQMLAGPGGYPPR.[R]	1xMethyl [R26]	Q9H0D6 1xMethyl [R921]	6.45901e-06	0	1	1	12	Q9H0D6	Q9H0D6 [896-921]	0	2892.39	High	Peak Found	0.672	119.6	80.4	Unique	4.86	High	0	1.013e-06
	FALSE	High	[R].NSLGGDVLFVGK.[H]	1xLabel:13C(6) [K12]		9.02287e-05	3.62253e-05	1	1	3	Q9H0D6	Q9H0D6 [677-688]	0	1211.67	Peak Found	High	1.039	98.1	101.9	Unique	4.16	High	1.096e-05	1.926e-05
	FALSE	High	[R].NSLGGDVLFVGK.[H]			8.98988e-05	3.62253e-05	1	1	3	Q9H0D6	Q9H0D6 [677-688]	0	1205.65	High	Peak Found				No Quan Values	4.01	High	7.739e-06	1.728e-05
	FALSE	High	[K].VVQSYVEGLCWVLR.[Y]	1xCarbamidomethyl [C10]		9.02287e-05	3.62253e-05	1	1	1	Q9H0D6	Q9H0D6 [538-551]	0	1707.89	Not Found	Not Found				No Quan Values	3.5	High	1.096e-05	1.745e-05
	FALSE	High	[R].FDRGVGAEPLLPWNR.[M]	1xMethyl [R3]	Q9H0D6 1xMethyl [R883]	8.97877e-05	3.62253e-05	1	1	8	Q9H0D6	Q9H0D6 [881-895]	1	1740.92	High	Peak Found	0.035	193.2	6.8	Unique	4.48	High	1.096e-05	2.19e-05
	FALSE	High	[R].NSPGSQVASNPR.[Q]			0.000110982	5.32874e-05	1	1	2	Q9H0D6	Q9H0D6 [447-458]	0	1213.59	High	Peak Found				No Quan Values	3.46	High	1.096e-05	3.373e-05
	FALSE	High	[R].NSPGSQVASNPR.[Q]	1xLabel:13C(6) [R12]		0.000103915	5.32874e-05	1	1	2	Q9H0D6	Q9H0D6 [447-458]	0	1219.61	Peak Found	High	0.845	108.4	91.6	Unique	3.45	High	1.096e-05	3.831e-05
	FALSE	High	[K].DPQFAEDYIFK.[A]			0.000102193	5.32874e-05	1	1	8	Q9H0D6	Q9H0D6 [757-767]	0	1372.64	High	Peak Found	1.018	99.1	100.9	Unique	3.89	High	1.573e-05	4.575e-05
	FALSE	High	[R].AALEEVYPDLTPEETRR.[N]			0.000115786	5.32874e-05	1	1	3	Q9H0D6	Q9H0D6 [660-676]	1	1988.99	High	Peak Found				No Quan Values	3.43	High	1.096e-05	3.836e-05
	FALSE	High	[R].ELTMASLPFTFDVER.[S]			0.000115399	5.32874e-05	1	1	1	Q9H0D6	Q9H0D6 [316-330]	0	1755.86	High	Peak Found				No Quan Values	3.58	High	1.096e-05	3.708e-05
	FALSE	High	[R].GVGAEPLLPWNR.[M]	1xMethyl [R12]	Q9H0D6 1xMethyl [R895]	9.20209e-05	5.32874e-05	1	1	17	Q9H0D6	Q9H0D6 [884-895]	0	1322.72	High	Not Found	0.01	200		Unique	3.84	High	1.096e-05	2.639e-05
	FALSE	High	[R].GVGAEPLLPWNR.[M]	1xLabel:13C(6) [R12]		0.000109263	5.32874e-05	1	1	8	Q9H0D6	Q9H0D6 [884-895]	0	1314.73	Peak Found	High	1.085	95.9	104.1	Unique	3.88	High	1.096e-05	3.241e-05
	FALSE	High	[K].YAWQGVALLPFVDER.[R]	1xLabel:13C(6) [R15]		0.000113184	5.32874e-05	1	1	3	Q9H0D6	Q9H0D6 [642-656]	0	1769.93	Peak Found	High	1.141	93.4	106.6	Unique	2.9	High	2.345e-05	5.882e-05
	FALSE	High	[K].YAWQGVALLPFVDER.[R]			9.05543e-05	5.32874e-05	1	1	2	Q9H0D6	Q9H0D6 [642-656]	0	1763.91	High	Peak Found				No Quan Values	4.06	High	1.096e-05	1.761e-05
	FALSE	High	[K].ERFDSNCITPGTEFMDNLAK.[C]	2xLabel:13C(6) [R2; K20]; 1xCarbamidomethyl [C7]		0.000107663	5.32874e-05	1	1	2	Q9H0D6	Q9H0D6 [153-172]	1	2357.09	Not Found	High				No Quan Values	2.44	High	2.345e-05	6.989e-05
	FALSE	High	[R].AALEEVYPDLTPEETR.[R]	1xLabel:13C(6) [R16]		0.0001319	6.41486e-05	1	1	1	Q9H0D6	Q9H0D6 [660-675]	0	1838.91	Peak Found	High				No Quan Values	3.91	High	1.573e-05	4.852e-05
	FALSE	High	[R].FDRGVGAEPLLPWNR.[M]	2xMethyl [R3; R15]	Q9H0D6 2xMethyl [R883; R895]	0.000126006	6.41486e-05	1	1	6	Q9H0D6	Q9H0D6 [881-895]	1	1754.93	High	Not Found	0.01	200		Unique	4.07	High	2.718e-05	7.347e-05
	FALSE	High	[R].ELTMASLPFTFDVER.[S]	1xLabel:13C(6) [R15]		0.000186907	6.41486e-05	1	1	2	Q9H0D6	Q9H0D6 [316-330]	0	1761.88	Peak Found	High	1.107	94.9	105.1	Unique	2.43	High	2.718e-05	8.279e-05
	FALSE	High	[R].MLQTQNAAFQPNQYQMLAGPGGYPPRR.[D]	1xOxidation [M16]		0.000142181	6.41486e-05	1	1	8	Q9H0D6	Q9H0D6 [896-922]	1	3050.47	High	Not Found	0.01	200		Unique	2.99	High	0.000182	0.001845
	FALSE	High	[K].DPQFAEDYIFK.[A]	1xLabel:13C(6) [K11]		0.000125486	6.41486e-05	1	1	5	Q9H0D6	Q9H0D6 [757-767]	0	1378.66	Peak Found	High	1.021	98.9	101.1	Unique	3.02	High	3.011e-05	9.662e-05
	FALSE	High	[R].YYYQGCASWK.[W]	1xCarbamidomethyl [C6]		0.000266365	7.49149e-05	1	1	3	Q9H0D6	Q9H0D6 [552-561]	0	1325.56	High	Not Found				No Quan Values	1.82	High	0.0001323	0.001351
	FALSE	High	[R].YYYQGCASWK.[W]	1xLabel:13C(6) [K10]; 1xCarbamidomethyl [C6]		0.000247752	7.49149e-05	1	1	1	Q9H0D6	Q9H0D6 [552-561]	0	1331.58	Peak Found	High				No Quan Values	1.78	High	3.3e-05	0.0001177
	FALSE	High	[K].YPLPPPSGRYNWN.[-]	1xMethyl [R9]	Q9H0D6 1xMethyl [R946]	0.000234466	7.49149e-05	1	1	34	Q9H0D6	Q9H0D6 [938-950]	1	1574.78	High	Peak Found	0.472	135.9	64.1	Unique	3.44	High	3.3e-05	0.0001105
	FALSE	High	[R].KYPLPPPSGRYNWN.[-]	1xMethyl [R10]	Q9H0D6 1xMethyl [R946]	0.000254913	7.49149e-05	1	1	13	Q9H0D6	Q9H0D6 [937-950]	2	1702.87	High	Peak Found	0.192	167.7	32.3	Unique	4.87	High	7.818e-05	0.0005456
	FALSE	High	[R].GSGTGIYSNAAPPPVTYQGNLYRPLLRGQAQIPK.[L]	Dimethyl [R]; Methyl [R]; 1xTrimethyl [K34]	Q9H0D6 2xDimethyl []; 2xMethyl [R847; R851]	0.000269032	7.49149e-05	1	1	36	Q9H0D6	Q9H0D6 [825-858]	2	3640.96	High	Not Found	0.01	200		Unique	4.12	High	7.637e-05	0.0005015
	FALSE	High	[R].GSGTGIYSNAAPPPVTYQGNLYRPLLRGQAQIPK.[L]	Methyl [R]; 1xDimethyl [K/R]; 1xTrimethyl [K34]	Q9H0D6 1xDimethyl [R/K]; 1xMethyl []; 1xTrimethyl [K858]	0.000289066	7.49149e-05	1	1	63	Q9H0D6	Q9H0D6 [825-858]	2	3626.94	High	Not Found	0.01	200		Unique	4.97	High	4.612e-05	0.0003167
	FALSE	High	[K].FDVDAADEK.[F]			0.000452499	9.31363e-05	1	1	3	Q9H0D6	Q9H0D6 [525-533]	0	1009.45	High	Peak Found				No Quan Values	1.8	High	4.312e-05	0.0002549
	FALSE	High	[K].FDVDAADEK.[F]	1xLabel:13C(6) [K9]		0.000541363	0.000107323	1	1	4	Q9H0D6	Q9H0D6 [525-533]	0	1015.47	Peak Found	High	0.832	109.2	90.8	Unique	2.34	High	5.612e-05	0.000352
	FALSE	High	[K].EGMEAAVEK.[Q]			0.000571933	0.000107323	1	1	2	Q9H0D6	Q9H0D6 [124-132]	0	963.445	High	Peak Found	0.617	123.7	76.3	Unique	2.73	High	9.394e-05	0.0009229
	FALSE	High	[R].KYPLPPPSGRYNWN.[-]	1xDimethyl [R10]	Q9H0D6 1xDimethyl [R946]	0.000567993	0.000107323	1	1	62	Q9H0D6	Q9H0D6 [937-950]	2	1716.89	High	Peak Found	0.213	164.9	35.1	Unique	5.31	High	0.0001323	0.001367
	FALSE	High	[K].YPLPPPSGRYNWN.[-]	1xDimethyl [R9]	Q9H0D6 1xDimethyl [R946]	0.000473603	0.000107323	1	1	52	Q9H0D6	Q9H0D6 [938-950]	1	1588.79	High	Peak Found	0.256	159.3	40.7	Unique	3.46	High	0.001088	0.01465
	FALSE	High	[K].PCGLCNQFGHEVK.[D]	1xLabel:13C(6) [K13]; 2xCarbamidomethyl [C2; C5]		0.000455438	0.000107323	1	1	2	Q9H0D6	Q9H0D6 [262-274]	0	1551.71	Peak Found	High	0.718	116.4	83.6	Unique	2.02	High	4.312e-05	0.0002318
	FALSE	High	[R].GSGTGIYSNAAPPPVTYQGNLYRPLLR.[G]	1xDimethyl [R23]; 1xMethyl [R27]	Q9H0D6 1xDimethyl [R847]; 1xMethyl [R851]	0.000541363	0.000107323	1	1	3	Q9H0D6	Q9H0D6 [825-851]	1	2904.54	High	Not Found	0.01	200		Unique	2.94	High	4.312e-05	0.0002803
	FALSE	High	[R].TLGHVMPR.[G]	1xMethyl [R8]	Q9H0D6 1xMethyl [R824]	0.00139472	0.000206844	1	1	2	Q9H0D6	Q9H0D6 [817-824]	0	924.508	High	Peak Found	1.935	68.1	131.9	Unique	2.5	High	8.271e-05	0.0007764
	FALSE	High	[R].FDRGVGAEPLLPWNR.[M]	1xDimethyl [R3]; 1xMethyl [R15]	Q9H0D6 1xDimethyl [R883]; 1xMethyl [R895]	0.00141863	0.000206844	1	1	1	Q9H0D6	Q9H0D6 [881-895]	1	1768.95	High	Not Found	0.01	200		Unique	3.44	High	8.271e-05	0.0007858
	FALSE	High	[K].PCGLCNQFGHEVK.[D]	2xCarbamidomethyl [C2; C5]		0.00241721	0.000312798	1	1	3	Q9H0D6	Q9H0D6 [262-274]	0	1545.69	Not Found	Not Found				No Quan Values	2.05	High	0.0001323	0.001373
	FALSE	High	[R].TLGHVMPR.[G]	1xLabel:13C(6) [R8]		0.00407192	0.000383389	1	1	1	Q9H0D6	Q9H0D6 [817-824]	0	916.513	Peak Found	High				No Quan Values	1.64	High	0.0002097	0.002257
	FALSE	High	[R].GVGAEPLLPWNR.[M]			0.00535348	0.00051743	1	1	3	Q9H0D6	Q9H0D6 [884-895]	0	1308.71	High	Peak Found	0.01	200		Unique	2.52	High	0.0007284	0.008797
	FALSE	High	[R].GPPPLFQQQR.[F]	1xLabel:13C(6) [R10]		0.00601839	0.000597199	1	1	3	Q9H0D6	Q9H0D6 [871-880]	0	1173.65	Not Found	High	100		200	Unique	1.81	High	0.0005093	0.006299
	FALSE	High	[R].LWEAGWK.[Q]			0.00791427	0.000666652	1	1	1	Q9H0D6	Q9H0D6 [511-517]	0	889.457	High	Peak Found	1.01	99.5	100.5	Unique	1.17	High	0.0003409	0.004001
	FALSE	High	[R].LWEAGWK.[Q]	1xLabel:13C(6) [K7]		0.00948368	0.000725324	1	1	2	Q9H0D6	Q9H0D6 [511-517]	0	895.477	Peak Found	High	0.903	105.1	94.9	Unique	1.65	High	0.0003776	0.00461
	FALSE	High	[K].GGFLPPEEIK.[E]	1xLabel:13C(6) [K10]		0.00936959	0.000725324	1	1	5	Q9H0D6	Q9H0D6 [143-152]	0	1092.6	Peak Found	High				No Quan Values	1.81	High	0.003445	0.06279
	FALSE	High	[R].TLGHVMPR.[G]			0.0115178	0.000914057	1	1	1	Q9H0D6	Q9H0D6 [817-824]	0	910.493	High	Peak Found	5.046	33.1	166.9	Unique	1.5	High	0.0004456	0.00545
	FALSE	High	[K].DCEGLPR.[E]	1xLabel:13C(6) [R7]; 1xCarbamidomethyl [C2]		0.0254249	0.00175242	1	1	2	Q9H0D6	Q9H0D6 [275-281]	0	852.398	Peak Found	High				No Quan Values	1.73	High	0.0008443	0.01036
	FALSE	High	[K].IMDYIR.[R]	1xLabel:13C(6) [R6]		0.03543	0.00221214	1	1	4	Q9H0D6	Q9H0D6 [208-213]	0	816.438	Peak Found	High	1.112	94.7	105.3	Unique	1.64	High	0.001786	0.02811
	FALSE	High	[K].GGFLPPEEIK.[E]			0.0435398	0.00257598	1	1	2	Q9H0D6	Q9H0D6 [143-152]	0	1086.58	High	Not Found				No Quan Values	2.11	High	0.005586	0.1097
	FALSE	High	[R].LNNDPGWK.[N]			0.0548877	0.00308572	1	1	2	Q9H0D6	Q9H0D6 [182-189]	0	943.463	High	Peak Found	0.27	157.5	42.5	Unique	2.03	High	0.003422	0.06192
	FALSE	High	[K].AVMLPGAR.[K]	1xLabel:13C(6) [R8]		0.0700158	0.00401518	1	1	3	Q9H0D6	Q9H0D6 [768-775]	0	820.481	Peak Found	High	1.402	83.3	116.7	Unique	2.23	High	0.002971	0.05135
	FALSE	High	[K].DCEGLPR.[E]	1xCarbamidomethyl [C2]		0.101571	0.00580104	1	1	2	Q9H0D6	Q9H0D6 [275-281]	0	846.377	High	Peak Found	0.997	100.1	99.9	Unique	1.43	High	0.002366	0.03868
	FALSE	High	[R].YYIADR.[L]			0.105604	0.00598561	1	1	1	Q9H0D6	Q9H0D6 [176-181]	0	800.394	High	Peak Found	0.869	107	93	Unique	1.58	High	0.002465	0.04073
	FALSE	High	[K].AVMLPGAR.[K]			0.130323	0.00723972	1	1	3	Q9H0D6	Q9H0D6 [768-775]	0	814.46	High	Peak Found				No Quan Values	2.2	High	0.002952	0.05092
	FALSE	High	[R].LNNDPGWK.[N]	1xLabel:13C(6) [K8]		0.183311	0.00960421	1	1	1	Q9H0D6	Q9H0D6 [182-189]	0	949.483	Peak Found	High				No Quan Values	1.89	High	0.003958	0.07418
FALSE	High	Master Protein	P04264	Keratin, type II cytoskeletal 1 OS=Homo sapiens GN=KRT1 PE=1 SV=6	0	54.809	18.4783	13	29	7	1	644	66	8.12	High	Not Found	Methyl [R82; R602; R616]	0.01	200		1.801	0	72.88	13
	Checked	Confidence	Annotated Sequence	Modifications	Modifications in Master Proteins	Qvality PEP	Qvality q-value	# Protein Groups	# Proteins	# PSMs	Master Protein Accessions	Positions in Master Proteins	# Missed Cleavages	Theo. MH+ [Da]	Found in Sample: [S9] F6: Light, Sample	Found in Sample: [S10] F6: Heavy, Sample	Abundance Ratio: (Heavy) / (Light)	Abundances (Scaled): F6: Light, Sample	Abundances (Scaled): F6: Heavy, Sample	Quan Info	XCorr Sequest HT	Confidence Sequest HT	Percolator q-Value Sequest HT	Percolator PEP Sequest HT
	FALSE	High	[R].FLEQQNQVLQTK.[W]			5.67934e-05	0	2	3	2	P35908; P04264	P35908 [198-209]; P04264 [200-211]	0	1475.79	High	Not Found				No Quan Values	4.18	High	0	8.21e-06
	FALSE	High	[K].LNDLEDALQQAK.[E]			5.46812e-05	0	1	1	3	P04264	P04264 [444-455]	0	1357.7	Not Found	Not Found				No Quan Values	4.03	High	0	7.852e-06
	FALSE	High	[R].GGSGGGGGGSSGGRGSGGGSSGGSIGGR.[G]	1xMethyl [R14]	P04264 1xMethyl [R602]	5.25203e-07	0	1	1	4	P04264	P04264 [589-616]	1	2093.93	High	Not Found	0.01	200		Unique	6.65	High	0	1.694e-07
	FALSE	High	[RK].NKYEDEINKR.[T]			0.000111473	5.32874e-05	5	6	1	P04264; P04259; P02538; P05787; P13647	P04264 [268-277]; P04259 [251-260]; P02538 [251-260]; P05787 [177-186]; P13647 [256-265]	2	1308.65	High	Not Found				No Quan Values	3.64	High	1.096e-05	3.408e-05
	FALSE	High	[R].TNAENEFVTIK.[K]			0.000318708	7.49149e-05	1	1	1	P04264	P04264 [278-288]	0	1265.64	Not Found	Not Found				No Quan Values	2.36	High	3.752e-05	0.0001568
	FALSE	High	[R].TLLEGEESR.[M]			0.000588042	0.000123452	1	1	3	P04264	P04264 [484-492]	0	1033.52	High	Not Found	0.01	200		Unique	1.58	High	5.276e-05	0.0003413
	FALSE	High	[R].SLVNLGGSK.[S]			0.000668047	0.000157059	1	1	1	P04264	P04264 [66-74]	0	874.499	High	Not Found	0.01	200		Unique	1.89	High	5.612e-05	0.0003515
	FALSE	High	[R].GGSGGGGGGSSGGRGSGGGSSGGSIGGR.[G]	2xMethyl [R14; R28]	P04264 2xMethyl [R602; R616]	0.000713168	0.000165827	1	1	1	P04264	P04264 [589-616]	1	2107.95	High	Not Found	0.01	200		Unique	3.58	High	6.246e-05	0.0003768
	FALSE	High	[KR].NKYEDEINK.[HR]			0.00126099	0.00019376	5	7	2	P04264; P04259; P02538; P05787; P13647	P04264 [268-276]; P04259 [251-259]; P02538 [251-259]; P05787 [177-185]; P13647 [256-264]	1	1152.55	High	Peak Found				No Quan Values	2.84	High	8.066e-05	0.0006924
	FALSE	High	[KR].YEDEINK.[HR]	1xLabel:13C(6) [K7]		0.00560912	0.000572187	6	12	2	P35908; P04264; P04259; P02538; P05787; P13647	P35908 [268-274]; P04264 [270-276]; P04259 [253-259]; P02538 [253-259]; P05787 [179-185]; P13647 [258-264]	0	916.435	Peak Found	High	1.29	87.3	112.7	Not Unique	1.33	High	0.001509	0.02262
	FALSE	High	[KR].NKYEDEINK.[HR]	2xLabel:13C(6) [K2; K9]		0.00669486	0.000605563	5	7	1	P04264; P04259; P02538; P05787; P13647	P04264 [268-276]; P04259 [251-259]; P02538 [251-259]; P05787 [177-185]; P13647 [256-264]	1	1164.59	Peak Found	High	0.949	102.6	97.4	Not Unique	2.66	High	0.0003061	0.003477
	FALSE	High	[KR].YEDEINK.[HR]			0.010707	0.000863615	6	12	2	P35908; P04264; P04259; P02538; P05787; P13647	P35908 [268-274]; P04264 [270-276]; P04259 [253-259]; P02538 [253-259]; P05787 [179-185]; P13647 [258-264]	0	910.415	High	Peak Found	0.94	103.1	96.9	Not Unique	1.31	High	0.0004154	0.005117
	FALSE	High	[KR].YEDEINKR.[T]	2xLabel:13C(6) [K7; R8]		0.0174458	0.00128416	6	11	1	P35908; P04264; P04259; P02538; P05787; P13647	P35908 [268-275]; P04264 [270-277]; P04259 [253-260]; P02538 [253-260]; P05787 [179-186]; P13647 [258-265]	1	1078.56	Not Found	High				No Quan Values	2.14	High	0.0006376	0.007593
	FALSE	High	[K].SLNNQFASFIDK.[V]			0.0219915	0.00154096	1	1	1	P04264	P04264 [186-197]	0	1383.69	High	Not Found				No Quan Values	1.36	High	0.0007543	0.009175
	FALSE	High	[K].SISISVAR.[G]	1xMethyl [R8]	P04264 1xMethyl [R82]	0.0416153	0.00246134	1	1	1	P04264	P04264 [75-82]	0	846.504	High	Not Found	0.01	200		Unique	1.78	High	0.001133	0.0157
	FALSE	High	[K].IEISELNR.[V]			0.136588	0.00751603	2	2	2	P35908; P04264	P35908 [394-401]; P04264 [396-403]	0	973.531	High	Not Found				No Quan Values	1.66	High	0.005877	0.1176
	FALSE	High	[KR].YEDEINKR.[T]			0.148527	0.00806276	6	11	1	P35908; P04264; P04259; P02538; P05787; P13647	P35908 [268-275]; P04264 [270-277]; P04259 [253-260]; P02538 [253-260]; P05787 [179-186]; P13647 [258-265]	1	1066.52	High	Peak Found	0.907	104.9	95.1	Not Unique	2.03	High	0.003323	0.05926
FALSE	High	Master Protein	Q5H9F3	BCL-6 corepressor-like protein 1 OS=Homo sapiens GN=BCORL1 PE=1 SV=1	0	12.41	2.27937	3	6	3	1	1711	182.4	7.24	High	Peak Found	Methyl [R816]	0.01	200		0.085	0	16.55	3
	Checked	Confidence	Annotated Sequence	Modifications	Modifications in Master Proteins	Qvality PEP	Qvality q-value	# Protein Groups	# Proteins	# PSMs	Master Protein Accessions	Positions in Master Proteins	# Missed Cleavages	Theo. MH+ [Da]	Found in Sample: [S9] F6: Light, Sample	Found in Sample: [S10] F6: Heavy, Sample	Abundance Ratio: (Heavy) / (Light)	Abundances (Scaled): F6: Light, Sample	Abundances (Scaled): F6: Heavy, Sample	Quan Info	XCorr Sequest HT	Confidence Sequest HT	Percolator q-Value Sequest HT	Percolator PEP Sequest HT
	FALSE	High	[K].VLPTPQPLLPAPSGSSAPPHPAK.[M]			8.13677e-06	0	1	1	2	Q5H9F3	Q5H9F3 [560-582]	0	2259.25	High	Peak Found				No Quan Values	4.31	High	0	1.142e-06
	FALSE	High	[K].ELSLWKPTGPANIYPR.[C]	1xMethyl [R16]	Q5H9F3 1xMethyl [R816]	3.85129e-05	0	1	1	3	Q5H9F3	Q5H9F3 [801-816]	1	1856.01	High	Not Found				No Quan Values	3.84	High	0	6.877e-06
	FALSE	High	[K].EISLWK.[DP]			0.161371	0.00863161	1	2	2	Q5H9F3	Q5H9F3 [801-806]	0	775.435	High	Not Found	0.01	200		Unique	1.67	High	0.003519	0.06443
FALSE	High	Master Protein	Q15424	Scaffold attachment factor B1 OS=Homo sapiens GN=SAFB PE=1 SV=4	0	269.263	39.1257	27	248	16	1	915	102.6	5.47	High	High	Methyl [R811; R874]	0.946	102.8	97.2	14.706	14	737.42	27
	Checked	Confidence	Annotated Sequence	Modifications	Modifications in Master Proteins	Qvality PEP	Qvality q-value	# Protein Groups	# Proteins	# PSMs	Master Protein Accessions	Positions in Master Proteins	# Missed Cleavages	Theo. MH+ [Da]	Found in Sample: [S9] F6: Light, Sample	Found in Sample: [S10] F6: Heavy, Sample	Abundance Ratio: (Heavy) / (Light)	Abundances (Scaled): F6: Light, Sample	Abundances (Scaled): F6: Heavy, Sample	Quan Info	XCorr Sequest HT	Confidence Sequest HT	Percolator q-Value Sequest HT	Percolator PEP Sequest HT
	FALSE	High	[K].ELPEQLQEHAIEDK.[E]			2.75221e-05	0	1	1	8	Q15424	Q15424 [173-186]	0	1678.83	High	Peak Found				No Quan Values	4.84	High	1.096e-05	1.908e-05
	FALSE	High	[K].ELPEQLQEHAIEDK.[E]	1xLabel:13C(6) [K14]		1.08508e-05	0	1	1	9	Q15424	Q15424 [173-186]	0	1684.85	Peak Found	High	0.907	104.9	95.1	Unique	4.41	High	0	4.715e-06
	FALSE	High	[K].FDFDACNEVPPAPK.[E]	1xLabel:13C(6) [K14]; 1xCarbamidomethyl [C6]		1.56014e-05	0	2	2	14	Q15424; Q14151	Q15424 [357-370]; Q14151 [356-369]	0	1612.74	Peak Found	High				No Quan Values	4.33	High	0	2.29e-06
	FALSE	High	[K].FDFDACNEVPPAPK.[E]	1xCarbamidomethyl [C6]		9.49753e-06	0	2	2	17	Q15424; Q14151	Q15424 [357-370]; Q14151 [356-369]	0	1606.72	High	Peak Found	0.968	101.6	98.4	Not Unique	4.78	High	0	1.851e-06
	FALSE	High	[K].EESSELEQPFAQDTSSVGPDR.[K]	1xLabel:13C(6) [R21]		3.45538e-06	0	2	2	2	Q15424; Q14151	Q15424 [232-252]; Q14151 [231-251]	0	2314.04	Peak Found	High				No Quan Values	4.9	High	0	5.065e-07
	FALSE	High	[K].EESSELEQPFAQDTSSVGPDR.[K]			4.41755e-06	0	2	2	4	Q15424; Q14151	Q15424 [232-252]; Q14151 [231-251]	0	2308.02	High	Peak Found	0.801	111.1	88.9	Not Unique	4.42	High	0	9.416e-07
	FALSE	High	[K].AIEDEGGNPDEIEITSEGNKK.[T]			2.2171e-05	0	1	1	3	Q15424	Q15424 [64-84]	1	2245.05	High	Peak Found				No Quan Values	4.29	High	0	3.005e-06
	FALSE	High	[K].AIEDEGGNPDEIEITSEGNKK.[T]	2xLabel:13C(6) [K20; K21]		7.51388e-06	0	1	1	3	Q15424	Q15424 [64-84]	1	2257.09	Peak Found	High	0.921	104.1	95.9	Unique	4.18	High	0	1.059e-06
	FALSE	High	[K].AIEDEGGNPDEIEITSEGNK.[K]	1xLabel:13C(6) [K20]		2.80756e-07	0	1	1	4	Q15424	Q15424 [64-83]	0	2122.97	Peak Found	High				No Quan Values	5.27	High	0	6.845e-08
	FALSE	High	[K].AIEDEGGNPDEIEITSEGNK.[K]			5.28441e-08	0	1	1	7	Q15424	Q15424 [64-83]	0	2116.95	High	Peak Found	0.899	105.3	94.7	Unique	5.6	High	0	1.003e-08
	FALSE	High	[K].LAEEEDLFDSAHPEEGDLDLASESTAHAQSSK.[A]	1xLabel:13C(6) [K32]		1.50649e-09	0	2	2	4	Q15424; Q14151	Q15424 [254-285]; Q14151 [253-284]	0	3434.54	Peak Found	High	0.966	101.7	98.3	Not Unique	10.21	High	0	3.562e-10
	FALSE	High	[K].LAEEEDLFDSAHPEEGDLDLASESTAHAQSSK.[A]			1.53238e-09	0	2	2	10	Q15424; Q14151	Q15424 [254-285]; Q14151 [253-284]	0	3428.52	High	Peak Found	0.975	101.2	98.8	Not Unique	9.67	High	0	3.622e-10
	FALSE	High	[R].CYGFVTMSTAEEATK.[C]	1xCarbamidomethyl [C1]		2.72034e-05	0	1	1	3	Q15424	Q15424 [448-462]	0	1694.74	High	Peak Found	0.996	100.2	99.8	Unique	3.73	High	0	5.076e-06
	FALSE	High	[K].EESSELEQPFAQDTSSVGPDRK.[L]	2xLabel:13C(6) [R21; K22]		1.20257e-07	0	2	2	8	Q15424; Q14151	Q15424 [232-253]; Q14151 [231-252]	1	2448.16	Peak Found	High	1.043	97.9	102.1	Not Unique	7.1	High	0	2.165e-08
	FALSE	High	[K].EESSELEQPFAQDTSSVGPDRK.[L]			4.06731e-07	0	2	2	11	Q15424; Q14151	Q15424 [232-253]; Q14151 [231-252]	1	2436.12	High	Peak Found	0.962	101.9	98.1	Not Unique	7.09	High	0	6.805e-08
	FALSE	High	[R].TDCEPVGLEPAVEQSSAASELAEASSEELAEAPTEAPSPEAR.[D]	1xLabel:13C(6) [R42]; 1xCarbamidomethyl [C3]		5.10048e-06	0	2	2	1	Q15424; Q14151	Q15424 [307-348]; Q14151 [306-347]	0	4317.98	Not Found	High	100		200	Not Unique	5.2	High	0	7.32e-07
	FALSE	High	[K].ETINNLDTSSSDFTILQEIEEPSLEPENEK.[I]			9.03377e-05	5.32874e-05	1	1	1	Q15424	Q15424 [187-216]	0	3421.6	Not Found	Not Found				No Quan Values	4.17	High	1.096e-05	1.749e-05
	FALSE	High	[R].NFWVSGLSSTTR.[A]	1xLabel:13C(6) [R12]		0.000112658	5.32874e-05	1	1	8	Q15424	Q15424 [407-418]	0	1360.7	Peak Found	High				No Quan Values	3.12	High	1.096e-05	3.502e-05
	FALSE	High	[R].NFWVSGLSSTTR.[A]			9.05543e-05	5.32874e-05	1	1	9	Q15424	Q15424 [407-418]	0	1354.67	High	Peak Found	0.904	105	95	Unique	2.97	High	1.096e-05	1.761e-05
	FALSE	High	[R].SWQGTADGGMMDR.[D]	1xLabel:13C(6) [R13]		9.88625e-05	5.32874e-05	1	1	4	Q15424	Q15424 [832-844]	0	1417.59	Peak Found	High	0.879	106.4	93.6	Unique	3.38	High	1.573e-05	4.515e-05
	FALSE	High	[R].SWQGTADGGMMDR.[D]			9.74107e-05	5.32874e-05	1	1	5	Q15424	Q15424 [832-844]	0	1411.57	High	Peak Found	0.691	118.3	81.7	Unique	4.13	High	1.096e-05	2.911e-05
	FALSE	High	[R].CYGFVTMSTAEEATK.[C]	1xLabel:13C(6) [K15]; 1xCarbamidomethyl [C1]		0.000116179	5.32874e-05	1	1	2	Q15424	Q15424 [448-462]	0	1700.76	Peak Found	High	1.146	93.2	106.8	Unique	2.04	High	3.752e-05	0.0001658
	FALSE	High	[K].ILDILGETCK.[S]	1xLabel:13C(6) [K10]; 1xCarbamidomethyl [C9]		0.000214139	6.41486e-05	2	2	10	Q15424; Q14151	Q15424 [217-226]; Q14151 [216-225]	0	1167.64	Peak Found	High	100		200	Not Unique	3.09	High	3.011e-05	0.0001002
	FALSE	High	[K].ILDILGETCK.[S]	1xCarbamidomethyl [C9]		0.000152111	6.41486e-05	2	2	13	Q15424; Q14151	Q15424 [217-226]; Q14151 [216-225]	0	1161.62	High	Peak Found	1.107	94.9	105.1	Not Unique	3.27	High	3.3e-05	0.0001081
	FALSE	High	[K].MSSPEDDSDTK.[R]	1xLabel:13C(6) [K11]		0.000127339	6.41486e-05	1	1	2	Q15424	Q15424 [382-392]	0	1217.49	Peak Found	High	0.858	107.7	92.3	Unique	2.5	High	1.573e-05	4.551e-05
	FALSE	High	[K].MSSPEDDSDTK.[R]			0.000128159	6.41486e-05	1	1	2	Q15424	Q15424 [382-392]	0	1211.47	High	Peak Found				No Quan Values	2.77	High	1.573e-05	4.608e-05
	FALSE	High	[K].REPAEQPGDGER.[T]	2xLabel:13C(6) [R1; R12]		0.000162345	6.41486e-05	2	2	3	Q15424; Q14151	Q15424 [295-306]; Q14151 [294-305]	1	1352.66	Peak Found	High	0.853	107.9	92.1	Not Unique	3.08	High	2.345e-05	6.79e-05
	FALSE	High	[R].DGWGGYGSDK.[R]			0.000419124	7.49149e-05	2	2	5	Q15424; Q14151	Q15424 [796-805]; Q14151 [820-829]	0	1041.43	High	Peak Found	0.642	121.8	78.2	Not Unique	2.29	High	3.752e-05	0.0002116
	FALSE	High	[K].DQDDQKPGPSER.[S]			0.000292135	7.49149e-05	1	1	3	Q15424	Q15424 [538-549]	1	1371.61	High	Peak Found	0.947	102.7	97.3	Unique	3.06	High	0.0001121	0.0009806
	FALSE	High	[K].REPAEQPGDGER.[T]			0.00046139	0.000107323	2	2	4	Q15424; Q14151	Q15424 [295-306]; Q14151 [294-305]	1	1340.62	High	Peak Found	0.88	106.4	93.6	Not Unique	3.07	High	4.612e-05	0.0002983
	FALSE	High	[K].ADSLLAVVK.[R]			0.000548806	0.000107323	2	2	2	Q15424; Q14151	Q15424 [286-294]; Q14151 [285-293]	0	915.551	High	Peak Found	1.269	88.2	111.8	Not Unique	2.72	High	4.612e-05	0.0003239
	FALSE	High	[R].MSEGRGLPPPPR.[R]	1xMethyl [R5]	Q15424 1xMethyl [R811]	0.000575907	0.000107323	1	1	11	Q15424	Q15424 [807-818]	1	1307.69	High	Peak Found	0.937	103.3	96.7	Unique	4.02	High	8.271e-05	0.0007145
	FALSE	High	[R].DDAYWPEAK.[R]	1xLabel:13C(6) [K9]		0.000564088	0.000107323	1	1	3	Q15424	Q15424 [720-728]	0	1100.5	Peak Found	High				No Quan Values	2.47	High	4.312e-05	0.0002928
	FALSE	High	[R].DDAYWPEAK.[R]			0.000600502	0.000123452	1	1	4	Q15424	Q15424 [720-728]	0	1094.48	High	Not Found				No Quan Values	2.79	High	4.612e-05	0.0003124
	FALSE	High	[R].SWQGTADGGMMDR.[D]	1xOxidation [M]		0.000734436	0.000165827	1	1	3	Q15424	Q15424 [832-844]	0	1427.57	High	Not Found				No Quan Values	2.39	High	6.572e-05	0.0003892
	FALSE	High	[R].DGWGGYGSDK.[R]	1xLabel:13C(6) [K10]		0.000914546	0.000165827	2	2	3	Q15424; Q14151	Q15424 [796-805]; Q14151 [820-829]	0	1047.45	Peak Found	High				No Quan Values	2.11	High	0.0002494	0.002779
	FALSE	High	[K].ADSLLAVVK.[R]	1xLabel:13C(6) [K9]		0.000886707	0.000165827	2	2	1	Q15424; Q14151	Q15424 [286-294]; Q14151 [285-293]	0	921.571	Peak Found	High				No Quan Values	1.83	High	7.637e-05	0.0004771
	FALSE	High	[K].DQDDQKPGPSER.[S]	2xLabel:13C(6) [K6; R12]		0.00176356	0.000290327	1	1	2	Q15424	Q15424 [538-549]	1	1383.65	Peak Found	High	0.953	102.4	97.6	Unique	2.08	High	0.0001323	0.001286
	FALSE	High	[R].SWQGTADGGMMDR.[D]	1xOxidation [M]; 1xLabel:13C(6) [R13]		0.00200172	0.000290327	1	1	2	Q15424	Q15424 [832-844]	0	1433.59	Not Found	Not Found				No Quan Values	1.84	High	0.0001166	0.001136
	FALSE	High	[K].GVPVISVK.[T]	1xLabel:13C(6) [K8]		0.0123917	0.000961832	1	1	4	Q15424	Q15424 [571-578]	0	804.528	Peak Found	High				No Quan Values	1.3	High	0.0006686	0.00793
	FALSE	High	[R].MQAQWER.[E]			0.0128536	0.000985455	1	1	4	Q15424	Q15424 [633-639]	0	948.436	High	Peak Found	0.778	112.5	87.5	Unique	1.55	High	0.0005737	0.006932
	FALSE	High	[R].GGMSGRGSFAPGGASR.[G]	1xMethyl [R6]	Q15424 1xMethyl [R874]	0.0209482	0.00144527	1	1	2	Q15424	Q15424 [869-884]	1	1465.7	High	Peak Found	1.225	89.9	110.1	Unique	3.23	High	0.001466	0.02178
	FALSE	High	[R].SVVSFDK.[V]			0.0233654	0.00157368	1	1	4	Q15424	Q15424 [601-607]	0	781.409	High	Peak Found	0.999	100	100	Unique	1.73	High	0.0007749	0.009594
	FALSE	High	[R].ELVEGEMK.[E]			0.0257326	0.00175242	1	1	4	Q15424	Q15424 [165-172]	0	934.455	High	Peak Found	0.63	122.7	77.3	Unique	2.02	High	0.0008487	0.01045
	FALSE	High	[K].GVPVISVK.[T]			0.0254249	0.00175242	1	1	9	Q15424	Q15424 [571-578]	0	798.508	High	Peak Found	0.877	106.5	93.5	Unique	1.83	High	0.0008372	0.01029
	FALSE	High	[R].MQAQWER.[E]	1xLabel:13C(6) [R7]		0.0283202	0.00184152	1	1	2	Q15424	Q15424 [633-639]	0	954.456	Peak Found	High				No Quan Values	1.89	High	0.0008746	0.01128
	FALSE	High	[R].SVVSFDK.[V]	1xLabel:13C(6) [K7]		0.0465634	0.00279555	1	1	2	Q15424	Q15424 [601-607]	0	787.429	Peak Found	High				No Quan Values	2.04	High	0.00125	0.01751
	FALSE	High	[KR].MISVEK.[A]	1xLabel:13C(6) [K6]		0.0598068	0.00352395	2	2	1	Q15424; Q14151	Q15424 [476-481]; Q14151 [477-482]	0	712.401	Peak Found	High	0.825	109.6	90.4	Not Unique	1.09	High	0.001506	0.02218
	FALSE	High	[K].SVLMER.[L]			0.0832989	0.00482171	2	2	2	Q15424; Q14151	Q15424 [55-60]; Q14151 [54-59]	0	734.387	High	Peak Found				No Quan Values	1.57	High	0.002705	0.04558
	FALSE	High	[K].SVLMER.[L]	1xLabel:13C(6) [R6]		0.106634	0.00602852	2	2	3	Q15424; Q14151	Q15424 [55-60]; Q14151 [54-59]	0	740.407	Not Found	High				No Quan Values	1.81	High	0.007102	0.1481
	FALSE	High	[KR].MISVEK.[A]			0.183311	0.00960421	2	2	1	Q15424; Q14151	Q15424 [476-481]; Q14151 [477-482]	0	706.38	High	Peak Found				No Quan Values	1.75	High	0.003995	0.0748
FALSE	High	Master Protein	Q92841	Probable ATP-dependent RNA helicase DDX17 OS=Homo sapiens GN=DDX17 PE=1 SV=2	0	408.267	53.4979	33	869	26	1	729	80.2	8.27	High	High	Methyl [R81; R88; R94; R100; R684; R728; K729]; Dimethyl [R81; R88]	0.961	102	98	169.828	19	2170.02	33
	Checked	Confidence	Annotated Sequence	Modifications	Modifications in Master Proteins	Qvality PEP	Qvality q-value	# Protein Groups	# Proteins	# PSMs	Master Protein Accessions	Positions in Master Proteins	# Missed Cleavages	Theo. MH+ [Da]	Found in Sample: [S9] F6: Light, Sample	Found in Sample: [S10] F6: Heavy, Sample	Abundance Ratio: (Heavy) / (Light)	Abundances (Scaled): F6: Light, Sample	Abundances (Scaled): F6: Heavy, Sample	Quan Info	XCorr Sequest HT	Confidence Sequest HT	Percolator q-Value Sequest HT	Percolator PEP Sequest HT
	FALSE	High	[R].ELAQQVQQVADDYGK.[C]	1xLabel:13C(6) [K15]		1.42552e-05	0	1	1	9	Q92841	Q92841 [255-269]	0	1697.84	Peak Found	High	0.77	113	87	Unique	4.09	High	0	1.956e-06
	FALSE	High	[R].ELAQQVQQVADDYGK.[C]			2.44769e-05	0	1	1	8	Q92841	Q92841 [255-269]	0	1691.82	High	Peak Found				No Quan Values	4.4	High	0	5.588e-06
	FALSE	High	[R].SGQQPQPLMSQQFAQPPGATNMIGYMGQTAYQYPPPPPPPPPSR.[K]	1xOxidation [M9]; 1xLabel:13C(6) [R44]		3.47295e-05	0	1	1	1	Q92841	Q92841 [685-728]	0	4757.27	Not Found	High	100		200	Unique	4.62	High	0	4.738e-06
	FALSE	High	[R].SGQQPQPLMSQQFAQPPGATNMIGYMGQTAYQYPPPPPPPPPSR.[K]	1xOxidation [M]		5.71617e-06	0	1	1	4	Q92841	Q92841 [685-728]	0	4751.25	High	Peak Found	0.797	111.3	88.7	Unique	5.08	High	0	8.166e-07
	FALSE	High	[R].SGQQPQPLMSQQFAQPPGATNMIGYMGQTAYQYPPPPPPPPPSR.[K]			1.24667e-06	0	1	1	19	Q92841	Q92841 [685-728]	0	4735.25	High	Peak Found	0.849	108.1	91.9	Unique	7.04	High	0	5.158e-07
	FALSE	High	[R].SGQQPQPLMSQQFAQPPGATNMIGYMGQTAYQYPPPPPPPPPSR.[K]	1xLabel:13C(6) [R44]		7.77025e-06	0	1	1	2	Q92841	Q92841 [685-728]	0	4741.27	Not Found	High	100		200	Unique	5.91	High	0	1.093e-06
	FALSE	High	[R].TTSSANNPNLMYQDECDRR.[L]	2xLabel:13C(6) [R18; R19]; 1xCarbamidomethyl [C16]		3.90716e-06	0	1	1	14	Q92841	Q92841 [569-587]	1	2284.01	Peak Found	High	0.966	101.7	98.3	Unique	3.72	High	0	1.658e-06
	FALSE	High	[R].TTSSANNPNLMYQDECDRR.[L]	1xCarbamidomethyl [C16]		3.25627e-06	0	1	1	14	Q92841	Q92841 [569-587]	1	2271.97	High	Peak Found	0.936	103.3	96.7	Unique	4.51	High	0	4.801e-07
	FALSE	High	[K].VLEEANQAINPK.[L]	1xLabel:13C(6) [K12]		5.91183e-05	0	1	1	9	Q92841	Q92841 [536-547]	0	1331.73	Peak Found	High	1.042	97.9	102.1	Unique	3.37	High	7.739e-06	1.722e-05
	FALSE	High	[R].APLPDLYPFGTMR.[G]	1xMethyl [R13]	Q92841 1xMethyl [R81]	6.07457e-05	0	1	1	6	Q92841	Q92841 [69-81]	0	1491.77	High	Peak Found	0.964	101.9	98.1	Unique	3.37	High	7.739e-06	1.315e-05
	FALSE	High	[R].APLPDLYPFGTMR.[G]	1xLabel:13C(6) [R13]		5.53813e-05	0	1	1	6	Q92841	Q92841 [69-81]	0	1483.77	Peak Found	High	1.25	88.9	111.1	Unique	3.42	High	0	7.97e-06
	FALSE	High	[R].APLPDLYPFGTMR.[G]			6.51294e-05	0	1	1	6	Q92841	Q92841 [69-81]	0	1477.75	High	Peak Found	1.707	73.9	126.1	Unique	3.4	High	7.739e-06	1.356e-05
	FALSE	High	[R].GDGPICLVLAPTR.[E]	1xCarbamidomethyl [C6]		4.82533e-05	0	2	2	28	Q92841; P17844	Q92841 [242-254]; P17844 [165-177]	0	1368.73	High	Peak Found	0.866	107.2	92.8	Not Unique	4.2	High	0	7.758e-06
	FALSE	High	[R].GDGPICLVLAPTR.[E]	1xLabel:13C(6) [R13]; 1xCarbamidomethyl [C6]		3.52516e-05	0	2	2	26	Q92841; P17844	Q92841 [242-254]; P17844 [165-177]	0	1374.75	Peak Found	High	0.982	100.9	99.1	Not Unique	4.2	High	0	7.632e-06
	FALSE	High	[R].TTSSANNPNLMYQDECDR.[R]	1xLabel:13C(6) [R18]; 1xCarbamidomethyl [C16]		1.41638e-06	0	1	1	15	Q92841	Q92841 [569-586]	0	2121.89	Peak Found	High	0.899	105.3	94.7	Unique	5.52	High	0	2.194e-07
	FALSE	High	[R].TTSSANNPNLMYQDECDR.[R]	1xCarbamidomethyl [C16]		9.61598e-07	0	1	1	16	Q92841	Q92841 [569-586]	0	2115.87	High	Peak Found	0.973	101.4	98.6	Unique	5.43	High	0	1.523e-07
	FALSE	High	[K].FVINYDYPNSSEDYVHR.[I]	1xLabel:13C(6) [R17]		5.32049e-06	0	1	1	3	Q92841	Q92841 [489-505]	0	2123.98	Peak Found	High				No Quan Values	4.25	High	0	7.627e-07
	FALSE	High	[K].FVINYDYPNSSEDYVHR.[I]			5.01501e-06	0	1	1	6	Q92841	Q92841 [489-505]	0	2117.96	High	Peak Found	0.696	117.9	82.1	Unique	4.76	High	0	7.219e-07
	FALSE	High	[R].SGQQPQPLMSQQFAQPPGATNMIGYMGQTAYQYPPPPPPPPPSRK.[-]			4.20834e-07	0	1	1	9	Q92841	Q92841 [685-729]	1	4863.35	High	Peak Found	0.763	113.5	86.5	Unique	6.64	High	0	2.354e-07
	FALSE	High	[R].SSQSSSQQFSGIGR.[S]	1xMethyl [R14]	Q92841 1xMethyl [R684]	3.40855e-05	0	1	1	10	Q92841	Q92841 [671-684]	0	1469.7	High	Peak Found	0.989	100.5	99.5	Unique	4.41	High	0	6.726e-06
	FALSE	High	[R].SSQSSSQQFSGIGR.[S]	1xLabel:13C(6) [R14]		4.19921e-05	0	1	1	18	Q92841	Q92841 [671-684]	0	1461.7	Peak Found	High	0.927	103.8	96.2	Unique	4.08	High	0	1.157e-05
	FALSE	High	[R].SSQSSSQQFSGIGR.[S]			2.8388e-05	0	1	1	19	Q92841	Q92841 [671-684]	0	1455.68	High	Peak Found				No Quan Values	4.27	High	1.096e-05	1.859e-05
	FALSE	High	[K].GTAYTFFTPGNLK.[Q]			7.00632e-05	0	1	1	23	Q92841	Q92841 [516-528]	0	1416.72	High	Peak Found	1.065	96.9	103.1	Unique	3.44	High	1.096e-05	2.044e-05
	FALSE	High	[K].APILIATDVASR.[G]	1xLabel:13C(6) [R12]		6.97001e-05	0	2	2	16	Q92841; P17844	Q92841 [469-480]; P17844 [392-403]	0	1232.73	Peak Found	High	0.981	101	99	Not Unique	4.02	High	1.096e-05	1.992e-05
	FALSE	High	[R].ESAAPAAAPTAEAPPPSVVTRPEPQALPSPAIR.[A]	2xLabel:13C(6) [R21; R33]		3.8936e-05	0	1	1	5	Q92841	Q92841 [36-68]	1	3258.75	Peak Found	High				No Quan Values	4.33	High	0	1.049e-05
	FALSE	High	[R].ESAAPAAAPTAEAPPPSVVTRPEPQALPSPAIR.[A]			3.24559e-05	0	1	1	9	Q92841	Q92841 [36-68]	1	3246.71	High	Peak Found	0.979	101	99	Unique	4.34	High	0	4.427e-06
	FALSE	High	[K].LIQLMEEIMAEK.[E]			7.94425e-05	3.62253e-05	1	1	10	Q92841	Q92841 [406-417]	0	1447.75	High	Peak Found	1.039	98.1	101.9	Unique	3.36	High	1.096e-05	2.619e-05
	FALSE	High	[K].APILIATDVASR.[G]			8.07218e-05	3.62253e-05	2	2	18	Q92841; P17844	Q92841 [469-480]; P17844 [392-403]	0	1226.71	High	Peak Found	0.931	103.6	96.4	Not Unique	3.83	High	7.739e-06	1.545e-05
	FALSE	High	[K].NFYVEHPEVAR.[L]			8.27121e-05	3.62253e-05	1	1	8	Q92841	Q92841 [133-143]	0	1360.66	High	Peak Found	0.969	101.6	98.4	Unique	3.54	High	1.096e-05	2.24e-05
	FALSE	High	[K].NFYVEHPEVAR.[L]	1xLabel:13C(6) [R11]		8.86479e-05	3.62253e-05	1	1	6	Q92841	Q92841 [133-143]	0	1366.68	Peak Found	High	1.004	99.8	100.2	Unique	3.66	High	7.739e-06	1.664e-05
	FALSE	High	[K].GTAYTFFTPGNLK.[Q]	1xLabel:13C(6) [K13]		8.63157e-05	3.62253e-05	1	1	25	Q92841	Q92841 [516-528]	0	1422.74	Peak Found	High	1.29	87.3	112.7	Unique	3.25	High	1.096e-05	3.131e-05
	FALSE	High	[R].QTLMWSATWPK.[E]	1xLabel:13C(6) [K11]		0.000101109	5.32874e-05	2	2	20	Q92841; P17844	Q92841 [351-361]; P17844 [274-284]	0	1354.69	Peak Found	High	1.054	97.4	102.6	Not Unique	3.56	High	1.573e-05	4.388e-05
	FALSE	High	[R].QTLMWSATWPK.[E]			0.000107107	5.32874e-05	2	2	18	Q92841; P17844	Q92841 [351-361]; P17844 [274-284]	0	1348.67	High	Peak Found	0.933	103.5	96.5	Not Unique	3.67	High	1.096e-05	3.063e-05
	FALSE	High	[K].LIQLMEEIMAEK.[E]	1xLabel:13C(6) [K12]		9.78893e-05	5.32874e-05	1	1	9	Q92841	Q92841 [406-417]	0	1453.77	Peak Found	High	1.034	98.3	101.7	Unique	3.28	High	1.096e-05	2.925e-05
	FALSE	High	[R].DMVGIAQTGSGK.[T]	1xLabel:13C(6) [K12]		0.000115786	5.32874e-05	1	1	12	Q92841	Q92841 [210-221]	0	1169.59	Peak Found	High	1.034	98.3	101.7	Unique	3.4	High	3.011e-05	9.19e-05
	FALSE	High	[R].DMVGIAQTGSGK.[T]	1xOxidation [M2]; 1xLabel:13C(6) [K12]		0.00012086	5.32874e-05	1	1	1	Q92841	Q92841 [210-221]	0	1185.59	Not Found	High				No Quan Values	2.67	High	1.096e-05	4.1e-05
	FALSE	High	[R].APLPDLYPFGTMRGGGFGDR.[D]	1xMethyl [R]	Q92841 1xMethyl [R]	9.17133e-05	5.32874e-05	1	1	37	Q92841	Q92841 [69-88]	1	2138.05	High	Peak Found	0.943	102.9	97.1	Unique	3.15	High	3.752e-05	0.0002215
	FALSE	High	[R].LTPYEVDELRR.[K]	2xLabel:13C(6) [R10; R11]		0.000112313	5.32874e-05	1	1	9	Q92841	Q92841 [144-154]	1	1402.77	Peak Found	High	0.882	106.3	93.7	Unique	3.25	High	1.096e-05	3.475e-05
	FALSE	High	[R].LTPYEVDELRR.[K]			0.000121787	5.32874e-05	1	1	8	Q92841	Q92841 [144-154]	1	1390.73	High	Peak Found	0.966	101.7	98.3	Unique	3.43	High	1.096e-05	4.165e-05
	FALSE	High	[K].VLEEANQAINPK.[L]			9.97614e-05	5.32874e-05	1	1	10	Q92841	Q92841 [536-547]	0	1325.71	High	Peak Found	1.062	97	103	Unique	3.49	High	1.096e-05	2.587e-05
	FALSE	High	[R].MLDMGFEPQIR.[RK]			0.000108964	5.32874e-05	3	4	17	O00571; Q92841; P17844	O00571 [352-362]; Q92841 [330-340]; P17844 [253-263]	0	1336.64	High	Peak Found	1.014	99.3	100.7	Not Unique	3	High	1.096e-05	3.423e-05
	FALSE	High	[R].MLDMGFEPQIR.[RK]	2xOxidation [M1; M4]		0.000109719	5.32874e-05	3	4	7	O00571; Q92841; P17844	O00571 [352-362]; Q92841 [330-340]; P17844 [253-263]	0	1368.63	High	Peak Found	0.666	120	80	Not Unique	2.52	High	1.096e-05	3.272e-05
	FALSE	High	[R].MLDMGFEPQIR.[RK]	1xOxidation [M]; 1xLabel:13C(6) [R11]		0.000123223	5.32874e-05	3	4	10	O00571; Q92841; P17844	O00571 [352-362]; Q92841 [330-340]; P17844 [253-263]	0	1358.65	Peak Found	High	0.934	103.4	96.6	Not Unique	2.85	High	6.791e-05	0.0003985
	FALSE	High	[R].MLDMGFEPQIR.[RK]	1xOxidation [M]		0.000115017	5.32874e-05	3	4	17	O00571; Q92841; P17844	O00571 [352-362]; Q92841 [330-340]; P17844 [253-263]	0	1352.63	High	Peak Found	0.971	101.5	98.5	Not Unique	2.79	High	1.573e-05	4.583e-05
	FALSE	High	[R].MLDMGFEPQIR.[RK]	1xLabel:13C(6) [R11]		0.000101322	5.32874e-05	3	4	16	O00571; Q92841; P17844	O00571 [352-362]; Q92841 [330-340]; P17844 [253-263]	0	1342.66	Peak Found	High	0.981	101	99	Not Unique	3.09	High	1.096e-05	3.157e-05
	FALSE	High	[R].GVEICIATPGR.[L]	1xLabel:13C(6) [R11]; 1xCarbamidomethyl [C5]		0.000120181	5.32874e-05	2	2	20	Q92841; P17844	Q92841 [294-304]; P17844 [217-227]	0	1178.63	Peak Found	High	0.97	101.5	98.5	Not Unique	3.35	High	6.791e-05	0.0004172
	FALSE	High	[R].QTLMWSATWPK.[E]	1xOxidation [M4]		0.000153418	6.41486e-05	2	2	3	Q92841; P17844	Q92841 [351-361]; P17844 [274-284]	0	1364.67	High	Peak Found	1.157	92.7	107.3	Not Unique	2.22	High	2.718e-05	8.295e-05
	FALSE	High	[R].DMVGIAQTGSGK.[T]			0.000135641	6.41486e-05	1	1	13	Q92841	Q92841 [210-221]	0	1163.57	High	Peak Found	1.025	98.8	101.2	Unique	3.26	High	3.011e-05	8.611e-05
	FALSE	High	[R].GVEICIATPGR.[L]	1xCarbamidomethyl [C5]		0.000145569	6.41486e-05	2	2	25	Q92841; P17844	Q92841 [294-304]; P17844 [217-227]	0	1172.61	High	Peak Found	0.95	102.6	97.4	Not Unique	3.52	High	2.345e-05	5.743e-05
	FALSE	High	[R].DGWPAMCIHGDK.[S]	1xLabel:13C(6) [K12]; 1xCarbamidomethyl [C7]		0.000235524	7.49149e-05	1	1	5	Q92841	Q92841 [441-452]	0	1392.61	Peak Found	High				No Quan Values	2.08	High	3.3e-05	0.000111
	FALSE	High	[R].DGWPAMCIHGDK.[S]	1xCarbamidomethyl [C7]		0.000432617	7.49149e-05	1	1	6	Q92841	Q92841 [441-452]	0	1386.59	High	Peak Found	0.869	107	93	Unique	2.09	High	4.612e-05	0.0003155
	FALSE	High	[R].TTSSANNPNLMYQDECDR.[R]	1xOxidation [M11]; 1xCarbamidomethyl [C16]		0.000238749	7.49149e-05	1	1	1	Q92841	Q92841 [569-586]	0	2131.87	High	Not Found	0.01	200		Unique	2.13	High	3.3e-05	0.0001125
	FALSE	High	[R].CTYLVLDEADR.[M]	1xCarbamidomethyl [C1]		0.000370566	7.49149e-05	1	1	4	Q92841	Q92841 [319-329]	0	1354.63	High	Peak Found	1.069	96.7	103.3	Unique	2.86	High	3.752e-05	0.0001858
	FALSE	High	[R].CTYLVLDEADR.[M]	1xLabel:13C(6) [R11]; 1xCarbamidomethyl [C1]		0.000273121	7.49149e-05	1	1	4	Q92841	Q92841 [319-329]	0	1360.65	Peak Found	High	1.264	88.3	111.7	Unique	2.89	High	3.57e-05	0.0001319
	FALSE	High	[K].STCIYGGAPK.[G]	1xLabel:13C(6) [K10]; 1xCarbamidomethyl [C3]		0.000227303	7.49149e-05	2	2	22	Q92841; P17844	Q92841 [275-284]; P17844 [198-207]	0	1059.52	Peak Found	High	1.021	99	101	Not Unique	2.74	High	3.57e-05	0.0001523
	FALSE	High	[K].STCIYGGAPK.[G]	1xCarbamidomethyl [C3]		0.000271746	7.49149e-05	2	2	20	Q92841; P17844	Q92841 [275-284]; P17844 [198-207]	0	1053.5	High	Peak Found	1.072	96.5	103.5	Not Unique	2.93	High	3.752e-05	0.0001616
	FALSE	High	[R].DMVGIAQTGSGK.[T]	1xOxidation [M2]		0.000386624	7.49149e-05	1	1	1	Q92841	Q92841 [210-221]	0	1179.57	High	Not Found	0.01	200		Unique	2.53	High	3.752e-05	0.0001939
	FALSE	High	[R].LIDFLESGK.[T]	1xLabel:13C(6) [K9]		0.000355443	7.49149e-05	1	1	9	Q92841	Q92841 [305-313]	0	1027.58	Peak Found	High	1.096	95.4	104.6	Unique	2.61	High	8.066e-05	0.0006557
	FALSE	High	[R].LIDFLESGK.[T]			0.000295257	7.49149e-05	1	1	11	Q92841	Q92841 [305-313]	0	1021.56	High	Peak Found	1.032	98.4	101.6	Unique	2.53	High	7.818e-05	0.0006225
	FALSE	High	[R].APLPDLYPFGTMRGGGFGDR.[D]	1xOxidation [M12]; 1xMethyl [R13]	Q92841 1xMethyl [R81]	0.000239842	7.49149e-05	1	1	11	Q92841	Q92841 [69-88]	1	2154.04	High	Peak Found	0.871	106.9	93.1	Unique	3.13	High	3.3e-05	0.0001134
	FALSE	High	[R].LTPYEVDELR.[R]			0.000262449	7.49149e-05	1	1	9	Q92841	Q92841 [144-153]	0	1234.63	High	Peak Found				No Quan Values	2.36	High	3.3e-05	0.0001262
	FALSE	High	[R].LTPYEVDELR.[R]	1xLabel:13C(6) [R10]		0.000357548	7.49149e-05	1	1	9	Q92841	Q92841 [144-153]	0	1240.65	Peak Found	High	1.211	90.5	109.5	Unique	1.68	High	4.312e-05	0.0002548
	FALSE	High	[R].MLDMGFEPQIR.[RK]	2xOxidation [M1; M4]; 1xLabel:13C(6) [R11]		0.000756497	0.000165827	3	4	5	O00571; Q92841; P17844	O00571 [352-362]; Q92841 [330-340]; P17844 [253-263]	0	1374.65	Peak Found	High	1.058	97.2	102.8	Not Unique	2.61	High	6.791e-05	0.0003995
	FALSE	High	[R].APLPDLYPFGTMR.[G]	1xOxidation [M12]; 1xLabel:13C(6) [R13]		0.000958339	0.000165827	1	1	1	Q92841	Q92841 [69-81]	0	1499.77	Peak Found	High				No Quan Values	2.44	High	7.637e-05	0.0005167
	FALSE	High	[R].SGQQPQPLMSQQFAQPPGATNMIGYMGQTAYQYPPPPPPPPPSRK.[-]	1xMethyl [R/K]	Q92841 1xMethyl [R/K]	0.000767835	0.000165827	1	1	4	Q92841	Q92841 [685-729]	1	4877.36	High	Not Found	0.01	200		Unique	3.32	High	8.066e-05	0.0006547
	FALSE	High	[R].QLAEDFLR.[D]			0.00144304	0.000206844	1	1	8	Q92841	Q92841 [365-372]	0	991.521	High	Peak Found				No Quan Values	2.73	High	0.0001945	0.002063
	FALSE	High	[K].LMQLVDHR.[G]			0.00157295	0.000250282	1	1	5	Q92841	Q92841 [548-555]	0	1011.54	High	Peak Found				No Quan Values	2.17	High	0.0001323	0.001334
	FALSE	High	[K].LMQLVDHR.[G]	1xLabel:13C(6) [R8]		0.00239394	0.000312798	1	1	4	Q92841	Q92841 [548-555]	0	1017.56	Peak Found	High	1.227	89.8	110.2	Unique	2.64	High	0.0001323	0.001356
	FALSE	High	[K].TIIFVETK.[R]	1xLabel:13C(6) [K8]		0.00211609	0.000312798	1	1	9	Q92841	Q92841 [421-428]	0	956.576	Peak Found	High	1.018	99.1	100.9	Unique	2.1	High	0.0003041	0.003328
	FALSE	High	[K].TIIFVETK.[R]			0.00226024	0.000312798	1	1	8	Q92841	Q92841 [421-428]	0	950.556	High	Peak Found	0.995	100.3	99.7	Unique	2.09	High	0.0001323	0.001289
	FALSE	High	[R].APLPDLYPFGTMRGGGFGDR.[D]	1xDimethyl [R]; 1xMethyl [R]	Q92841 1xDimethyl [R]; 1xMethyl [R]	0.0030755	0.000360562	1	1	11	Q92841	Q92841 [69-88]	1	2166.08	Not Found	Not Found				No Quan Values	2.74	High	0.003521	0.06448
	FALSE	High	[R].QLAEDFLR.[D]	1xLabel:13C(6) [R8]		0.00440475	0.000383389	1	1	6	Q92841	Q92841 [365-372]	0	997.541	Peak Found	High	1.028	98.6	101.4	Unique	2.77	High	0.0003392	0.003868
	FALSE	High	[R].GGFGARGGGGLPPK.[K]	1xMethyl [R6]	Q92841 1xMethyl [R100]	0.00505213	0.000477362	1	1	49	Q92841	Q92841 [95-108]	1	1241.67	High	Peak Found	0.936	103.3	96.7	Unique	2.51	High	0.003186	0.05622
	FALSE	High	[R].APLPDLYPFGTMR.[G]	1xOxidation [M12]		0.00616202	0.000605563	1	1	1	Q92841	Q92841 [69-81]	0	1493.75	High	Peak Found	1.337	85.6	114.4	Unique	2.14	High	0.0003017	0.003216
	FALSE	High	[R].QTLMWSATWPK.[E]	1xOxidation [M4]; 1xLabel:13C(6) [K11]		0.00995467	0.000747119	2	2	1	Q92841; P17844	Q92841 [351-361]; P17844 [274-284]	0	1370.69	Not Found	Not Found				No Quan Values	1.5	High	0.0003864	0.004801
	FALSE	High	[R].GLDVEDVK.[F]			0.0125437	0.000985455	2	2	10	Q92841; P17844	Q92841 [481-488]; P17844 [404-411]	0	874.452	High	Peak Found	1.024	98.8	101.2	Not Unique	2.15	High	0.001088	0.01464
	FALSE	High	[R].GLDVEDVK.[F]	1xLabel:13C(6) [K8]		0.0147019	0.00111894	2	2	10	Q92841; P17844	Q92841 [481-488]; P17844 [404-411]	0	880.472	Peak Found	High	1.126	94.1	105.9	Not Unique	2.15	High	0.003118	0.05456
	FALSE	High	[R].DWVLNEFR.[S]			0.0148827	0.00115686	1	1	3	Q92841	Q92841 [458-465]	0	1078.53	High	Not Found				No Quan Values	1.89	High	0.002731	0.04629
	FALSE	High	[R].APLPDLYPFGTMRGGGFGDR.[D]	1xDimethyl [R13]; 1xLabel:13C(6) [R20]	Q92841 1xDimethyl [R81]	0.0492135	0.00287107	1	1	1	Q92841	Q92841 [69-88]	1	2158.08	Not Found	Not Found				No Quan Values	2.14	High	0.001285	0.01842
	FALSE	High	[R].DRGGFGAR.[G]	1xMethyl [R2]	Q92841 1xMethyl [R94]	0.115181	0.00646264	1	1	1	Q92841	Q92841 [93-100]	1	849.433	High	Peak Found	0.894	105.6	94.4	Unique	2.22	High	0.002667	0.04481
FALSE	High	Master Protein	Q9ULH7	MKL/myocardin-like protein 2 OS=Homo sapiens GN=MKL2 PE=1 SV=3	0	23.516	6.52574	5	10	4	1	1088	118.1	6.28	High	High	Methyl [R806]	0.723	116.1	83.9	0.35	0	18.69	5
	Checked	Confidence	Annotated Sequence	Modifications	Modifications in Master Proteins	Qvality PEP	Qvality q-value	# Protein Groups	# Proteins	# PSMs	Master Protein Accessions	Positions in Master Proteins	# Missed Cleavages	Theo. MH+ [Da]	Found in Sample: [S9] F6: Light, Sample	Found in Sample: [S10] F6: Heavy, Sample	Abundance Ratio: (Heavy) / (Light)	Abundances (Scaled): F6: Light, Sample	Abundances (Scaled): F6: Heavy, Sample	Quan Info	XCorr Sequest HT	Confidence Sequest HT	Percolator q-Value Sequest HT	Percolator PEP Sequest HT
	FALSE	High	[K].TPPTADQPPPRPAAPVLPTNTVSSAK.[P]			2.53578e-05	0	1	1	2	Q9ULH7	Q9ULH7 [234-259]	1	2610.39	High	Peak Found				No Quan Values	2.9	High	0	3.437e-06
	FALSE	High	[K].TPPTADQPPPRPAAPVLPTNTVSSAK.[P]	2xLabel:13C(6) [R11; K26]		0.000117388	5.32874e-05	1	1	2	Q9ULH7	Q9ULH7 [234-259]	1	2622.43	Peak Found	High	1.201	90.8	109.2	Unique	2.46	High	1.573e-05	4.587e-05
	FALSE	High	[K].SPAAFHEQIK.[S]	1xLabel:13C(6) [K10]		0.000104519	5.32874e-05	1	1	1	Q9ULH7	Q9ULH7 [66-75]	0	1133.6	Not Found	Not Found				No Quan Values	3.3	High	1.096e-05	2.843e-05
	FALSE	High	[K].VFTNSASSNTVLPYQRHPAPAVQQPFINK.[A]	1xMethyl [R16]	Q9ULH7 1xMethyl [R806]	0.000184892	6.41486e-05	1	1	1	Q9ULH7	Q9ULH7 [791-819]	1	3225.68	High	Not Found	0.01	200		Unique	3.2	High	2.718e-05	8.154e-05
	FALSE	High	[R].HPAPAVQQPFINK.[A]	1xLabel:13C(6) [K13]		0.000672881	0.000157059	1	1	1	Q9ULH7	Q9ULH7 [807-819]	0	1452.81	Peak Found	High				No Quan Values	2.44	High	5.612e-05	0.0003527
	FALSE	High	[K].LVEVLK.[TM]	1xLabel:13C(6) [K6]		0.075253	0.00427281	2	2	6	Q16836; Q9ULH7	Q16836 [180-185]; Q9ULH7 [583-588]	0	706.48	Not Found	High	100		200	Not Unique	1.45	High	0.001936	0.03029
FALSE	Medium	Master Protein	Q7Z5P9	Mucin-19 OS=Homo sapiens GN=MUC19 PE=1 SV=3	0.044	1.894	0.310115	1	1	1	1	8384	804.8	5.01	High	Peak Found	Methyl [R8022]	0.916	104.4	95.6	0.008	0	3.16	1
	Checked	Confidence	Annotated Sequence	Modifications	Modifications in Master Proteins	Qvality PEP	Qvality q-value	# Protein Groups	# Proteins	# PSMs	Master Protein Accessions	Positions in Master Proteins	# Missed Cleavages	Theo. MH+ [Da]	Found in Sample: [S9] F6: Light, Sample	Found in Sample: [S10] F6: Heavy, Sample	Abundance Ratio: (Heavy) / (Light)	Abundances (Scaled): F6: Light, Sample	Abundances (Scaled): F6: Heavy, Sample	Quan Info	XCorr Sequest HT	Confidence Sequest HT	Percolator q-Value Sequest HT	Percolator PEP Sequest HT
	FALSE	High	[K].ATTSTDVGVATGVGMATGITNIISGR.[S]	1xMethyl [R26]	Q7Z5P9 1xMethyl [R8022]	0.0326455	0.00207407	1	1	1	Q7Z5P9	Q7Z5P9 [7997-8022]	0	2464.27	High	Peak Found	0.916	104.4	95.6	Unique	3.16	High	0.0009726	0.01275
FALSE	High	Master Protein	Q9BXP5	Serrate RNA effector molecule homolog OS=Homo sapiens GN=SRRT PE=1 SV=1	0	201.542	39.3836	26	189	26	1	876	100.6	5.96	High	High	Methyl [R802; R814]; Dimethyl [R802; R814]	0.961	102	98	7.111	0	434.58	26
	Checked	Confidence	Annotated Sequence	Modifications	Modifications in Master Proteins	Qvality PEP	Qvality q-value	# Protein Groups	# Proteins	# PSMs	Master Protein Accessions	Positions in Master Proteins	# Missed Cleavages	Theo. MH+ [Da]	Found in Sample: [S9] F6: Light, Sample	Found in Sample: [S10] F6: Heavy, Sample	Abundance Ratio: (Heavy) / (Light)	Abundances (Scaled): F6: Light, Sample	Abundances (Scaled): F6: Heavy, Sample	Quan Info	XCorr Sequest HT	Confidence Sequest HT	Percolator q-Value Sequest HT	Percolator PEP Sequest HT
	FALSE	High	[R].LGSIAEIDLGVPPPVMK.[T]			5.09076e-05	0	1	1	8	Q9BXP5	Q9BXP5 [134-150]	0	1735.97	High	Peak Found				No Quan Values	3.41	High	1.096e-05	3.258e-05
	FALSE	High	[K].EFLLSLDDSVDETEAVK.[R]			1.24929e-05	0	1	1	4	Q9BXP5	Q9BXP5 [154-170]	0	1909.93	High	Peak Found	0.01	200		Unique	3.99	High	0	1.723e-06
	FALSE	High	[R].ILEQEEEEEQAGKPGEPSK.[K]			9.17601e-07	0	1	1	5	Q9BXP5	Q9BXP5 [267-285]	1	2127.01	High	Peak Found	0.902	105.2	94.8	Unique	4.88	High	0	8.402e-07
	FALSE	High	[R].ILEQEEEEEQAGKPGEPSK.[K]	2xLabel:13C(6) [K13; K19]		1.68616e-06	0	1	1	5	Q9BXP5	Q9BXP5 [267-285]	1	2139.05	Peak Found	High	0.926	103.8	96.2	Unique	4.11	High	0	2.582e-07
	FALSE	High	[R].TQLWASEPGTPPLPTSLPSQNPILK.[N]	1xLabel:13C(6) [K25]		1.02372e-05	0	1	1	12	Q9BXP5	Q9BXP5 [535-559]	0	2678.45	Peak Found	High	0.924	104	96	Unique	5.72	High	0	1.51e-06
	FALSE	High	[R].TQLWASEPGTPPLPTSLPSQNPILK.[N]			6.08925e-06	0	1	1	20	Q9BXP5	Q9BXP5 [535-559]	0	2672.43	High	Peak Found	0.842	108.6	91.4	Unique	5.69	High	0	1.765e-06
	FALSE	High	[K].PAQPPGPAQILPPGLTPGLPYPHQTPQGLMPYGQPRPPILGYGAGAVR.[P]	2xLabel:13C(6) [R36; R48]		2.55683e-06	0	1	1	4	Q9BXP5	Q9BXP5 [767-814]	1	4932.65	Not Found	High	100		200	Unique	6.04	High	0	3.941e-07
	FALSE	High	[R].IVHSLDYYNTCEYPNEDEMPNR.[C]	1xLabel:13C(6) [R22]; 1xCarbamidomethyl [C11]		7.00632e-05	0	1	1	1	Q9BXP5	Q9BXP5 [618-639]	0	2765.19	Not Found	High	100		200	Unique	4.15	High	0	1.081e-05
	FALSE	High	[R].IVHSLDYYNTCEYPNEDEMPNR.[C]	1xCarbamidomethyl [C11]		6.75112e-05	0	1	1	2	Q9BXP5	Q9BXP5 [618-639]	0	2759.17	Not Found	Not Found				No Quan Values	4.44	High	0	1.025e-05
	FALSE	High	[R].LGSIAEIDLGVPPPVMK.[T]	1xLabel:13C(6) [K17]		7.71189e-05	3.62253e-05	1	1	5	Q9BXP5	Q9BXP5 [134-150]	0	1741.99	Peak Found	High	0.851	108	92	Unique	2.17	High	1.096e-05	2.76e-05
	FALSE	High	[K].NITDYLIEEVSAEEEELLGSSGGAPPEEPPK.[E]			8.02465e-05	3.62253e-05	1	1	1	Q9BXP5	Q9BXP5 [560-590]	0	3299.57	High	Peak Found	0.915	104.4	95.6	Unique	4.46	High	7.739e-06	1.341e-05
	FALSE	High	[K].FVTSNTQELGK.[D]			0.000123963	5.32874e-05	1	1	9	Q9BXP5	Q9BXP5 [700-710]	0	1223.63	High	Peak Found	0.899	105.3	94.7	Unique	2.56	High	1.573e-05	4.736e-05
	FALSE	High	[K].EVAFFNNFLTDAK.[R]	1xLabel:13C(6) [K13]		9.49531e-05	5.32874e-05	1	1	4	Q9BXP5	Q9BXP5 [746-758]	0	1521.77	Peak Found	High				No Quan Values	3.27	High	1.096e-05	2.051e-05
	FALSE	High	[K].EVAFFNNFLTDAK.[R]			9.32204e-05	5.32874e-05	1	1	4	Q9BXP5	Q9BXP5 [746-758]	0	1515.75	High	Not Found	0.01	200		Unique	2.92	High	1.096e-05	2.188e-05
	FALSE	High	[K].EFLLSLDDSVDETEAVK.[R]	1xLabel:13C(6) [K17]		0.000116777	5.32874e-05	1	1	4	Q9BXP5	Q9BXP5 [154-170]	0	1915.95	Peak Found	High	1.549	78.5	121.5	Unique	2.54	High	2.718e-05	8.003e-05
	FALSE	High	[K].MEGGTENDLR.[I]			0.000200778	6.41486e-05	1	1	2	Q9BXP5	Q9BXP5 [257-266]	0	1121.49	High	Peak Found	1.053	97.4	102.6	Unique	2.81	High	3.3e-05	0.0001212
	FALSE	High	[K].PAQPPGPAQILPPGLTPGLPYPHQTPQGLMPYGQPRPPILGYGAGAVR.[P]	1xOxidation [M30]; 2xLabel:13C(6) [R36; R48]		0.000127883	6.41486e-05	1	1	2	Q9BXP5	Q9BXP5 [767-814]	1	4948.65	Not Found	High	100		200	Unique	4.71	High	1.573e-05	4.586e-05
	FALSE	High	[K].FVTSNTQELGK.[D]	1xLabel:13C(6) [K11]		0.000131304	6.41486e-05	1	1	9	Q9BXP5	Q9BXP5 [700-710]	0	1229.65	Peak Found	High	1.02	99	101	Unique	2.5	High	2.345e-05	5.228e-05
	FALSE	High	[K].EGNPAEINVER.[D]	1xLabel:13C(6) [R11]		0.000250099	7.49149e-05	1	1	2	Q9BXP5	Q9BXP5 [591-601]	0	1233.62	Not Found	Not Found				No Quan Values	2.27	High	3.3e-05	0.0001191
	FALSE	High	[K].EGNPAEINVER.[D]			0.000293689	7.49149e-05	1	1	2	Q9BXP5	Q9BXP5 [591-601]	0	1227.6	High	Not Found	0.01	200		Unique	1.43	High	3.57e-05	0.0001434
	FALSE	High	[R].ESLSEEEAQK.[M]	1xLabel:13C(6) [K10]		0.000245445	7.49149e-05	1	1	2	Q9BXP5	Q9BXP5 [678-687]	0	1155.55	Peak Found	High	0.951	102.5	97.5	Unique	3.01	High	4.312e-05	0.0002435
	FALSE	High	[R].ESLSEEEAQK.[M]			0.000300044	7.49149e-05	1	1	2	Q9BXP5	Q9BXP5 [678-687]	0	1149.53	High	Peak Found				No Quan Values	2.66	High	3.57e-05	0.0001469
	FALSE	High	[R].QQMQDFFLAHK.[D]			0.000413886	7.49149e-05	1	1	2	Q9BXP5	Q9BXP5 [182-192]	0	1392.67	High	Not Found				No Quan Values	3.06	High	3.752e-05	0.0002095
	FALSE	High	[R].QQMQDFFLAHK.[D]	1xLabel:13C(6) [K11]		0.000228301	7.49149e-05	1	1	1	Q9BXP5	Q9BXP5 [182-192]	0	1398.69	Peak Found	High				No Quan Values	2.17	High	3.3e-05	0.0001067
	FALSE	High	[R].VALSEPQPER.[R]			0.000286051	7.49149e-05	1	1	4	Q9BXP5	Q9BXP5 [450-459]	0	1125.59	High	Peak Found				No Quan Values	3.15	High	3.57e-05	0.0001389
	FALSE	High	[K].EGNPAEINVERDEK.[L]			0.000408737	7.49149e-05	1	1	1	Q9BXP5	Q9BXP5 [591-604]	1	1599.76	Not Found	Not Found				No Quan Values	2.75	High	3.752e-05	0.0002061
	FALSE	High	[K].MEGGTENDLR.[I]	1xLabel:13C(6) [R10]		0.000443833	9.31363e-05	1	1	2	Q9BXP5	Q9BXP5 [257-266]	0	1127.51	Peak Found	High				No Quan Values	3.07	High	6.791e-05	0.0004172
	FALSE	High	[K].EGNPAEINVERDEK.[L]	2xLabel:13C(6) [R11; K14]		0.000575907	0.000107323	1	1	1	Q9BXP5	Q9BXP5 [591-604]	1	1611.8	Not Found	Not Found				No Quan Values	1.3	High	4.312e-05	0.0002977
	FALSE	High	[K].PAQPPGPAQILPPGLTPGLPYPHQTPQGLMPYGQPRPPILGYGAGAVR.[P]	2xMethyl [R36; R48]; 1xDimethyl [R]	Q9BXP5 1xDimethyl [R]; 2xMethyl [R802; R814]	0.000564088	0.000107323	1	1	3	Q9BXP5	Q9BXP5 [767-814]	1	4948.64	Not Found	Not Found				No Quan Values	3.58	High	7.637e-05	0.0004868
	FALSE	High	[R].ECELSPGVNR.[D]	1xLabel:13C(6) [R10]; 1xCarbamidomethyl [C2]		0.000464405	0.000107323	1	1	1	Q9BXP5	Q9BXP5 [489-498]	0	1166.56	Peak Found	High				No Quan Values	2.23	High	4.312e-05	0.0002359
	FALSE	High	[K].EICWNLQNIR.[L]	1xCarbamidomethyl [C3]		0.000548806	0.000107323	1	1	4	Q9BXP5	Q9BXP5 [477-486]	0	1345.67	High	Peak Found				No Quan Values	2.48	High	8.066e-05	0.0006602
	FALSE	High	[K].EICWNLQNIR.[L]	1xLabel:13C(6) [R10]; 1xCarbamidomethyl [C3]		0.000907487	0.000165827	1	1	3	Q9BXP5	Q9BXP5 [477-486]	0	1351.69	Peak Found	High	0.882	106.3	93.7	Unique	2.25	High	8.066e-05	0.0006387
	FALSE	High	[K].PAQPPGPAQILPPGLTPGLPYPHQTPQGLMPYGQPRPPILGYGAGAVR.[P]	1xMethyl [R]	Q9BXP5 1xMethyl [R]	0.000687647	0.000165827	1	1	3	Q9BXP5	Q9BXP5 [767-814]	1	4934.63	High	Not Found	0.01	200		Unique	3.3	High	6.246e-05	0.0003623
	FALSE	High	[R].AEIISLCK.[R]	1xCarbamidomethyl [C7]		0.000965885	0.000165827	1	1	9	Q9BXP5	Q9BXP5 [435-442]	0	933.507	High	Peak Found	0.652	121.1	78.9	Unique	2.49	High	0.0004748	0.00582
	FALSE	High	[R].VALSEPQPER.[R]	1xLabel:13C(6) [R10]		0.00125056	0.00019376	1	1	4	Q9BXP5	Q9BXP5 [450-459]	0	1131.61	Peak Found	High	0.875	106.6	93.4	Unique	2.81	High	8.066e-05	0.0006894
	FALSE	High	[R].AEIISLCK.[R]	1xLabel:13C(6) [K8]; 1xCarbamidomethyl [C7]		0.00140661	0.000206844	1	1	7	Q9BXP5	Q9BXP5 [435-442]	0	939.528	Peak Found	High	0.917	104.3	95.7	Unique	2.59	High	0.0002972	0.003164
	FALSE	High	[K].WLCPLSGK.[K]	1xLabel:13C(6) [K8]; 1xCarbamidomethyl [C3]		0.0014934	0.000236987	1	1	3	Q9BXP5	Q9BXP5 [713-720]	0	966.517	Peak Found	High				No Quan Values	2.23	High	0.00109	0.01475
	FALSE	High	[K].WLCPLSGK.[K]	1xCarbamidomethyl [C3]		0.00425832	0.000383389	1	1	5	Q9BXP5	Q9BXP5 [713-720]	0	960.497	High	Peak Found	0.941	103	97	Unique	2.58	High	0.000316	0.003592
	FALSE	High	[K].TCSLFMR.[N]	1xCarbamidomethyl [C2]		0.00616202	0.000605563	1	1	10	Q9BXP5	Q9BXP5 [420-426]	0	914.422	High	Peak Found	1.014	99.3	100.7	Unique	2.48	High	0.001713	0.02654
	FALSE	High	[K].MLDAAVIK.[M]			0.00616202	0.000605563	1	1	1	Q9BXP5	Q9BXP5 [249-256]	0	860.491	High	Peak Found	1.408	83.1	116.9	Unique	1.65	High	0.0003017	0.00322
	FALSE	High	[K].TCSLFMR.[N]	1xLabel:13C(6) [R7]; 1xCarbamidomethyl [C2]		0.00745375	0.00064356	1	1	7	Q9BXP5	Q9BXP5 [420-426]	0	920.442	Peak Found	High	1.012	99.4	100.6	Unique	2.62	High	0.001733	0.02682
	FALSE	High	[R].ECELSPGVNR.[D]	1xCarbamidomethyl [C2]		0.0112408	0.000875897	1	1	1	Q9BXP5	Q9BXP5 [489-498]	0	1160.54	High	Peak Found	1.038	98.2	101.8	Unique	1.91	High	0.0004328	0.005348
	FALSE	High	[R].NIAPNISR.[A]			0.0397618	0.0023942	1	1	2	Q9BXP5	Q9BXP5 [427-434]	0	884.495	High	Peak Found	0.887	106	94	Unique	1.39	High	0.008144	0.1753
	FALSE	High	[K].YHPDEVGK.[R]			0.0465634	0.00279555	1	1	1	Q9BXP5	Q9BXP5 [201-208]	0	944.447	High	Peak Found				No Quan Values	1.53	High	0.00125	0.01756
	FALSE	High	[K].LTPLLSVR.[E]	1xLabel:13C(6) [R8]		0.0685765	0.00393668	1	1	1	Q9BXP5	Q9BXP5 [670-677]	0	904.592	Peak Found	High	0.879	106.4	93.6	Unique	1.17	High	0.001645	0.02555
	FALSE	High	[R].AIVEYR.[D]	1xLabel:13C(6) [R6]		0.0986322	0.00569329	1	1	1	Q9BXP5	Q9BXP5 [860-865]	0	756.435	Not Found	Not Found				No Quan Values	1.39	High	0.002314	0.03751
	FALSE	High	[K].GPEFVR.[K]			0.110837	0.00625751	1	1	3	Q9BXP5	Q9BXP5 [724-729]	0	704.373	High	Peak Found	1.2	90.9	109.1	Unique	1.65	High	0.00256	0.04268
FALSE	High	Master Protein	P52737	Zinc finger protein 136 OS=Homo sapiens GN=ZNF136 PE=1 SV=1	0.003	5.684	3.51852	1	3	1	1	540	62.7	9.13	High	Peak Found	Methyl [R80]	0.767	113.2	86.8	0.064	0	15.31	1
	Checked	Confidence	Annotated Sequence	Modifications	Modifications in Master Proteins	Qvality PEP	Qvality q-value	# Protein Groups	# Proteins	# PSMs	Master Protein Accessions	Positions in Master Proteins	# Missed Cleavages	Theo. MH+ [Da]	Found in Sample: [S9] F6: Light, Sample	Found in Sample: [S10] F6: Heavy, Sample	Abundance Ratio: (Heavy) / (Light)	Abundances (Scaled): F6: Light, Sample	Abundances (Scaled): F6: Heavy, Sample	Quan Info	XCorr Sequest HT	Confidence Sequest HT	Percolator q-Value Sequest HT	Percolator PEP Sequest HT
	FALSE	High	[K].DGSQRGGIFSQFANQNLSK.[K]	1xMethyl [R5]	P52737 1xMethyl [R80]	1.51605e-05	0	1	1	3	P52737	P52737 [76-94]	1	2068.02	High	Peak Found	0.767	113.2	86.8	Unique	5.91	High	0	2.069e-06
FALSE	High	Master Protein	Q9NPF5	DNA methyltransferase 1-associated protein 1 OS=Homo sapiens GN=DMAP1 PE=1 SV=1	0	29.774	21.6274	6	14	6	1	467	53	9.5	High	High	Methyl [R8]	4.11	39.1	160.9	0.778	0	26.42	6
	Checked	Confidence	Annotated Sequence	Modifications	Modifications in Master Proteins	Qvality PEP	Qvality q-value	# Protein Groups	# Proteins	# PSMs	Master Protein Accessions	Positions in Master Proteins	# Missed Cleavages	Theo. MH+ [Da]	Found in Sample: [S9] F6: Light, Sample	Found in Sample: [S10] F6: Heavy, Sample	Abundance Ratio: (Heavy) / (Light)	Abundances (Scaled): F6: Light, Sample	Abundances (Scaled): F6: Heavy, Sample	Quan Info	XCorr Sequest HT	Confidence Sequest HT	Percolator q-Value Sequest HT	Percolator PEP Sequest HT
	FALSE	High	[K].DAPPLLPSDTGQGYR.[T]	1xLabel:13C(6) [R15]		8.79362e-05	3.62253e-05	1	1	2	Q9NPF5	Q9NPF5 [67-81]	0	1592.8	Peak Found	High	1.159	92.6	107.4	Unique	3.37	High	7.739e-06	1.626e-05
	FALSE	High	[K].LITAADTTAEQR.[R]			0.00011464	5.32874e-05	1	1	1	Q9NPF5	Q9NPF5 [271-282]	0	1289.67	High	Peak Found	1.103	95.1	104.9	Unique	3.09	High	1.096e-05	3.662e-05
	FALSE	High	[R].AGVLGGPATPASGPGPASAEPAVTEPGLGPDPK.[D]			9.25262e-05	5.32874e-05	1	1	1	Q9NPF5	Q9NPF5 [401-433]	0	2922.48	Not Found	Not Found				No Quan Values	3.19	High	1.096e-05	1.885e-05
	FALSE	High	[K].TVQVPVYSEQEYQLYLHDDAWTK.[A]			0.000163355	6.41486e-05	1	1	1	Q9NPF5	Q9NPF5 [132-154]	0	2812.35	High	Peak Found				No Quan Values	2.94	High	2.345e-05	6.863e-05
	FALSE	High	[K].DAPPLLPSDTGQGYR.[T]			0.000163866	6.41486e-05	1	1	2	Q9NPF5	Q9NPF5 [67-81]	0	1586.78	High	Peak Found				No Quan Values	2.3	High	2.345e-05	6.883e-05
	FALSE	High	[K].LITAADTTAEQR.[R]	1xLabel:13C(6) [R12]		0.000159881	6.41486e-05	1	1	4	Q9NPF5	Q9NPF5 [271-282]	0	1295.69	Peak Found	High	100		200	Unique	2.32	High	7.818e-05	0.0006079
	FALSE	High	[K].PAVPETAGIK.[F]	1xLabel:13C(6) [K10]		0.0172339	0.00127253	1	1	2	Q9NPF5	Q9NPF5 [302-311]	0	988.577	Peak Found	High	1.11	94.8	105.2	Unique	2.51	High	0.0006354	0.007547
	FALSE	High	[-].MATGADVR.[D]	1xMethyl [R8]	Q9NPF5 1xMethyl [R8]	0.158435	0.00850135	1	1	1	Q9NPF5	Q9NPF5 [1-8]	0	834.414	High	Peak Found				No Quan Values	0.86	High	0.003468	0.06346
FALSE	High	Master Protein	Q86UX6	Serine/threonine-protein kinase 32C OS=Homo sapiens GN=STK32C PE=1 SV=1	0.005	4.694	3.29218	1	2	1	1	486	55	6.61	High	Peak Found	Methyl [R8]	1.067	96.8	103.2	0.086	0	3.44	1
	Checked	Confidence	Annotated Sequence	Modifications	Modifications in Master Proteins	Qvality PEP	Qvality q-value	# Protein Groups	# Proteins	# PSMs	Master Protein Accessions	Positions in Master Proteins	# Missed Cleavages	Theo. MH+ [Da]	Found in Sample: [S9] F6: Light, Sample	Found in Sample: [S10] F6: Heavy, Sample	Abundance Ratio: (Heavy) / (Light)	Abundances (Scaled): F6: Light, Sample	Abundances (Scaled): F6: Heavy, Sample	Quan Info	XCorr Sequest HT	Confidence Sequest HT	Percolator q-Value Sequest HT	Percolator PEP Sequest HT
	FALSE	High	[R].RGSSAAASPGSPPPGR.[A]	1xMethyl [R1]	Q86UX6 1xMethyl [R8]	9.45729e-05	5.32874e-05	1	1	2	Q86UX6	Q86UX6 [8-23]	1	1465.75	High	Peak Found	1.067	96.8	103.2	Unique	3.44	High	1.096e-05	2.023e-05
FALSE	High	Master Protein	Q96HA7	Tonsoku-like protein OS=Homo sapiens GN=TONSL PE=1 SV=2	0.001	7.743	2.53991	3	5	3	1	1378	150.8	6.42	High	Peak Found	Methyl [R797; R805]	0.595	125.4	74.6	0.099	0	6.5	3
	Checked	Confidence	Annotated Sequence	Modifications	Modifications in Master Proteins	Qvality PEP	Qvality q-value	# Protein Groups	# Proteins	# PSMs	Master Protein Accessions	Positions in Master Proteins	# Missed Cleavages	Theo. MH+ [Da]	Found in Sample: [S9] F6: Light, Sample	Found in Sample: [S10] F6: Heavy, Sample	Abundance Ratio: (Heavy) / (Light)	Abundances (Scaled): F6: Light, Sample	Abundances (Scaled): F6: Heavy, Sample	Quan Info	XCorr Sequest HT	Confidence Sequest HT	Percolator q-Value Sequest HT	Percolator PEP Sequest HT
	FALSE	High	[R].YYQTCGLLPR.[L]	1xCarbamidomethyl [C5]		0.00037733	7.49149e-05	1	1	1	Q96HA7	Q96HA7 [968-977]	0	1270.62	High	Not Found	0.01	200		Unique	2.3	High	3.752e-05	0.0001888
	FALSE	High	[R].AAYQAAIRGVGSAQSR.[L]	1xMethyl [R]	Q96HA7 1xMethyl [R]	0.00541614	0.00051743	1	1	3	Q96HA7	Q96HA7 [790-805]	1	1619.86	High	Peak Found	0.737	115.2	84.8	Unique	2.18	High	0.0002598	0.002882
	FALSE	High	[K].TWLNIALSR.[E]			0.0875843	0.00500749	1	1	1	Q96HA7	Q96HA7 [392-400]	0	1073.61	High	Peak Found	0.512	132.3	67.7	Unique	1.55	High	0.002087	0.03319
FALSE	High	Master Protein	O76041	Nebulette OS=Homo sapiens GN=NEBL PE=1 SV=1	0	9.773	1.47929	1	6	1	1	1014	116.4	7.99	High	Peak Found	Methyl [R795]	0.616	123.8	76.2	0.065	0	18.07	1
	Checked	Confidence	Annotated Sequence	Modifications	Modifications in Master Proteins	Qvality PEP	Qvality q-value	# Protein Groups	# Proteins	# PSMs	Master Protein Accessions	Positions in Master Proteins	# Missed Cleavages	Theo. MH+ [Da]	Found in Sample: [S9] F6: Light, Sample	Found in Sample: [S10] F6: Heavy, Sample	Abundance Ratio: (Heavy) / (Light)	Abundances (Scaled): F6: Light, Sample	Abundances (Scaled): F6: Heavy, Sample	Quan Info	XCorr Sequest HT	Confidence Sequest HT	Percolator q-Value Sequest HT	Percolator PEP Sequest HT
	FALSE	High	[K].GRGFTPVVDDPVTER.[V]	1xMethyl [R2]	O76041 1xMethyl [R795]	6.82424e-05	0	1	1	6	O76041	O76041 [794-808]	1	1658.85	High	Peak Found	0.616	123.8	76.2	Unique	3.85	High	1.573e-05	4.588e-05
FALSE	High	Master Protein	P62633	Cellular nucleic acid-binding protein OS=Homo sapiens GN=CNBP PE=1 SV=1	0	35.936	24.2938	4	49	4	1	177	19.5	7.71	High	High	Methyl [R79]	1.169	92.2	107.8	2.162	0	164.57	4
	Checked	Confidence	Annotated Sequence	Modifications	Modifications in Master Proteins	Qvality PEP	Qvality q-value	# Protein Groups	# Proteins	# PSMs	Master Protein Accessions	Positions in Master Proteins	# Missed Cleavages	Theo. MH+ [Da]	Found in Sample: [S9] F6: Light, Sample	Found in Sample: [S10] F6: Heavy, Sample	Abundance Ratio: (Heavy) / (Light)	Abundances (Scaled): F6: Light, Sample	Abundances (Scaled): F6: Heavy, Sample	Quan Info	XCorr Sequest HT	Confidence Sequest HT	Percolator q-Value Sequest HT	Percolator PEP Sequest HT
	FALSE	High	[K].DCDLQEDACYNCGR.[G]	3xCarbamidomethyl [C2; C9; C12]		2.46703e-05	0	1	1	6	P62633	P62633 [66-79]	0	1775.64	High	Peak Found	0.996	100.2	99.8	Unique	4.1	High	0	5.287e-06
	FALSE	High	[K].DCDLQEDACYNCGR.[G]	1xLabel:13C(6) [R14]; 3xCarbamidomethyl [C2; C9; C12]		3.93624e-05	0	1	1	6	P62633	P62633 [66-79]	0	1781.66	Peak Found	High	0.993	100.4	99.6	Unique	4.09	High	0	7.432e-06
	FALSE	High	[R].GFQFVSSSLPDICYR.[C]	1xLabel:13C(6) [R15]; 1xCarbamidomethyl [C13]		5.31211e-05	0	1	1	11	P62633	P62633 [42-56]	0	1781.86	Peak Found	High	1.174	92	108	Unique	3.99	High	7.739e-06	1.735e-05
	FALSE	High	[R].GFQFVSSSLPDICYR.[C]	1xCarbamidomethyl [C13]		3.80932e-05	0	1	1	14	P62633	P62633 [42-56]	0	1775.84	High	Peak Found	1.225	89.9	110.1	Unique	4.49	High	0	1.072e-05
	FALSE	High	[K].DCDLQEDACYNCGRGGHIAK.[D]	1xMethyl [R14]; 3xCarbamidomethyl [C2; C9; C12]	P62633 1xMethyl [R79]	1.66547e-05	0	1	1	7	P62633	P62633 [66-85]	1	2352.98	High	Peak Found	1.387	83.8	116.2	Unique	4.68	High	0	3.747e-06
	FALSE	High	[K].TSEVNCYR.[C]	1xCarbamidomethyl [C6]		0.00211609	0.000312798	1	1	2	P62633	P62633 [153-160]	0	1028.45	High	Peak Found	1.095	95.5	104.5	Unique	2.36	High	0.0001323	0.001278
	FALSE	High	[K].TSEVNCYR.[C]	1xLabel:13C(6) [R8]; 1xCarbamidomethyl [C6]		0.00298137	0.000360562	1	1	3	P62633	P62633 [153-160]	0	1034.47	Peak Found	High	1.235	89.5	110.5	Unique	2.85	High	0.0002572	0.002842
FALSE	High	Master Protein	Q68DK7	Male-specific lethal 1 homolog OS=Homo sapiens GN=MSL1 PE=1 SV=3	0	35.953	10.5863	3	14	3	1	614	67.1	8.92	High	High	Methyl [R79]	1.163	92.5	107.5	0.54	0	64.63	3
	Checked	Confidence	Annotated Sequence	Modifications	Modifications in Master Proteins	Qvality PEP	Qvality q-value	# Protein Groups	# Proteins	# PSMs	Master Protein Accessions	Positions in Master Proteins	# Missed Cleavages	Theo. MH+ [Da]	Found in Sample: [S9] F6: Light, Sample	Found in Sample: [S10] F6: Heavy, Sample	Abundance Ratio: (Heavy) / (Light)	Abundances (Scaled): F6: Light, Sample	Abundances (Scaled): F6: Heavy, Sample	Quan Info	XCorr Sequest HT	Confidence Sequest HT	Percolator q-Value Sequest HT	Percolator PEP Sequest HT
	FALSE	High	[K].SPLGGGGGSGASSQAACLK.[Q]	1xCarbamidomethyl [C17]		3.69461e-08	0	1	1	2	Q68DK7	Q68DK7 [205-223]	0	1661.79	High	Peak Found	1.01	99.5	100.5	Unique	7.34	High	0	1.344e-08
	FALSE	High	[K].SPLGGGGGSGASSQAACLK.[Q]	1xLabel:13C(6) [K19]; 1xCarbamidomethyl [C17]		4.9152e-08	0	1	1	2	Q68DK7	Q68DK7 [205-223]	0	1667.81	Peak Found	High				No Quan Values	6.81	High	0	1.115e-08
	FALSE	High	[K].GRGLLLPAGAAPGQQEESWGGSVPLPCPPPATK.[Q]	1xMethyl [R2]; 1xCarbamidomethyl [C27]	Q68DK7 1xMethyl [R79]	2.05221e-08	0	1	1	8	Q68DK7	Q68DK7 [78-110]	1	3309.7	High	Peak Found	1.149	93.1	106.9	Unique	6.93	High	0	4.124e-09
	FALSE	High	[K].AAAAPAGGNPEQR.[L]			0.000160857	6.41486e-05	1	1	1	Q68DK7	Q68DK7 [10-22]	0	1209.6	Not Found	Not Found				No Quan Values	2.31	High	2.345e-05	6.712e-05
	FALSE	High	[K].AAAAPAGGNPEQR.[L]	1xLabel:13C(6) [R13]		0.0047699	0.000408767	1	1	1	Q68DK7	Q68DK7 [10-22]	0	1215.62	Not Found	High	100		200	Unique	1.32	High	0.0002222	0.002596
FALSE	High	Master Protein	Q8IVS2	Malonyl-CoA-acyl carrier protein transacylase, mitochondrial OS=Homo sapiens GN=MCAT PE=1 SV=2	0	66.058	32.3077	10	33	10	1	390	42.9	8.72	High	High	Methyl [R79; R340]	0.985	100.8	99.2	3.962	0	83.02	10
	Checked	Confidence	Annotated Sequence	Modifications	Modifications in Master Proteins	Qvality PEP	Qvality q-value	# Protein Groups	# Proteins	# PSMs	Master Protein Accessions	Positions in Master Proteins	# Missed Cleavages	Theo. MH+ [Da]	Found in Sample: [S9] F6: Light, Sample	Found in Sample: [S10] F6: Heavy, Sample	Abundance Ratio: (Heavy) / (Light)	Abundances (Scaled): F6: Light, Sample	Abundances (Scaled): F6: Heavy, Sample	Quan Info	XCorr Sequest HT	Confidence Sequest HT	Percolator q-Value Sequest HT	Percolator PEP Sequest HT
	FALSE	High	[R].DATGAEEEAPWAATER.[R]	1xLabel:13C(6) [R16]		1.91935e-05	0	1	1	2	Q8IVS2	Q8IVS2 [41-56]	0	1709.77	Peak Found	High				No Quan Values	4.05	High	0	3.664e-06
	FALSE	High	[R].DATGAEEEAPWAATER.[R]			4.33517e-05	0	1	1	3	Q8IVS2	Q8IVS2 [41-56]	0	1703.75	High	Not Found				No Quan Values	4.31	High	0	1.04e-05
	FALSE	High	[K].SYSAVDVLQTLEHVDLDPQEPPR.[-]			2.58924e-07	0	1	1	2	Q8IVS2	Q8IVS2 [368-390]	0	2608.29	High	Peak Found	0.688	118.5	81.5	Unique	4.64	High	0	4.451e-08
	FALSE	High	[K].SYSAVDVLQTLEHVDLDPQEPPR.[-]	1xLabel:13C(6) [R23]		4.84363e-07	0	1	1	2	Q8IVS2	Q8IVS2 [368-390]	0	2614.31	Peak Found	High	0.737	115.1	84.9	Unique	4.85	High	0	8.009e-08
	FALSE	High	[R].MLPVSGAFHTR.[L]			7.52299e-05	0	1	1	3	Q8IVS2	Q8IVS2 [262-272]	0	1215.63	High	Peak Found	0.9	105.3	94.7	Unique	2.99	High	0	1.2e-05
	FALSE	High	[R].LMEPAVEPLTQALK.[A]	1xLabel:13C(6) [K14]		9.39981e-05	5.32874e-05	1	1	2	Q8IVS2	Q8IVS2 [273-286]	0	1545.87	Peak Found	High				No Quan Values	2.78	High	1.096e-05	1.981e-05
	FALSE	High	[K].LLAQQLVSPVK.[W]	1xLabel:13C(6) [K11]		0.000200778	6.41486e-05	1	1	2	Q8IVS2	Q8IVS2 [315-325]	0	1201.76	Peak Found	High	0.972	101.4	98.6	Unique	2.78	High	3.752e-05	0.0001639
	FALSE	High	[K].LLAQQLVSPVK.[W]			0.000286051	7.49149e-05	1	1	3	Q8IVS2	Q8IVS2 [315-325]	0	1195.74	High	Peak Found				No Quan Values	2.97	High	3.57e-05	0.0001435
	FALSE	High	[R].LMEPAVEPLTQALK.[A]			0.000368349	7.49149e-05	1	1	3	Q8IVS2	Q8IVS2 [273-286]	0	1539.85	High	Not Found				No Quan Values	2.31	High	3.752e-05	0.0001841
	FALSE	High	[R].GFPQTFEVGPGR.[Q]	1xLabel:13C(6) [R12]		0.000519794	0.000107323	1	1	4	Q8IVS2	Q8IVS2 [341-352]	0	1297.66	Not Found	High	100		200	Unique	2.59	High	7.424e-05	0.0004583
	FALSE	High	[R].GFPQTFEVGPGR.[Q]			0.000613298	0.000123452	1	1	2	Q8IVS2	Q8IVS2 [341-352]	0	1291.64	High	Not Found				No Quan Values	2.07	High	4.612e-05	0.0003203
	FALSE	High	[K].SCNMQAWK.[S]	1xLabel:13C(6) [K8]; 1xCarbamidomethyl [C2]		0.00168709	0.000265451	1	1	2	Q8IVS2	Q8IVS2 [360-367]	0	1030.45	Peak Found	High	1.013	99.3	100.7	Unique	2.08	High	0.0001001	0.0009469
	FALSE	High	[K].GRGFPQTFEVGPGR.[Q]	1xMethyl [R2]	Q8IVS2 1xMethyl [R340]	0.00327559	0.000360562	1	1	1	Q8IVS2	Q8IVS2 [339-352]	1	1518.78	Not Found	Not Found				No Quan Values	3.03	High	0.0001791	0.00184
	FALSE	High	[R].QLGAILK.[S]	1xLabel:13C(6) [K7]		0.0111048	0.000863615	1	1	1	Q8IVS2	Q8IVS2 [353-359]	0	748.502	Peak Found	High	1.019	99	101	Unique	1.4	High	0.0004275	0.005265
	FALSE	High	[R].MPGQCSVLLFPGQGSQVVGMGR.[G]	1xMethyl [R22]; 1xCarbamidomethyl [C5]	Q8IVS2 1xMethyl [R79]	0.0239373	0.00160916	1	1	1	Q8IVS2	Q8IVS2 [58-79]	0	2319.14	High	Peak Found	0.386	144.3	55.7	Unique	2.52	High	0.0007883	0.009838
FALSE	High	Master Protein	Q9C0J8	pre-mRNA 3' end processing protein WDR33 OS=Homo sapiens GN=WDR33 PE=1 SV=2	0	280.582	27.7695	23	369	23	1	1336	145.8	9.17	High	High	Methyl [R782; R811; R915; R1035; R1067; R1144; R1146; R1257; K1260; R1305; R1315; R1325]; Dimethyl [R915; R1144; R1146; R1315]	0.75	114.3	85.7	6.862	0	1397.43	23
	Checked	Confidence	Annotated Sequence	Modifications	Modifications in Master Proteins	Qvality PEP	Qvality q-value	# Protein Groups	# Proteins	# PSMs	Master Protein Accessions	Positions in Master Proteins	# Missed Cleavages	Theo. MH+ [Da]	Found in Sample: [S9] F6: Light, Sample	Found in Sample: [S10] F6: Heavy, Sample	Abundance Ratio: (Heavy) / (Light)	Abundances (Scaled): F6: Light, Sample	Abundances (Scaled): F6: Heavy, Sample	Quan Info	XCorr Sequest HT	Confidence Sequest HT	Percolator q-Value Sequest HT	Percolator PEP Sequest HT
	FALSE	High	[R].IPPLNPGQGPGPNK.[G]			6.14728e-05	0	1	1	6	Q9C0J8	Q9C0J8 [943-956]	0	1385.75	High	Peak Found	0.198	167	33	Unique	2.92	High	0	9.058e-06
	FALSE	High	[K].VPIPAPNEVLNDRK.[E]			5.67934e-05	0	1	1	1	Q9C0J8	Q9C0J8 [513-526]	1	1561.87	High	Not Found	0.01	200		Unique	3.37	High	0	8.215e-06
	FALSE	High	[K].TQAEIEQEMATLQYTNPQLLEQLK.[I]			1.79187e-05	0	1	1	4	Q9C0J8	Q9C0J8 [537-560]	0	2819.41	High	Peak Found	0.997	100.1	99.9	Unique	5.71	High	0	2.437e-06
	FALSE	High	[K].TQAEIEQEMATLQYTNPQLLEQLK.[I]	1xLabel:13C(6) [K24]		2.45734e-05	0	1	1	4	Q9C0J8	Q9C0J8 [537-560]	0	2825.43	Peak Found	High	1.742	72.9	127.1	Unique	3.85	High	0	3.329e-06
	FALSE	High	[R].EMEAPGGPSEDRGGK.[G]	1xMethyl [R/K]	Q9C0J8 1xMethyl [R/K]	4.06622e-05	0	1	1	8	Q9C0J8	Q9C0J8 [1246-1260]	1	1530.69	High	Peak Found	0.693	118.1	81.9	Unique	3.38	High	1.096e-05	3.669e-05
	FALSE	High	[R].GPPGSQSQQGPPQGSLGPPPQGGMQGPPGPQGQQNPAR.[G]			8.20703e-11	0	1	1	7	Q9C0J8	Q9C0J8 [854-891]	0	3655.74	High	Peak Found				No Quan Values	8.6	High	0	2.322e-11
	FALSE	High	[R].GPPGSQSQQGPPQGSLGPPPQGGMQGPPGPQGQQNPAR.[G]	1xLabel:13C(6) [R38]		2.09142e-09	0	1	1	3	Q9C0J8	Q9C0J8 [854-891]	0	3661.76	Peak Found	High				No Quan Values	8.16	High	0	4.843e-10
	FALSE	High	[R].APFNQEGQSTGPPPLIPGLGQQGAQGR.[I]	1xLabel:13C(6) [R27]		2.77154e-06	0	1	1	2	Q9C0J8	Q9C0J8 [916-942]	0	2708.38	Peak Found	High	100		200	Unique	4.36	High	0	4.129e-07
	FALSE	High	[R].APFNQEGQSTGPPPLIPGLGQQGAQGR.[I]			1.23086e-06	0	1	1	2	Q9C0J8	Q9C0J8 [916-942]	0	2702.36	High	Peak Found	1.332	85.8	114.2	Unique	4.56	High	0	1.921e-07
	FALSE	High	[R].GMQGPPHPHGIQGGPGSQGIQGPVSQGPLMGLNPR.[G]	1xMethyl [R35]	Q9C0J8 1xMethyl [R782]	5.14141e-05	0	1	1	2	Q9C0J8	Q9C0J8 [748-782]	0	3454.72	High	Not Found				No Quan Values	3.36	High	0	7.307e-06
	FALSE	High	[R].EFEGRGGPLPQEEK.[W]	1xMethyl [R5]	Q9C0J8 1xMethyl [R1035]	3.32e-05	0	1	1	32	Q9C0J8	Q9C0J8 [1031-1044]	1	1586.78	High	Peak Found	0.84	108.7	91.3	Unique	3.96	High	1.096e-05	2.053e-05
	FALSE	High	[R].SGSNWGRGSNMNSGPPR.[R]	1xDimethyl [R7]	Q9C0J8 1xDimethyl [R1315]	1.59888e-05	0	1	1	67	Q9C0J8	Q9C0J8 [1309-1325]	1	1788.82	High	Peak Found	0.838	108.8	91.2	Unique	6.28	High	0	3.023e-06
	FALSE	High	[R].SGSNWGRGSNMNSGPPR.[R]	1xMethyl [R7]	Q9C0J8 1xMethyl [R1315]	6.42131e-05	0	1	1	5	Q9C0J8	Q9C0J8 [1309-1325]	1	1774.8	High	Peak Found	1.371	84.4	115.6	Unique	6.35	High	0	9.599e-06
	FALSE	High	[R].DGFPGPEDFGPEENFDASEEAARGR.[D]	1xMethyl [R]	Q9C0J8 1xMethyl [R]	3.7135e-06	0	1	1	48	Q9C0J8	Q9C0J8 [1122-1146]	1	2710.17	High	Peak Found	0.869	107	93	Unique	4.56	High	0	6.456e-07
	FALSE	High	[K].TPLLGDGPRAPFNQEGQSTGPPPLIPGLGQQGAQGR.[I]	1xDimethyl [R9]	Q9C0J8 1xDimethyl [R915]	2.09039e-11	0	1	1	85	Q9C0J8	Q9C0J8 [907-942]	1	3636.89	High	Not Found	0.01	200		Unique	9.17	High	0	1.308e-09
	FALSE	High	[K].TPLLGDGPRAPFNQEGQSTGPPPLIPGLGQQGAQGR.[I]	1xMethyl [R9]	Q9C0J8 1xMethyl [R915]	3.59959e-10	0	1	1	9	Q9C0J8	Q9C0J8 [907-942]	1	3622.87	High	Not Found	0.01	200		Unique	8.01	High	0	9.291e-11
	FALSE	High	[R].SGSNWGRGSNMNSGPPR.[R]	1xOxidation [M11]; 1xDimethyl [R7]	Q9C0J8 1xDimethyl [R1315]	0.000105519	5.32874e-05	1	1	17	Q9C0J8	Q9C0J8 [1309-1325]	1	1804.81	High	Peak Found	0.845	108.4	91.6	Unique	5.19	High	1.096e-05	2.933e-05
	FALSE	High	[R].ENQGPAPQGMIMGHPPQEMR.[G]			0.00011082	5.32874e-05	1	1	1	Q9C0J8	Q9C0J8 [792-811]	0	2205	High	Not Found				No Quan Values	2.42	High	1.096e-05	3.359e-05
	FALSE	High	[R].ENQGPAPQGMIMGHPPQEMR.[G]	1xMethyl [R20]	Q9C0J8 1xMethyl [R811]	0.000111144	5.32874e-05	1	1	1	Q9C0J8	Q9C0J8 [792-811]	0	2219.02	High	Not Found				No Quan Values	2.83	High	1.096e-05	3.387e-05
	FALSE	High	[R].IPPLNPGQGPGPNK.[G]	1xLabel:13C(6) [K14]		0.000124212	5.32874e-05	1	1	4	Q9C0J8	Q9C0J8 [943-956]	0	1391.77	Peak Found	High				No Quan Values	3.26	High	1.573e-05	4.347e-05
	FALSE	High	[R].ENQGPAPQGMIMGHPPQEMR.[G]	1xLabel:13C(6) [R20]		0.000134998	6.41486e-05	1	1	1	Q9C0J8	Q9C0J8 [792-811]	0	2211.02	Peak Found	High				No Quan Values	2.99	High	2.345e-05	5.073e-05
	FALSE	High	[K].FATCSDDGTVR.[I]	1xCarbamidomethyl [C4]		0.000155655	6.41486e-05	1	1	2	Q9C0J8	Q9C0J8 [217-227]	0	1228.53	High	Peak Found				No Quan Values	2.66	High	2.345e-05	6.884e-05
	FALSE	High	[R].EMEAPGGPSEDR.[G]	1xLabel:13C(6) [R12]		0.000128714	6.41486e-05	1	1	1	Q9C0J8	Q9C0J8 [1246-1257]	0	1280.55	Peak Found	High	0.744	114.7	85.3	Unique	2.01	High	1.573e-05	4.658e-05
	FALSE	High	[R].GGPGPPFPPDHR.[E]			0.000181633	6.41486e-05	1	1	6	Q9C0J8	Q9C0J8 [1048-1059]	0	1230.6	High	Peak Found	0.791	111.7	88.3	Unique	3.45	High	6.246e-05	0.0003694
	FALSE	High	[R].GPHPSQGPIPFQQQK.[T]	1xLabel:13C(6) [K15]		0.000388998	7.49149e-05	1	1	2	Q9C0J8	Q9C0J8 [892-906]	0	1651.86	Peak Found	High	1.346	85.3	114.7	Unique	3.17	High	3.752e-05	0.0001958
	FALSE	High	[R].GPHPSQGPIPFQQQK.[T]			0.000227303	7.49149e-05	1	1	2	Q9C0J8	Q9C0J8 [892-906]	0	1645.84	High	Peak Found				No Quan Values	3.17	High	3.3e-05	0.0001063
	FALSE	High	[K].TIDYNPSVIK.[Y]	1xLabel:13C(6) [K10]		0.000320495	7.49149e-05	1	1	3	Q9C0J8	Q9C0J8 [56-65]	0	1155.64	Peak Found	High				No Quan Values	2.17	High	3.752e-05	0.0001577
	FALSE	High	[K].TIDYNPSVIK.[Y]			0.000243175	7.49149e-05	1	1	5	Q9C0J8	Q9C0J8 [56-65]	0	1149.62	High	Peak Found	1.02	99	101	Unique	2.4	High	3.3e-05	0.0001149
	FALSE	High	[R].SGSNWGRGSNMNSGPPR.[R]	1xDimethyl [R7]; 1xMethyl [R17]	Q9C0J8 1xDimethyl [R1315]; 1xMethyl [R1325]	0.000238749	7.49149e-05	1	1	4	Q9C0J8	Q9C0J8 [1309-1325]	1	1802.84	High	Peak Found	0.156	173	27	Unique	4.53	High	3.3e-05	0.0001128
	FALSE	High	[R].GPPGSQSQQGPPQGSLGPPPQGGMQGPPGPQGQQNPAR.[G]	1xOxidation [M24]		0.000306625	7.49149e-05	1	1	1	Q9C0J8	Q9C0J8 [854-891]	0	3671.74	Not Found	Not Found				No Quan Values	2.42	High	3.57e-05	0.0001505
	FALSE	High	[R].EMEAPGGPSEDRGGK.[G]	1xOxidation [M2]; 1xMethyl [K/R]	Q9C0J8 1xMethyl [R/K]	0.000240944	7.49149e-05	1	1	3	Q9C0J8	Q9C0J8 [1246-1260]	1	1546.68	High	Peak Found	0.685	118.7	81.3	Unique	2.27	High	3.3e-05	0.0001138
	FALSE	High	[R].LREFEGRGGPLPQEEK.[W]	1xMethyl [R7]	Q9C0J8 1xMethyl [R1035]	0.000506025	0.000107323	1	1	3	Q9C0J8	Q9C0J8 [1029-1044]	2	1855.97	High	Peak Found	0.879	106.4	93.6	Unique	3.98	High	4.312e-05	0.0002593
	FALSE	High	[R].SGSNWGRGSNMNSGPPR.[R]	1xOxidation [M11]; 1xMethyl [R7]	Q9C0J8 1xMethyl [R1315]	0.000639938	0.000140078	1	1	3	Q9C0J8	Q9C0J8 [1309-1325]	1	1790.8	High	Not Found				No Quan Values	4.24	High	5.276e-05	0.0003356
	FALSE	High	[R].EMEAPGGPSEDR.[G]			0.00331054	0.000360562	1	1	1	Q9C0J8	Q9C0J8 [1246-1257]	0	1274.53	High	Peak Found				No Quan Values	1.67	High	0.0001848	0.00186
	FALSE	High	[R].DEPFGGPPGSGTPSRGGR.[S]	1xMethyl [R15]	Q9C0J8 1xMethyl [R1305]	0.00398238	0.000383389	1	1	1	Q9C0J8	Q9C0J8 [1291-1308]	1	1741.83	Not Found	Not Found				No Quan Values	1.87	High	0.0002079	0.002209
	FALSE	High	[R].GGPGPPFPPDHR.[E]	1xLabel:13C(6) [R12]		0.00430649	0.000383389	1	1	1	Q9C0J8	Q9C0J8 [1048-1059]	0	1236.62	Not Found	High				No Quan Values	1.52	High	0.0002097	0.002368
	FALSE	High	[K].TPLLGDGPRAPFNQEGQSTGPPPLIPGLGQQGAQGR.[I]			0.00385245	0.000383389	1	1	1	Q9C0J8	Q9C0J8 [907-942]	1	3608.86	High	Not Found	0.01	200		Unique	2.69	High	0.0002027	0.002138
	FALSE	High	[K].TPLLGDGPR.[A]	1xLabel:13C(6) [R9]		0.00903578	0.000701358	1	1	3	Q9C0J8	Q9C0J8 [907-915]	0	931.53	Not Found	High	100		200	Unique	2.59	High	0.0004627	0.005665
	FALSE	High	[R].GMQGPPHPHGIQGGPGSQGIQGPVSQGPLMGLNPR.[G]			0.0123917	0.000961832	1	1	1	Q9C0J8	Q9C0J8 [748-782]	0	3440.71	Not Found	Not Found				No Quan Values	1.39	High	0.0004703	0.005744
	FALSE	High	[R].AIQPDAGYYNDLVPPIGMLNNPMNAVTTK.[F]			0.014347	0.00106864	1	1	1	Q9C0J8	Q9C0J8 [81-109]	0	3117.54	Not Found	Not Found				No Quan Values	1.39	High	0.0005213	0.006489
	FALSE	High	[R].DGFPGPEDFGPEENFDASEEAARGR.[D]	2xMethyl [R23; R25]; 1xDimethyl [R]	Q9C0J8 1xDimethyl [R]; 2xMethyl [R1144; R1146]	0.0148827	0.00115686	1	1	5	Q9C0J8	Q9C0J8 [1122-1146]	1	2724.18	High	Not Found				No Quan Values	2.18	High	0.0007041	0.008569
	FALSE	High	[R].EFSEGDGRGAAR.[G]	1xMethyl [R8]	Q9C0J8 1xMethyl [R1067]	0.0180971	0.00133194	1	1	5	Q9C0J8	Q9C0J8 [1060-1071]	1	1265.59	High	Peak Found	0.826	109.5	90.5	Unique	2.21	High	0.0006686	0.007815
	FALSE	High	[R].SGSNWGRGSNMNSGPPR.[R]	1xDimethyl [R7]; 1xLabel:13C(6) [R17]	Q9C0J8 1xDimethyl [R1315]	0.0293503	0.00189988	1	1	1	Q9C0J8	Q9C0J8 [1309-1325]	1	1794.84	Not Found	Not Found				No Quan Values	2.85	High	0.0008952	0.01164
	FALSE	High	[R].SGSNWGRGSNMNSGPPR.[R]	1xOxidation [M11]; 2xLabel:13C(6) [R7; R17]		0.0503077	0.00287107	1	1	1	Q9C0J8	Q9C0J8 [1309-1325]	1	1788.82	Not Found	Not Found				No Quan Values	3.46	High	0.001293	0.01888
	FALSE	High	[R].EFEGRGGPLPQEEK.[W]	1xMethyl [R5]; 1xLabel:13C(6) [K14]	Q9C0J8 1xMethyl [R1035]	0.0492135	0.00287107	1	1	2	Q9C0J8	Q9C0J8 [1031-1044]	1	1592.8	Not Found	Not Found				No Quan Values	3.14	High	0.001283	0.01836
	FALSE	High	[K].FATCSDDGTVR.[I]	1xLabel:13C(6) [R11]; 1xCarbamidomethyl [C4]		0.0525565	0.0029726	1	1	1	Q9C0J8	Q9C0J8 [217-227]	0	1234.55	Peak Found	High	1.075	96.4	103.6	Unique	1.6	High	0.001322	0.01961
	FALSE	High	[K].YWQSNMNNVK.[M]			0.0579211	0.00332868	1	1	1	Q9C0J8	Q9C0J8 [187-196]	0	1283.58	Not Found	Not Found				No Quan Values	1.16	High	0.001457	0.02158
FALSE	High	Master Protein	P57721	Poly(rC)-binding protein 3 OS=Homo sapiens GN=PCBP3 PE=2 SV=2	0	76.957	19.1375	6	173	1	1	371	39.4	8.07	High	High	Methyl [R78]	1.016	99.2	100.8	4.926	0	444.34	6
	Checked	Confidence	Annotated Sequence	Modifications	Modifications in Master Proteins	Qvality PEP	Qvality q-value	# Protein Groups	# Proteins	# PSMs	Master Protein Accessions	Positions in Master Proteins	# Missed Cleavages	Theo. MH+ [Da]	Found in Sample: [S9] F6: Light, Sample	Found in Sample: [S10] F6: Heavy, Sample	Abundance Ratio: (Heavy) / (Light)	Abundances (Scaled): F6: Light, Sample	Abundances (Scaled): F6: Heavy, Sample	Quan Info	XCorr Sequest HT	Confidence Sequest HT	Percolator q-Value Sequest HT	Percolator PEP Sequest HT
	FALSE	High	[R].LVVPASQCGSLIGK.[G]	1xLabel:13C(6) [K14]; 1xCarbamidomethyl [C8]		4.38114e-05	0	2	2	27	P57721; Q15366	P57721 [134-147]; Q15366 [102-115]	0	1434.81	Peak Found	High	1.027	98.7	101.3	Not Unique	3.58	High	1.096e-05	2.186e-05
	FALSE	High	[R].LVVPASQCGSLIGK.[G]	1xCarbamidomethyl [C8]		6.36638e-05	0	2	2	29	P57721; Q15366	P57721 [134-147]; Q15366 [102-115]	0	1428.79	High	Peak Found	1.047	97.7	102.3	Not Unique	3.47	High	1.096e-05	2.296e-05
	FALSE	High	[R].ESTGAQVQVAGDMLPNSTER.[A]	1xOxidation [M13]; 1xLabel:13C(6) [R20]		6.35117e-06	0	3	3	3	P57721; Q15366; Q15365	P57721 [157-176]; Q15366 [125-144]; Q15365 [125-144]	0	2112	Peak Found	High				No Quan Values	3.54	High	0	9.024e-07
	FALSE	High	[R].ESTGAQVQVAGDMLPNSTER.[A]	1xOxidation [M13]		3.761e-06	0	3	3	4	P57721; Q15366; Q15365	P57721 [157-176]; Q15366 [125-144]; Q15365 [125-144]	0	2105.98	High	Peak Found	0.816	110.1	89.9	Not Unique	3	High	2.345e-05	6.569e-05
	FALSE	High	[R].ESTGAQVQVAGDMLPNSTER.[A]	1xLabel:13C(6) [R20]		1.85933e-06	0	3	3	14	P57721; Q15366; Q15365	P57721 [157-176]; Q15366 [125-144]; Q15365 [125-144]	0	2096	Peak Found	High	0.988	100.6	99.4	Not Unique	4.33	High	0	2.833e-07
	FALSE	High	[R].ESTGAQVQVAGDMLPNSTER.[A]			9.33363e-07	0	3	3	23	P57721; Q15366; Q15365	P57721 [157-176]; Q15366 [125-144]; Q15365 [125-144]	0	2089.98	High	Peak Found	0.894	105.6	94.4	Not Unique	4.87	High	0	2.59e-06
	FALSE	High	[K].QICVVMLESPPK.[G]	1xCarbamidomethyl [C3]		8.38757e-05	3.62253e-05	1	1	6	P57721	P57721 [193-204]	0	1400.73	High	Peak Found				No Quan Values	4	High	7.739e-06	1.462e-05
	FALSE	High	[K].QICVVMLESPPK.[G]	1xLabel:13C(6) [K12]; 1xCarbamidomethyl [C3]		8.73261e-05	3.62253e-05	1	1	8	P57721	P57721 [193-204]	0	1406.75	Peak Found	High	1.016	99.2	100.8	Unique	3.99	High	7.739e-06	1.6e-05
	FALSE	High	[R].INISEGNCPER.[I]	1xCarbamidomethyl [C8]		0.000117388	5.32874e-05	3	3	20	P57721; Q15366; Q15365	P57721 [79-89]; Q15366 [47-57]; Q15365 [47-57]	0	1288.6	High	Peak Found	0.918	104.2	95.8	Not Unique	3.39	High	6.791e-05	0.0004122
	FALSE	High	[R].INISEGNCPER.[I]	1xLabel:13C(6) [R11]; 1xCarbamidomethyl [C8]		0.000108232	5.32874e-05	3	3	16	P57721; Q15366; Q15365	P57721 [79-89]; Q15366 [47-57]; Q15365 [47-57]	0	1294.62	Peak Found	High	0.897	105.4	94.6	Not Unique	3.31	High	2.718e-05	8.166e-05
	FALSE	High	[K].EVGSIIGK.[K]			0.00129292	0.000206844	3	4	12	P57721; Q15366; Q15365	P57721 [56-63]; Q15366 [24-31]; Q15365 [24-31]	0	802.467	High	Peak Found	0.955	102.3	97.7	Not Unique	2.27	High	0.0003602	0.004427
	FALSE	High	[K].EVGSIIGK.[K]	1xLabel:13C(6) [K8]		0.00368712	0.000373537	3	4	10	P57721; Q15366; Q15365	P57721 [56-63]; Q15366 [24-31]; Q15365 [24-31]	0	808.487	Peak Found	High	0.95	102.6	97.4	Not Unique	2.12	High	0.0002195	0.002536
	FALSE	High	[R].EESGARINISEGNCPER.[I]	1xMethyl [R6]; 1xCarbamidomethyl [C14]	P57721 1xMethyl [R78]; Q15366 1xMethyl [R46]; Q15365 1xMethyl [R46]	0.0849915	0.00487431	3	3	1	P57721; Q15366; Q15365	P57721 [73-89]; Q15366 [41-57]; Q15365 [41-57]	1	1931.89	Not Found	Not Found				No Quan Values	1.98	High	0.002029	0.032
FALSE	High	Master Protein	Q12766	HMG domain-containing protein 3 OS=Homo sapiens GN=HMGXB3 PE=2 SV=2	0.008	4.116	1.23537	1	4	1	1	1538	168.2	8.05	High	Peak Found	Methyl [R775]	1.071	96.6	103.4	0.03	0	9.72	1
	Checked	Confidence	Annotated Sequence	Modifications	Modifications in Master Proteins	Qvality PEP	Qvality q-value	# Protein Groups	# Proteins	# PSMs	Master Protein Accessions	Positions in Master Proteins	# Missed Cleavages	Theo. MH+ [Da]	Found in Sample: [S9] F6: Light, Sample	Found in Sample: [S10] F6: Heavy, Sample	Abundance Ratio: (Heavy) / (Light)	Abundances (Scaled): F6: Light, Sample	Abundances (Scaled): F6: Heavy, Sample	Quan Info	XCorr Sequest HT	Confidence Sequest HT	Percolator q-Value Sequest HT	Percolator PEP Sequest HT
	FALSE	High	[R].AILPAPVNVGRGSSMGLPR.[A]	1xMethyl [R11]	Q12766 1xMethyl [R775]	0.00017666	6.41486e-05	1	1	4	Q12766	Q12766 [765-783]	1	1906.07	High	Peak Found	1.071	96.6	103.4	Unique	2.62	High	0.0002788	0.002991
FALSE	High	Master Protein	Q13443	Disintegrin and metalloproteinase domain-containing protein 9 OS=Homo sapiens GN=ADAM9 PE=1 SV=1	0	23.557	6.34921	4	10	4	1	819	90.5	7.52	High	High	Methyl [R772]	0.694	118.1	81.9	0.298	0	22.31	4
	Checked	Confidence	Annotated Sequence	Modifications	Modifications in Master Proteins	Qvality PEP	Qvality q-value	# Protein Groups	# Proteins	# PSMs	Master Protein Accessions	Positions in Master Proteins	# Missed Cleavages	Theo. MH+ [Da]	Found in Sample: [S9] F6: Light, Sample	Found in Sample: [S10] F6: Heavy, Sample	Abundance Ratio: (Heavy) / (Light)	Abundances (Scaled): F6: Light, Sample	Abundances (Scaled): F6: Heavy, Sample	Quan Info	XCorr Sequest HT	Confidence Sequest HT	Percolator q-Value Sequest HT	Percolator PEP Sequest HT
	FALSE	High	[K].SFAECAYGDCCK.[D]	1xLabel:13C(6) [K12]; 3xCarbamidomethyl [C5; C10; C11]		0.000114454	5.32874e-05	1	1	2	Q13443	Q13443 [451-462]	0	1473.55	Peak Found	High	1.119	94.4	105.6	Unique	3.17	High	1.573e-05	4.57e-05
	FALSE	High	[K].SFAECAYGDCCK.[D]	3xCarbamidomethyl [C5; C10; C11]		0.0001319	6.41486e-05	1	1	2	Q13443	Q13443 [451-462]	0	1467.53	High	Peak Found	0.01	200		Unique	2.93	High	2.345e-05	5.77e-05
	FALSE	High	[K].LVDAGEECDCGTPK.[E]	2xCarbamidomethyl [C8; C10]		0.000157035	6.41486e-05	1	1	2	Q13443	Q13443 [421-434]	0	1550.65	High	Peak Found	1.017	99.2	100.8	Unique	2.6	High	2.345e-05	6.459e-05
	FALSE	High	[K].LVDAGEECDCGTPK.[E]	1xLabel:13C(6) [K14]; 2xCarbamidomethyl [C8; C10]		0.000180995	6.41486e-05	1	1	1	Q13443	Q13443 [421-434]	0	1556.67	Peak Found	High				No Quan Values	1.78	High	2.718e-05	7.907e-05
	FALSE	High	[R].EVPIYANRFAVPTYAAK.[Q]	1xMethyl [R8]	Q13443 1xMethyl [R772]	0.000834079	0.000165827	1	1	2	Q13443	Q13443 [765-781]	1	1924.03	High	Not Found	0.01	200		Unique	2.54	High	6.791e-05	0.0004466
	FALSE	High	[R].FLPGGTLCR.[G]	1xLabel:13C(6) [R9]; 1xCarbamidomethyl [C8]		0.00125056	0.00019376	1	1	1	Q13443	Q13443 [466-474]	0	1026.55	Not Found	High				No Quan Values	1.68	High	8.066e-05	0.0006875
FALSE	High	Master Protein	Q92785	Zinc finger protein ubi-d4 OS=Homo sapiens GN=DPF2 PE=1 SV=2	0	37.98	14.0665	4	31	3	1	391	44.1	6.33	High	High	Methyl [R77]	1	100	100	1.089	1	102.27	4
	Checked	Confidence	Annotated Sequence	Modifications	Modifications in Master Proteins	Qvality PEP	Qvality q-value	# Protein Groups	# Proteins	# PSMs	Master Protein Accessions	Positions in Master Proteins	# Missed Cleavages	Theo. MH+ [Da]	Found in Sample: [S9] F6: Light, Sample	Found in Sample: [S10] F6: Heavy, Sample	Abundance Ratio: (Heavy) / (Light)	Abundances (Scaled): F6: Light, Sample	Abundances (Scaled): F6: Heavy, Sample	Quan Info	XCorr Sequest HT	Confidence Sequest HT	Percolator q-Value Sequest HT	Percolator PEP Sequest HT
	FALSE	High	[K].TGQPEELVSCSDCGR.[S]	1xLabel:13C(6) [R15]; 2xCarbamidomethyl [C10; C13]		3.87945e-05	0	1	1	7	Q92785	Q92785 [286-300]	0	1700.73	Peak Found	High				No Quan Values	3.9	High	0	7.659e-06
	FALSE	High	[K].TGQPEELVSCSDCGR.[S]	2xCarbamidomethyl [C10; C13]		4.09552e-05	0	1	1	9	Q92785	Q92785 [286-300]	0	1694.71	High	Peak Found	0.993	100.3	99.7	Unique	3.93	High	0	6.367e-06
	FALSE	High	[R].SGHPSCLQFTPVMMAAVK.[T]	1xLabel:13C(6) [K18]; 1xCarbamidomethyl [C6]		2.29777e-05	0	1	1	3	Q92785	Q92785 [301-318]	0	1966.96	Peak Found	High				No Quan Values	5.12	High	0	3.122e-06
	FALSE	High	[R].SGHPSCLQFTPVMMAAVK.[T]	1xCarbamidomethyl [C6]		3.27024e-05	0	1	1	6	Q92785	Q92785 [301-318]	0	1960.94	High	Peak Found	1.597	77	123	Unique	5.93	High	0	4.759e-06
	FALSE	High	[R].GPGLASGQLYSYPAR.[R]	1xLabel:13C(6) [R15]		5.05715e-05	0	1	1	1	Q92785	Q92785 [63-77]	0	1542.8	Peak Found	High				No Quan Values	3.21	High	0	7.168e-06
	FALSE	High	[R].GPGLASGQLYSYPAR.[R]			5.10761e-05	0	1	1	2	Q92785	Q92785 [63-77]	0	1536.78	High	Peak Found	0.901	105.2	94.8	Unique	3.46	High	0	7.248e-06
	FALSE	High	[R].GPGLASGQLYSYPAR.[R]	1xMethyl [R15]	Q92785 1xMethyl [R77]	9.67465e-05	5.32874e-05	1	1	2	Q92785	Q92785 [63-77]	0	1550.8	High	Peak Found	0.797	111.3	88.7	Unique	3.55	High	1.096e-05	2.19e-05
	FALSE	High	[RK].WQCIECK.[TSC]	2xCarbamidomethyl [C3; C6]		0.0591726	0.00343227	2	5	1	Q92785; Q92794	Q92785 [322-328]; Q92794 [257-263]	0	1023.44	High	Peak Found	1.324	86.1	113.9	Not Unique	0.9	High	0.001485	0.02194
FALSE	High	Master Protein	Q8WUM4	Programmed cell death 6-interacting protein OS=Homo sapiens GN=PDCD6IP PE=1 SV=1	0	191.582	34.447	22	144	22	1	868	96	6.52	High	High	Methyl [R757]; Dimethyl [R757]	1.103	95.1	104.9	5.158	0	349.5	22
	Checked	Confidence	Annotated Sequence	Modifications	Modifications in Master Proteins	Qvality PEP	Qvality q-value	# Protein Groups	# Proteins	# PSMs	Master Protein Accessions	Positions in Master Proteins	# Missed Cleavages	Theo. MH+ [Da]	Found in Sample: [S9] F6: Light, Sample	Found in Sample: [S10] F6: Heavy, Sample	Abundance Ratio: (Heavy) / (Light)	Abundances (Scaled): F6: Light, Sample	Abundances (Scaled): F6: Heavy, Sample	Quan Info	XCorr Sequest HT	Confidence Sequest HT	Percolator q-Value Sequest HT	Percolator PEP Sequest HT
	FALSE	High	[K].FIQQTYPSGGEEQAQYCR.[A]	1xCarbamidomethyl [C17]		5.50321e-06	0	1	1	5	Q8WUM4	Q8WUM4 [24-41]	0	2161.96	High	Peak Found				No Quan Values	4.13	High	0	7.875e-07
	FALSE	High	[K].FIQQTYPSGGEEQAQYCR.[A]	1xLabel:13C(6) [R18]; 1xCarbamidomethyl [C17]		6.03816e-06	0	1	1	5	Q8WUM4	Q8WUM4 [24-41]	0	2167.98	Peak Found	High	1.185	91.5	108.5	Unique	3.74	High	0	8.808e-06
	FALSE	High	[R].LLDEEEATDNDLR.[A]	1xLabel:13C(6) [R13]		2.53578e-05	0	1	1	2	Q8WUM4	Q8WUM4 [457-469]	0	1538.73	Peak Found	High	2.454	57.9	142.1	Unique	3.12	High	7.739e-06	1.412e-05
	FALSE	High	[R].LLDEEEATDNDLR.[A]			5.5909e-05	0	1	1	2	Q8WUM4	Q8WUM4 [457-469]	0	1532.71	High	Peak Found	0.679	119.1	80.9	Unique	3.09	High	0	8.061e-06
	FALSE	High	[R].DTIVLLCKPEPELNAAIPSANPAK.[T]	1xCarbamidomethyl [C7]		8.9796e-09	0	1	1	4	Q8WUM4	Q8WUM4 [518-541]	1	2561.36	High	Peak Found				No Quan Values	7.23	High	0	1.901e-09
	FALSE	High	[R].DTIVLLCKPEPELNAAIPSANPAK.[T]	2xLabel:13C(6) [K8; K24]; 1xCarbamidomethyl [C7]		4.76179e-07	0	1	1	4	Q8WUM4	Q8WUM4 [518-541]	1	2573.4	Peak Found	High	1.042	97.9	102.1	Unique	6.51	High	0	4.431e-07
	FALSE	High	[K].SCVLFNCAALASQIAAEQNLDNDEGLK.[I]	1xLabel:13C(6) [K27]; 2xCarbamidomethyl [C2; C7]		1.22372e-05	0	1	1	4	Q8WUM4	Q8WUM4 [121-147]	0	2957.41	Peak Found	High	0.989	100.5	99.5	Unique	4.26	High	0	1.683e-06
	FALSE	High	[K].SCVLFNCAALASQIAAEQNLDNDEGLK.[I]	2xCarbamidomethyl [C2; C7]		2.85509e-06	0	1	1	6	Q8WUM4	Q8WUM4 [121-147]	0	2951.39	High	Peak Found	1.428	82.4	117.6	Unique	5.31	High	0	4.245e-07
	FALSE	High	[K].LANQAADYFGDAFK.[Q]	1xLabel:13C(6) [K14]		6.14728e-05	0	1	1	3	Q8WUM4	Q8WUM4 [216-229]	0	1536.74	Peak Found	High				No Quan Values	3.28	High	7.739e-06	1.375e-05
	FALSE	High	[K].LANQAADYFGDAFK.[Q]			2.33447e-05	0	1	1	4	Q8WUM4	Q8WUM4 [216-229]	0	1530.72	High	Not Found				No Quan Values	3.57	High	0	8.701e-06
	FALSE	High	[R].EPSAPSIPTPAYQSSPAGGHAPTPPTPAPR.[T]	1xLabel:13C(6) [R30]		1.19746e-07	0	1	1	4	Q8WUM4	Q8WUM4 [716-745]	0	2942.47	Peak Found	High	0.974	101.3	98.7	Unique	5.28	High	0	2.158e-08
	FALSE	High	[R].EPSAPSIPTPAYQSSPAGGHAPTPPTPAPR.[T]			1.74217e-07	0	1	1	3	Q8WUM4	Q8WUM4 [716-745]	0	2936.45	High	Peak Found				No Quan Values	5.36	High	0	3.07e-08
	FALSE	High	[R].SVIEQGGIQTVDQLIK.[E]			1.65195e-05	0	1	1	1	Q8WUM4	Q8WUM4 [423-438]	0	1727.95	High	Peak Found				No Quan Values	3.67	High	0	2.252e-06
	FALSE	High	[R].SVIEQGGIQTVDQLIK.[E]	1xLabel:13C(6) [K16]		1.98218e-05	0	1	1	2	Q8WUM4	Q8WUM4 [423-438]	0	1733.97	Peak Found	High	0.826	109.5	90.5	Unique	3.26	High	0	2.695e-06
	FALSE	High	[K].PQPPARPPPPVLPANR.[A]	2xLabel:13C(6) [R6; R16]		0.000113721	5.32874e-05	1	1	8	Q8WUM4	Q8WUM4 [752-767]	1	1716.01	Peak Found	High	2.122	64.1	135.9	Unique	2.81	High	1.096e-05	3.587e-05
	FALSE	High	[K].PQPPARPPPPVLPANR.[A]			9.6652e-05	5.32874e-05	1	1	9	Q8WUM4	Q8WUM4 [752-767]	1	1703.97	High	Peak Found	0.01	200		Unique	3.41	High	1.096e-05	2.899e-05
	FALSE	High	[R].YYDQICSIEPK.[F]	1xLabel:13C(6) [K11]; 1xCarbamidomethyl [C6]		0.000121553	5.32874e-05	1	1	3	Q8WUM4	Q8WUM4 [71-81]	0	1421.67	Peak Found	High	0.684	118.7	81.3	Unique	3.14	High	1.096e-05	4.16e-05
	FALSE	High	[R].YYDQICSIEPK.[F]	1xCarbamidomethyl [C6]		0.000117595	5.32874e-05	1	1	3	Q8WUM4	Q8WUM4 [71-81]	0	1415.65	High	Peak Found				No Quan Values	2.98	High	2.345e-05	5.523e-05
	FALSE	High	[K].TMQGSEVVNVLK.[S]	1xLabel:13C(6) [K12]		9.18162e-05	5.32874e-05	1	1	12	Q8WUM4	Q8WUM4 [542-553]	0	1310.71	Peak Found	High	1.254	88.7	111.3	Unique	3.32	High	1.096e-05	1.836e-05
	FALSE	High	[K].TMQGSEVVNVLK.[S]			9.46682e-05	5.32874e-05	1	1	11	Q8WUM4	Q8WUM4 [542-553]	0	1304.69	High	Peak Found	1.407	83.1	116.9	Unique	3.05	High	2.345e-05	6.517e-05
	FALSE	High	[K].FLTALAQDGVINEEALSVTELDR.[V]	1xLabel:13C(6) [R23]		0.000104889	5.32874e-05	1	1	3	Q8WUM4	Q8WUM4 [584-606]	0	2510.31	Peak Found	High	100		200	Unique	3.08	High	1.096e-05	2.879e-05
	FALSE	High	[K].PQPPARPPPPVLPANR.[A]	1xDimethyl [R6]	Q8WUM4 1xDimethyl [R757]	0.000310003	7.49149e-05	1	1	5	Q8WUM4	Q8WUM4 [752-767]	1	1732	High	Not Found	0.01	200		Unique	3.13	High	3.752e-05	0.0002164
	FALSE	High	[K].ETVLSALSR.[E]	1xLabel:13C(6) [R9]		0.000446697	9.31363e-05	1	1	3	Q8WUM4	Q8WUM4 [165-173]	0	981.567	Peak Found	High	1.109	94.8	105.2	Unique	2.82	High	0.0001166	0.001104
	FALSE	High	[K].ETVLSALSR.[E]			0.00087991	0.000165827	1	1	2	Q8WUM4	Q8WUM4 [165-173]	0	975.547	High	Peak Found				No Quan Values	2.39	High	7.424e-05	0.000471
	FALSE	High	[K].PQPPARPPPPVLPANR.[A]	1xMethyl [R6]	Q8WUM4 1xMethyl [R757]	0.00118041	0.00019376	1	1	2	Q8WUM4	Q8WUM4 [752-767]	1	1717.99	High	Not Found	0.01	200		Unique	2.53	High	8.066e-05	0.0006477
	FALSE	High	[R].EILDESLR.[L]	1xLabel:13C(6) [R8]		0.0019123	0.000290327	1	1	3	Q8WUM4	Q8WUM4 [449-456]	0	980.535	Peak Found	High	1.207	90.6	109.4	Unique	1.98	High	0.0001872	0.001882
	FALSE	High	[K].STPVNVPISQK.[F]			0.00223889	0.000312798	1	1	2	Q8WUM4	Q8WUM4 [340-350]	0	1169.65	High	Peak Found	0.933	103.5	96.5	Unique	2.11	High	0.0001323	0.001274
	FALSE	High	[R].TPSNELYK.[P]	1xLabel:13C(6) [K8]		0.00226024	0.000312798	1	1	3	Q8WUM4	Q8WUM4 [479-486]	0	957.498	Peak Found	High	0.995	100.3	99.7	Unique	2.43	High	0.0001323	0.001287
	FALSE	High	[K].SVNFDMTSK.[F]	1xLabel:13C(6) [K9]		0.00217639	0.000312798	1	1	3	Q8WUM4	Q8WUM4 [575-583]	0	1034.49	Peak Found	High	1.025	98.7	101.3	Unique	1.34	High	0.0001715	0.001684
	FALSE	High	[K].GSLFGGSVK.[L]	1xLabel:13C(6) [K9]		0.0030437	0.000360562	1	1	2	Q8WUM4	Q8WUM4 [102-110]	0	857.482	Not Found	High				No Quan Values	1.73	High	0.005755	0.1142
	FALSE	High	[R].EILDESLR.[L]			0.00317352	0.000360562	1	1	3	Q8WUM4	Q8WUM4 [449-456]	0	974.515	High	Peak Found				No Quan Values	2.04	High	0.0002027	0.002117
	FALSE	High	[K].GSLFGGSVK.[L]			0.00646063	0.000605563	1	1	2	Q8WUM4	Q8WUM4 [102-110]	0	851.462	High	Peak Found				No Quan Values	2.16	High	0.0003041	0.003365
	FALSE	High	[K].STPVNVPISQK.[F]	1xLabel:13C(6) [K11]		0.0118019	0.000938198	1	1	3	Q8WUM4	Q8WUM4 [340-350]	0	1175.67	Peak Found	High	1.19	91.3	108.7	Unique	2.05	High	0.0004529	0.005522
	FALSE	High	[K].SLLSNLDEVK.[K]			0.0125437	0.000985455	1	1	1	Q8WUM4	Q8WUM4 [554-563]	0	1117.61	Not Found	Not Found				No Quan Values	1.55	High	0.0004748	0.005836
	FALSE	High	[K].ELPELLQR.[N]			0.0130115	0.000996535	1	1	3	Q8WUM4	Q8WUM4 [439-446]	0	997.568	High	Peak Found				No Quan Values	1.69	High	0.0008576	0.01066
	FALSE	High	[K].TSEVDLAK.[P]	1xLabel:13C(6) [K8]		0.0219915	0.00154096	1	1	2	Q8WUM4	Q8WUM4 [12-19]	0	868.472	Not Found	Not Found				No Quan Values	2.04	High	0.0007543	0.009183
	FALSE	High	[K].DLQQSIAR.[E]	1xLabel:13C(6) [R8]		0.0254249	0.00175242	1	1	1	Q8WUM4	Q8WUM4 [708-715]	0	936.52	Peak Found	High				No Quan Values	1.24	High	0.0008347	0.01028
	FALSE	High	[K].ELPELLQR.[N]	1xLabel:13C(6) [R8]		0.0276519	0.00184152	1	1	2	Q8WUM4	Q8WUM4 [439-446]	0	1003.59	Peak Found	High	1.06	97.1	102.9	Unique	1.6	High	0.001229	0.01729
	FALSE	High	[K].DLDPIGK.[A]	1xLabel:13C(6) [K7]		0.0346141	0.00216635	1	1	1	Q8WUM4	Q8WUM4 [328-334]	0	763.429	Not Found	Not Found				No Quan Values	0.87	High	0.001017	0.01341
	FALSE	High	[K].DLQQSIAR.[E]			0.0799984	0.00459939	1	1	1	Q8WUM4	Q8WUM4 [708-715]	0	930.5	High	Peak Found	1.15	93	107	Unique	2.07	High	0.001922	0.03012
	FALSE	High	[K].SVNFDMTSK.[F]			0.11629	0.00650486	1	1	2	Q8WUM4	Q8WUM4 [575-583]	0	1028.47	High	Not Found				No Quan Values	0.93	High	0.002667	0.04488
FALSE	High	Master Protein	P12814	Alpha-actinin-1 OS=Homo sapiens GN=ACTN1 PE=1 SV=2	0	256.708	44.843	31	288	20	1	892	103	5.41	High	High	Methyl [R752]	0.916	104.4	95.6	9.398	0	725.52	31
	Checked	Confidence	Annotated Sequence	Modifications	Modifications in Master Proteins	Qvality PEP	Qvality q-value	# Protein Groups	# Proteins	# PSMs	Master Protein Accessions	Positions in Master Proteins	# Missed Cleavages	Theo. MH+ [Da]	Found in Sample: [S9] F6: Light, Sample	Found in Sample: [S10] F6: Heavy, Sample	Abundance Ratio: (Heavy) / (Light)	Abundances (Scaled): F6: Light, Sample	Abundances (Scaled): F6: Heavy, Sample	Quan Info	XCorr Sequest HT	Confidence Sequest HT	Percolator q-Value Sequest HT	Percolator PEP Sequest HT
	FALSE	High	[K].VLAVNQENEQLMEDYEK.[L]			6.11496e-06	0	1	1	5	P12814	P12814 [265-281]	0	2051.96	High	Peak Found				No Quan Values	4.45	High	0	2.188e-06
	FALSE	High	[K].VLAVNQENEQLMEDYEK.[L]	1xLabel:13C(6) [K17]		5.88739e-06	0	1	1	4	P12814	P12814 [265-281]	0	2057.98	Peak Found	High	1.107	94.9	105.1	Unique	4.29	High	0	8.398e-07
	FALSE	High	[R].FAIQDISVEETSAK.[E]			3.07733e-05	0	2	4	9	P12814; O43707	P12814 [134-147]; O43707 [153-166]	0	1537.77	High	Peak Found	0.912	104.6	95.4	Not Unique	3.68	High	0	9.071e-06
	FALSE	High	[R].FAIQDISVEETSAK.[E]	1xLabel:13C(6) [K14]		2.99598e-05	0	2	4	8	P12814; O43707	P12814 [134-147]; O43707 [153-166]	0	1543.79	Peak Found	High	2.467	57.7	142.3	Not Unique	3.9	High	0	4.921e-06
	FALSE	High	[K].QFGAQANVIGPWIQTK.[M]			7.45109e-06	0	1	1	3	P12814	P12814 [634-649]	0	1757.93	High	Peak Found				No Quan Values	5.24	High	0	1.048e-06
	FALSE	High	[K].QFGAQANVIGPWIQTK.[M]	1xLabel:13C(6) [K16]		1.34014e-05	0	1	1	4	P12814	P12814 [634-649]	0	1763.95	Not Found	High				No Quan Values	5.15	High	0	2.835e-06
	FALSE	High	[K].LLETIDQLYLEYAK.[R]			6.09273e-05	0	1	1	1	P12814	P12814 [503-516]	0	1711.92	High	Not Found	0.01	200		Unique	3.58	High	0	8.973e-06
	FALSE	High	[K].LLETIDQLYLEYAK.[R]	1xLabel:13C(6) [K14]		5.60854e-05	0	1	1	1	P12814	P12814 [503-516]	0	1717.94	Not Found	Not Found				No Quan Values	3.11	High	0	8.081e-06
	FALSE	High	[K].ICDQWDNLGALTQK.[R]	1xCarbamidomethyl [C2]		5.88739e-06	0	1	1	7	P12814	P12814 [479-492]	0	1661.8	High	Peak Found	0.01	200		Unique	4.38	High	0	8.381e-07
	FALSE	High	[K].ICDQWDNLGALTQK.[R]	1xLabel:13C(6) [K14]; 1xCarbamidomethyl [C2]		3.68547e-05	0	1	1	5	P12814	P12814 [479-492]	0	1667.82	Peak Found	High	0.953	102.4	97.6	Unique	2.44	High	0	5.045e-06
	FALSE	High	[K].AGTQIENIEEDFRDGLK.[L]			5.92984e-05	0	1	1	5	P12814	P12814 [48-64]	1	1934.95	Not Found	Not Found				No Quan Values	4.27	High	7.739e-06	1.675e-05
	FALSE	High	[R].VEQIAAIAQELNELDYYDSPSVNAR.[C]	1xLabel:13C(6) [R25]		1.42552e-05	0	1	1	1	P12814	P12814 [451-475]	0	2814.39	Peak Found	High	0.931	103.6	96.4	Unique	2.78	High	0	1.954e-06
	FALSE	High	[R].VEQIAAIAQELNELDYYDSPSVNAR.[C]			2.12196e-05	0	1	1	3	P12814	P12814 [451-475]	0	2808.37	High	Peak Found	0.684	118.8	81.2	Unique	4.4	High	0	2.876e-06
	FALSE	High	[K].LVSIGAEEIVDGNVK.[M]			6.82424e-05	0	1	2	3	P12814	P12814 [107-121]	0	1542.84	High	Peak Found	0.97	101.5	98.5	Unique	3.53	High	0	1.042e-05
	FALSE	High	[R].VPENTMHAMQQK.[L]			5.62621e-05	0	1	1	2	P12814	P12814 [301-312]	0	1413.66	High	Peak Found	1.215	90.3	109.7	Unique	3.25	High	0	8.108e-06
	FALSE	High	[R].TINEVENQILTR.[D]			5.89382e-05	0	2	2	29	P12814; O43707	P12814 [727-738]; O43707 [746-757]	0	1429.76	High	Peak Found	0.991	100.5	99.5	Not Unique	3.99	High	0	8.992e-06
	FALSE	High	[R].VGWEQLLTTIAR.[T]			5.15835e-05	0	2	2	7	P12814; O43707	P12814 [715-726]; O43707 [734-745]	0	1386.77	High	Peak Found	1.132	93.8	106.2	Not Unique	3.4	High	7.739e-06	1.306e-05
	FALSE	High	[R].VGWEQLLTTIAR.[T]	1xLabel:13C(6) [R12]		5.7505e-05	0	2	2	6	P12814; O43707	P12814 [715-726]; O43707 [734-745]	0	1392.79	Peak Found	High	0.897	105.4	94.6	Not Unique	3.46	High	7.739e-06	1.49e-05
	FALSE	High	[K].MLDAEDIVGTARPDEK.[A]			2.07995e-05	0	1	1	7	P12814	P12814 [221-236]	1	1759.85	High	Peak Found	1.001	99.9	100.1	Unique	5.05	High	0	2.826e-06
	FALSE	High	[K].MLDAEDIVGTARPDEK.[A]	2xLabel:13C(6) [R12; K16]		2.39993e-05	0	1	1	8	P12814	P12814 [221-236]	1	1771.89	Peak Found	High	0.879	106.4	93.6	Unique	4.33	High	0	4.693e-06
	FALSE	High	[R].TINEVENQILTR.[D]	1xLabel:13C(6) [R12]		7.64378e-05	3.62253e-05	2	2	25	P12814; O43707	P12814 [727-738]; O43707 [746-757]	0	1435.78	Peak Found	High	0.973	101.3	98.7	Not Unique	4.17	High	1.096e-05	2.749e-05
	FALSE	High	[K].AGTQIENIEEDFR.[DN]			9.83729e-05	5.32874e-05	1	3	1	P12814	P12814 [48-60]	0	1521.72	High	Not Found				No Quan Values	3.38	High	1.096e-05	2.325e-05
	FALSE	High	[K].AGTQIENIEEDFR.[DN]	1xLabel:13C(6) [R13]		0.000103327	5.32874e-05	1	3	1	P12814	P12814 [48-60]	0	1527.74	Peak Found	High				No Quan Values	4.02	High	1.096e-05	2.749e-05
	FALSE	High	[K].GYEEWLLNEIR.[R]			0.000108964	5.32874e-05	2	3	5	P12814; O43707	P12814 [377-387]; O43707 [396-406]	0	1421.71	High	Peak Found	0.414	141.4	58.6	Not Unique	3.63	High	2.345e-05	6.74e-05
	FALSE	High	[K].GYEEWLLNEIR.[R]	1xLabel:13C(6) [R11]		0.000110982	5.32874e-05	2	3	4	P12814; O43707	P12814 [377-387]; O43707 [396-406]	0	1427.73	Peak Found	High	1.031	98.5	101.5	Not Unique	3.61	High	2.345e-05	5.797e-05
	FALSE	High	[K].LVSIGAEEIVDGNVK.[M]	1xLabel:13C(6) [K15]		0.000102981	5.32874e-05	1	2	1	P12814	P12814 [107-121]	0	1548.86	Peak Found	High				No Quan Values	2.79	High	1.096e-05	2.718e-05
	FALSE	High	[R].ELPPDQAEYCIAR.[M]	1xCarbamidomethyl [C10]		0.000110029	5.32874e-05	2	2	16	P12814; O43707	P12814 [851-863]; O43707 [870-882]	0	1561.73	High	Peak Found	0.544	129.5	70.5	Not Unique	3.14	High	1.096e-05	3.978e-05
	FALSE	High	[R].ELPPDQAEYCIAR.[M]	1xLabel:13C(6) [R13]; 1xCarbamidomethyl [C10]		0.000110029	5.32874e-05	2	2	14	P12814; O43707	P12814 [851-863]; O43707 [870-882]	0	1567.75	Peak Found	High	0.908	104.8	95.2	Not Unique	3.05	High	1.096e-05	4.31e-05
	FALSE	High	[K].LASDLLEWIR.[R]			0.000122498	5.32874e-05	2	2	6	P12814; O43707	P12814 [282-291]; O43707 [301-310]	0	1215.67	High	Peak Found	0.994	100.3	99.7	Not Unique	3.53	High	1.096e-05	4.218e-05
	FALSE	High	[K].LASDLLEWIR.[R]	1xLabel:13C(6) [R10]		0.000115207	5.32874e-05	2	2	5	P12814; O43707	P12814 [282-291]; O43707 [301-310]	0	1221.69	Peak Found	High	0.969	101.6	98.4	Not Unique	3.21	High	1.096e-05	3.7e-05
	FALSE	High	[K].IDQLEGDHQLIQEALIFDNK.[H]			9.06619e-05	5.32874e-05	1	1	2	P12814	P12814 [685-704]	0	2339.19	High	Peak Found	0.01	200		Unique	3.33	High	1.096e-05	1.77e-05
	FALSE	High	[K].DDPLTNLNTAFDVAEK.[Y]	1xLabel:13C(6) [K16]		9.52372e-05	5.32874e-05	1	1	1	P12814	P12814 [199-214]	0	1768.87	Peak Found	High				No Quan Values	2.8	High	1.096e-05	2.076e-05
	FALSE	High	[K].DDPLTNLNTAFDVAEK.[Y]			0.000105013	5.32874e-05	1	1	2	P12814	P12814 [199-214]	0	1762.85	High	Not Found				No Quan Values	2.37	High	1.096e-05	2.884e-05
	FALSE	High	[R].VPENTMHAMQQK.[L]	1xLabel:13C(6) [K12]		0.000157971	6.41486e-05	1	1	2	P12814	P12814 [301-312]	0	1419.68	Peak Found	High	1.284	87.6	112.4	Unique	2.88	High	3.3e-05	0.0001226
	FALSE	High	[K].IDQLEGDHQLIQEALIFDNK.[H]	1xLabel:13C(6) [K20]		0.000145183	6.41486e-05	1	1	3	P12814	P12814 [685-704]	0	2345.21	Peak Found	High	1.111	94.8	105.2	Unique	2.24	High	2.345e-05	5.73e-05
	FALSE	High	[K].DYETATLSEIK.[A]	1xLabel:13C(6) [K11]		0.000175462	6.41486e-05	1	1	2	P12814	P12814 [421-431]	0	1275.64	Peak Found	High				No Quan Values	2.22	High	3.3e-05	0.0001088
	FALSE	High	[K].DYETATLSEIK.[A]			0.000149576	6.41486e-05	1	1	3	P12814	P12814 [421-431]	0	1269.62	High	Peak Found	1.193	91.2	108.8	Unique	2.61	High	2.345e-05	6.987e-05
	FALSE	High	[K].NYITMDELR.[R]			0.000271746	7.49149e-05	1	1	4	P12814	P12814 [841-849]	0	1154.55	High	Peak Found				No Quan Values	2.62	High	7.424e-05	0.0004613
	FALSE	High	[K].GISQEQMNEFR.[A]	1xLabel:13C(6) [R11]		0.000266365	7.49149e-05	1	1	1	P12814	P12814 [742-752]	0	1344.63	Peak Found	High				No Quan Values	2.42	High	3.57e-05	0.0001282
	FALSE	High	[K].NYITMDELR.[R]	1xLabel:13C(6) [R9]		0.00048304	0.000107323	1	1	4	P12814	P12814 [841-849]	0	1160.57	Peak Found	High	0.981	100.9	99.1	Unique	2.74	High	8.066e-05	0.000691
	FALSE	High	[K].ALDFIASK.[G]			0.000502656	0.000107323	2	3	10	P12814; O43707	P12814 [96-103]; O43707 [115-122]	0	864.483	High	Peak Found	1.002	99.9	100.1	Not Unique	2.52	High	0.0001252	0.001196
	FALSE	High	[R].LSNRPAFMPSEGR.[M]			0.000530438	0.000107323	1	1	2	P12814	P12814 [347-359]	1	1461.73	High	Peak Found				No Quan Values	3.14	High	4.312e-05	0.0002737
	FALSE	High	[R].DLLLDPAWEK.[Q]			0.000827774	0.000165827	2	4	4	P12814; O43707	P12814 [22-31]; O43707 [41-50]	0	1199.63	High	Not Found				No Quan Values	2.7	High	0.0002055	0.002162
	FALSE	High	[R].DLLLDPAWEK.[Q]	1xLabel:13C(6) [K10]		0.000886707	0.000165827	2	4	7	P12814; O43707	P12814 [22-31]; O43707 [41-50]	0	1205.65	Peak Found	High				No Quan Values	2.69	High	9.394e-05	0.0008593
	FALSE	High	[K].GISQEQMNEFR.[A]			0.000779384	0.000165827	1	1	1	P12814	P12814 [742-752]	0	1338.61	High	Not Found				No Quan Values	1.72	High	6.791e-05	0.0004151
	FALSE	High	[K].ALDFIASK.[G]	1xLabel:13C(6) [K8]		0.00109708	0.000179139	2	3	10	P12814; O43707	P12814 [96-103]; O43707 [115-122]	0	870.503	Peak Found	High	0.952	102.4	97.6	Not Unique	2.62	High	0.0003017	0.003307
	FALSE	High	[R].MVSDINNAWGCLEQVEK.[G]	1xCarbamidomethyl [C11]		0.00145544	0.000222528	1	1	2	P12814	P12814 [360-376]	0	1992.92	High	Peak Found	0.425	140.3	59.7	Unique	2.55	High	8.896e-05	0.0008069
	FALSE	High	[R].MAPYTGPDSVPGALDYMSFSTALYGESDL.[-]			0.00217639	0.000312798	1	1	1	P12814	P12814 [864-892]	0	3055.36	Not Found	Not Found				No Quan Values	1.41	High	0.000131	0.001234
	FALSE	High	[R].IMSIVDPNR.[L]			0.00772657	0.000666652	1	1	2	P12814	P12814 [795-803]	0	1044.55	High	Peak Found	0.597	125.2	74.8	Unique	2.06	High	0.0006528	0.00768
	FALSE	High	[K].EGLLLWCQR.[K]	1xCarbamidomethyl [C7]		0.0212045	0.00146972	2	4	1	P12814; O43707	P12814 [148-156]; O43707 [167-175]	0	1174.6	High	Not Found				No Quan Values	2.3	High	0.0007449	0.008946
	FALSE	High	[R].TIPWLENR.[VT]	1xLabel:13C(6) [R8]		0.0225316	0.00156476	1	2	8	P12814	P12814 [293-300]	0	1034.57	Peak Found	High	0.598	125.1	74.9	Unique	1.79	High	0.00145	0.02143
	FALSE	High	[K].EGLLLWCQR.[K]	1xLabel:13C(6) [R9]; 1xCarbamidomethyl [C7]		0.0279843	0.00184152	2	4	1	P12814; O43707	P12814 [148-156]; O43707 [167-175]	0	1180.62	Not Found	High				No Quan Values	1.82	High	0.0008696	0.0112
	FALSE	High	[R].TIPWLENR.[VT]			0.0276519	0.00184152	1	2	10	P12814	P12814 [293-300]	0	1028.55	High	Peak Found	0.939	103.1	96.9	Unique	1.72	High	0.002901	0.04996
	FALSE	High	[K].YLDIPK.[M]	1xLabel:13C(6) [K6]		0.0315122	0.00202824	2	3	3	P12814; O43707	P12814 [215-220]; O43707 [234-239]	0	754.444	Peak Found	High				No Quan Values	1.25	High	0.002214	0.03545
	FALSE	High	[K].GISQEQMNEFR.[A]	1xOxidation [M7]; 1xMethyl [R11]	P12814 1xMethyl [R752]	0.0808131	0.00466668	1	1	1	P12814	P12814 [742-752]	0	1368.62	High	Peak Found				No Quan Values	1.79	High	0.001938	0.03035
	FALSE	High	[K].YLDIPK.[M]			0.0911447	0.00517153	2	3	4	P12814; O43707	P12814 [215-220]; O43707 [234-239]	0	748.424	High	Peak Found	0.865	107.2	92.8	Not Unique	1.52	High	0.00753	0.1598
	FALSE	High	[K].MEEIGR.[I]			0.105604	0.00598561	2	2	1	P12814; O43707	P12814 [650-655]; O43707 [669-674]	0	734.35	High	Not Found				No Quan Values	1.51	High	0.002447	0.04047
FALSE	High	Master Protein	Q8TAQ2	SWI/SNF complex subunit SMARCC2 OS=Homo sapiens GN=SMARCC2 PE=1 SV=1	0	240.92	24.6293	24	199	20	1	1214	132.8	5.69	High	High	Methyl [R750; R760]	1.027	98.7	101.3	6.079	6	557.46	24
	Checked	Confidence	Annotated Sequence	Modifications	Modifications in Master Proteins	Qvality PEP	Qvality q-value	# Protein Groups	# Proteins	# PSMs	Master Protein Accessions	Positions in Master Proteins	# Missed Cleavages	Theo. MH+ [Da]	Found in Sample: [S9] F6: Light, Sample	Found in Sample: [S10] F6: Heavy, Sample	Abundance Ratio: (Heavy) / (Light)	Abundances (Scaled): F6: Light, Sample	Abundances (Scaled): F6: Heavy, Sample	Quan Info	XCorr Sequest HT	Confidence Sequest HT	Percolator q-Value Sequest HT	Percolator PEP Sequest HT
	FALSE	High	[K].TPQQTSASQQMLNFPDK.[G]			8.24938e-07	0	1	1	15	Q8TAQ2	Q8TAQ2 [548-564]	0	1920.91	High	Peak Found	1	100	100	Unique	6.46	High	0	1.957e-07
	FALSE	High	[K].TPQQTSASQQMLNFPDK.[G]	1xLabel:13C(6) [K17]		6.69553e-07	0	1	1	12	Q8TAQ2	Q8TAQ2 [548-564]	0	1926.93	Peak Found	High	1.085	95.9	104.1	Unique	5.96	High	0	1.157e-07
	FALSE	High	[K].YYEAADTVTQFDNVR.[L]	1xLabel:13C(6) [R15]		1.29662e-05	0	1	1	6	Q8TAQ2	Q8TAQ2 [14-28]	0	1797.84	Peak Found	High	0.999	100	100	Unique	4.35	High	0	4.308e-06
	FALSE	High	[K].YYEAADTVTQFDNVR.[L]			1.87344e-05	0	1	1	6	Q8TAQ2	Q8TAQ2 [14-28]	0	1791.82	High	Peak Found				No Quan Values	3.99	High	0	7.424e-06
	FALSE	High	[K].ADPAFGLESSGIAGTTSDEPERIEESGNDEAR.[V]			1.14263e-07	0	1	1	5	Q8TAQ2	Q8TAQ2 [729-760]	1	3307.48	High	Peak Found				No Quan Values	5.69	High	0	5.897e-08
	FALSE	High	[K].ADPAFGLESSGIAGTTSDEPERIEESGNDEAR.[V]	1xMethyl [R]	Q8TAQ2 1xMethyl [R]	5.17532e-05	0	1	1	2	Q8TAQ2	Q8TAQ2 [729-760]	1	3321.5	High	Not Found	0.01	200		Unique	3.19	High	0	7.341e-06
	FALSE	High	[K].ADPAFGLESSGIAGTTSDEPERIEESGNDEAR.[V]	2xLabel:13C(6) [R22; R32]		9.27344e-08	0	1	1	6	Q8TAQ2	Q8TAQ2 [729-760]	1	3319.52	Not Found	High				No Quan Values	5.99	High	0	1.807e-08
	FALSE	High	[K].GGTMTDLDEQEDESMETTGKDEDENSTGNK.[G]	2xLabel:13C(6) [K20; K30]		3.21002e-08	0	1	1	1	Q8TAQ2	Q8TAQ2 [374-403]	1	3275.34	Peak Found	High				No Quan Values	8.39	High	0	6.27e-09
	FALSE	High	[K].GGTMTDLDEQEDESMETTGKDEDENSTGNK.[G]			9.49098e-09	0	1	1	2	Q8TAQ2	Q8TAQ2 [374-403]	1	3263.3	High	Peak Found	0.993	100.3	99.7	Unique	8.23	High	0	2.003e-09
	FALSE	High	[K].GGTMTDLDEQEDESMETTGK.[D]			5.32049e-06	0	1	1	1	Q8TAQ2	Q8TAQ2 [374-393]	0	2173.87	High	Peak Found	0.404	142.4	57.6	Unique	3.26	High	0	7.622e-07
	FALSE	High	[K].DMDEPSPVPNVEEVTLPK.[T]	1xLabel:13C(6) [K18]		1.31278e-05	0	1	1	4	Q8TAQ2	Q8TAQ2 [342-359]	0	2001.98	Peak Found	High				No Quan Values	3.68	High	0	1.803e-06
	FALSE	High	[K].DMDEPSPVPNVEEVTLPK.[T]			1.90394e-05	0	1	1	4	Q8TAQ2	Q8TAQ2 [342-359]	0	1995.96	High	Peak Found	0.935	103.4	96.6	Unique	3.41	High	7.739e-06	1.281e-05
	FALSE	High	[R].DIGEGNLSTAAAAALAAAAVK.[A]	1xLabel:13C(6) [K21]		4.17263e-07	0	1	1	13	Q8TAQ2	Q8TAQ2 [852-872]	0	1891.02	Peak Found	High	1.176	91.9	108.1	Unique	5.25	High	0	1.223e-07
	FALSE	High	[R].DIGEGNLSTAAAAALAAAAVK.[A]			3.13644e-07	0	1	1	15	Q8TAQ2	Q8TAQ2 [852-872]	0	1885	High	Peak Found	1.08	96.2	103.8	Unique	5.91	High	0	5.319e-08
	FALSE	High	[R].LNPQEYLTSTACR.[R]	1xCarbamidomethyl [C12]		6.43963e-05	0	2	2	6	Q8TAQ2; Q92922	Q8TAQ2 [475-487]; Q92922 [500-512]	0	1552.74	High	Peak Found	0.767	113.2	86.8	Not Unique	3.09	High	0	9.63e-06
	FALSE	High	[K].AGGSLCHILAAAYK.[F]	1xCarbamidomethyl [C6]		5.984e-05	0	1	1	3	Q8TAQ2	Q8TAQ2 [86-99]	0	1431.74	High	Not Found				No Quan Values	3.21	High	1.096e-05	2.534e-05
	FALSE	High	[K].AGGSLCHILAAAYK.[F]	1xLabel:13C(6) [K14]; 1xCarbamidomethyl [C6]		6.45796e-05	0	1	1	2	Q8TAQ2	Q8TAQ2 [86-99]	0	1437.76	Peak Found	High	100		200	Unique	4.46	High	0	9.654e-06
	FALSE	High	[R].TQDECILHFLR.[L]	1xLabel:13C(6) [R11]; 1xCarbamidomethyl [C5]		8.55288e-05	3.62253e-05	2	2	3	Q8TAQ2; Q92922	Q8TAQ2 [631-641]; Q92922 [653-663]	0	1437.73	Peak Found	High	1.451	81.6	118.4	Not Unique	3.41	High	1.096e-05	3.295e-05
	FALSE	High	[K].SLVQNNCLSRPNIFLCPEIEPK.[L]	2xLabel:13C(6) [R10; K22]; 2xCarbamidomethyl [C7; C16]		9.06619e-05	5.32874e-05	1	1	2	Q8TAQ2	Q8TAQ2 [130-151]	1	2640.37	Peak Found	High				No Quan Values	2.82	High	1.096e-05	1.769e-05
	FALSE	High	[K].TLTDEVNSPDSDRR.[D]			0.000108376	5.32874e-05	1	1	5	Q8TAQ2	Q8TAQ2 [276-289]	1	1604.75	High	Peak Found	0.634	122.4	77.6	Unique	1.67	High	1.096e-05	3.169e-05
	FALSE	High	[K].SDGDPIVDPEK.[E]			0.000114828	5.32874e-05	1	1	3	Q8TAQ2	Q8TAQ2 [813-823]	0	1171.55	High	Peak Found	1.144	93.3	106.7	Unique	3.43	High	1.096e-05	3.675e-05
	FALSE	High	[K].TLTDEVNSPDSDRR.[D]	2xLabel:13C(6) [R13; R14]		0.000117388	5.32874e-05	1	1	3	Q8TAQ2	Q8TAQ2 [276-289]	1	1616.79	Peak Found	High				No Quan Values	2.82	High	1.096e-05	3.862e-05
	FALSE	High	[R].NLAGDVCAIMR.[V]	1xCarbamidomethyl [C7]		0.000107245	5.32874e-05	1	1	3	Q8TAQ2	Q8TAQ2 [489-499]	0	1219.59	High	Not Found	0.01	200		Unique	1.71	High	0.0001544	0.001631
	FALSE	High	[R].EGGGAIEEEAK.[E]	1xLabel:13C(6) [K11]		0.000118862	5.32874e-05	1	1	2	Q8TAQ2	Q8TAQ2 [777-787]	0	1095.53	Peak Found	High	1.392	83.6	116.4	Unique	3.16	High	1.096e-05	3.96e-05
	FALSE	High	[R].LNPQEYLTSTACR.[R]	1xLabel:13C(6) [R13]; 1xCarbamidomethyl [C12]		9.10876e-05	5.32874e-05	2	2	5	Q8TAQ2; Q92922	Q8TAQ2 [475-487]; Q92922 [500-512]	0	1558.76	Peak Found	High	1.116	94.5	105.5	Not Unique	3.23	High	1.096e-05	1.793e-05
	FALSE	High	[R].TQDECILHFLR.[L]	1xCarbamidomethyl [C5]		9.65576e-05	5.32874e-05	2	2	3	Q8TAQ2; Q92922	Q8TAQ2 [631-641]; Q92922 [653-663]	0	1431.7	High	Peak Found				No Quan Values	3.26	High	1.096e-05	2.541e-05
	FALSE	High	[R].PNIFLCPEIEPK.[L]	1xCarbamidomethyl [C6]		0.000215031	6.41486e-05	1	1	1	Q8TAQ2	Q8TAQ2 [140-151]	0	1456.75	High	Peak Found				No Quan Values	2.69	High	3.011e-05	9.916e-05
	FALSE	High	[K].HVSNAPLTK.[L]	1xLabel:13C(6) [K9]		0.000152111	6.41486e-05	1	1	1	Q8TAQ2	Q8TAQ2 [67-75]	0	972.557	Peak Found	High				No Quan Values	2.88	High	2.345e-05	6.149e-05
	FALSE	High	[K].HVSNAPLTK.[L]			0.000152544	6.41486e-05	1	1	1	Q8TAQ2	Q8TAQ2 [67-75]	0	966.537	High	Peak Found	1.161	92.6	107.4	Unique	3.12	High	2.345e-05	6.181e-05
	FALSE	High	[R].EGGGAIEEEAK.[E]			0.000128159	6.41486e-05	1	1	3	Q8TAQ2	Q8TAQ2 [777-787]	0	1089.51	High	Peak Found	0.699	117.7	82.3	Unique	3.03	High	1.573e-05	4.62e-05
	FALSE	High	[K].TPEIYLAYR.[N]			0.000339239	7.49149e-05	2	2	10	Q8TAQ2; Q92922	Q8TAQ2 [458-466]; Q92922 [483-491]	0	1125.59	High	Peak Found	1.014	99.3	100.7	Not Unique	3.1	High	4.312e-05	0.0002677
	FALSE	High	[K].YIQAEPPTNK.[S]	1xLabel:13C(6) [K10]		0.00031344	7.49149e-05	1	1	5	Q8TAQ2	Q8TAQ2 [38-47]	0	1166.61	Peak Found	High	1.094	95.5	104.5	Unique	2.04	High	7.818e-05	0.0005394
	FALSE	High	[K].SLVQNNCLSRPNIFLCPEIEPK.[L]	2xCarbamidomethyl [C7; C16]		0.000246594	7.49149e-05	1	1	3	Q8TAQ2	Q8TAQ2 [130-151]	1	2628.33	High	Peak Found				No Quan Values	2.84	High	0.0003061	0.003368
	FALSE	High	[K].TPEIYLAYR.[N]	1xLabel:13C(6) [R9]		0.000470511	0.000107323	2	2	9	Q8TAQ2; Q92922	Q8TAQ2 [458-466]; Q92922 [483-491]	0	1131.61	Peak Found	High				No Quan Values	3.3	High	4.612e-05	0.0003138
	FALSE	High	[K].YIQAEPPTNK.[S]			0.000564088	0.000107323	1	1	6	Q8TAQ2	Q8TAQ2 [38-47]	0	1160.59	High	Peak Found	0.686	118.6	81.4	Unique	2.07	High	4.312e-05	0.0002912
	FALSE	High	[R].NFMIDTYR.[L]			0.000950865	0.000165827	2	2	3	Q8TAQ2; Q92922	Q8TAQ2 [467-474]; Q92922 [492-499]	0	1059.49	High	Peak Found	2.017	66.3	133.7	Not Unique	1.82	High	0.00753	0.1598
	FALSE	High	[K].SLVQNNCLSR.[P]	1xCarbamidomethyl [C7]		0.000866507	0.000165827	1	1	1	Q8TAQ2	Q8TAQ2 [130-139]	0	1190.59	High	Not Found				No Quan Values	2.09	High	7.424e-05	0.0004648
	FALSE	High	[K].SALEEFSK.[M]			0.00200172	0.000290327	1	1	7	Q8TAQ2	Q8TAQ2 [695-702]	0	910.452	High	Peak Found	1.045	97.8	102.2	Unique	2.41	High	0.0003602	0.004389
	FALSE	High	[R].YDFQNPSR.[M]			0.00338187	0.000360562	1	1	2	Q8TAQ2	Q8TAQ2 [109-116]	0	1026.46	High	Peak Found				No Quan Values	2.16	High	0.003783	0.06943
	FALSE	High	[R].YDFQNPSR.[M]	1xLabel:13C(6) [R8]		0.0035688	0.000360562	1	1	2	Q8TAQ2	Q8TAQ2 [109-116]	0	1032.48	Not Found	High				No Quan Values	2.24	High	0.0001893	0.001995
	FALSE	High	[K].SALEEFSK.[M]	1xLabel:13C(6) [K8]		0.00331054	0.000360562	1	1	5	Q8TAQ2	Q8TAQ2 [695-702]	0	916.472	Peak Found	High				No Quan Values	1.94	High	0.0002572	0.002788
	FALSE	High	[R].PNIFLCPEIEPK.[L]	1xLabel:13C(6) [K12]; 1xCarbamidomethyl [C6]		0.00517031	0.000490941	1	1	1	Q8TAQ2	Q8TAQ2 [140-151]	0	1462.77	Not Found	High				No Quan Values	2.08	High	0.0002466	0.002764
	FALSE	High	[K].SDGDPIVDPEK.[E]	1xLabel:13C(6) [K11]		0.00638453	0.000605563	1	1	1	Q8TAQ2	Q8TAQ2 [813-823]	0	1177.57	Peak Found	High				No Quan Values	1.46	High	0.0003041	0.003325
	FALSE	High	[R].NFMIDTYR.[L]	1xLabel:13C(6) [R8]		0.00850669	0.000701358	2	2	4	Q8TAQ2; Q92922	Q8TAQ2 [467-474]; Q92922 [492-499]	0	1065.51	Peak Found	High	1.445	81.8	118.2	Not Unique	2.02	High	0.0003582	0.004236
	FALSE	High	[R].EALEYQR.[Q]			0.0156285	0.00117864	1	1	1	Q8TAQ2	Q8TAQ2 [918-924]	0	908.447	Not Found	Not Found				No Quan Values	1.52	High	0.0005814	0.006967
	FALSE	High	[K].SLVQNNCLSR.[P]	1xLabel:13C(6) [R10]; 1xCarbamidomethyl [C7]		0.0172339	0.00127253	1	1	1	Q8TAQ2	Q8TAQ2 [130-139]	0	1196.61	Peak Found	High				No Quan Values	1.95	High	0.000633	0.007518
FALSE	High	Master Protein	Q9H4M7	Pleckstrin homology domain-containing family A member 4 OS=Homo sapiens GN=PLEKHA4 PE=1 SV=2	0	10.338	6.16175	2	2	2	1	779	85.3	10.56	High	Peak Found	Methyl [R741]				0.093	0	9.02	2
	Checked	Confidence	Annotated Sequence	Modifications	Modifications in Master Proteins	Qvality PEP	Qvality q-value	# Protein Groups	# Proteins	# PSMs	Master Protein Accessions	Positions in Master Proteins	# Missed Cleavages	Theo. MH+ [Da]	Found in Sample: [S9] F6: Light, Sample	Found in Sample: [S10] F6: Heavy, Sample	Abundance Ratio: (Heavy) / (Light)	Abundances (Scaled): F6: Light, Sample	Abundances (Scaled): F6: Heavy, Sample	Quan Info	XCorr Sequest HT	Confidence Sequest HT	Percolator q-Value Sequest HT	Percolator PEP Sequest HT
	FALSE	High	[R].GSGRGGGPTPWGPAWDAGIAPPVLPQDEGAWPLR.[V]	1xMethyl [R4]	Q9H4M7 1xMethyl [R741]	2.47675e-05	0	1	1	1	Q9H4M7	Q9H4M7 [738-771]	1	3436.72	Not Found	Not Found				No Quan Values	4.89	High	0	3.357e-06
	FALSE	High	[R].RGPPSEAGGGKPPR.[S]			8.11913e-05	3.62253e-05	1	1	1	Q9H4M7	Q9H4M7 [299-312]	2	1362.72	High	Peak Found				No Quan Values	4.13	High	7.739e-06	1.369e-05
FALSE	High	Master Protein	Q03001	Dystonin OS=Homo sapiens GN=DST PE=1 SV=4	0	107.106	3.17041	20	50	17	1	7570	860.1	5.25	High	High	Methyl [R7402; R7404]	0.942	103	97	0.151	1	73.47	20
	Checked	Confidence	Annotated Sequence	Modifications	Modifications in Master Proteins	Qvality PEP	Qvality q-value	# Protein Groups	# Proteins	# PSMs	Master Protein Accessions	Positions in Master Proteins	# Missed Cleavages	Theo. MH+ [Da]	Found in Sample: [S9] F6: Light, Sample	Found in Sample: [S10] F6: Heavy, Sample	Abundance Ratio: (Heavy) / (Light)	Abundances (Scaled): F6: Light, Sample	Abundances (Scaled): F6: Heavy, Sample	Quan Info	XCorr Sequest HT	Confidence Sequest HT	Percolator q-Value Sequest HT	Percolator PEP Sequest HT
	FALSE	High	[K].ALQGQISSQQVAVEK.[L]	1xLabel:13C(6) [K15]		2.0551e-05	0	1	1	1	Q03001	Q03001 [4091-4105]	0	1591.87	Peak Found	High				No Quan Values	4.14	High	0	2.785e-06
	FALSE	High	[K].ALQGQISSQQVAVEK.[L]			2.31605e-05	0	1	1	1	Q03001	Q03001 [4091-4105]	0	1585.85	High	Peak Found	0.882	106.3	93.7	Unique	4.33	High	0	3.141e-06
	FALSE	High	[K].EQGQVPLNSTALQDIISK.[N]			1.32913e-05	0	1	1	1	Q03001	Q03001 [4182-4199]	0	1941.03	High	Not Found				No Quan Values	3.14	High	0	1.826e-06
	FALSE	High	[K].SVITYVSSIYDAFPK.[V]			5.8041e-05	0	2	2	4	Q03001; Q9UPN3	Q03001 [242-256]; Q9UPN3 [285-299]	0	1689.87	High	Peak Found				No Quan Values	3.59	High	0	8.424e-06
	FALSE	High	[K].TGPQLLELSPGEGFSIQEK.[Y]			3.60462e-05	0	1	1	2	Q03001	Q03001 [6000-6018]	0	2030.04	High	Peak Found	0.602	124.9	75.1	Unique	3.17	High	1.096e-05	2.618e-05
	FALSE	High	[K].SVITYVSSIYDAFPK.[V]	1xLabel:13C(6) [K15]		8.16548e-05	3.62253e-05	2	2	2	Q03001; Q9UPN3	Q03001 [242-256]; Q9UPN3 [285-299]	0	1695.89	Peak Found	High	1.269	88.1	111.9	Not Unique	3.06	High	7.739e-06	1.386e-05
	FALSE	High	[K].KVPIVQPSFGAEDLGK.[S]			0.000108376	5.32874e-05	1	1	1	Q03001	Q03001 [4394-4409]	1	1684.93	High	Peak Found	0.803	110.9	89.1	Unique	4.2	High	1.096e-05	3.171e-05
	FALSE	High	[K].EQGQVPLNSTALQDIISK.[N]	1xLabel:13C(6) [K18]		0.0001067	5.32874e-05	1	1	1	Q03001	Q03001 [4182-4199]	0	1947.05	Peak Found	High				No Quan Values	3.27	High	1.096e-05	3.035e-05
	FALSE	High	[K].TQALTEVDVPGK.[D]			9.37082e-05	5.32874e-05	1	1	1	Q03001	Q03001 [4286-4297]	0	1257.67	High	Not Found				No Quan Values	2.43	High	1.096e-05	1.962e-05
	FALSE	High	[K].TMLPGEHQQVLSNLQSR.[F]	1xLabel:13C(6) [R17]		0.000102304	5.32874e-05	1	1	1	Q03001	Q03001 [999-1015]	0	1944.01	Peak Found	High	1.121	94.3	105.7	Unique	2.55	High	1.096e-05	2.66e-05
	FALSE	High	[K].TGPQLLELSPGEGFSIQEK.[Y]	1xLabel:13C(6) [K19]		9.61804e-05	5.32874e-05	1	1	1	Q03001	Q03001 [6000-6018]	0	2036.06	Peak Found	High				No Quan Values	2.83	High	1.096e-05	2.148e-05
	FALSE	High	[K].FILADGASQGMAAFRPR.[G]	1xMethyl [R]	Q03001 1xMethyl [R]	0.000134047	6.41486e-05	1	1	6	Q03001	Q03001 [7388-7404]	1	1821.94	High	Peak Found	0.803	110.9	89.1	Unique	3.39	High	2.345e-05	6.054e-05
	FALSE	High	[K].YYQADQLVQR.[V]			0.00021775	6.41486e-05	1	1	1	Q03001	Q03001 [456-465]	0	1283.64	High	Not Found				No Quan Values	1.76	High	3.011e-05	0.0001004
	FALSE	High	[K].TQALTEVDVPGK.[D]	1xLabel:13C(6) [K12]		0.000125228	6.41486e-05	1	1	2	Q03001	Q03001 [4286-4297]	0	1263.69	Peak Found	High				No Quan Values	1.92	High	1.573e-05	4.407e-05
	FALSE	High	[K].TLATQLNQQK.[M]			0.000162849	6.41486e-05	1	1	1	Q03001	Q03001 [1326-1335]	0	1144.63	High	Peak Found	0.773	112.8	87.2	Unique	2.61	High	2.345e-05	6.815e-05
	FALSE	High	[K].TSLADDNLK.[L]	1xLabel:13C(6) [K9]		0.000499316	0.000107323	1	1	1	Q03001	Q03001 [6775-6783]	0	982.515	Peak Found	High				No Quan Values	1.71	High	4.312e-05	0.0002555
	FALSE	High	[K].VQMQELSTR.[W]	1xLabel:13C(6) [R9]		0.000973504	0.000165827	1	1	1	Q03001	Q03001 [6894-6902]	0	1097.57	Not Found	Not Found				No Quan Values	2.28	High	7.637e-05	0.0005251
	FALSE	High	[K].TLEQALQLAR.[R]			0.000900494	0.000165827	1	1	1	Q03001	Q03001 [5713-5722]	0	1142.65	High	Peak Found	0.704	117.3	82.7	Unique	1.81	High	7.637e-05	0.0004841
	FALSE	High	[K].EVIPQEIEEVK.[A]	1xLabel:13C(6) [K11]		0.00258852	0.000325735	1	1	2	Q03001	Q03001 [7060-7070]	0	1318.72	Peak Found	High	0.816	110.1	89.9	Unique	1.79	High	0.0001402	0.001469
	FALSE	High	[K].EVIPQEIEEVK.[A]			0.0029207	0.0003525	1	1	2	Q03001	Q03001 [7060-7070]	0	1312.7	High	Peak Found				No Quan Values	1.49	High	0.0001601	0.001662
	FALSE	High	[K].QDVVLIK.[N]			0.00763448	0.000666652	2	2	1	Q03001; Q9UPN3	Q03001 [6669-6675]; Q9UPN3 [6516-6522]	0	814.503	High	Peak Found				No Quan Values	1.25	High	0.0003392	0.003859
	FALSE	High	[K].TVNLVLK.[N]	1xLabel:13C(6) [K7]		0.00830421	0.000678971	1	1	1	Q03001	Q03001 [1173-1179]	0	792.528	Not Found	High				No Quan Values	1.16	High	0.0003509	0.004166
	FALSE	High	[K].TNWDTFNK.[Q]			0.0100762	0.000747119	1	1	2	Q03001	Q03001 [4934-4941]	0	1025.47	High	Not Found				No Quan Values	1.23	High	0.001667	0.02586
	FALSE	High	[K].QDVVLIK.[N]	1xLabel:13C(6) [K7]		0.0131713	0.000996535	2	2	1	Q03001; Q9UPN3	Q03001 [6669-6675]; Q9UPN3 [6516-6522]	0	820.523	Peak Found	High	0.992	100.4	99.6	Not Unique	1.87	High	0.0004841	0.006084
	FALSE	High	[R].FFLGNQFGDSQQLR.[L]			0.0133331	0.00100886	1	1	1	Q03001	Q03001 [7307-7320]	0	1656.81	High	Not Found				No Quan Values	1.49	High	0.0004968	0.006118
	FALSE	High	[K].TVNLVLK.[N]			0.0138306	0.00105654	1	1	1	Q03001	Q03001 [1173-1179]	0	786.508	High	Peak Found				No Quan Values	1.48	High	0.0005115	0.006339
	FALSE	High	[R].TFPNNPVELK.[A]	1xLabel:13C(6) [K10]		0.0623998	0.00356492	1	1	1	Q03001	Q03001 [298-307]	0	1164.64	Not Found	Not Found				No Quan Values	0.91	High	0.001529	0.02315
	FALSE	High	[KR].TIIQLK.[PW]			0.0644051	0.00369037	2	2	12	Q03001; O95602	Q03001 [873-878]; O95602 [1194-1199]	0	715.471	High	Peak Found				No Quan Values	1.68	High	0.004156	0.07868
	FALSE	High	[KR].TLLQLK.[PW]	1xLabel:13C(6) [K6]		0.118534	0.00662291	2	2	10	Q03001; O95602	Q03001 [873-878]; O95602 [1194-1199]	0	721.491	Peak Found	High	1.588	77.3	122.7	Not Unique	1.43	High	0.002727	0.04611
	FALSE	High	[K].TLATQLNQQK.[M]	1xLabel:13C(6) [K10]		0.17203	0.00917836	1	1	1	Q03001	Q03001 [1326-1335]	0	1150.65	Peak Found	High	1.254	88.7	111.3	Unique	1.59	High	0.003786	0.06958
FALSE	High	Master Protein	Q6GQQ9	OTU domain-containing protein 7B OS=Homo sapiens GN=OTUD7B PE=1 SV=1	0.009	3.991	2.37248	1	3	1	1	843	92.5	6.71	High	Not Found	Methyl [R732]	0.01	200		0.043	0	5.72	1
	Checked	Confidence	Annotated Sequence	Modifications	Modifications in Master Proteins	Qvality PEP	Qvality q-value	# Protein Groups	# Proteins	# PSMs	Master Protein Accessions	Positions in Master Proteins	# Missed Cleavages	Theo. MH+ [Da]	Found in Sample: [S9] F6: Light, Sample	Found in Sample: [S10] F6: Heavy, Sample	Abundance Ratio: (Heavy) / (Light)	Abundances (Scaled): F6: Light, Sample	Abundances (Scaled): F6: Heavy, Sample	Quan Info	XCorr Sequest HT	Confidence Sequest HT	Percolator q-Value Sequest HT	Percolator PEP Sequest HT
	FALSE	High	[R].RQLAGGPCVGGLPPYATFPR.[Q]	1xMethyl [R20]; 1xCarbamidomethyl [C8]	Q6GQQ9 1xMethyl [R732]	0.000220536	6.41486e-05	1	1	3	Q6GQQ9	Q6GQQ9 [713-732]	1	2128.11	High	Not Found	0.01	200		Unique	3.14	High	3.011e-05	0.0001022
FALSE	Medium	Master Protein	Q2VPB7	AP-5 complex subunit beta-1 OS=Homo sapiens GN=AP5B1 PE=1 SV=4	0.018	3.227	1.36674	1	2	1	1	878	93.9	5.92	Not Found	Not Found	Methyl [R731]				0.05	0	4.58	1
	Checked	Confidence	Annotated Sequence	Modifications	Modifications in Master Proteins	Qvality PEP	Qvality q-value	# Protein Groups	# Proteins	# PSMs	Master Protein Accessions	Positions in Master Proteins	# Missed Cleavages	Theo. MH+ [Da]	Found in Sample: [S9] F6: Light, Sample	Found in Sample: [S10] F6: Heavy, Sample	Abundance Ratio: (Heavy) / (Light)	Abundances (Scaled): F6: Light, Sample	Abundances (Scaled): F6: Heavy, Sample	Quan Info	XCorr Sequest HT	Confidence Sequest HT	Percolator q-Value Sequest HT	Percolator PEP Sequest HT
	FALSE	High	[R].PARPLLLPLQPR.[C]	1xMethyl [R12]	Q2VPB7 1xMethyl [R731]	0.00108827	0.000179139	1	1	2	Q2VPB7	Q2VPB7 [720-731]	1	1384.88	Not Found	Not Found				No Quan Values	2.44	High	0.003424	0.06198
FALSE	High	Master Protein	Q6PIY7	Poly(A) RNA polymerase GLD2 OS=Homo sapiens GN=PAPD4 PE=1 SV=1	0	10.396	5.3719	2	8	2	1	484	56	9.38	High	Peak Found	Methyl [R73; R75]	0.682	118.9	81.1	0.179	0	13.66	2
	Checked	Confidence	Annotated Sequence	Modifications	Modifications in Master Proteins	Qvality PEP	Qvality q-value	# Protein Groups	# Proteins	# PSMs	Master Protein Accessions	Positions in Master Proteins	# Missed Cleavages	Theo. MH+ [Da]	Found in Sample: [S9] F6: Light, Sample	Found in Sample: [S10] F6: Heavy, Sample	Abundance Ratio: (Heavy) / (Light)	Abundances (Scaled): F6: Light, Sample	Abundances (Scaled): F6: Heavy, Sample	Quan Info	XCorr Sequest HT	Confidence Sequest HT	Percolator q-Value Sequest HT	Percolator PEP Sequest HT
	FALSE	High	[R].AVSLQQLTYGNVSPIQTSASPLFRGR.[K]	1xMethyl [R]	Q6PIY7 1xMethyl [R]	2.33447e-05	0	1	1	6	Q6PIY7	Q6PIY7 [50-75]	1	2804.51	High	Peak Found	0.566	127.7	72.3	Unique	4.85	High	0	3.165e-06
	FALSE	High	[R].AVSLQQLTYGNVSPIQTSASPLFR.[G]	1xMethyl [R24]	Q6PIY7 1xMethyl [R73]	7.77928e-05	3.62253e-05	1	1	2	Q6PIY7	Q6PIY7 [50-73]	0	2591.38	High	Peak Found	0.76	113.6	86.4	Unique	3.9	High	7.739e-06	1.269e-05
FALSE	High	Master Protein	Q9Y3C6	Peptidyl-prolyl cis-trans isomerase-like 1 OS=Homo sapiens GN=PPIL1 PE=1 SV=1	0	40.703	30.1205	5	29	5	1	166	18.2	7.99	High	High	Methyl [R72]	1.176	91.9	108.1	7.111	0	59.73	5
	Checked	Confidence	Annotated Sequence	Modifications	Modifications in Master Proteins	Qvality PEP	Qvality q-value	# Protein Groups	# Proteins	# PSMs	Master Protein Accessions	Positions in Master Proteins	# Missed Cleavages	Theo. MH+ [Da]	Found in Sample: [S9] F6: Light, Sample	Found in Sample: [S10] F6: Heavy, Sample	Abundance Ratio: (Heavy) / (Light)	Abundances (Scaled): F6: Light, Sample	Abundances (Scaled): F6: Heavy, Sample	Quan Info	XCorr Sequest HT	Confidence Sequest HT	Percolator q-Value Sequest HT	Percolator PEP Sequest HT
	FALSE	High	[K].DFMIQGGDPTGTGRGGASIYGK.[Q]	1xMethyl [R14]	Q9Y3C6 1xMethyl [R72]	1.39076e-05	0	1	1	5	Q9Y3C6	Q9Y3C6 [59-80]	1	2199.05	High	Peak Found	1.374	84.2	115.8	Unique	4.97	High	0	3.35e-06
	FALSE	High	[K].DFMIQGGDPTGTGR.[G]			0.000115982	5.32874e-05	1	1	4	Q9Y3C6	Q9Y3C6 [59-72]	0	1451.66	High	Peak Found	1.039	98.1	101.9	Unique	2.76	High	1.096e-05	3.758e-05
	FALSE	High	[K].QFEDELHPDLK.[F]	1xLabel:13C(6) [K11]		0.000105265	5.32874e-05	1	1	2	Q9Y3C6	Q9Y3C6 [81-91]	0	1376.68	Peak Found	High				No Quan Values	2.68	High	3.011e-05	9.253e-05
	FALSE	High	[K].QFEDELHPDLK.[F]			0.000149991	6.41486e-05	1	1	2	Q9Y3C6	Q9Y3C6 [81-91]	0	1370.66	High	Peak Found	1.09	95.7	104.3	Unique	1.96	High	4.312e-05	0.0002894
	FALSE	High	[R].VCQGIGMVNR.[V]	1xCarbamidomethyl [C2]		0.000190366	6.41486e-05	1	1	4	Q9Y3C6	Q9Y3C6 [132-141]	0	1133.56	High	Peak Found	0.01	200		Unique	2.68	High	3.3e-05	0.0001174
	FALSE	High	[R].VCQGIGMVNR.[V]	1xLabel:13C(6) [R10]; 1xCarbamidomethyl [C2]		0.000155202	6.41486e-05	1	1	5	Q9Y3C6	Q9Y3C6 [132-141]	0	1139.58	Peak Found	High	1.174	92	108	Unique	2.13	High	2.718e-05	7.967e-05
	FALSE	High	[K].DFMIQGGDPTGTGR.[G]	1xLabel:13C(6) [R14]		0.000476722	0.000107323	1	1	3	Q9Y3C6	Q9Y3C6 [59-72]	0	1457.68	Peak Found	High	1.021	98.9	101.1	Unique	2.71	High	4.312e-05	0.0002437
	FALSE	High	[K].NFAELAR.[R]			0.00914565	0.000713934	1	1	1	Q9Y3C6	Q9Y3C6 [38-44]	0	820.431	High	Peak Found				No Quan Values	1.66	High	0.0003625	0.004491
	FALSE	High	[K].NFAELAR.[R]	1xLabel:13C(6) [R7]		0.0111048	0.000863615	1	1	3	Q9Y3C6	Q9Y3C6 [38-44]	0	826.451	Peak Found	High	1.07	96.6	103.4	Unique	1.74	High	0.0006257	0.00743
FALSE	Medium	Master Protein	Q5VTE6	Protein angel homolog 2 OS=Homo sapiens GN=ANGEL2 PE=2 SV=1	0.046	1.862	1.65441	1	2	1	1	544	62.3	7.81	High	Not Found	Methyl [R72]	0.01	200		0.07	0	1.67	1
	Checked	Confidence	Annotated Sequence	Modifications	Modifications in Master Proteins	Qvality PEP	Qvality q-value	# Protein Groups	# Proteins	# PSMs	Master Protein Accessions	Positions in Master Proteins	# Missed Cleavages	Theo. MH+ [Da]	Found in Sample: [S9] F6: Light, Sample	Found in Sample: [S10] F6: Heavy, Sample	Abundance Ratio: (Heavy) / (Light)	Abundances (Scaled): F6: Light, Sample	Abundances (Scaled): F6: Heavy, Sample	Quan Info	XCorr Sequest HT	Confidence Sequest HT	Percolator q-Value Sequest HT	Percolator PEP Sequest HT
	FALSE	High	[R].APYPYFSSR.[H]	1xMethyl [R9]	Q5VTE6 1xMethyl [R72]	0.0358442	0.00221214	1	1	2	Q5VTE6	Q5VTE6 [64-72]	0	1101.54	High	Not Found	0.01	200		Unique	1.67	High	0.001056	0.01404
FALSE	High	Master Protein	Q9Y5J1	U3 small nucleolar RNA-associated protein 18 homolog OS=Homo sapiens GN=UTP18 PE=1 SV=3	0	60.524	23.741	10	55	10	1	556	62	8.76	High	High	Methyl [R70]	0.987	100.6	99.4	3.394	0	140.62	10
	Checked	Confidence	Annotated Sequence	Modifications	Modifications in Master Proteins	Qvality PEP	Qvality q-value	# Protein Groups	# Proteins	# PSMs	Master Protein Accessions	Positions in Master Proteins	# Missed Cleavages	Theo. MH+ [Da]	Found in Sample: [S9] F6: Light, Sample	Found in Sample: [S10] F6: Heavy, Sample	Abundance Ratio: (Heavy) / (Light)	Abundances (Scaled): F6: Light, Sample	Abundances (Scaled): F6: Heavy, Sample	Quan Info	XCorr Sequest HT	Confidence Sequest HT	Percolator q-Value Sequest HT	Percolator PEP Sequest HT
	FALSE	High	[R].TGNFISTSTSLPR.[G]	1xLabel:13C(6) [R13]		5.6971e-05	0	1	1	11	Q9Y5J1	Q9Y5J1 [221-233]	0	1386.73	Peak Found	High	0.956	102.2	97.8	Unique	4.33	High	0	1.164e-05
	FALSE	High	[R].TGNFISTSTSLPR.[G]			4.87448e-05	0	1	1	10	Q9Y5J1	Q9Y5J1 [221-233]	0	1380.71	High	Peak Found	1.015	99.3	100.7	Unique	4.12	High	1.096e-05	2.506e-05
	FALSE	High	[R].FVDEGSLYGLSIATSR.[N]			9.161e-05	5.32874e-05	1	1	3	Q9Y5J1	Q9Y5J1 [420-435]	0	1714.86	High	Peak Found				No Quan Values	2.69	High	3.57e-05	0.0001452
	FALSE	High	[R].FVDEGSLYGLSIATSR.[N]	1xLabel:13C(6) [R16]		0.000134679	6.41486e-05	1	1	2	Q9Y5J1	Q9Y5J1 [420-435]	0	1720.88	Not Found	High				No Quan Values	2.33	High	2.345e-05	5.039e-05
	FALSE	High	[R].LVHLPSCTVFSNFPVIK.[N]	1xCarbamidomethyl [C7]		0.000187588	6.41486e-05	1	1	2	Q9Y5J1	Q9Y5J1 [501-517]	0	1958.06	Not Found	Not Found				No Quan Values	2.68	High	4.312e-05	0.0002803
	FALSE	High	[K].VLYVYDMLAGK.[L]			0.000164379	6.41486e-05	1	1	2	Q9Y5J1	Q9Y5J1 [319-329]	0	1271.67	High	Not Found				No Quan Values	2.02	High	0.0003534	0.004184
	FALSE	High	[K].NCQHANAERPTVAR.[I]	2xLabel:13C(6) [R9; R14]; 1xCarbamidomethyl [C2]		0.000406195	7.49149e-05	1	1	1	Q9Y5J1	Q9Y5J1 [240-253]	1	1635.82	Not Found	High				No Quan Values	3.93	High	3.752e-05	0.0002048
	FALSE	High	[R].SGYFALGNEK.[G]	1xLabel:13C(6) [K10]		0.000246594	7.49149e-05	1	1	3	Q9Y5J1	Q9Y5J1 [533-542]	0	1091.55	Peak Found	High	0.568	127.6	72.4	Unique	2.61	High	3.3e-05	0.000118
	FALSE	High	[R].SGYFALGNEK.[G]			0.000300044	7.49149e-05	1	1	3	Q9Y5J1	Q9Y5J1 [533-542]	0	1085.53	High	Peak Found				No Quan Values	2.7	High	3.57e-05	0.0001465
	FALSE	High	[K].NCQHANAERPTVAR.[I]	1xCarbamidomethyl [C2]		0.000950865	0.000165827	1	1	1	Q9Y5J1	Q9Y5J1 [240-253]	1	1623.78	High	Peak Found				No Quan Values	3.56	High	7.637e-05	0.0005127
	FALSE	High	[R].LVHLPSCTVFSNFPVIK.[N]	1xLabel:13C(6) [K17]; 1xCarbamidomethyl [C7]		0.00145544	0.000222528	1	1	2	Q9Y5J1	Q9Y5J1 [501-517]	0	1964.08	Not Found	Not Found				No Quan Values	2.86	High	9.394e-05	0.000928
	FALSE	High	[K].EEFQHAMGGVPAWAETTK.[R]			0.00334597	0.000360562	1	1	2	Q9Y5J1	Q9Y5J1 [184-201]	0	1988.92	High	Peak Found	0.559	128.3	71.7	Unique	2.66	High	0.0001872	0.001886
	FALSE	High	[K].IQSIYLER.[F]			0.00334597	0.000360562	1	1	2	Q9Y5J1	Q9Y5J1 [288-295]	0	1021.57	High	Peak Found				No Quan Values	2.31	High	0.0001872	0.001882
	FALSE	High	[K].IQSIYLER.[F]	1xLabel:13C(6) [R8]		0.0119466	0.000938198	1	1	1	Q9Y5J1	Q9Y5J1 [288-295]	0	1027.59	Peak Found	High	0.966	101.7	98.3	Unique	1.8	High	0.000458	0.005579
	FALSE	High	[R].PSAAAAAIAVAAAEEERR.[L]	1xMethyl [R17]	Q9Y5J1 1xMethyl [R70]	0.0174458	0.00128416	1	1	1	Q9Y5J1	Q9Y5J1 [54-71]	1	1767.93	Not Found	Not Found				No Quan Values	2.8	High	0.0006376	0.007598
	FALSE	High	[K].ELIGSMK.[I]	1xLabel:13C(6) [K7]		0.0236497	0.00160916	1	1	1	Q9Y5J1	Q9Y5J1 [374-380]	0	783.438	Peak Found	High				No Quan Values	1.86	High	0.0007814	0.009715
	FALSE	High	[K].ELIGSMK.[I]			0.0416153	0.00246134	1	1	2	Q9Y5J1	Q9Y5J1 [374-380]	0	777.418	High	Peak Found	1.358	84.8	115.2	Unique	2.01	High	0.001135	0.01578
	FALSE	High	[R].PSAAAAAIAVAAAEEERR.[L]	1xLabel:13C(6) [R]		0.0791906	0.00456649	1	1	6	Q9Y5J1	Q9Y5J1 [54-71]	1	1759.94	Not Found	Not Found				No Quan Values	3.33	High	0.008733	0.1922
FALSE	High	Master Protein	Q6DN14	Multiple C2 and transmembrane domain-containing protein 1 OS=Homo sapiens GN=MCTP1 PE=2 SV=2	0.002	6.646	3.4034	2	4	1	1	999	111.6	8.15	High	High	Methyl [R70]				0.122	0	1.74	2
	Checked	Confidence	Annotated Sequence	Modifications	Modifications in Master Proteins	Qvality PEP	Qvality q-value	# Protein Groups	# Proteins	# PSMs	Master Protein Accessions	Positions in Master Proteins	# Missed Cleavages	Theo. MH+ [Da]	Found in Sample: [S9] F6: Light, Sample	Found in Sample: [S10] F6: Heavy, Sample	Abundance Ratio: (Heavy) / (Light)	Abundances (Scaled): F6: Light, Sample	Abundances (Scaled): F6: Heavy, Sample	Quan Info	XCorr Sequest HT	Confidence Sequest HT	Percolator q-Value Sequest HT	Percolator PEP Sequest HT
	FALSE	High	[R].TADTPSPSPPPPVGTGNAPARGSGAGSR.[W]	1xMethyl [R21]	Q6DN14 1xMethyl [R70]	0.00176356	0.000290327	1	1	1	Q6DN14	Q6DN14 [50-77]	1	2573.27	Not Found	Not Found				No Quan Values	1.84	High	0.0001143	0.0009956
	FALSE	High	[KR].DDFLGR.[MC]	1xLabel:13C(6) [R6]		0.0190027	0.00138951	2	2	2	Q9BSJ8; Q6DN14	Q9BSJ8 [410-415]; [728-733]; Q6DN14 [546-551]	0	728.367	Peak Found	High				No Quan Values	0.85	High	0.0006809	0.008126
	FALSE	High	[KR].DDFIGR.[MC]			0.0744855	0.00426338	2	2	4	Q9BSJ8; Q6DN14	Q9BSJ8 [410-415]; [728-733]; Q6DN14 [546-551]	0	722.347	High	Peak Found	1.345	85.3	114.7	Not Unique	1.74	High	0.00183	0.02855
FALSE	High	Master Protein	Q5JVS0	Intracellular hyaluronan-binding protein 4 OS=Homo sapiens GN=HABP4 PE=1 SV=1	0	25.332	8.47458	4	9	4	1	413	45.8	7.46	High	High	Methyl [R70; R73]	0.972	101.4	98.6	0.817	0	22.47	4
	Checked	Confidence	Annotated Sequence	Modifications	Modifications in Master Proteins	Qvality PEP	Qvality q-value	# Protein Groups	# Proteins	# PSMs	Master Protein Accessions	Positions in Master Proteins	# Missed Cleavages	Theo. MH+ [Da]	Found in Sample: [S9] F6: Light, Sample	Found in Sample: [S10] F6: Heavy, Sample	Abundance Ratio: (Heavy) / (Light)	Abundances (Scaled): F6: Light, Sample	Abundances (Scaled): F6: Heavy, Sample	Quan Info	XCorr Sequest HT	Confidence Sequest HT	Percolator q-Value Sequest HT	Percolator PEP Sequest HT
	FALSE	High	[R].RDEAAAAAGAGPRGGR.[S]	1xMethyl [R13]	Q5JVS0 1xMethyl [R70]	3.72641e-05	0	1	1	1	Q5JVS0	Q5JVS0 [58-73]	2	1496.77	High	Peak Found	1.071	96.6	103.4	Unique	5.41	High	0	5.109e-06
	FALSE	High	[R].TEDNMGGCGVR.[T]	1xCarbamidomethyl [C8]		0.000109263	5.32874e-05	1	1	1	Q5JVS0	Q5JVS0 [229-239]	0	1195.48	High	Peak Found				No Quan Values	3.32	High	1.096e-05	3.241e-05
	FALSE	High	[R].DEAAAAAGAGPRGGR.[S]	1xMethyl [R]	Q5JVS0 1xMethyl [R]	0.000165943	6.41486e-05	1	1	4	Q5JVS0	Q5JVS0 [59-73]	1	1340.67	High	Peak Found	0.92	104.1	95.9	Unique	3.29	High	2.345e-05	7e-05
	FALSE	High	[R].VFDAFDQR.[G]	1xLabel:13C(6) [R8]		0.000950865	0.000165827	1	1	1	Q5JVS0	Q5JVS0 [204-211]	0	1003.49	Peak Found	High				No Quan Values	1.08	High	7.637e-05	0.0005137
	FALSE	High	[R].TEDNMGGCGVR.[T]	1xLabel:13C(6) [R11]; 1xCarbamidomethyl [C8]		0.00162881	0.000250282	1	1	1	Q5JVS0	Q5JVS0 [229-239]	0	1201.5	Peak Found	High	0.76	113.6	86.4	Unique	2.85	High	9.394e-05	0.0009124
	FALSE	High	[R].VFDAFDQR.[G]			0.00266675	0.000325735	1	1	1	Q5JVS0	Q5JVS0 [204-211]	0	997.474	High	Not Found				No Quan Values	2.02	High	0.0001402	0.001509
FALSE	High	Master Protein	P49750	YLP motif-containing protein 1 OS=Homo sapiens GN=YLPM1 PE=1 SV=3	0	284.805	25.9354	34	190	34	1	1951	219.8	6.57	High	High	Methyl [R7; R619; R636; K643; R908; R1150; R1152; R1346]; Dimethyl [R601; R636; R1346]; Acetyl [N-Term]	0.801	111.1	88.9	2.775	0	703.28	34
	Checked	Confidence	Annotated Sequence	Modifications	Modifications in Master Proteins	Qvality PEP	Qvality q-value	# Protein Groups	# Proteins	# PSMs	Master Protein Accessions	Positions in Master Proteins	# Missed Cleavages	Theo. MH+ [Da]	Found in Sample: [S9] F6: Light, Sample	Found in Sample: [S10] F6: Heavy, Sample	Abundance Ratio: (Heavy) / (Light)	Abundances (Scaled): F6: Light, Sample	Abundances (Scaled): F6: Heavy, Sample	Quan Info	XCorr Sequest HT	Confidence Sequest HT	Percolator q-Value Sequest HT	Percolator PEP Sequest HT
	FALSE	High	[R].SSVPVTRPPVPIPPPPPPPPLPPPPPVIK.[P]			4.91016e-06	0	1	1	2	P49750	P49750 [1340-1368]	1	2963.75	High	Peak Found				No Quan Values	4.83	High	0	7.066e-07
	FALSE	High	[R].SSVPVTRPPVPIPPPPPPPPLPPPPPVIK.[P]	2xLabel:13C(6) [R7; K29]		1.82143e-08	0	1	1	17	P49750	P49750 [1340-1368]	1	2975.79	Peak Found	High	62.984	3.1	196.9	Unique	7	High	0	6.463e-09
	FALSE	High	[R].SSVPVTRPPVPIPPPPPPPPLPPPPPVIK.[P]	1xMethyl [R7]	P49750 1xMethyl [R1346]	5.31959e-07	0	1	1	6	P49750	P49750 [1340-1368]	1	2977.76	High	Not Found	0.01	200		Unique	6.84	High	0	8.744e-08
	FALSE	High	[R].SSVPVTRPPVPIPPPPPPPPLPPPPPVIK.[P]	1xDimethyl [R7]	P49750 1xDimethyl [R1346]	3.14983e-07	0	1	1	24	P49750	P49750 [1340-1368]	1	2991.78	High	Not Found	0.01	200		Unique	8.02	High	0	1.874e-07
	FALSE	High	[K].AAQSNENLSDSQQEPPK.[S]			6.51294e-05	0	1	1	1	P49750	P49750 [700-716]	0	1842.85	High	Not Found	0.01	200		Unique	3.41	High	0	9.76e-06
	FALSE	High	[K].AAQSNENLSDSQQEPPK.[S]	1xLabel:13C(6) [K17]		3.03062e-05	0	1	1	1	P49750	P49750 [700-716]	0	1848.87	Not Found	High				No Quan Values	3.43	High	0	4.117e-06
	FALSE	High	[K].AQAVTQPVPLANKPVPAQSTFPSK.[T]			3.21002e-08	0	1	1	4	P49750	P49750 [743-766]	1	2476.36	High	Peak Found				No Quan Values	6.53	High	0	6.273e-09
	FALSE	High	[K].AQAVTQPVPLANKPVPAQSTFPSK.[T]	2xLabel:13C(6) [K13; K24]		1.67979e-08	0	1	1	4	P49750	P49750 [743-766]	1	2488.4	Peak Found	High	0.988	100.6	99.4	Unique	6.47	High	0	3.419e-09
	FALSE	High	[K].VMEYEYEAEMEETYR.[T]			2.51596e-05	0	1	1	1	P49750	P49750 [1701-1715]	0	1971.8	High	Peak Found	1.109	94.8	105.2	Unique	3.39	High	0	3.414e-06
	FALSE	High	[R].GPASQFYITPSTSLSPRQSGPQWK.[G]	2xMethyl [R17; K24]; 1xDimethyl [R17]	P49750 1xDimethyl [R636]; 2xMethyl [R636; K643]	7.38881e-06	0	1	1	5	P49750	P49750 [620-643]	1	2648.35	High	Not Found				No Quan Values	5.5	High	0	1.039e-06
[truncated: 76,714 more rows]

## Sheet: PRMT4-regulated me1 (FC>2)
Accession number	Gene name	Peptide sequence	Rme1 position in protein	Rme1 position in peptide	PSM	ratio (siPRMT4/siCTL)(methylation)	ratio (siPRMT4/siCTL)(Protein level)	normalized ratio (siPRMT4/siCTL)(methylation level)
[truncated: 572 more rows]

[truncated: 3 more sheets: PRMT4-regulated me1 (abolished), PRMT4-regulated me2 (FC>2), PRMT4-regulated me2 (abolished)]
