# Supplementary material for: Profiling PRMT methylome reveals roles of hnRNPA1 arginine methylation in RNA splicing and cell growth
Source: Nat Commun. 2021 Mar 29;12:1946. doi: 10.1038/s41467-021-21963-1 (PMC8007824; doi:10.1038/s41467-021-21963-1)
Supplement: Supplementary file 8 — Supplementary Data 6 [file 41467_2021_21963_MOESM8_ESM.xlsx]

## Sheet: raw data
Checked	Protein FDR Confidence: Combined	Master	Accession	Description	Exp. q-value: Combined	Sum PEP Score	Coverage [%]	# Peptides	# PSMs	# Unique Peptides	# Protein Groups	# AAs	MW [kDa]	calc. pI	Score Sequest HT: Sequest HT	# Peptides (by Search Engine): Sequest HT	# Razor Peptides	Abundance Ratio: (Heavy) / (Light)	Abundance Ratio Adj. P-Value: (Heavy) / (Light)	Abundance Ratio Variability [%]: (Heavy) / (Light)	Abundances (Grouped): Light	Abundances (Grouped): Heavy	Found in Sample: [S5] F3: Light, Sample	Found in Sample: [S6] F3: Heavy, Sample	Modifications
FALSE	High	Master Protein	Q09666	Neuroblast differentiation-associated protein AHNAK OS=Homo sapiens OX=9606 GN=AHNAK PE=1 SV=2	0	3386.03	71	234	5784	232	1	5890	628.7	6.15	12958.7	234	2	1.269	0.846033	9.83	89.6	110.4	High	High	Dimethyl [K3; R8; K1837]; Methyl [K3; R8; K707; K2322]; Acetyl [N-Term]; Trimethyl [K3]
	Checked	Confidence	Annotated Sequence	Modifications	Modifications in Master Proteins	Qvality PEP	Qvality q-value	# Protein Groups	# Proteins	# PSMs	Master Protein Accessions	Positions in Master Proteins	# Missed Cleavages	Theo. MH+ [Da]	# Razor Quan Results	Abundance Ratio: (Heavy) / (Light)	Abundance Ratio Adj. P-Value: (Heavy) / (Light)	Abundance Ratio Variability [%]: (Heavy) / (Light)	Abundances (Grouped): Light	Abundances (Grouped): Heavy	Precursor Quan Result ID	Quan Info	Quan Channel	Found in Sample: [S5] F3: Light, Sample	Found in Sample: [S6] F3: Heavy, Sample	Confidence (by Search Engine): Sequest HT	Percolator q-Value (by Search Engine): Sequest HT	Percolator PEP (by Search Engine): Sequest HT	XCorr (by Search Engine): Sequest HT	Top Apex RT [min]	Sequence in Protein	Positions in Protein	Peptide Group Modifications in Protein	Quan Usage
	FALSE	High	[K].ISMPDVDLHVK.[G]	1xMethyl [K11]	Q09666 1xMethyl [K707]	5.12057e-05	1.67261e-05	1	1	12	Q09666	Q09666 [697-707]	0	1267.67	0						58674	No Quan Values	Light	High	Peak Found	High	0.001069	0.01511	3.08	74.74	K.ISMPDVDLHVK.G	[697-707]	1xMethyl [K707]	Not Used
	FALSE	High	[K].ISMPDVDFNLK.[G]	1xMethyl [K11]	Q09666 1xMethyl [K2322]	0.16505	0.00892639	1	1	2	Q09666	Q09666 [2312-2322]	0	1292.66	0						58667	No Quan Values	Light	High	Not Found	High	0.003465	0.05794	1.92		K.ISMPDVDFNLK.G	[2312-2322]	1xMethyl [K2322]	Not Used
	FALSE	High	[K].GPFVEAEVPDVDLECPDAK.[L]	1xCarbamidomethyl [C15]; 1xDimethyl [K19]	Q09666 1xDimethyl [K1837]	0.0811953	0.00493458	1	1	1	Q09666	Q09666 [1819-1837]	0	2115	0	0.01	3.75455e-17		200		38241		Light	High	Not Found	High	0.00184	0.02697	2.04	101.65	K.GPFVEAEVPDVDLECPDAK.L	[1819-1837]	1xDimethyl [K1837]	Used
	FALSE	High	[-].MEKEETTRELLLPNWQGSGSHGLTIAQR.[D]	1xAcetyl [N-Term]; 1xMethyl [K/R]; 1xDimethyl [R/K]; 1xTrimethyl [K3]	Q09666 1xAcetyl [N-Term]; 1xMethyl [K/R]; 1xDimethyl [R/K]; 1xTrimethyl [K3]	5.91616e-06	0	1	1	6	Q09666	Q09666 [1-28]	2	3265.66	0						64096	No Quan Values	Light	High	Not Found	High	0	1.384e-06	3.32		-.MEKEETTRELLLPNWQGSGSHGLTIAQR.D	[1-28]	1xAcetyl [N-Term]; 1xMethyl [K/R]; 1xDimethyl [R/K]; 1xTrimethyl [K3]	Not Used
	FALSE	High	[K].MYFPDVEFDIK.[S]			7.10477e-05	1.67261e-05	1	1	3	Q09666	Q09666 [5088-5098]	0	1403.66	0						67322	Redundant	Light	High	Peak Found	High	4.053e-06	1.796e-05	2.68	117.8	K.MYFPDVEFDIK.S	[5088-5098]		Not Used
	FALSE	High	[K].MYFPDVEFDIK.[S]	1xLabel:13C(6) [K11]		7.34454e-05	1.67261e-05	1	1	5	Q09666	Q09666 [5088-5098]	0	1409.68	0	1.244	0.826583	0	89.1	110.9	67322		Heavy	Peak Found	High	High	4.053e-06	1.714e-05	2.89	117.8	K.MYFPDVEFDIK.S	[5088-5098]		Used
	FALSE	High	[K].MYFPDVEFDIK.[S]	1xOxidation [M1]		3.843e-05	1.01813e-05	1	1	2	Q09666	Q09666 [5088-5098]	0	1419.65	0	100	3.75455e-17			200	67323		Light	High	Peak Found	High	2.577e-06	8.313e-06	2.07	106.47	K.MYFPDVEFDIK.S	[5088-5098]		Used
	FALSE	High	[K].MYFPDVEFDIK.[S]	1xOxidation [M1]; 1xLabel:13C(6) [K11]		3.78746e-05	1.01813e-05	1	1	2	Q09666	Q09666 [5088-5098]	0	1425.67	0						67323	Redundant	Heavy	Not Found	High	High	4.053e-06	1.595e-05	2.89	106.47	K.MYFPDVEFDIK.S	[5088-5098]		Not Used
	FALSE	High	[K].SEDGVEGDLGETQSR.[T]			1.5137e-06	0	1	1	14	Q09666	Q09666 [135-149]	0	1578.69	0	1.497	0.496376	0	80.1	119.9	78545		Light	High	Peak Found	High	0	3.628e-07	4.46	30.6	K.SEDGVEGDLGETQSR.T	[135-149]		Used
	FALSE	High	[K].SEDGVEGDLGETQSR.[T]	1xLabel:13C(6) [R15]		1.3226e-06	0	1	1	18	Q09666	Q09666 [135-149]	0	1584.71	0						78545	Redundant	Heavy	Peak Found	High	High	0	4.354e-07	4.41	30.6	K.SEDGVEGDLGETQSR.T	[135-149]		Not Used
	FALSE	High	[K].QGFDLNVPGGEIDASLK.[A]			1.20988e-07	0	1	1	10	Q09666	Q09666 [5040-5056]	0	1759.89	0						73583	Redundant	Light	High	Peak Found	High	0	3.004e-08	4.13	108.31	K.QGFDLNVPGGEIDASLK.A	[5040-5056]		Not Used
	FALSE	High	[K].QGFDLNVPGGEIDASLK.[A]	1xLabel:13C(6) [K17]		3.9815e-07	0	1	1	12	Q09666	Q09666 [5040-5056]	0	1765.91	0	2.405	0.046829	0	58.7	141.3	73583		Heavy	Peak Found	High	High	0	9.717e-08	4.88	108.31	K.QGFDLNVPGGEIDASLK.A	[5040-5056]		Used
	FALSE	High	[R].ISAPNVDFNLEGPK.[V]			9.02711e-06	0	1	1	15	Q09666	Q09666 [5447-5460]	0	1500.77	0	1.288	0.81339	0	87.4	112.6	57773		Light	High	Peak Found	High	0	3.534e-06	3.72	84.05	R.ISAPNVDFNLEGPK.V	[5447-5460]		Used
	FALSE	High	[R].ISAPNVDFNLEGPK.[V]	1xLabel:13C(6) [K14]		4.25059e-06	0	1	1	16	Q09666	Q09666 [5447-5460]	0	1506.79	0						57773	Redundant	Heavy	Peak Found	High	High	0	2.314e-06	3.74	84.05	R.ISAPNVDFNLEGPK.V	[5447-5460]		Not Used
	FALSE	High	[K].LQVTMPGIK.[V]			0.00078684	9.64013e-05	1	1	13	Q09666	Q09666 [244-252]	0	986.57	0	0.75	0.694588	0	114.3	85.7	57555		Light	High	Peak Found	High	0.0001169	0.001018	2.2	58.24	K.LQVTMPGIK.V	[244-252]		Used
	FALSE	High	[K].LQVTMPGIK.[V]	1xLabel:13C(6) [K9]		0.00175641	0.000210109	1	1	19	Q09666	Q09666 [244-252]	0	992.59	0						57555	Redundant	Heavy	Peak Found	High	High	7.489e-05	0.0006579	2.5	58.24	K.LQVTMPGIK.V	[244-252]		Not Used
	FALSE	High	[K].LQGSGVSLASK.[K]			0.000166098	2.94559e-05	1	1	2	Q09666	Q09666 [5848-5858]	0	1046.58	1	0.856	0.83837	0	107.7	92.3	56719		Light	High	Peak Found	High	8.722e-06	3.919e-05	2.14	16.31	K.LQGSGVSLASK.K	[5848-5858]		Used
	FALSE	High	[K].LQGSGVSLASK.[K]	1xLabel:13C(6) [K11]		7.81114e-05	1.67261e-05	1	1	8	Q09666	Q09666 [5848-5858]	0	1052.6	0						56719	Redundant	Heavy	Peak Found	High	High	9.975e-06	5.687e-05	2.7	16.31	K.LQGSGVSLASK.K	[5848-5858]		Not Used
	FALSE	High	[K].ISIPDVDLDLK.[G]	1xLabel:13C(6) [K11]		6.5824e-05	1.67261e-05	1	1	5	Q09666	Q09666 [4849-4859]	0	1233.7	0	1.508	0.65842	0	79.7	120.3	58537		Heavy	Peak Found	High	High	5.687e-06	2.254e-05	2.93	103.1	K.ISIPDVDLDLK.G	[4849-4859]		Used
	FALSE	High	[K].ISIPDVGLHLK.[G]			0.000116957	2.30658e-05	1	1	10	Q09666	Q09666 [1451-1461]	0	1191.71	0						58538	Redundant	Light	High	Peak Found	High	6.492e-05	0.0005712	2.8	79	K.ISIPDVGLHLK.G	[1451-1461]		Not Used
	FALSE	High	[K].ISIPDVGLHLK.[G]	1xLabel:13C(6) [K11]		0.00012857	2.30658e-05	1	1	15	Q09666	Q09666 [1451-1461]	0	1197.73	0	1.331	0.779123	0	85.8	114.2	58538		Heavy	Peak Found	High	High	4.307e-05	0.0004513	2.52	79	K.ISIPDVGLHLK.G	[1451-1461]		Used
	FALSE	High	[K].ISIPDVDLDLK.[G]			6.76324e-05	1.67261e-05	1	1	5	Q09666	Q09666 [4849-4859]	0	1227.68	0						58537	Redundant	Light	High	Peak Found	High	4.053e-06	1.788e-05	3.1	103.1	K.ISIPDVDLDLK.G	[4849-4859]		Not Used
	FALSE	High	[K].ISMPDFDLHLK.[G]			4.60805e-05	1.67261e-05	1	1	23	Q09666	Q09666 [2579-2589]; [4001-4011]; [4257-4267]; [4459-4469]	0	1315.67	0	1.315	0.76323	0	86.4	113.6	58655		Light	High	Peak Found	High	4.053e-06	2.123e-05	3.06	92.63	K.ISMPDFDLHLK.G; K.ISMPDFDLHLK.G; K.ISMPDFDLHLK.G; K.ISMPDFDLHLK.G	[2579-2589]; [4001-4011]; [4257-4267]; [4459-4469]		Used
	FALSE	High	[K].ISMPDFDLHLK.[G]	1xLabel:13C(6) [K11]		3.80588e-05	1.01813e-05	1	1	23	Q09666	Q09666 [2579-2589]; [4001-4011]; [4257-4267]; [4459-4469]	0	1321.69	0						58655	Redundant	Heavy	Peak Found	High	High	4.053e-06	1.284e-05	3.39	92.63	K.ISMPDFDLHLK.G; K.ISMPDFDLHLK.G; K.ISMPDFDLHLK.G; K.ISMPDFDLHLK.G	[2579-2589]; [4001-4011]; [4257-4267]; [4459-4469]		Not Used
	FALSE	High	[K].ISMPDFDLHLK.[G]	1xOxidation [M3]		8.55836e-05	1.67261e-05	1	1	4	Q09666	Q09666 [2579-2589]; [4001-4011]; [4257-4267]; [4459-4469]	0	1331.67	0	1.196	0.839925	0	91.1	108.9	58654		Light	High	Peak Found	High	1.537e-05	8.645e-05	2.45	65.17	K.ISMPDFDLHLK.G; K.ISMPDFDLHLK.G; K.ISMPDFDLHLK.G; K.ISMPDFDLHLK.G	[2579-2589]; [4001-4011]; [4257-4267]; [4459-4469]		Used
	FALSE	High	[K].ISMPDFDLHLK.[G]	1xOxidation [M3]; 1xLabel:13C(6) [K11]		0.000301167	5.46044e-05	1	1	4	Q09666	Q09666 [2579-2589]; [4001-4011]; [4257-4267]; [4459-4469]	0	1337.69	0						58654	Redundant	Heavy	Peak Found	High	High	1.537e-05	0.0001121	2.72	65.17	K.ISMPDFDLHLK.G; K.ISMPDFDLHLK.G; K.ISMPDFDLHLK.G; K.ISMPDFDLHLK.G	[2579-2589]; [4001-4011]; [4257-4267]; [4459-4469]		Not Used
	FALSE	High	[K].ISMPDFDLNLK.[G]			8.60798e-05	1.67261e-05	1	1	11	Q09666	Q09666 [3671-3681]	0	1292.66	0						58657	No Quan Values	Light	High	Peak Found	High	4.053e-06	1.888e-05	3.18	110.35	K.ISMPDFDLNLK.G	[3671-3681]		Not Used
	FALSE	High	[K].ISMPDFDLNLK.[G]	1xLabel:13C(6) [K11]		6.37333e-05	1.67261e-05	1	1	15	Q09666	Q09666 [3671-3681]	0	1298.68	0						58657	Redundant	Heavy	Peak Found	High	High	5.687e-06	2.673e-05	3.24	110.35	K.ISMPDFDLNLK.G	[3671-3681]		Not Used
	FALSE	High	[K].ISMPDFDLNLK.[G]	1xOxidation [M3]		0.000197264	3.53638e-05	1	1	2	Q09666	Q09666 [3671-3681]	0	1308.65	0	0.01	3.75455e-17		200		58656		Light	High	Peak Found	High	9.975e-06	4.803e-05	2.01	80.58	K.ISMPDFDLNLK.G	[3671-3681]		Used
	FALSE	High	[K].ISMPDFDLNLK.[G]	1xOxidation [M3]; 1xLabel:13C(6) [K11]		0.00750261	0.000608212	1	1	1	Q09666	Q09666 [3671-3681]	0	1314.67	0						58656	Redundant	Heavy	Peak Found	High	High	0.0002416	0.002376	1.48	77.6	K.ISMPDFDLNLK.G	[3671-3681]		Not Used
	FALSE	High	[K].ISMPDIDFNLK.[G]			7.42672e-05	1.67261e-05	1	1	13	Q09666	Q09666 [4385-4395]	0	1292.66	7	1.439	0.582133	0	82	118	58659		Light	High	Peak Found	High	7.343e-06	3.066e-05	2.92	110.35	K.ISMPDIDFNLK.G	[4385-4395]		Used
	FALSE	High	[K].LSGPSLK.[M]			0.060794	0.00380805	1	1	4	Q09666	Q09666 [4899-4905]	0	701.419	0	3.009	0.00464791	0	49.9	150.1	58344		Light	High	Peak Found	High	0.003774	0.06442	2.33	14.53	K.LSGPSLK.M	[4899-4905]		Used
	FALSE	High	[K].LSGPSLK.[M]	1xLabel:13C(6) [K7]		0.0483793	0.00311894	1	1	4	Q09666	Q09666 [4899-4905]	0	707.439	0						58344	Redundant	Heavy	Peak Found	High	High	0.003096	0.0502	2.39	14.53	K.LSGPSLK.M	[4899-4905]		Not Used
	FALSE	High	[K].ISMPDIDFNLK.[G]	1xLabel:13C(6) [K11]		7.99001e-05	1.67261e-05	1	1	19	Q09666	Q09666 [4385-4395]	0	1298.68	0						58659	Redundant	Heavy	Peak Found	High	High	5.687e-06	2.242e-05	3.49	110.35	K.ISMPDIDFNLK.G	[4385-4395]		Not Used
	FALSE	High	[K].ISMPDIDFNLK.[G]	1xOxidation [M3]; 1xLabel:13C(6) [K11]		9.45326e-05	1.67261e-05	1	1	2	Q09666	Q09666 [4385-4395]	0	1314.67	0						58658	Redundant	Heavy	Peak Found	High	High	4.053e-06	2.089e-05	1.55	77.6	K.ISMPDIDFNLK.G	[4385-4395]		Not Used
	FALSE	High	[K].ISMPDIDFNLK.[G]	1xOxidation [M3]		0.000127753	2.30658e-05	1	1	3	Q09666	Q09666 [4385-4395]	0	1308.65	3	0.595	0.61687	0	125.4	74.6	58658		Light	High	Peak Found	High	1.747e-05	0.0001655	1.95	77.6	K.ISMPDIDFNLK.G	[4385-4395]		Used
	FALSE	High	[KN].ISMPDVDLNLK.[G]			6.98857e-05	1.67261e-05	1	1	11	Q09666	Q09666 [1323-1333]; [2453-2463]	0	1244.66	0						58675	Redundant	Light	High	Peak Found	High	4.053e-06	1.643e-05	3.12	90.64	K.ISMPDVDLNLK.G; N.ISMPDVDLNLK.G	[1323-1333]; [2453-2463]		Not Used
	FALSE	High	[KN].ISMPDVDLNLK.[G]	1xLabel:13C(6) [K11]		6.87474e-05	1.67261e-05	1	1	11	Q09666	Q09666 [1323-1333]; [2453-2463]	0	1250.68	0	1.285	0.780689	0	87.5	112.5	58675		Heavy	Peak Found	High	High	5.687e-06	2.276e-05	3.37	90.64	K.ISMPDVDLNLK.G; N.ISMPDVDLNLK.G	[1323-1333]; [2453-2463]		Used
	FALSE	High	[K].ISMPDVGLNLK.[A]			7.10477e-05	1.67261e-05	1	1	13	Q09666	Q09666 [1579-1589]	0	1186.65	0						58676	Redundant	Light	High	Peak Found	High	5.687e-06	2.871e-05	3.16	88.69	K.ISMPDVGLNLK.A	[1579-1589]		Not Used
	FALSE	High	[K].ISMPDVGLNLK.[A]	1xLabel:13C(6) [K11]		7.89994e-05	1.67261e-05	1	1	13	Q09666	Q09666 [1579-1589]	0	1192.67	0	1.39	0.736942	0	83.7	116.3	58676		Heavy	Peak Found	High	High	8.722e-06	3.739e-05	3.07	88.69	K.ISMPDVGLNLK.A	[1579-1589]		Used
	FALSE	High	[K].ISMPDVGLNLK.[A]	1xOxidation [M3]		0.00101006	0.000122589	1	1	1	Q09666	Q09666 [1579-1589]	0	1202.64	0	100	3.75455e-17			200	58677		Light	High	Peak Found	High	3.895e-05	0.0003608	2.55		K.ISMPDVGLNLK.A	[1579-1589]		Used
	FALSE	High	[K].ISMPDVGLNLK.[A]	1xOxidation [M3]; 1xLabel:13C(6) [K11]		0.000102178	2.30658e-05	1	1	2	Q09666	Q09666 [1579-1589]	0	1208.67	0						58677	Redundant	Heavy	Not Found	High	High	5.687e-06	2.275e-05	1.86	58.03	K.ISMPDVGLNLK.A	[1579-1589]		Not Used
	FALSE	High	[K].ISMPDVNLNLK.[G]			7.14404e-05	1.67261e-05	1	1	7	Q09666	Q09666 [2184-2194]	0	1243.67	0	1.044	0.961121	0	97.9	102.1	58678		Light	High	Peak Found	High	4.053e-06	1.552e-05	3.06	88.3	K.ISMPDVNLNLK.G	[2184-2194]		Used
	FALSE	High	[K].ISMPDVNLNLK.[G]	1xLabel:13C(6) [K11]		0.000104051	2.30658e-05	1	1	12	Q09666	Q09666 [2184-2194]	0	1249.69	0						58678	Redundant	Heavy	Peak Found	High	High	5.687e-06	2.628e-05	2.84	88.3	K.ISMPDVNLNLK.G	[2184-2194]		Not Used
	FALSE	High	[K].ISMPDVDLHVK.[G]	1xLabel:13C(6) [K11]		9.12459e-05	1.67261e-05	1	1	15	Q09666	Q09666 [697-707]	0	1259.68	0	3.426	0.00281622	0	45.2	154.8	58673		Heavy	Peak Found	High	High	0.0002471	0.002455	2.75	65.27	K.ISMPDVDLHVK.G	[697-707]		Used
	FALSE	High	[K].ISMPDVNLNLK.[G]	1xOxidation [M3]		9.01822e-05	1.67261e-05	1	1	1	Q09666	Q09666 [2184-2194]	0	1259.67	0						58679	No Quan Values	Light	High	Not Found	High	4.053e-06	1.986e-05	1.44		K.ISMPDVNLNLK.G	[2184-2194]		Not Used
	FALSE	High	[K].ISMPEIDLNLK.[G]	1xLabel:13C(6) [K11]		9.34208e-05	1.67261e-05	1	1	9	Q09666	Q09666 [3293-3303]	0	1278.71	0						58680	Redundant	Heavy	Peak Found	High	High	5.687e-06	2.373e-05	3.45	103.51	K.ISMPEIDLNLK.G	[3293-3303]		Not Used
	FALSE	High	[K].ISMPEVDLNLK.[G]			6.87474e-05	1.67261e-05	1	1	28	Q09666	Q09666 [4129-4139]; [4593-4603]	0	1258.67	0	1.298	0.772473	0	87	113	58681		Light	High	Peak Found	High	4.053e-06	1.488e-05	2.77	92.9	K.ISMPEVDLNLK.G; K.ISMPEVDLNLK.G	[4129-4139]; [4593-4603]		Used
	FALSE	High	[K].ISMPEVDLNLK.[G]	1xLabel:13C(6) [K11]		6.04307e-05	1.67261e-05	1	1	35	Q09666	Q09666 [4129-4139]; [4593-4603]	0	1264.69	0						58681	Redundant	Heavy	Peak Found	High	High	4.053e-06	1.545e-05	3.37	104.73	K.ISMPEVDLNLK.G; K.ISMPEVDLNLK.G	[4129-4139]; [4593-4603]		Not Used
	FALSE	High	[K].ISMPEVDLNLK.[G]	1xOxidation [M3]		9.50948e-05	1.67261e-05	1	1	4	Q09666	Q09666 [4129-4139]; [4593-4603]	0	1274.67	0	1.63	0.494069	0	76	124	58682		Light	High	Peak Found	High	0.0001584	0.001457	1.86	70.97	K.ISMPEVDLNLK.G; K.ISMPEVDLNLK.G	[4129-4139]; [4593-4603]		Used
	FALSE	High	[K].ISMPEVDLNLK.[G]	1xOxidation [M3]; 1xLabel:13C(6) [K11]		4.49513e-05	1.67261e-05	1	1	3	Q09666	Q09666 [4129-4139]; [4593-4603]	0	1280.69	0						58682	Redundant	Heavy	Peak Found	High	High	4.053e-06	1.79e-05	2.28	63.08	K.ISMPEVDLNLK.G; K.ISMPEVDLNLK.G	[4129-4139]; [4593-4603]		Not Used
	FALSE	High	[K].ISMPGFK.[G]			0.0160209	0.00115889	1	1	18	Q09666	Q09666 [2774-2780]; [3158-3164]; [3940-3946]	0	779.412	0						58683	Redundant	Light	High	Peak Found	High	0.00141	0.02036	2.14	50.96	K.ISMPGFK.G; K.ISMPGFK.G; K.ISMPGFK.G	[2774-2780]; [3158-3164]; [3940-3946]		Not Used
	FALSE	High	[K].ISMPGFK.[G]	1xLabel:13C(6) [K7]		0.0117568	0.000928731	1	1	22	Q09666	Q09666 [2774-2780]; [3158-3164]; [3940-3946]	0	785.432	0	1.327	0.747493	0	86	114	58683		Heavy	Peak Found	High	High	0.001284	0.01843	2.19	50.96	K.ISMPGFK.G; K.ISMPGFK.G; K.ISMPGFK.G	[2774-2780]; [3158-3164]; [3940-3946]		Used
	FALSE	High	[K].ISMPGFK.[G]	1xOxidation [M3]		0.0305196	0.00205421	1	1	4	Q09666	Q09666 [2774-2780]; [3158-3164]; [3940-3946]	0	795.407	0	1.448	0.605106	0	81.7	118.3	58684		Light	High	Peak Found	High	0.001095	0.01565	1.87	15.13	K.ISMPGFK.G; K.ISMPGFK.G; K.ISMPGFK.G	[2774-2780]; [3158-3164]; [3940-3946]		Used
	FALSE	High	[K].ISMPEIDLNLK.[G]			5.0433e-05	1.67261e-05	1	1	7	Q09666	Q09666 [3293-3303]	0	1272.69	0	1.221	0.854682	0	90	110	58680		Light	High	Peak Found	High	5.687e-06	2.638e-05	3.45	103.51	K.ISMPEIDLNLK.G	[3293-3303]		Used
	FALSE	High	[K].ISMPGFK.[G]	1xOxidation [M3]; 1xLabel:13C(6) [K7]		0.0278923	0.00191584	1	1	5	Q09666	Q09666 [2774-2780]; [3158-3164]; [3940-3946]	0	801.427	0						58684	Redundant	Heavy	Peak Found	High	High	0.0009331	0.01336	1.76	15.13	K.ISMPGFK.G; K.ISMPGFK.G; K.ISMPGFK.G	[2774-2780]; [3158-3164]; [3940-3946]		Not Used
	FALSE	High	[K].ISMPDVDLHVK.[G]			0.00196837	0.000240266	1	1	6	Q09666	Q09666 [697-707]	0	1253.66	0						58673	Redundant	Light	High	Peak Found	High	0.0007765	0.01102	2.1	65.2	K.ISMPDVDLHVK.G	[697-707]		Not Used
	FALSE	High	[K].ISMPDVDLHMK.[G]	1xLabel:13C(6) [K11]		6.98857e-05	1.67261e-05	1	1	14	Q09666	Q09666 [946-956]	0	1291.65	0						58671	Redundant	Heavy	Peak Found	High	High	4.053e-06	1.52e-05	3.39	68.71	K.ISMPDVDLHMK.G	[946-956]		Not Used
	FALSE	High	[K].ISMPDLDLHLK.[S]			6.27193e-05	1.67261e-05	1	1	9	Q09666	Q09666 [2386-2396]	0	1281.69	0						58660	Redundant	Light	High	Peak Found	High	1.624e-05	0.0001179	3.07	87.4	K.ISMPDLDLHLK.S	[2386-2396]		Not Used
	FALSE	High	[K].ISMPDLDLHLK.[S]	1xLabel:13C(6) [K11]		5.76401e-05	1.67261e-05	1	1	10	Q09666	Q09666 [2386-2396]	0	1287.71	0	1.118	0.92237	0	94.4	105.6	58660		Heavy	Peak Found	High	High	4.053e-06	1.242e-05	2.97	87.4	K.ISMPDLDLHLK.S	[2386-2396]		Used
	FALSE	High	[K].ISMPDLDLHLK.[S]	1xOxidation [M3]; 1xLabel:13C(6) [K11]		0.00339032	0.000338541	1	1	1	Q09666	Q09666 [2386-2396]	0	1303.7	0	100	3.75455e-17			200	58661		Heavy	Not Found	High	High	0.0001417	0.001201	1.07	55.98	K.ISMPDLDLHLK.S	[2386-2396]		Used
	FALSE	High	[K].ISMPDLDLNLK.[G]			3.75092e-05	1.01813e-05	1	1	26	Q09666	Q09666 [2707-2717]; [3091-3101]; [3219-3229]; [3543-3553]; [3745-3755]; [3873-3883]; [4721-4731]	0	1258.67	7	1.244	0.765435	0	89.1	110.9	58662		Light	High	Peak Found	High	5.687e-06	2.551e-05	3.1	101.13	K.ISMPDIDLNLK.G; K.ISMPDIDLNLK.G; K.ISMPDLDLNLK.G; K.ISMPDIDLNLK.G; K.ISMPDIDLNLK.G; K.ISMPDIDLNLK.G; K.ISMPDIDLNLK.G	[2707-2717]; [3091-3101]; [3219-3229]; [3543-3553]; [3745-3755]; [3873-3883]; [4721-4731]		Used
	FALSE	High	[K].ISMPDIDLNLK.[G]	1xLabel:13C(6) [K11]		4.01502e-05	1.01813e-05	1	1	42	Q09666	Q09666 [2707-2717]; [3091-3101]; [3219-3229]; [3543-3553]; [3745-3755]; [3873-3883]; [4721-4731]	0	1264.69	0						58662	Redundant	Heavy	Peak Found	High	High	7.343e-06	3.026e-05	3.24	101.13	K.ISMPDIDLNLK.G; K.ISMPDIDLNLK.G; K.ISMPDLDLNLK.G; K.ISMPDIDLNLK.G; K.ISMPDIDLNLK.G; K.ISMPDIDLNLK.G; K.ISMPDIDLNLK.G	[2707-2717]; [3091-3101]; [3219-3229]; [3543-3553]; [3745-3755]; [3873-3883]; [4721-4731]		Not Used
	FALSE	High	[K].ISMPDIDLNLK.[G]	1xOxidation [M3]		4.96745e-05	1.67261e-05	1	1	8	Q09666	Q09666 [2707-2717]; [3091-3101]; [3219-3229]; [3543-3553]; [3745-3755]; [3873-3883]; [4721-4731]	0	1274.67	6	1.462	0.448436	0	81.2	118.8	58663		Light	High	Peak Found	High	1.624e-05	0.0001348	2.32	72.64	K.ISMPDIDLNLK.G; K.ISMPDIDLNLK.G; K.ISMPDLDLNLK.G; K.ISMPDIDLNLK.G; K.ISMPDIDLNLK.G; K.ISMPDIDLNLK.G; K.ISMPDIDLNLK.G	[2707-2717]; [3091-3101]; [3219-3229]; [3543-3553]; [3745-3755]; [3873-3883]; [4721-4731]		Used
	FALSE	High	[K].ISMPDLDLNLK.[G]	1xOxidation [M3]; 1xLabel:13C(6) [K11]		8.60798e-05	1.67261e-05	1	1	16	Q09666	Q09666 [2707-2717]; [3091-3101]; [3219-3229]; [3543-3553]; [3745-3755]; [3873-3883]; [4721-4731]	0	1280.69	0						58663	Redundant	Heavy	Peak Found	High	High	5.687e-06	2.67e-05	2.66	73.72	K.ISMPDIDLNLK.G; K.ISMPDIDLNLK.G; K.ISMPDLDLNLK.G; K.ISMPDIDLNLK.G; K.ISMPDIDLNLK.G; K.ISMPDIDLNLK.G; K.ISMPDIDLNLK.G	[2707-2717]; [3091-3101]; [3219-3229]; [3543-3553]; [3745-3755]; [3873-3883]; [4721-4731]		Not Used
	FALSE	High	[K].ISMPDIDLNLTGPK.[I]			3.48654e-06	0	1	1	13	Q09666	Q09666 [2835-2848]	0	1513.79	0	1.299	0.788354	0	87	113	58664		Light	High	Peak Found	High	0	1.33e-06	3.8	109.22	K.ISMPDIDLNLTGPK.I	[2835-2848]		Used
	FALSE	High	[K].ISMPDVDLHMK.[G]	1xOxidation [M3]; 1xLabel:13C(6) [K11]		0.0137232	0.000989148	1	1	1	Q09666	Q09666 [946-956]	0	1307.64	0	100	3.75455e-17			200	58672		Heavy	Not Found	High	High	0.0003597	0.00436	1.09	40.26	K.ISMPDVDLHMK.G	[946-956]		Used
	FALSE	High	[K].ISMPDIDLNLTGPK.[I]	1xLabel:13C(6) [K14]		4.4601e-06	0	1	1	12	Q09666	Q09666 [2835-2848]	0	1519.81	0						58664	Redundant	Heavy	Peak Found	High	High	0	1.685e-06	3.8	109.22	K.ISMPDIDLNLTGPK.I	[2835-2848]		Not Used
	FALSE	High	[K].ISMPDVDFNLK.[G]			5.19928e-05	1.67261e-05	1	1	12	Q09666	Q09666 [2312-2322]	0	1278.64	0	1.242	0.824755	0	89.2	110.8	58668		Light	High	Peak Found	High	5.687e-06	2.288e-05	3.06	99.33	K.ISMPDVDFNLK.G	[2312-2322]		Used
	FALSE	High	[K].ISMPDVDFNLK.[G]	1xLabel:13C(6) [K11]		6.98857e-05	1.67261e-05	1	1	16	Q09666	Q09666 [2312-2322]	0	1284.66	0						58668	Redundant	Heavy	Peak Found	High	High	5.687e-06	2.693e-05	3.21	99.33	K.ISMPDVDFNLK.G	[2312-2322]		Not Used
	FALSE	High	[K].ISMPDVDFNLK.[G]	1xOxidation [M3]; 1xLabel:13C(6) [K11]		0.128318	0.00718229	1	1	1	Q09666	Q09666 [2312-2322]	0	1300.65	0						58666	No Quan Values	Heavy	Not Found	High	High	0.002731	0.04379	1.31		K.ISMPDVDFNLK.G	[2312-2322]		Not Used
	FALSE	High	[K].ISMPDVDLHLK.[G]			1.85272e-05	1.01813e-05	1	1	39	Q09666	Q09666 [818-828]; [1195-1205]; [1653-1663]; [1855-1865]; [1922-1932]; [1989-1999]; [2117-2127]	0	1267.67	10	1.248	0.798345	0	89	111	58669		Light	High	Peak Found	High	0.0001627	0.001479	3.23	74.74	K.ISMPDVDLHLK.G; K.ISMPDVDLHLK.G; K.ISMPDVDLHLK.G; K.ISMPDVDLHLK.G; K.ISMPDVDLHLK.G; K.ISMPDVDLHLK.G; K.ISMPDVDLHLK.G	[818-828]; [1195-1205]; [1653-1663]; [1855-1865]; [1922-1932]; [1989-1999]; [2117-2127]		Used
	FALSE	High	[K].ISMPDVDLHLK.[G]	1xLabel:13C(6) [K11]		8.36343e-05	1.67261e-05	1	1	52	Q09666	Q09666 [818-828]; [1195-1205]; [1653-1663]; [1855-1865]; [1922-1932]; [1989-1999]; [2117-2127]	0	1273.69	0						58669	Redundant	Heavy	Peak Found	High	High	5.687e-06	2.198e-05	3.34	74.74	K.ISMPDVDLHLK.G; K.ISMPDVDLHLK.G; K.ISMPDVDLHLK.G; K.ISMPDVDLHLK.G; K.ISMPDVDLHLK.G; K.ISMPDVDLHLK.G; K.ISMPDVDLHLK.G	[818-828]; [1195-1205]; [1653-1663]; [1855-1865]; [1922-1932]; [1989-1999]; [2117-2127]		Not Used
	FALSE	High	[K].ISMPDVDLHLK.[G]	1xOxidation [M3]		8.65796e-05	1.67261e-05	1	1	4	Q09666	Q09666 [818-828]; [1195-1205]; [1653-1663]; [1855-1865]; [1922-1932]; [1989-1999]; [2117-2127]	0	1283.67	0	1.089	0.942019	0	95.7	104.3	58670		Light	High	Peak Found	High	4.053e-06	1.906e-05	2.11	46.98	K.ISMPDVDLHLK.G; K.ISMPDVDLHLK.G; K.ISMPDVDLHLK.G; K.ISMPDVDLHLK.G; K.ISMPDVDLHLK.G; K.ISMPDVDLHLK.G; K.ISMPDVDLHLK.G	[818-828]; [1195-1205]; [1653-1663]; [1855-1865]; [1922-1932]; [1989-1999]; [2117-2127]		Used
	FALSE	High	[K].ISMPDVDLHLK.[G]	1xOxidation [M3]; 1xLabel:13C(6) [K11]		5.94821e-05	1.67261e-05	1	1	7	Q09666	Q09666 [818-828]; [1195-1205]; [1653-1663]; [1855-1865]; [1922-1932]; [1989-1999]; [2117-2127]	0	1289.69	0						58670	Redundant	Heavy	Peak Found	High	High	4.053e-06	1.39e-05	2.76	46.98	K.ISMPDVDLHLK.G; K.ISMPDVDLHLK.G; K.ISMPDVDLHLK.G; K.ISMPDVDLHLK.G; K.ISMPDVDLHLK.G; K.ISMPDVDLHLK.G; K.ISMPDVDLHLK.G	[818-828]; [1195-1205]; [1653-1663]; [1855-1865]; [1922-1932]; [1989-1999]; [2117-2127]		Not Used
	FALSE	High	[K].ISMPDVDLHMK.[G]			0.000146348	2.30658e-05	1	1	8	Q09666	Q09666 [946-956]	0	1285.63	0	3.032	0.00952055	0	49.6	150.4	58671		Light	High	Peak Found	High	1.432e-05	7.866e-05	3.08	68.71	K.ISMPDVDLHMK.G	[946-956]		Used
	FALSE	High	[K].ISMPDIDLNLTGPK.[I]	1xOxidation [M3]; 1xLabel:13C(6) [K14]		0.000162773	2.94559e-05	1	1	1	Q09666	Q09666 [2835-2848]	0	1535.81	0						58665	No Quan Values	Heavy	Not Found	High	High	8.722e-06	3.814e-05	1.69		K.ISMPDIDLNLTGPK.I	[2835-2848]		Not Used
	FALSE	High	[R].ISMSEVDLNVAAPK.[V]	1xOxidation [M3]; 1xLabel:13C(6) [K14]		3.77842e-06	0	1	1	3	Q09666	Q09666 [569-582]	0	1495.78	0						58697	Redundant	Heavy	Peak Found	High	High	0	8.928e-07	3.72	53.19	R.ISMSEVDLNVAAPK.V	[569-582]		Not Used
	FALSE	High	[R].ISMSEVDLNVAAPK.[V]	1xLabel:13C(6) [K14]		9.9868e-07	0	1	1	11	Q09666	Q09666 [569-582]	0	1479.78	0	1.304	0.749996	0	86.8	113.2	58696		Heavy	Peak Found	High	High	0	8.249e-07	4.94	78.78	R.ISMSEVDLNVAAPK.V	[569-582]		Used
	FALSE	High	[K].ISMQDVDLSLGSPK.[L]			2.78262e-06	0	1	1	14	Q09666	Q09666 [500-513]	0	1489.76	0	1.384	0.712664	0	83.9	116.1	58691		Light	High	Peak Found	High	0	8.959e-07	4.62	88.5	K.ISMQDVDLSLGSPK.L	[500-513]		Used
	FALSE	High	[R].ISMSEVDLNVAAPK.[V]	1xOxidation [M3]		1.82827e-06	0	1	1	2	Q09666	Q09666 [569-582]	0	1489.76	0	1.531	0.533115	0	79	121	58697		Light	High	Peak Found	High	0	4.359e-07	3.74	53.19	R.ISMSEVDLNVAAPK.V	[569-582]		Used
	FALSE	High	[K].ISMQDVDLSLGSPK.[L]	1xLabel:13C(6) [K14]		2.43249e-06	0	1	1	19	Q09666	Q09666 [500-513]	0	1495.78	0						58691	Redundant	Heavy	Peak Found	High	High	0	1.438e-06	4.71	88.5	K.ISMQDVDLSLGSPK.L	[500-513]		Not Used
	FALSE	High	[K].ISMQDVDLSLGSPK.[L]	1xOxidation [M3]; 1xLabel:13C(6) [K14]		1.20223e-05	0	1	1	1	Q09666	Q09666 [500-513]	0	1511.77	0						58692	Redundant	Heavy	Not Found	High	High	0	2.75e-06	2.36	60.08	K.ISMQDVDLSLGSPK.L	[500-513]		Not Used
	FALSE	High	[R].ISMSEVDLNVAAPK.[V]			1.44193e-06	0	1	1	13	Q09666	Q09666 [569-582]	0	1473.76	0						58696	Redundant	Light	High	Peak Found	High	0	6.856e-07	4.71	78.78	R.ISMSEVDLNVAAPK.V	[569-582]		Not Used
	FALSE	High	[K].ISMQDVDLSLGSPK.[L]	1xOxidation [M3]		9.02711e-06	0	1	1	1	Q09666	Q09666 [500-513]	0	1505.75	0	100	3.75455e-17			200	58692		Light	High	Peak Found	High	0	2.093e-06	2.26	60.08	K.ISMQDVDLSLGSPK.L	[500-513]		Used
	FALSE	High	[K].LPDMSVK.[T]			0.0409857	0.00270337	1	1	6	Q09666	Q09666 [687-693]	0	789.418	2	1.318	0.739546	0	86.3	113.7	54925		Light	High	Peak Found	High	0.001047	0.01485	1.86	25.38	K.LPDMSVK.T	[687-693]		Used
	FALSE	High	[K].LPDMSVK.[T]	1xLabel:13C(6) [K7]		0.031719	0.00213683	1	1	7	Q09666	Q09666 [687-693]	0	795.438	0						54925	Redundant	Heavy	Peak Found	High	High	0.0007601	0.01076	1.88	25.38	K.LPDMSVK.T	[687-693]		Not Used
	FALSE	High	[K].LNVGAPDVTLR.[G]			7.02703e-05	1.67261e-05	1	1	5	Q09666	Q09666 [5356-5366]	0	1154.65	0	1.357	0.661222	0	84.9	115.1	54675		Light	High	Peak Found	High	8.722e-06	3.59e-05	2.86	59.69	K.LNVGAPDVTLR.G	[5356-5366]		Used
	FALSE	High	[K].LNVGAPDVTLR.[G]	1xLabel:13C(6) [R11]		7.55216e-05	1.67261e-05	1	1	15	Q09666	Q09666 [5356-5366]	0	1160.67	0						54675	Redundant	Heavy	Peak Found	High	High	2.666e-05	0.0002442	3.13	59.69	K.LNVGAPDVTLR.G	[5356-5366]		Not Used
	FALSE	High	[K].LPTGQISGPEIK.[G]	1xLabel:13C(6) [K12]		2.76756e-05	1.01813e-05	1	1	16	Q09666	Q09666 [5513-5524]	0	1245.71	0						55829	Redundant	Heavy	Peak Found	High	High	4.053e-06	8.997e-06	3.34	44.52	K.LPTGQISGPEIK.G	[5513-5524]		Not Used
	FALSE	High	[K].LPTGQISGPEIK.[G]			1.12977e-05	0	1	1	10	Q09666	Q09666 [5513-5524]	0	1239.69	0	1.081	0.946732	0	96.1	103.9	55829		Light	High	Peak Found	High	2.577e-06	6.77e-06	3.64	44.52	K.LPTGQISGPEIK.G	[5513-5524]		Used
	FALSE	High	[K].LPQFGISTPGSDLHVNAK.[G]			1.11123e-09	0	1	1	14	Q09666	Q09666 [5408-5425]	0	1880.99	0						55623	Redundant	Light	High	Peak Found	High	0	2.934e-10	7.55	74.63	K.LPQFGISTPGSDLHVNAK.G	[5408-5425]		Not Used
	FALSE	High	[K].LPQFGISTPGSDLHVNAK.[G]	1xLabel:13C(6) [K18]		5.43239e-09	0	1	1	15	Q09666	Q09666 [5408-5425]	0	1887.01	0	1.239	0.812901	0	89.3	110.7	55623		Heavy	Peak Found	High	High	0	3.492e-09	5.72	74.63	K.LPQFGISTPGSDLHVNAK.G	[5408-5425]		Used
	FALSE	High	[R].LPSGSGAASPTGSAVDIR.[A]			2.67212e-09	0	1	1	3	Q09666	Q09666 [208-225]	0	1642.84	0	1.704	0.27821	0	74	126	55734		Light	High	Peak Found	High	0	6.1e-09	4.77	41.74	R.LPSGSGAASPTGSAVDIR.A	[208-225]		Used
	FALSE	High	[R].LPSGSGAASPTGSAVDIR.[A]	1xLabel:13C(6) [R18]		1.86901e-09	0	1	1	4	Q09666	Q09666 [208-225]	0	1648.86	0						55734	Redundant	Heavy	Peak Found	High	High	0	5.745e-10	5.33	41.74	R.LPSGSGAASPTGSAVDIR.A	[208-225]		Not Used
	FALSE	High	[K].IPMPDFDLHLK.[G]			5.1515e-06	0	1	1	16	Q09666	Q09666 [2963-2973]	0	1325.69	1	1.157	0.913789	0	92.7	107.3	55458		Light	High	Peak Found	High	0	2.426e-06	3.54	93.89	K.IPMPDFDLHLK.G	[2963-2973]		Used
	FALSE	High	[K].IPMPDFDLHLK.[G]	1xLabel:13C(6) [K11]		2.10739e-05	1.01813e-05	1	1	17	Q09666	Q09666 [2963-2973]	0	1331.71	0						55458	Redundant	Heavy	Peak Found	High	High	4.053e-06	1.098e-05	3.38	93.89	K.IPMPDFDLHLK.G	[2963-2973]		Not Used
	FALSE	High	[K].IPMPDFDLHLK.[G]	1xOxidation [M3]		0.000283513	4.83189e-05	1	1	1	Q09666	Q09666 [2963-2973]	0	1341.69	0	100	3.75455e-17			200	55459		Light	High	Peak Found	High	1.29e-05	7.403e-05	2.24		K.IPMPDFDLHLK.G	[2963-2973]		Used
	FALSE	High	[K].IPMPDFDLHLK.[G]	1xOxidation [M3]; 1xLabel:13C(6) [K11]		0.000301167	5.46044e-05	1	1	1	Q09666	Q09666 [2963-2973]	0	1347.71	0						55459	Redundant	Heavy	Not Found	High	High	1.432e-05	7.96e-05	1.43	75.19	K.IPMPDFDLHLK.G	[2963-2973]		Not Used
	FALSE	High	[K].MDAEVPDVNIEGPDAK.[L]			1.53013e-06	0	1	1	17	Q09666	Q09666 [1418-1433]	0	1699.78	0						63421	Redundant	Light	High	Peak Found	High	0	3.672e-07	4	72.36	K.MDAEVPDVNIEGPDAK.L	[1418-1433]		Not Used
	FALSE	High	[K].MDAEVPDVNIEGPDAK.[L]	1xOxidation [M1]		2.75286e-06	0	1	1	2	Q09666	Q09666 [1418-1433]	0	1715.78	0	1.476	0.645603	0	80.8	119.2	63422		Light	High	Peak Found	High	0	6.536e-07	2.98	61.72	K.MDAEVPDVNIEGPDAK.L	[1418-1433]		Used
	FALSE	High	[K].MDAEVPDVNIEGPDAK.[L]	1xLabel:13C(6) [K16]		2.56697e-06	0	1	1	25	Q09666	Q09666 [1418-1433]	0	1705.8	0	1.18	0.887281	0	91.7	108.3	63421		Heavy	Peak Found	High	High	0	2.266e-06	3.99	72.36	K.MDAEVPDVNIEGPDAK.L	[1418-1433]		Used
	FALSE	High	[K].MDAEVPDVNIEGPDAK.[L]	1xOxidation [M1]; 1xLabel:13C(6) [K16]		3.44935e-06	0	1	1	3	Q09666	Q09666 [1418-1433]	0	1721.8	0						63422	Redundant	Heavy	Peak Found	High	High	0	8.133e-07	2.91	61.72	K.MDAEVPDVNIEGPDAK.L	[1418-1433]		Not Used
	FALSE	High	[K].MDIDAPDVDVHGPDWHLK.[M]	1xLabel:13C(6) [K18]		0.00110051	0.000126392	1	1	2	Q09666	Q09666 [2030-2047]	0	2065.97	0						63589	No Quan Values	Heavy	Not Found	High	High	0.001957	0.02935	2.51		K.MDIDAPDVDVHGPDWHLK.M	[2030-2047]		Not Used
	FALSE	High	[K].MDIDAPDVEVQGPDWHLK.[M]			3.61616e-08	0	1	1	14	Q09666	Q09666 [1236-1253]	0	2064.97	0						63590	Redundant	Light	High	Peak Found	High	0	9.124e-09	5.55	96.72	K.MDIDAPDVEVQGPDWHLK.M	[1236-1253]		Not Used
	FALSE	High	[K].MDIDAPDVEVQGPDWHLK.[M]	1xLabel:13C(6) [K18]		2.17133e-07	0	1	1	18	Q09666	Q09666 [1236-1253]	0	2070.99	0	1.154	0.89316	0	92.9	107.1	63590		Heavy	Peak Found	High	High	0	8.802e-08	5.47	96.72	K.MDIDAPDVEVQGPDWHLK.M	[1236-1253]		Used
	FALSE	High	[K].MDIDAPDVEVQGPDWHLK.[M]	1xOxidation [M1]		5.41655e-05	1.67261e-05	1	1	1	Q09666	Q09666 [1236-1253]	0	2080.96	0	0.84	0.940546	0	108.7	91.3	63591		Light	High	Peak Found	High	4.053e-06	1.167e-05	3.11	85.32	K.MDIDAPDVEVQGPDWHLK.M	[1236-1253]		Used
	FALSE	High	[K].MDIDAPDVEVQGPDWHLK.[M]	1xOxidation [M1]; 1xLabel:13C(6) [K18]		0.000425145	6.40366e-05	1	1	2	Q09666	Q09666 [1236-1253]	0	2086.98	0						63591	Redundant	Heavy	Peak Found	High	High	1.624e-05	0.0001295	1.95	85.32	K.MDIDAPDVEVQGPDWHLK.M	[1236-1253]		Not Used
	FALSE	High	[K].MDIDVPDVEVQGPDWHLK.[M]			2.13841e-08	0	1	1	13	Q09666	Q09666 [859-876]	0	2093	0	1.199	0.849517	0	90.9	109.1	63598		Light	High	Peak Found	High	0	1.778e-08	5.35	109.03	K.MDIDVPDVEVQGPDWHLK.M	[859-876]		Used
	FALSE	High	[K].MDIDVPDVEVQGPDWHLK.[M]	1xLabel:13C(6) [K18]		3.35211e-08	0	1	1	14	Q09666	Q09666 [859-876]	0	2099.02	0						63598	Redundant	Heavy	Peak Found	High	High	0	8.477e-09	5.18	109.03	K.MDIDVPDVEVQGPDWHLK.M	[859-876]		Not Used
	FALSE	High	[K].MEGGGAEVHAQLPSLEGDLR.[G]			3.61616e-08	0	1	1	15	Q09666	Q09666 [5248-5267]	0	2066	0						64059	Redundant	Light	High	Peak Found	High	0	9.101e-09	5.4	74.46	K.MEGGGAEVHAQLPSLEGDLR.G	[5248-5267]		Not Used
	FALSE	High	[K].MEGGGAEVHAQLPSLEGDLR.[G]	1xLabel:13C(6) [R20]		9.95574e-08	0	1	1	20	Q09666	Q09666 [5248-5267]	0	2072.02	0	1.21	0.891915	0	90.5	109.5	64059		Heavy	Peak Found	High	High	0	1.457e-07	5.63	74.46	K.MEGGGAEVHAQLPSLEGDLR.G	[5248-5267]		Used
	FALSE	High	[K].MDVNVGDIDIEGPEGK.[L]			1.29434e-06	0	1	1	3	Q09666	Q09666 [1620-1635]	0	1687.78	0	1.033	0.995736	0	98.4	101.6	63798		Light	High	Peak Found	High	0	3.098e-07	4.04	93.03	K.MDVNVGDIDIEGPEGK.L	[1620-1635]		Used
	FALSE	High	[K].MDVNVGDIDIEGPEGK.[L]	1xLabel:13C(6) [K16]		2.80052e-07	0	1	1	3	Q09666	Q09666 [1620-1635]	0	1693.8	0						63798	Redundant	Heavy	Peak Found	High	High	0	6.85e-08	4.21	93.03	K.MDVNVGDIDIEGPEGK.L	[1620-1635]		Not Used
	FALSE	High	[K].MDVNVGDIDIEGPEGK.[L]	1xOxidation [M1]		9.07456e-06	0	1	1	2	Q09666	Q09666 [1620-1635]	0	1703.78	0	100	3.75455e-17			200	63799		Light	High	Peak Found	High	0	3.301e-06	2.77	77.49	K.MDVNVGDIDIEGPEGK.L	[1620-1635]		Used
	FALSE	High	[K].MSLPDVDLDLK.[G]	1xOxidation [M1]		0.000289986	4.83189e-05	1	1	2	Q09666	Q09666 [1067-1077]	0	1261.63	0	100	3.75455e-17			200	66550		Light	High	Peak Found	High	1.29e-05	7.612e-05	1.58	80.56	K.MSLPDVDLDLK.G	[1067-1077]		Used
	FALSE	High	[K].MSLPDVDLDLK.[G]	1xLabel:13C(6) [K11]		5.97962e-05	1.67261e-05	1	1	4	Q09666	Q09666 [1067-1077]	0	1251.66	0						66549	Redundant	Heavy	Peak Found	High	High	4.053e-06	1.563e-05	2.94	99.16	K.MSLPDVDLDLK.G	[1067-1077]		Not Used
	FALSE	High	[K].MSLPDVDLDLK.[G]			5.70421e-05	1.67261e-05	1	1	7	Q09666	Q09666 [1067-1077]	0	1245.64	0	1.305	0.734679	0	86.8	113.2	66549		Light	High	Peak Found	High	4.053e-06	1.232e-05	2.9	99.16	K.MSLPDVDLDLK.G	[1067-1077]		Used
	FALSE	High	[K].MQVGGDGVK.[V]			0.00660645	0.000530486	1	1	1	Q09666	Q09666 [5338-5346]	0	890.44	0						66418	Redundant	Light	High	Peak Found	High	0.0002143	0.002117	1.14	11.77	K.MQVGGDGVK.V	[5338-5346]		Not Used
	FALSE	High	[K].MQVGGDGVK.[V]	1xLabel:13C(6) [K9]		0.116361	0.00656406	1	1	1	Q09666	Q09666 [5338-5346]	0	896.46	0	100	3.75455e-17			200	66418		Heavy	Not Found	High	High	0.002496	0.03965	1.75	11.77	K.MQVGGDGVK.V	[5338-5346]		Used
	FALSE	High	[K].MPTFSTPGAK.[G]			0.000230676	3.53638e-05	1	1	12	Q09666	Q09666 [633-642]	0	1036.51	0	1.195	0.908115	0	91.1	108.9	66162		Light	High	Peak Found	High	1.624e-05	0.0001133	2.6	38.09	K.MPTFSTPGAK.G	[633-642]		Used
	FALSE	High	[K].MPTFSTPGAK.[G]	1xLabel:13C(6) [K10]		0.000312861	5.46044e-05	1	1	11	Q09666	Q09666 [633-642]	0	1042.53	0						66162	Redundant	Heavy	Peak Found	High	High	1.432e-05	8.366e-05	2.89	38.09	K.MPTFSTPGAK.G	[633-642]		Not Used
	FALSE	High	[K].MPSMNIQTHK.[I]	1xLabel:13C(6) [K10]		0.000158465	2.94559e-05	1	1	4	Q09666	Q09666 [1569-1578]	0	1192.59	0	1.557	0.471907	0	78.2	121.8	66154		Heavy	Peak Found	High	High	8.722e-06	3.707e-05	2.95	18.94	K.MPSMNIQTHK.I	[1569-1578]		Used
	FALSE	High	[K].MPSLEISAPK.[V]			0.000129393	2.30658e-05	1	1	2	Q09666	Q09666 [4906-4915]	0	1072.57	0						66148	Redundant	Light	High	Peak Found	High	5.687e-06	2.957e-05	2.35	59.87	K.MPSLEISAPK.V	[4906-4915]		Not Used
	FALSE	High	[K].MPSLEISAPK.[V]	1xLabel:13C(6) [K10]		0.000125339	2.30658e-05	1	1	14	Q09666	Q09666 [4906-4915]	0	1078.59	0	1.307	0.720059	0	86.7	113.3	66148		Heavy	Peak Found	High	High	5.687e-06	2.848e-05	3.28	59.87	K.MPSLEISAPK.V	[4906-4915]		Used
	FALSE	High	[K].MPSMNIQTHK.[I]	1xOxidation [M4]; 1xLabel:13C(6) [K10]		0.000518057	6.40366e-05	1	1	1	Q09666	Q09666 [1569-1578]	0	1208.59	0	0.825	0.844303	0	109.6	90.4	66155		Heavy	Peak Found	High	High	1.624e-05	0.0001576	0.92	10.73	K.MPSMNIQTHK.I	[1569-1578]		Used
	FALSE	High	[K].MPSMNIQTHK.[I]			0.000140714	2.30658e-05	1	1	2	Q09666	Q09666 [1569-1578]	0	1186.57	0						66154	Redundant	Light	High	Peak Found	High	7.343e-06	3.244e-05	1.93	18.94	K.MPSMNIQTHK.I	[1569-1578]		Not Used
	FALSE	High	[K].MPFLSISSPK.[V]			0.000124547	2.30658e-05	1	1	7	Q09666	Q09666 [3405-3414]	0	1106.59	0	1.217	0.863657	0	90.2	109.8	66065		Light	High	Peak Found	High	8.722e-06	4.03e-05	2.61	78.66	K.MPFLSISSPK.V	[3405-3414]		Used
	FALSE	High	[K].MPFLSISSPK.[V]	1xLabel:13C(6) [K10]		0.000112677	2.30658e-05	1	1	7	Q09666	Q09666 [3405-3414]	0	1112.61	0						66065	Redundant	Heavy	Peak Found	High	High	9.975e-06	5.506e-05	2.61	78.66	K.MPFLSISSPK.V	[3405-3414]		Not Used
	FALSE	High	[K].MPEINIK.[A]			0.0313141	0.00211685	1	1	10	Q09666	Q09666 [4839-4845]	0	844.46	0	1.207	0.85135	0	90.6	109.4	66047		Light	High	Peak Found	High	0.002316	0.0359	1.87	39.8	K.MPEINIK.A	[4839-4845]		Used
	FALSE	High	[K].MPEMHFK.[TA]			0.0187044	0.00136196	1	1	1	Q09666	Q09666 [1185-1191]; [1313-1319]; [1643-1649]; [1845-1851]; [1979-1985]; [2107-2113]; [2174-2180]; [2302-2308]; [2825-2831]	0	919.416	0	1.347	0.727166	0	85.2	114.8	66049		Light	High	Peak Found	High	0.0004823	0.006105	0.91	23.78	K.MPEMHFK.T; K.MPEMHFK.A; K.MPEMHFK.A; K.MPEMHFK.A; K.MPEMHFK.T; K.MPEMHFK.A; K.MPEMHFK.T; K.MPEMHFK.T; K.MPEMHFK.T	[1185-1191]; [1313-1319]; [1643-1649]; [1845-1851]; [1979-1985]; [2107-2113]; [2174-2180]; [2302-2308]; [2825-2831]		Used
	FALSE	High	[K].MPEMHFK.[TA]	1xLabel:13C(6) [K7]		0.0325442	0.00219506	1	1	2	Q09666	Q09666 [1185-1191]; [1313-1319]; [1643-1649]; [1845-1851]; [1979-1985]; [2107-2113]; [2174-2180]; [2302-2308]; [2825-2831]	0	925.437	0						66049	Redundant	Heavy	Peak Found	High	High	0.0007839	0.01109	1.89	23.78	K.MPEMHFK.T; K.MPEMHFK.A; K.MPEMHFK.A; K.MPEMHFK.A; K.MPEMHFK.T; K.MPEMHFK.A; K.MPEMHFK.T; K.MPEMHFK.T; K.MPEMHFK.T	[1185-1191]; [1313-1319]; [1643-1649]; [1845-1851]; [1979-1985]; [2107-2113]; [2174-2180]; [2302-2308]; [2825-2831]		Not Used
	FALSE	High	[K].MPEMNIK.[VA]			0.0356021	0.00238762	1	1	7	Q09666	Q09666 [808-814]; [936-942]; [2569-2575]; [2697-2703]; [2953-2959]; [3081-3087]; [3209-3215]; [3661-3667]; [3863-3869]; [3991-3997]; [4247-4253]; [4375-4381]; [4449-4455]	0	862.416	0	1.292	0.801862	0	87.3	112.7	66050		Light	High	Peak Found	High	0.001716	0.02504	2.04	29.16	K.MPEMNIK.V; K.MPEMNIK.A; K.MPEMNIK.A; K.MPEMNIK.A; K.MPEMNIK.A; K.MPEMNIK.A; K.MPEMNIK.A; K.MPEMNIK.A; K.MPEMNIK.A; K.MPEMNIK.A; K.MPEMNIK.A; K.MPEMNIK.A; K.MPEMNIK.A	[808-814]; [936-942]; [2569-2575]; [2697-2703]; [2953-2959]; [3081-3087]; [3209-3215]; [3661-3667]; [3863-3869]; [3991-3997]; [4247-4253]; [4375-4381]; [4449-4455]		Used
	FALSE	High	[K].MPEMNIK.[VA]	1xLabel:13C(6) [K7]		0.0168696	0.00122395	1	1	12	Q09666	Q09666 [808-814]; [936-942]; [2569-2575]; [2697-2703]; [2953-2959]; [3081-3087]; [3209-3215]; [3661-3667]; [3863-3869]; [3991-3997]; [4247-4253]; [4375-4381]; [4449-4455]	0	868.436	0						66050	Redundant	Heavy	Peak Found	High	High	0.002783	0.0448	2.13	29.16	K.MPEMNIK.V; K.MPEMNIK.A; K.MPEMNIK.A; K.MPEMNIK.A; K.MPEMNIK.A; K.MPEMNIK.A; K.MPEMNIK.A; K.MPEMNIK.A; K.MPEMNIK.A; K.MPEMNIK.A; K.MPEMNIK.A; K.MPEMNIK.A; K.MPEMNIK.A	[808-814]; [936-942]; [2569-2575]; [2697-2703]; [2953-2959]; [3081-3087]; [3209-3215]; [3661-3667]; [3863-3869]; [3991-3997]; [4247-4253]; [4375-4381]; [4449-4455]		Not Used
	FALSE	High	[K].MPEINIK.[A]	1xLabel:13C(6) [K7]		0.0221196	0.00154012	1	1	10	Q09666	Q09666 [4839-4845]	0	850.48	0						66047	Redundant	Heavy	Peak Found	High	High	0.003617	0.06118	1.98	39.8	K.MPEINIK.A	[4839-4845]		Not Used
	FALSE	High	[K].MPFLSISSPK.[V]	1xOxidation [M1]		0.00023574	3.53638e-05	1	1	1	Q09666	Q09666 [3405-3414]	0	1122.59	0						66066	No Quan Values	Light	High	Not Found	High	9.975e-06	5.923e-05	1.43		K.MPFLSISSPK.V	[3405-3414]		Not Used
	FALSE	High	[K].MPDVDISVPK.[I]			0.000122982	2.30658e-05	1	1	6	Q09666	Q09666 [5145-5154]	0	1100.57	2	1.25	0.798409	0	88.9	111.1	66032		Light	High	Peak Found	High	7.343e-06	3.346e-05	3.33	64.93	K.MPDVDISVPK.I	[5145-5154]		Used
	FALSE	High	[K].MPDVDISVPK.[I]	1xLabel:13C(6) [K10]		0.00011061	2.30658e-05	1	1	8	Q09666	Q09666 [5145-5154]	0	1106.59	0						66032	Redundant	Heavy	Peak Found	High	High	8.722e-06	3.973e-05	3.39	64.93	K.MPDVDISVPK.I	[5145-5154]		Not Used
	FALSE	High	[K].MPDVDISVPK.[I]	1xOxidation [M1]; 1xLabel:13C(6) [K10]		0.00335185	0.00033449	1	1	1	Q09666	Q09666 [5145-5154]	0	1122.58	0						66033	No Quan Values	Heavy	Not Found	High	High	0.0001385	0.001189	1.16		K.MPDVDISVPK.I	[5145-5154]		Not Used
	FALSE	High	[K].MPDVHFK.[S]			0.0954839	0.00562685	1	1	1	Q09666	Q09666 [4509-4515]	0	873.429	0	0.01	3.75455e-17		200		66035		Light	High	Not Found	High	0.002095	0.03157	1.37	22.62	K.MPDVHFK.S	[4509-4515]		Used
	FALSE	High	[K].MPDLHLK.[A]			0.0655799	0.00403898	1	1	3	Q09666	Q09666 [4119-4125]; [4583-4589]	0	853.46	0						66022	Redundant	Light	High	Peak Found	High	0.002347	0.03674	1.53	27.19	K.MPDLHLK.A; K.MPDLHLK.A	[4119-4125]; [4583-4589]		Not Used
	FALSE	High	[K].MPDLHLK.[A]	1xLabel:13C(6) [K7]		0.0305196	0.00205421	1	1	8	Q09666	Q09666 [4119-4125]; [4583-4589]	0	859.48	0	2.025	0.287632	0	66.1	133.9	66022		Heavy	Peak Found	High	High	0.00178	0.02599	1.82	27.57	K.MPDLHLK.A; K.MPDLHLK.A	[4119-4125]; [4583-4589]		Used
	FALSE	High	[K].MPDMHFK.[A]			0.0459758	0.00301355	1	1	3	Q09666	Q09666 [1912-1918]; [2376-2382]; [2443-2449]	0	905.401	0	1.258	0.80809	0	88.6	111.4	66024		Light	High	Peak Found	High	0.001094	0.01561	1.96	25.78	K.MPDMHFK.A; K.MPDMHFK.A; K.MPDMHFK.A	[1912-1918]; [2376-2382]; [2443-2449]		Used
	FALSE	High	[K].MPDMHFK.[A]	1xLabel:13C(6) [K7]		0.0286193	0.00194807	1	1	3	Q09666	Q09666 [1912-1918]; [2376-2382]; [2443-2449]	0	911.421	0						66024	Redundant	Heavy	Peak Found	High	High	0.0008112	0.01151	1.84	25.78	K.MPDMHFK.A; K.MPDMHFK.A; K.MPDMHFK.A	[1912-1918]; [2376-2382]; [2443-2449]		Not Used
	FALSE	High	[K].MPDMHVNMPK.[I]			7.68028e-05	1.67261e-05	1	1	8	Q09666	Q09666 [3283-3292]	0	1199.54	0						66025	Redundant	Light	High	Not Found	High	9.975e-06	5.322e-05	3.77		K.MPDMHVNMPK.I	[3283-3292]		Not Used
	FALSE	High	[K].MPDMHVNMPK.[I]	1xLabel:13C(6) [K10]		2.34698e-05	1.01813e-05	1	1	10	Q09666	Q09666 [3283-3292]	0	1205.56	0						66025	No Quan Values	Heavy	Not Found	High	High	4.053e-06	2.132e-05	3.96		K.MPDMHVNMPK.I	[3283-3292]		Not Used
	FALSE	High	[K].MPDMNIK.[A]			0.0471626	0.0030686	1	1	5	Q09666	Q09666 [3533-3539]	0	848.4	0	1.195	0.870282	0	91.1	108.9	66026		Light	High	Peak Found	High	0.001121	0.01596	1.75	30.84	K.MPDMNIK.A	[3533-3539]		Used
	FALSE	High	[K].MPDMNIK.[A]	1xLabel:13C(6) [K7]		0.0103372	0.000794201	1	1	11	Q09666	Q09666 [3533-3539]	0	854.421	0						66026	Redundant	Heavy	Peak Found	High	High	0.00436	0.0759	2.04	30.84	K.MPDMNIK.A	[3533-3539]		Not Used
	FALSE	High	[K].VNVEAPDVNLEGLGGK.[L]			4.89059e-07	0	1	1	10	Q09666	Q09666 [664-679]	0	1610.84	0	1.642	0.347808	0	75.7	124.3	98348		Light	High	Peak Found	High	0	1.19e-07	5	82.02	K.VNVEAPDVNLEGLGGK.L	[664-679]		Used
	FALSE	High	[K].VNVEAPDVNLEGLGGK.[L]	1xLabel:13C(6) [K16]		1.28737e-06	0	1	1	5	Q09666	Q09666 [664-679]	0	1616.86	0						98348	Redundant	Heavy	Peak Found	High	High	0	3.432e-07	4.42	82.02	K.VNVEAPDVNLEGLGGK.L	[664-679]		Not Used
	FALSE	High	[K].VPEVDVR.[G]	1xLabel:13C(6) [R7]		0.0431345	0.00284898	1	1	12	Q09666	Q09666 [600-606]	0	819.467	0						98522	Redundant	Heavy	Peak Found	High	High	0.003152	0.05136	2.22	18.05	K.VPEVDVR.G	[600-606]		Not Used
	FALSE	High	[K].VPEVDVR.[G]			0.0577929	0.00367176	1	1	1	Q09666	Q09666 [600-606]	0	813.446	0	1.379	0.740397	0	84.1	115.9	98522		Light	High	Peak Found	High	0.001354	0.0193	1.77	18.32	K.VPEVDVR.G	[600-606]		Used
	FALSE	High	[K].VPDVDIK.[GE]			0.0268359	0.00185906	2	2	27	Q09666; P48552	Q09666 [1354-1360]; [1684-1690]; [2020-2026]; [3122-3128]; P48552 [475-481]	0	785.44	0	1.239	0.84227	0	89.3	110.7	98468	Shared	Light	High	Peak Found	High	0.003615	0.06112	2.35	22.3	K.VPDVDIK.G; K.VPDVDIK.G; K.VPDVDIK.G; K.VPDVDIK.G	[1354-1360]; [1684-1690]; [2020-2026]; [3122-3128]		Used
	FALSE	High	[K].VPDVDIK.[GE]	1xLabel:13C(6) [K7]		0.0103372	0.000794201	2	2	30	Q09666; P48552	Q09666 [1354-1360]; [1684-1690]; [2020-2026]; [3122-3128]; P48552 [475-481]	0	791.46	0						98468	Redundant	Heavy	Peak Found	High	High	0.006155	0.1117	2.35	22.3	K.VPDVDIK.G; K.VPDVDIK.G; K.VPDVDIK.G; K.VPDVDIK.G	[1354-1360]; [1684-1690]; [2020-2026]; [3122-3128]		Not Used
	FALSE	High	[QK].VPDVDIR.[G]			0.0166533	0.00120673	1	1	12	Q09666	Q09666 [1098-1104]; [2215-2221]	0	813.446	0	1.319	0.749514	0	86.3	113.7	98469		Light	High	Peak Found	High	0.00246	0.03887	1.97	26.82	Q.VPDVDIR.G; K.VPDVDIR.G	[1098-1104]; [2215-2221]		Used
	FALSE	High	[QK].VPDVDIR.[G]	1xLabel:13C(6) [R7]		0.0204723	0.00144443	1	1	11	Q09666	Q09666 [1098-1104]; [2215-2221]	0	819.467	0						98469	Redundant	Heavy	Peak Found	High	High	0.004103	0.07094	2.23	26.82	Q.VPDVDIR.G; K.VPDVDIR.G	[1098-1104]; [2215-2221]		Not Used
	FALSE	High	[K].VPDVELK.[SG]			0.0215564	0.00151591	1	1	42	Q09666	Q09666 [849-855]; [1226-1232]	0	799.456	0	1.25	0.807117	0	88.9	111.1	98470		Light	High	Peak Found	High	0.001412	0.02039	2.17	25.38	K.VPDVELK.S; K.VPDVEIK.G	[849-855]; [1226-1232]		Used
	FALSE	High	[K].VPDVEIK.[SG]	1xLabel:13C(6) [K7]		0.0229919	0.00158159	1	1	34	Q09666	Q09666 [849-855]; [1226-1232]	0	805.476	0						98470	Redundant	Heavy	Peak Found	High	High	0.001882	0.02779	2.28	25.38	K.VPDVELK.S; K.VPDVEIK.G	[849-855]; [1226-1232]		Not Used
	FALSE	High	[K].VSGPDLDLNLK.[G]			8.26806e-05	1.67261e-05	1	1	12	Q09666	Q09666 [5297-5307]	0	1170.64	2	1.272	0.857683	0	88	112	99624		Light	High	Peak Found	High	9.975e-06	5.853e-05	3.31	67.25	K.VSGPDLDLNLK.G	[5297-5307]		Used
	FALSE	High	[K].VSGPDLDLNLK.[G]	1xLabel:13C(6) [K11]		9.07121e-05	1.67261e-05	1	1	15	Q09666	Q09666 [5297-5307]	0	1176.66	0						99624	Redundant	Heavy	Peak Found	High	High	1.29e-05	7.196e-05	3.24	67.25	K.VSGPDLDLNLK.G	[5297-5307]		Not Used
	FALSE	High	[K].VSMPDVDLNLK.[G]			0.000114082	2.30658e-05	1	1	9	Q09666	Q09666 [1781-1791]	0	1230.64	0	1.192	0.865089	0	91.2	108.8	99759		Light	High	Peak Found	High	9.975e-06	5.621e-05	2.95	82.72	K.VSMPDVDLNLK.G	[1781-1791]		Used
	FALSE	High	[K].VSMPDVDLNLK.[G]	1xLabel:13C(6) [K11]		0.000108589	2.30658e-05	1	1	10	Q09666	Q09666 [1781-1791]	0	1236.66	0						99759	Redundant	Heavy	Peak Found	High	High	1.29e-05	7.206e-05	3.12	82.72	K.VSMPDVDLNLK.G	[1781-1791]		Not Used
	FALSE	High	[K].VSMPDVDLNLK.[G]	1xOxidation [M3]; 1xLabel:13C(6) [K11]		0.0301299	0.0020339	1	1	1	Q09666	Q09666 [1781-1791]	0	1252.65	0	100	3.75455e-17			200	99760		Heavy	Not Found	High	High	0.000731	0.01026	1.55	53.34	K.VSMPDVDLNLK.G	[1781-1791]		Used
	FALSE	High	[K].VSMPDVELNLK.[S]			6.5824e-05	1.67261e-05	1	1	9	Q09666	Q09666 [3415-3425]	0	1244.66	0	1.234	0.851707	0	89.5	110.5	99761		Light	High	Peak Found	High	7.343e-06	3.363e-05	3.14	84.03	K.VSMPDVELNLK.S	[3415-3425]		Used
	FALSE	High	[K].VSMPDVELNLK.[S]	1xLabel:13C(6) [K11]		8.41164e-05	1.67261e-05	1	1	10	Q09666	Q09666 [3415-3425]	0	1250.68	0						99761	Redundant	Heavy	Peak Found	High	High	8.722e-06	4.535e-05	3.33	84.03	K.VSMPDVELNLK.S	[3415-3425]		Not Used
	FALSE	High	[K].VSMPDVELNLK.[S]	1xOxidation [M3]		0.0248404	0.00172621	1	1	1	Q09666	Q09666 [3415-3425]	0	1260.65	0	2.534	0.0269929	0	56.6	143.4	99762		Light	High	Peak Found	High	0.0006167	0.008371	1.61	54.68	K.VSMPDVELNLK.S	[3415-3425]		Used
	FALSE	High	[K].VSMPDVELNLK.[S]	1xOxidation [M3]; 1xLabel:13C(6) [K11]		0.00238072	0.000253401	1	1	2	Q09666	Q09666 [3415-3425]	0	1266.67	0						99762	Redundant	Heavy	Peak Found	High	High	0.0006105	0.008203	1.09	55.31	K.VSMPDVELNLK.S	[3415-3425]		Not Used
	FALSE	High	[R].VSAPEVSVGHK.[G]			5.76401e-05	1.67261e-05	1	1	9	Q09666	Q09666 [331-341]	0	1109.59	0	1.353	0.741582	0	85	115	99433		Light	High	Peak Found	High	0.0001467	0.001279	3.32	13.1	R.VSAPEVSVGHK.G	[331-341]		Used
	FALSE	High	[R].VSAPEVSVGHK.[G]	1xLabel:13C(6) [K11]		0.000129393	2.30658e-05	1	1	11	Q09666	Q09666 [331-341]	0	1115.62	0						99433	Redundant	Heavy	Peak Found	High	High	0.0002225	0.002187	3.66	13.1	R.VSAPEVSVGHK.G	[331-341]		Not Used
	FALSE	High	[K].VSAPGVQGDVK.[G]			5.76401e-05	1.67261e-05	1	1	11	Q09666	Q09666 [520-530]	0	1056.57	0	1.3	0.74455	0	86.9	113.1	99435		Light	High	Peak Found	High	7.343e-06	3.219e-05	2.6	15.6	K.VSAPGVQGDVK.G	[520-530]		Used
	FALSE	High	[K].VSAPGVQGDVK.[G]	1xLabel:13C(6) [K11]		4.89296e-05	1.67261e-05	1	1	10	Q09666	Q09666 [520-530]	0	1062.59	0						99435	Redundant	Heavy	Peak Found	High	High	7.343e-06	3.01e-05	2.77	15.6	K.VSAPGVQGDVK.G	[520-530]		Not Used
	FALSE	High	[K].VTAPDVDLHLK.[A]			8.81011e-05	1.67261e-05	1	1	5	Q09666	Q09666 [4916-4926]	0	1207.67	0						100081	Redundant	Light	High	Peak Found	High	9.975e-06	6.315e-05	3.2	46.81	K.VTAPDVDLHLK.A	[4916-4926]		Not Used
	FALSE	High	[R].VTAYTVDVTGR.[E]			4.51745e-05	1.67261e-05	1	1	4	Q09666	Q09666 [157-167]	0	1181.62	0	1.234	0.830769	0	89.5	110.5	100101		Light	High	Peak Found	High	4.053e-06	9.776e-06	3.24	40.5	R.VTAYTVDVTGR.E	[157-167]		Used
	FALSE	High	[R].VTAYTVDVTGR.[E]	1xLabel:13C(6) [R11]		6.54696e-05	1.67261e-05	1	1	8	Q09666	Q09666 [157-167]	0	1187.64	0						100101	Redundant	Heavy	Peak Found	High	High	4.053e-06	1.462e-05	3.41	40.5	R.VTAYTVDVTGR.E	[157-167]		Not Used
	FALSE	High	[K].VTAPDVDLHLK.[A]	1xLabel:13C(6) [K11]		0.000148287	2.30658e-05	1	1	8	Q09666	Q09666 [4916-4926]	0	1213.69	0	1.353	0.673327	0	85	115	100081		Heavy	Peak Found	High	High	9.975e-06	5.635e-05	3.23	46.81	K.VTAPDVDLHLK.A	[4916-4926]		Used
	FALSE	High	[K].VSVGAPDLSLEASEGSIK.[L]			3.44015e-07	0	1	1	10	Q09666	Q09666 [5385-5402]	0	1758.91	0	1.389	0.683545	0	83.7	116.3	99974		Light	High	Peak Found	High	0	1.842e-07	4.26	80.65	K.VSVGAPDLSLEASEGSIK.L	[5385-5402]		Used
	FALSE	High	[K].VSVGAPDLSLEASEGSIK.[L]	1xLabel:13C(6) [K18]		1.01188e-07	0	1	1	13	Q09666	Q09666 [5385-5402]	0	1764.93	0						99974	Redundant	Heavy	Peak Found	High	High	0	2.51e-08	4.97	80.65	K.VSVGAPDLSLEASEGSIK.L	[5385-5402]		Not Used
	FALSE	High	[K].VPGIDATTK.[L]	1xLabel:13C(6) [K9]		0.00113274	0.000126392	1	1	10	Q09666	Q09666 [5347-5355]	0	907.519	0						98574	Redundant	Heavy	Peak Found	High	High	0.0001169	0.001008	2.41	16.33	K.VPGIDATTK.L	[5347-5355]		Not Used
	FALSE	High	[K].VPGIDATTK.[L]			0.000700414	8.61443e-05	1	1	8	Q09666	Q09666 [5347-5355]	0	901.499	0	1.253	0.816325	0	88.8	111.2	98574		Light	High	Peak Found	High	7.843e-05	0.0006922	2.45	16.33	K.VPGIDATTK.L	[5347-5355]		Used
	FALSE	High	[K].VQTPEVDVK.[G]	1xLabel:13C(6) [K9]		0.00101006	0.000122589	1	1	16	Q09666	Q09666 [3364-3372]	0	1020.57	0	1.195	0.858231	0	91.1	108.9	99335		Heavy	Peak Found	High	High	0.0001046	0.0009426	2.92	21.68	K.VQTPEVDVK.G	[3364-3372]		Used
	FALSE	High	[K].VQTPEVDVK.[G]			0.000779761	9.64013e-05	1	1	15	Q09666	Q09666 [3364-3372]	0	1014.55	0						99335	Redundant	Light	High	Peak Found	High	8.938e-05	0.0008054	2.86	21.68	K.VQTPEVDVK.G	[3364-3372]		Not Used
	FALSE	High	[K].VQANLGAPDINIEGLDAK.[V]			1.40036e-07	0	1	1	17	Q09666	Q09666 [5164-5181]	0	1837.97	0	1.142	0.902593	0	93.4	106.6	98968		Light	High	Peak Found	High	0	3.474e-08	5.28	92.94	K.VQANLGAPDINIEGLDAK.V	[5164-5181]		Used
	FALSE	High	[K].VQANLGAPDINIEGLDAK.[V]	1xLabel:13C(6) [K18]		2.40901e-08	0	1	1	21	Q09666	Q09666 [5164-5181]	0	1843.99	0						98968	Redundant	Heavy	Peak Found	High	High	0	4.897e-08	5.3	92.94	K.VQANLGAPDINIEGLDAK.V	[5164-5181]		Not Used
	FALSE	High	[K].VEGDMQVPDLDIK.[G]			1.59763e-06	0	1	1	11	Q09666	Q09666 [3898-3910]	0	1458.71	0	1.276	0.814964	0	87.9	112.1	94529		Light	High	Peak Found	High	0	3.814e-07	4.21	81.64	K.VEGDMQVPDLDIK.G	[3898-3910]		Used
	FALSE	High	[K].VEGDMQVPDLDIK.[G]	1xLabel:13C(6) [K13]		1.44974e-06	0	1	1	23	Q09666	Q09666 [3898-3910]	0	1464.73	0						94529	Redundant	Heavy	Peak Found	High	High	0	4.294e-07	4.42	81.64	K.VEGDMQVPDLDIK.G	[3898-3910]		Not Used
	FALSE	High	[K].VEGDMQVPDLDIK.[G]	1xOxidation [M5]; 1xLabel:13C(6) [K13]		5.917e-05	1.67261e-05	1	1	2	Q09666	Q09666 [3898-3910]	0	1480.73	0	1.343	0.768477	0	85.3	114.7	94530		Heavy	Peak Found	High	High	8.722e-06	4.1e-05	2.08	61.33	K.VEGDMQVPDLDIK.G	[3898-3910]		Used
	FALSE	High	[K].VDVNAPDVQAPDWHLK.[M]			6.51478e-07	0	1	1	8	Q09666	Q09666 [2494-2509]	0	1803.9	0	0.835	0.805164	0	109	91	94254		Light	High	Peak Found	High	0	1.581e-07	5.54	75.46	K.VDVNAPDVQAPDWHLK.M	[2494-2509]		Used
	FALSE	High	[K].VDVNAPDVQAPDWHLK.[M]	1xLabel:13C(6) [K16]		1.10071e-06	0	1	1	14	Q09666	Q09666 [2494-2509]	0	1809.92	0						94254	Redundant	Heavy	Peak Found	High	High	0	5.365e-07	5.37	75.46	K.VDVNAPDVQAPDWHLK.M	[2494-2509]		Not Used
	FALSE	High	[K].VDVSAPDVEAHGPEWNLK.[M]	1xLabel:13C(6) [K18]		4.4425e-08	0	1	1	20	Q09666	Q09666 [610-627]	0	1968.98	0	1.121	0.977635	0	94.3	105.7	94256		Heavy	Peak Found	High	High	0	5.458e-08	6.29	73.16	K.VDVSAPDVEAHGPEWNLK.M	[610-627]		Used
	FALSE	High	[K].VDVSAPDVEMQGPDWNLK.[M]			3.33021e-07	0	1	1	10	Q09666	Q09666 [980-997]	0	1999.94	0	1.122	0.922402	0	94.2	105.8	94257		Light	High	Peak Found	High	0	8.127e-08	4.62	101.05	K.VDVSAPDVEMQGPDWNLK.M	[980-997]		Used
	FALSE	High	[K].VDVSAPDVEMQGPDWNLK.[M]	1xLabel:13C(6) [K18]		3.55371e-07	0	1	1	19	Q09666	Q09666 [980-997]	0	2005.96	0						94257	Redundant	Heavy	Peak Found	High	High	0	8.7e-08	4.92	101.05	K.VDVSAPDVEMQGPDWNLK.M	[980-997]		Not Used
	FALSE	High	[K].VDVSAPDVEMQGPDWNLK.[M]	1xOxidation [M10]		7.55216e-05	1.67261e-05	1	1	2	Q09666	Q09666 [980-997]	0	2015.94	0						94258	Redundant	Light	High	Peak Found	High	5.687e-06	2.958e-05	2.27	85.44	K.VDVSAPDVEMQGPDWNLK.M	[980-997]		Not Used
	FALSE	High	[K].VDVSAPDVEMQGPDWNLK.[M]	1xOxidation [M10]; 1xLabel:13C(6) [K18]		1.07255e-05	0	1	1	2	Q09666	Q09666 [980-997]	0	2021.96	0	0.752	0.79046	0	114.2	85.8	94258		Heavy	Peak Found	High	High	0	2.471e-06	2.92	85.44	K.VDVSAPDVEMQGPDWNLK.M	[980-997]		Used
	FALSE	High	[K].VDVSAPDVEAHGPEWNLK.[M]			1.72031e-07	0	1	1	12	Q09666	Q09666 [610-627]	0	1962.96	0						94256	Redundant	Light	High	Peak Found	High	0	4.97e-08	6.05	73.16	K.VDVSAPDVEAHGPEWNLK.M	[610-627]		Not Used
	FALSE	High	[K].VDVEGPDVNIEGPEGK.[L]	1xLabel:13C(6) [K16]		1.2772e-07	0	1	1	16	Q09666	Q09666 [2930-2945]	0	1659.82	0						94237	Redundant	Heavy	Peak Found	High	High	0	3.167e-08	4.74	61.72	K.VDVEGPDVNIEGPEGK.L	[2930-2945]		Not Used
	FALSE	High	[K].VDVEVPDVSLEGPEGK.[L]			1.26668e-06	0	1	1	21	Q09666	Q09666 [1290-1305]; [2084-2099]; [2279-2294]	0	1668.83	0						94240	Redundant	Light	High	Peak Found	High	0	3.501e-07	4.2	87.42	K.VDVEVPDVSLEGPEGK.L; K.VDVEVPDVSLEGPEGK.L; K.VDVEVPDVSLEGPEGK.L	[1290-1305]; [2084-2099]; [2279-2294]		Not Used
	FALSE	High	[K].VDVEVPDVSLEGPEGK.[L]	1xLabel:13C(6) [K16]		3.7922e-07	0	1	1	34	Q09666	Q09666 [1290-1305]; [2084-2099]; [2279-2294]	0	1674.85	0	1.102	0.938322	0	95.1	104.9	94240		Heavy	Peak Found	High	High	2.577e-06	6.313e-06	4.41	87.42	K.VDVEVPDVSLEGPEGK.L; K.VDVEVPDVSLEGPEGK.L; K.VDVEVPDVSLEGPEGK.L	[1290-1305]; [2084-2099]; [2279-2294]		Used
	FALSE	High	[K].VDVEGPDVNIEGPEGK.[L]			1.46236e-07	0	1	1	14	Q09666	Q09666 [2930-2945]	0	1653.8	0	1.227	0.812892	0	89.8	110.2	94237		Light	High	Peak Found	High	0	3.619e-08	4.74	61.72	K.VDVEGPDVNIEGPEGK.L	[2930-2945]		Used
	FALSE	High	[K].VDVDIPDVNIEGPDAK.[L]			7.50883e-06	0	1	1	2	Q09666	Q09666 [4816-4831]	0	1695.84	0						94230	No Quan Values	Light	High	Peak Found	High	0	1.75e-06	3.04	93.05	K.VDVDIPDVNIEGPDAK.L	[4816-4831]		Not Used
	FALSE	High	[K].VDVDIPDVNIEGPDAK.[L]	1xLabel:13C(6) [K16]		8.26517e-07	0	1	1	11	Q09666	Q09666 [4816-4831]	0	1701.86	0						94230	Redundant	Heavy	Peak Found	High	High	0	1.999e-07	4.25	90.58	K.VDVDIPDVNIEGPDAK.L	[4816-4831]		Not Used
	FALSE	High	[KN].VDVDVPDVNIEGPDAK.[L]			8.67733e-07	0	1	1	12	Q09666	Q09666 [3186-3201]; [3638-3653]; [3968-3983]; [4688-4703]	0	1681.83	0	1.279	0.730617	0	87.7	112.3	94232		Light	High	Peak Found	High	0	2.093e-07	3.72	81.61	K.VDVDVPDVNIEGPDAK.L; N.VDVDVPDVNIEGPDAK.L; K.VDVDVPDVNIEGPDAK.L; K.VDVDVPDVNIEGPDAK.L	[3186-3201]; [3638-3653]; [3968-3983]; [4688-4703]		Used
	FALSE	High	[KN].VDVDVPDVNIEGPDAK.[L]	1xLabel:13C(6) [K16]		9.35959e-07	0	1	1	11	Q09666	Q09666 [3186-3201]; [3638-3653]; [3968-3983]; [4688-4703]	0	1687.85	0						94232	Redundant	Heavy	Peak Found	High	High	2.577e-06	3.778e-06	3.9	81.61	K.VDVDVPDVNIEGPDAK.L; N.VDVDVPDVNIEGPDAK.L; K.VDVDVPDVNIEGPDAK.L; K.VDVDVPDVNIEGPDAK.L	[3186-3201]; [3638-3653]; [3968-3983]; [4688-4703]		Not Used
	FALSE	High	[K].VDVECPDVNIEGPEGK.[W]	1xCarbamidomethyl [C5]		8.06025e-08	0	1	1	13	Q09666	Q09666 [2802-2817]	0	1756.81	0	1.218	0.8378	0	90.2	109.8	94234		Light	High	Peak Found	High	0	1.042e-07	4.12	64.04	K.VDVECPDVNIEGPEGK.W	[2802-2817]		Used
	FALSE	High	[K].VDVECPDVNIEGPEGK.[W]	1xCarbamidomethyl [C5]; 1xLabel:13C(6) [K16]		2.30458e-07	0	1	1	18	Q09666	Q09666 [2802-2817]	0	1762.83	0						94234	Redundant	Heavy	Peak Found	High	High	0	6.292e-07	4.32	64.04	K.VDVECPDVNIEGPEGK.W	[2802-2817]		Not Used
	FALSE	High	[K].VDTNAPDLSLEGPEGK.[L]			7.27213e-08	0	1	1	19	Q09666	Q09666 [1034-1049]	0	1641.8	0	1.231	0.829497	0	89.7	110.3	94215		Light	High	Peak Found	High	0	1.813e-08	4.57	61.4	K.VDTNAPDLSLEGPEGK.L	[1034-1049]		Used
	FALSE	High	[K].VDTNAPDLSLEGPEGK.[L]	1xLabel:13C(6) [K16]		1.78925e-06	0	1	1	20	Q09666	Q09666 [1034-1049]	0	1647.82	0						94215	Redundant	Heavy	Peak Found	High	High	0	1.113e-06	4.41	61.4	K.VDTNAPDLSLEGPEGK.L	[1034-1049]		Not Used
	FALSE	High	[K].VEAPSLDVHMDSPDINIEGPDVK.[I]			3.39119e-09	0	1	1	9	Q09666	Q09666 [4949-4971]	0	2477.19	0	0.173	1.26436e-07	0	170.5	29.5	94331		Light	High	Peak Found	High	0	8.828e-10	5.91	96.68	K.VEAPSLDVHMDSPDINIEGPDVK.I	[4949-4971]		Used
	FALSE	High	[K].VEAPSLDVHMDSPDINIEGPDVK.[I]	1xLabel:13C(6) [K23]		2.72859e-08	0	1	1	8	Q09666	Q09666 [4949-4971]	0	2483.21	0						94331	Redundant	Heavy	Peak Found	High	High	0	6.894e-09	4.91	96.65	K.VEAPSLDVHMDSPDINIEGPDVK.I	[4949-4971]		Not Used
	FALSE	High	[K].VEAPSLDVHMDSPDINIEGPDVK.[I]	1xOxidation [M10]		1.7137e-06	0	1	1	1	Q09666	Q09666 [4949-4971]	0	2493.18	0	0.992	0.959584	0	100.4	99.6	94330		Light	High	Peak Found	High	0	4.093e-07	3.71	82.05	K.VEAPSLDVHMDSPDINIEGPDVK.I	[4949-4971]		Used
	FALSE	High	[K].VEAPSLDVHMDSPDINIEGPDVK.[I]	1xOxidation [M10]; 1xLabel:13C(6) [K23]		6.8029e-07	0	1	1	2	Q09666	Q09666 [4949-4971]	0	2499.2	0						94330	Redundant	Heavy	Peak Found	High	High	0	4.916e-07	3.74	82.05	K.VEAPSLDVHMDSPDINIEGPDVK.I	[4949-4971]		Not Used
	FALSE	High	[K].VDISAPDVDVHGPDWHLK.[M]	1xLabel:13C(6) [K18]		4.07423e-05	1.01813e-05	1	1	1	Q09666	Q09666 [1364-1381]	0	2006.01	0	100	3.75455e-17			200	94049		Heavy	Not Found	High	High	2.577e-06	8.831e-06	3.17	77.41	K.VDISAPDVDVHGPDWHLK.M	[1364-1381]		Used
	FALSE	High	[K].VDINAPDVDVHGPDWHLK.[M]	1xLabel:13C(6) [K18]		1.2337e-05	0	1	1	1	Q09666	Q09666 [3584-3601]	0	2033.02	0						94032	No Quan Values	Heavy	Not Found	High	High	0	2.827e-06	2.69		K.VDINAPDVDVHGPDWHLK.M	[3584-3601]		Not Used
	FALSE	High	[K].VDINAPDVDVQGPDWHLK.[M]			1.32655e-07	0	1	1	18	Q09666	Q09666 [3132-3149]; [3786-3803]	0	2018	0	1.18	0.905339	0	91.7	108.3	94033		Light	High	Peak Found	High	0	7.178e-08	5.07	89.31	K.VDINAPDVDVQGPDWHLK.M; K.VDINAPDVDVQGPDWHLK.M	[3132-3149]; [3786-3803]		Used
	FALSE	High	[K].VDINAPDVDVQGPDWHLK.[M]	1xLabel:13C(6) [K18]		2.01281e-07	0	1	1	26	Q09666	Q09666 [3132-3149]; [3786-3803]	0	2024.02	0						94033	Redundant	Heavy	Peak Found	High	High	0	5.133e-08	5.92	89.31	K.VDINAPDVDVQGPDWHLK.M; K.VDINAPDVDVQGPDWHLK.M	[3132-3149]; [3786-3803]		Not Used
	FALSE	High	[K].VDINAPDVDVR.[G]			5.0433e-05	1.67261e-05	1	1	9	Q09666	Q09666 [3914-3924]	0	1212.62	0						94034	Redundant	Light	High	Peak Found	High	4.053e-06	1.159e-05	3.48	54	K.VDINAPDVDVR.G	[3914-3924]		Not Used
	FALSE	High	[K].VDINAPDVDVR.[G]	1xLabel:13C(6) [R11]		4.65414e-05	1.67261e-05	1	1	12	Q09666	Q09666 [3914-3924]	0	1218.64	0	1.251	0.789762	0	88.9	111.1	94034		Heavy	Peak Found	High	High	4.053e-06	1.005e-05	3.57	54	K.VDINAPDVDVR.G	[3914-3924]		Used
	FALSE	High	[K].VDINAPDVEVQGK.[V]			4.25059e-06	0	1	1	3	Q09666	Q09666 [3385-3397]	0	1383.71	0						94035	Redundant	Light	High	Peak Found	High	0	1.645e-06	4.1	49.33	K.VDINAPDVEVQGK.V	[3385-3397]		Not Used
	FALSE	High	[K].VDINAPDVEVQGK.[V]	1xLabel:13C(6) [K13]		8.9799e-06	0	1	1	10	Q09666	Q09666 [3385-3397]	0	1389.73	0	1.28	0.74531	0	87.7	112.3	94035		Heavy	Peak Found	High	High	0	2.079e-06	4.52	49.33	K.VDINAPDVEVQGK.V	[3385-3397]		Used
	FALSE	High	[K].VDINAPDVGVQGPDWHLK.[M]			3.50054e-08	0	1	1	5	Q09666	Q09666 [2620-2637]	0	1959.99	0	1.208	0.845413	0	90.6	109.4	94036		Light	High	Peak Found	High	0	1.413e-08	6.16	86.63	K.VDINAPDVGVQGPDWHLK.M	[2620-2637]		Used
	FALSE	High	[K].VDINAPDVGVQGPDWHLK.[M]	1xLabel:13C(6) [K18]		1.73904e-07	0	1	1	8	Q09666	Q09666 [2620-2637]	0	1966.01	0						94036	Redundant	Heavy	Peak Found	High	High	0	4.297e-08	5.75	86.63	K.VDINAPDVGVQGPDWHLK.M	[2620-2637]		Not Used
	FALSE	High	[K].VDIDTPDIDIHGPEGK.[L]			3.87994e-08	0	1	1	31	Q09666	Q09666 [4096-4111]	0	1720.84	0	1.057	0.996425	0	97.2	102.8	93992		Light	High	Peak Found	High	0	6.429e-08	5.26	67.32	K.VDIDTPDIDIHGPEGK.L	[4096-4111]		Used
	FALSE	High	[K].VDIDTPDIDIHGPEGK.[L]	1xLabel:13C(6) [K16]		7.93036e-08	0	1	1	49	Q09666	Q09666 [4096-4111]	0	1726.86	0						93992	Redundant	Heavy	Peak Found	High	High	0	3.854e-08	5.34	67.32	K.VDIDTPDIDIHGPEGK.L	[4096-4111]		Not Used
	FALSE	High	[K].VDIDTPDINIEGSEGK.[F]			2.446e-07	0	1	1	16	Q09666	Q09666 [3712-3727]	0	1701.82	0						93993	Redundant	Light	High	Peak Found	High	0	1.056e-07	4.91	76.88	K.VDIDTPDINIEGSEGK.F	[3712-3727]		Not Used
	FALSE	High	[K].VDIDAPDVSIEGPDAK.[L]	1xLabel:13C(6) [K16]		2.38067e-07	0	1	1	12	Q09666	Q09666 [4352-4367]	0	1646.82	0						93988	Redundant	Heavy	Peak Found	High	High	0	2.466e-07	4.04	74.08	K.VDIDAPDVSIEGPDAK.L	[4352-4367]		Not Used
	FALSE	High	[K].VDIDTPDINIEGSEGK.[F]	1xLabel:13C(6) [K16]		4.36521e-07	0	1	1	15	Q09666	Q09666 [3712-3727]	0	1707.84	0	1.316	0.756706	0	86.3	113.7	93993		Heavy	Peak Found	High	High	0	1.062e-07	4.73	76.88	K.VDIDTPDINIEGSEGK.F	[3712-3727]		Used
	FALSE	High	[K].VDIDVPDVDVQGPDWHLK.[M]	1xLabel:13C(6) [K18]		1.64738e-07	0	1	1	20	Q09666	Q09666 [4170-4187]; [4634-4651]	0	2053.03	0						93994	Redundant	Heavy	Peak Found	High	High	0	4.071e-08	4.99	105.06	K.VDIDVPDVDVQGPDWHLK.M; K.VDIDVPDVDVQGPDWHLK.M	[4170-4187]; [4634-4651]		Not Used
	FALSE	High	[K].VDIDVPDVNLEAPEGK.[L]			1.02604e-06	0	1	1	13	Q09666	Q09666 [1546-1561]	0	1709.86	0						93995	Redundant	Light	High	Peak Found	High	0	2.476e-07	3.66	92.62	K.VDIDVPDVNLEAPEGK.L	[1546-1561]		Not Used
	FALSE	High	[K].VDIDVPDVNLEAPEGK.[L]	1xLabel:13C(6) [K16]		1.39598e-06	0	1	1	18	Q09666	Q09666 [1546-1561]	0	1715.88	0	1.17	0.876856	0	92.2	107.8	93995		Heavy	Peak Found	High	High	0	9.819e-07	4.03	92.62	K.VDIDVPDVNLEAPEGK.L	[1546-1561]		Used
	FALSE	High	[K].VDIDVPDVNIEGPDAK.[L]			5.04279e-06	0	1	1	31	Q09666	Q09666 [4224-4239]	0	1695.84	0						93996	Redundant	Light	High	Peak Found	High	0	1.249e-06	4.44	90.58	K.VDIDVPDVNIEGPDAK.L	[4224-4239]		Not Used
	FALSE	High	[K].VDIDVPDVNIEGPDAK.[L]	1xLabel:13C(6) [K16]		6.07234e-07	0	1	1	32	Q09666	Q09666 [4224-4239]	0	1701.86	21	1.302	0.77253	0	86.9	113.1	93996		Heavy	Peak Found	High	High	0	1.997e-07	4.41	90.58	K.VDIDVPDVNIEGPDAK.L	[4224-4239]		Used
	FALSE	High	[K].VDIDVPDVNIEGPEGK.[L]			1.961e-06	0	1	1	29	Q09666	Q09666 [3058-3073]; [3840-3855]	0	1695.84	0						93997	No Quan Values	Light	High	Peak Found	High	0	4.96e-07	4.51	90.58	K.VDIDVPDVNIEGPEGK.L; K.VDIDVPDVNIEGPEGK.L	[3058-3073]; [3840-3855]		Not Used
	FALSE	High	[K].VDIDVPDVNIEGPEGK.[L]	1xLabel:13C(6) [K16]		6.1384e-07	0	1	1	29	Q09666	Q09666 [3058-3073]; [3840-3855]	0	1701.86	0						93997	Redundant	Heavy	Peak Found	High	High	0	1.991e-07	4.39	90.58	K.VDIDVPDVNIEGPEGK.L; K.VDIDVPDVNIEGPEGK.L	[3058-3073]; [3840-3855]		Not Used
	FALSE	High	[K].VDIDVPDVNVQGPDWHLK.[M]			1.72189e-08	0	1	1	8	Q09666	Q09666 [2876-2893]	0	2046.03	0						93998	Redundant	Light	High	Peak Found	High	0	4.393e-09	5.15	102.73	K.VDIDVPDVNVQGPDWHLK.M	[2876-2893]		Not Used
	FALSE	High	[K].VDIDVPDVDVQGPDWHLK.[M]			2.15002e-08	0	1	1	17	Q09666	Q09666 [4170-4187]; [4634-4651]	0	2047.01	0	1.109	0.910796	0	94.8	105.2	93994		Light	High	Peak Found	High	0	7.339e-09	5.57	105.06	K.VDIDVPDVDVQGPDWHLK.M; K.VDIDVPDVDVQGPDWHLK.M	[4170-4187]; [4634-4651]		Used
	FALSE	High	[K].VDIDAPDVSIEGPDAK.[L]			1.20658e-06	0	1	1	15	Q09666	Q09666 [4352-4367]	0	1640.8	0	1.176	0.891495	0	91.9	108.1	93988		Light	High	Peak Found	High	0	2.894e-07	4.16	74.08	K.VDIDAPDVSIEGPDAK.L	[4352-4367]		Used
	FALSE	High	[K].VDIDAPDVEVHDPDWHLK.[M]	1xLabel:13C(6) [K18]		9.03107e-08	0	1	1	1	Q09666	Q09666 [1694-1711]	0	2106.02	0	1.171	0.843433	0	92.1	107.9	93987		Heavy	Peak Found	High	High	0	2.243e-08	4.49	77.77	K.VDIDAPDVEVHDPDWHLK.M	[1694-1711]		Used
	FALSE	High	[K].VDIDAPDVEVHDPDWHLK.[M]			8.70156e-06	0	1	1	1	Q09666	Q09666 [1694-1711]	0	2100	0						93987	Redundant	Light	High	Peak Found	High	0	2.021e-06	3.66	77.77	K.VDIDAPDVEVHDPDWHLK.M	[1694-1711]		Not Used
	FALSE	High	[K].VDIDAPDVDVHGPDWHLK.[M]			4.83209e-06	0	1	1	4	Q09666	Q09666 [731-748]; [2225-2242]; [2748-2765]; [4042-4059]; [4298-4315]	0	2027.98	0	1.257	0.798535	0	88.6	111.4	93986		Light	High	Peak Found	High	0	1.138e-06	3.13	78.44	K.VDIDAPDVDVHGPDWHLK.M; K.VDIDAPDVDVHGPDWHLK.M; K.VDIDAPDVDVHGPDWHLK.M; K.VDIDAPDVDVHGPDWHLK.M; K.VDIDAPDVDVHGPDWHLK.M	[731-748]; [2225-2242]; [2748-2765]; [4042-4059]; [4298-4315]		Used
	FALSE	High	[K].VDIDAPDVDVHGPDWHLK.[M]	1xLabel:13C(6) [K18]		9.179e-08	0	1	1	5	Q09666	Q09666 [731-748]; [2225-2242]; [2748-2765]; [4042-4059]; [4298-4315]	0	2034	0						93986	Redundant	Heavy	Peak Found	High	High	0	1.226e-06	4.61	78.44	K.VDIDAPDVDVHGPDWHLK.M; K.VDIDAPDVDVHGPDWHLK.M; K.VDIDAPDVDVHGPDWHLK.M; K.VDIDAPDVDVHGPDWHLK.M; K.VDIDAPDVDVHGPDWHLK.M	[731-748]; [2225-2242]; [2748-2765]; [4042-4059]; [4298-4315]		Not Used
	FALSE	High	[K].VDIDVPDVNVQGPDWHLK.[M]	1xLabel:13C(6) [K18]		1.27354e-06	0	1	1	8	Q09666	Q09666 [2876-2893]	0	2052.05	0	1.126	0.919289	0	94.1	105.9	93998		Heavy	Peak Found	High	High	0	3.814e-07	5.32	102.73	K.VDIDVPDVNVQGPDWHLK.M	[2876-2893]		Used
	FALSE	High	[K].VDIEAPDVSLEGPEGK.[L]			6.23884e-07	0	1	1	7	Q09666	Q09666 [1162-1177]	0	1654.82	0	1.219	0.835778	0	90.1	109.9	93999		Light	High	Peak Found	High	0	6.232e-07	4.31	79.42	K.VDIEAPDVSLEGPEGK.L	[1162-1177]		Used
	FALSE	High	[K].VDIEAPDVSLEGPEGK.[L]	1xLabel:13C(6) [K16]		1.92954e-06	0	1	1	5	Q09666	Q09666 [1162-1177]	0	1660.84	0						93999	Redundant	Heavy	Peak Found	High	High	0	4.608e-07	4.27	79.42	K.VDIEAPDVSLEGPEGK.L	[1162-1177]		Not Used
	FALSE	High	[K].VDIEGPDVNIEGPEGK.[L]			9.95574e-08	0	1	1	29	Q09666	Q09666 [2546-2561]; [2674-2689]	0	1667.81	0						94002	Redundant	Light	High	Peak Found	High	0	4.31e-08	4.26	70.81	K.VDIEGPDVNIEGPEGK.L; K.VDIEGPDVNIEGPEGK.L	[2546-2561]; [2674-2689]		Not Used
	FALSE	High	[K].VDIEGPDVNIEGPEGK.[L]	1xLabel:13C(6) [K16]		1.44661e-07	0	1	1	25	Q09666	Q09666 [2546-2561]; [2674-2689]	0	1673.83	0	1.069	0.94928	0	96.7	103.3	94002		Heavy	Peak Found	High	High	0	3.573e-08	4.72	70.81	K.VDIEGPDVNIEGPEGK.L; K.VDIEGPDVNIEGPEGK.L	[2546-2561]; [2674-2689]		Used
	FALSE	High	[R].VDIETPNLEGTLTGPR.[L]			4.73434e-07	0	1	1	19	Q09666	Q09666 [541-556]	0	1711.89	1	7.484	2.22873e-08	0	23.6	176.4	94007		Light	High	Peak Found	High	0	1.558e-07	4.5	89.47	R.VDIETPNLEGTLTGPR.L	[541-556]		Used
	FALSE	High	[R].VDIETPNLEGTLTGPR.[L]	1xLabel:13C(6) [R16]		1.25986e-06	0	1	1	15	Q09666	Q09666 [541-556]	0	1717.91	0						94007	Redundant	Heavy	Peak Found	High	High	0	7.957e-07	4.84	89.47	R.VDIETPNLEGTLTGPR.L	[541-556]		Not Used
	FALSE	High	[K].VGIQLPEVELSVSTK.[K]			3.78746e-05	1.01813e-05	1	1	2	Q09666	Q09666 [5874-5888]	0	1598.9	0	100	3.75455e-17			200	95624		Light	High	Peak Found	High	4.053e-06	1.074e-05	3.69	105.19	K.VGIQLPEVELSVSTK.K	[5874-5888]		Used
	FALSE	High	[K].VGIQLPEVELSVSTK.[K]	1xLabel:13C(6) [K15]		1.41877e-06	0	1	1	7	Q09666	Q09666 [5874-5888]	0	1604.92	0						95624	Redundant	Heavy	Peak Found	High	High	0	3.404e-07	3.74	105.19	K.VGIQLPEVELSVSTK.K	[5874-5888]		Not Used
	FALSE	High	[K].VGGSGVNVNAK.[G]	1xLabel:13C(6) [K11]		3.37259e-05	1.01813e-05	1	1	4	Q09666	Q09666 [253-263]	0	1007.56	0						95559	Redundant	Heavy	Not Found	High	High	2.577e-06	7.354e-06	4.03	10.21	K.VGGSGVNVNAK.G	[253-263]		Not Used
	FALSE	High	[K].VGGSGVNVNAK.[G]			6.44208e-05	1.67261e-05	1	1	1	Q09666	Q09666 [253-263]	0	1001.54	0	100	3.75455e-17			200	95559		Light	High	Peak Found	High	4.053e-06	1.39e-05	3.53	10.21	K.VGGSGVNVNAK.G	[253-263]		Used
	FALSE	High	[K].VGIDTPDIDIHGPEGK.[L]	1xLabel:13C(6) [K16]		3.53867e-08	0	1	1	27	Q09666	Q09666 [4560-4575]	0	1668.85	0						95582	Redundant	Heavy	Peak Found	High	High	0	9.179e-09	5.49	63.08	K.VGIDTPDIDIHGPEGK.L	[4560-4575]		Not Used
	FALSE	High	[K].VGIDTPDIDIHGPEGK.[L]			1.2703e-07	0	1	1	21	Q09666	Q09666 [4560-4575]	0	1662.83	0	1.215	0.862165	0	90.3	109.7	95582		Light	High	Peak Found	High	0	5.886e-08	5.32	63.08	K.VGIDTPDIDIHGPEGK.L	[4560-4575]		Used
	FALSE	High	[K].VHAPGLNLSGVGGK.[M]			2.87383e-06	0	1	1	7	Q09666	Q09666 [5324-5337]	0	1305.73	0	2.084	0.106355	0	64.9	135.1	95896		Light	High	Peak Found	High	0.0002663	0.002763	4	37.89	K.VHAPGLNLSGVGGK.M	[5324-5337]		Used
	FALSE	High	[K].VHAPGLNLSGVGGK.[M]	1xLabel:13C(6) [K14]		3.77842e-06	0	1	1	10	Q09666	Q09666 [5324-5337]	0	1311.75	0						95896	Redundant	Heavy	Peak Found	High	High	5.382e-05	0.0005312	3.99	37.89	K.VHAPGLNLSGVGGK.M	[5324-5337]		Not Used
	FALSE	High	[K].VGVEVPDVNIEGPEGK.[L]			7.42996e-06	0	1	1	19	Q09666	Q09666 [913-928]	0	1637.84	0	1.238	0.841955	0	89.4	110.6	95838		Light	High	Peak Found	High	2.577e-06	6.748e-06	4.07	79.27	K.VGVEVPDVNIEGPEGK.L	[913-928]		Used
	FALSE	High	[K].VGVEVPDVNIEGPEGK.[L]	1xLabel:13C(6) [K16]		2.45881e-06	0	1	1	18	Q09666	Q09666 [913-928]	0	1643.86	0						95838	Redundant	Heavy	Peak Found	High	High	0	1.708e-06	4.16	79.27	K.VGVEVPDVNIEGPEGK.L	[913-928]		Not Used
	FALSE	High	[K].SSGCDVNLPGVNVK.[L]	1xCarbamidomethyl [C4]; 1xLabel:13C(6) [K14]		1.07137e-06	0	1	1	9	Q09666	Q09666 [5499-5512]	0	1451.73	0						83710	Redundant	Heavy	Peak Found	High	High	0	2.579e-07	4.24	52.03	K.SSGCDVNLPGVNVK.L	[5499-5512]		Not Used
	FALSE	High	[K].SSGCDVNLPGVNVK.[L]	1xCarbamidomethyl [C4]		2.23171e-06	0	1	1	7	Q09666	Q09666 [5499-5512]	0	1445.71	0	1.355	0.727722	0	84.9	115.1	83710		Light	High	Peak Found	High	0	9.736e-07	4.1	52.03	K.SSGCDVNLPGVNVK.L	[5499-5512]		Used
	FALSE	High	[K].TDVDVSLPK.[V]	1xLabel:13C(6) [K9]		0.00150772	0.00016301	1	1	7	Q09666	Q09666 [1595-1603]	0	979.54	0						86774	Redundant	Heavy	Peak Found	High	High	8.397e-05	0.0007461	2.48	39.24	K.TDVDVSLPK.V	[1595-1603]		Not Used
	FALSE	High	[K].TDVDVSLPK.[V]			0.000414975	6.40366e-05	1	1	5	Q09666	Q09666 [1595-1603]	0	973.52	2	1.037	0.958876	0	98.2	101.8	86774		Light	High	Peak Found	High	9.35e-05	0.0008656	2.38	39.24	K.TDVDVSLPK.V	[1595-1603]		Used
	FALSE	High	[K].SPSLDVTVPEAELNLETPEISVGGK.[G]			2.92762e-08	0	1	1	5	Q09666	Q09666 [4993-5017]	0	2581.32	0	1.033	0.977001	0	98.4	101.6	82888		Light	High	Peak Found	High	0	7.394e-09	6.12	118.39	K.SPSLDVTVPEAELNLETPEISVGGK.G	[4993-5017]		Used
	FALSE	High	[K].SPSLDVTVPEAELNLETPEISVGGK.[G]	1xLabel:13C(6) [K25]		7.00718e-09	0	1	1	5	Q09666	Q09666 [4993-5017]	0	2587.34	0						82888	Redundant	Heavy	Peak Found	High	High	0	1.596e-08	6.3	118.39	K.SPSLDVTVPEAELNLETPEISVGGK.G	[4993-5017]		Not Used
	FALSE	High	[K].SPQISMSDIDLNLK.[G]			2.17241e-06	0	1	1	7	Q09666	Q09666 [4516-4529]	0	1560.79	0	1.383	0.676921	0	83.9	116.1	82825		Light	High	Peak Found	High	0	9.495e-07	4.36	98.31	K.SPQISMSDIDLNLK.G	[4516-4529]		Used
	FALSE	High	[K].SPQISMSDIDLNLK.[G]	1xLabel:13C(6) [K14]		1.40353e-06	0	1	1	13	Q09666	Q09666 [4516-4529]	0	1566.81	0						82825	Redundant	Heavy	Peak Found	High	High	0	6.664e-07	4.62	98.31	K.SPQISMSDIDLNLK.G	[4516-4529]		Not Used
	FALSE	High	[K].SPQISMSDIDLNLK.[G]	1xOxidation [M6]		0.000738831	9.64013e-05	1	1	1	Q09666	Q09666 [4516-4529]	0	1576.79	0						82826	Redundant	Light	High	Peak Found	High	2.666e-05	0.0002463	1.62	71.58	K.SPQISMSDIDLNLK.G	[4516-4529]		Not Used
	FALSE	High	[K].SPQISMSDIDLNLK.[G]	1xOxidation [M6]; 1xLabel:13C(6) [K14]		1.30566e-05	0	1	1	3	Q09666	Q09666 [4516-4529]	0	1582.81	0	100	3.75455e-17			200	82826		Heavy	Not Found	High	High	0	2.99e-06	3.7	71.58	K.SPQISMSDIDLNLK.G	[4516-4529]		Used
	FALSE	High	[R].SPEPGQTWTR.[E]	1xLabel:13C(6) [R10]		0.000216246	3.53638e-05	1	1	6	Q09666	Q09666 [93-102]	0	1164.57	0						82502	Redundant	Heavy	Peak Found	High	High	1.624e-05	0.0001498	2.69	20.59	R.SPEPGQTWTR.E	[93-102]		Not Used
	FALSE	High	[R].SPEPGQTWTR.[E]			0.000694243	8.61443e-05	1	1	2	Q09666	Q09666 [93-102]	0	1158.55	0	1.121	0.902671	0	94.3	105.7	82502		Light	High	Peak Found	High	4.062e-05	0.0004276	1.87	21.29	R.SPEPGQTWTR.E	[93-102]		Used
	FALSE	High	[K].TPSFGISAPQVSIPDVNVNLK.[G]			1.59615e-08	0	1	1	4	Q09666	Q09666 [5184-5204]	0	2183.17	0	1.119	0.92162	0	94.4	105.6	90381		Light	High	Peak Found	High	0	4.061e-09	6.03	117.29	K.TPSFGISAPQVSIPDVNVNLK.G	[5184-5204]		Used
	FALSE	High	[K].TPSFGISAPQVSIPDVNVNLK.[G]	1xLabel:13C(6) [K21]		3.52222e-09	0	1	1	4	Q09666	Q09666 [5184-5204]	0	2189.19	0						90381	Redundant	Heavy	Peak Found	High	High	0	9.176e-10	5.5	117.29	K.TPSFGISAPQVSIPDVNVNLK.G	[5184-5204]		Not Used
	FALSE	High	[K].DIDISSPEFK.[I]			0.000253604	4.19777e-05	1	1	4	Q09666	Q09666 [172-181]	0	1150.56	0	1.285	0.79046	0	87.5	112.5	13759		Light	High	Peak Found	High	1.624e-05	0.0001359	2.4	69.39	K.DIDISSPEFK.I	[172-181]		Used
	FALSE	High	[K].DIDISSPEFK.[I]	1xLabel:13C(6) [K10]		0.000801227	9.64013e-05	1	1	7	Q09666	Q09666 [172-181]	0	1156.58	0						13759	Redundant	Heavy	Peak Found	High	High	7.405e-05	0.0006426	2.88	69.39	K.DIDISSPEFK.I	[172-181]		Not Used
	FALSE	High	[R].EMGVDVHFPK.[A]			0.000129393	2.30658e-05	1	1	4	Q09666	Q09666 [5677-5686]	0	1158.56	0	1.325	0.815981	0	86	114	24872		Light	High	Peak Found	High	7.343e-06	3.442e-05	2.55	51.82	R.EMGVDVHFPK.A	[5677-5686]		Used
	FALSE	High	[R].EMGVDVHFPK.[A]	1xLabel:13C(6) [K10]		7.06577e-05	1.67261e-05	1	1	4	Q09666	Q09666 [5677-5686]	0	1164.58	0						24872	Redundant	Heavy	Peak Found	High	High	4.053e-06	2.064e-05	3.03	51.82	R.EMGVDVHFPK.A	[5677-5686]		Not Used
	FALSE	High	[R].ELLLPNWQGSGSHGLTIAQR.[D]			7.80885e-09	0	1	1	6	Q09666	Q09666 [9-28]	0	2177.15	0						23587	Redundant	Light	High	Peak Found	High	0	2.005e-09	5.58	95.96	R.ELLLPNWQGSGSHGLTIAQR.D	[9-28]		Not Used
	FALSE	High	[R].ELLLPNWQGSGSHGLTIAQR.[D]	1xLabel:13C(6) [R20]		2.94574e-09	0	1	1	7	Q09666	Q09666 [9-28]	0	2183.17	0	1.21	0.903983	0	90.5	109.5	23587		Heavy	Peak Found	High	High	0	7.681e-10	5.61	95.96	R.ELLLPNWQGSGSHGLTIAQR.D	[9-28]		Used
	FALSE	High	[R].EFSGPSTPTGTLEFEGGEVSLEGGK.[V]			6.22007e-09	0	1	1	17	Q09666	Q09666 [5788-5812]	0	2512.17	0						21618	Redundant	Light	High	Peak Found	High	0	1.608e-09	5.05	104.5	R.EFSGPSTPTGTLEFEGGEVSLEGGK.V	[5788-5812]		Not Used
	FALSE	High	[R].EFSGPSTPTGTLEFEGGEVSLEGGK.[V]	1xLabel:13C(6) [K25]		2.396e-08	0	1	1	4	Q09666	Q09666 [5788-5812]	0	2518.19	0	0.136	2.58812e-07	0	176.1	23.9	21618		Heavy	Peak Found	High	High	0	6.067e-09	4.05	103.09	R.EFSGPSTPTGTLEFEGGEVSLEGGK.V	[5788-5812]		Used
	FALSE	High	[K].AKGEVDVDVPK.[L]	2xLabel:13C(6) [K2; K11]		0.17913	0.00958429	1	1	1	Q09666	Q09666 [2400-2410]	1	1168.66	0						3572	No Quan Values	Heavy	Not Found	High	High	0.003715	0.06314	1.04		K.AKGEVDVDVPK.L	[2400-2410]		Not Used
	FALSE	High	[K].ANVDISAPK.[V]			0.00113274	0.000126392	1	1	9	Q09666	Q09666 [1025-1033]	0	914.494	0	1.317	0.658113	0	86.3	113.7	6008		Light	High	Peak Found	High	4.062e-05	0.0004117	3.07	16.68	K.ANVDISAPK.V	[1025-1033]		Used
	FALSE	High	[K].ANVDISAPK.[V]	1xLabel:13C(6) [K9]		0.000815926	9.64013e-05	1	1	15	Q09666	Q09666 [1025-1033]	0	920.514	0						6008	Redundant	Heavy	Peak Found	High	High	9.695e-05	0.0008837	2.85	16.68	K.ANVDISAPK.V	[1025-1033]		Not Used
	FALSE	High	[K].APEVDIK.[G]	1xLabel:13C(6) [K7]		0.0202099	0.00142749	1	1	1	Q09666	Q09666 [4032-4038]	0	777.445	0	100	3.75455e-17			200	6180		Heavy	Not Found	High	High	0.0005078	0.006662	1.56	14.7	K.APEVDIK.G	[4032-4038]		Used
	FALSE	High	[K].APEVNLNAPDVDVHGPDWNLK.[M]			2.8077e-10	0	1	1	22	Q09666	Q09666 [3453-3473]	0	2300.13	0	1.1	0.953801	0	95.2	104.8	6182		Light	High	Peak Found	High	0	1.68e-10	8.14	91.87	K.APEVNLNAPDVDVHGPDWNLK.M	[3453-3473]		Used
	FALSE	High	[K].APEVNLNAPDVDVHGPDWNLK.[M]	1xLabel:13C(6) [K21]		4.26057e-10	0	1	1	24	Q09666	Q09666 [3453-3473]	0	2306.15	0						6182	Redundant	Heavy	Peak Found	High	High	0	1.367e-10	8.3	91.87	K.APEVNLNAPDVDVHGPDWNLK.M	[3453-3473]		Not Used
	FALSE	High	[K].APDVDIK.[G]			0.0772277	0.00474086	1	1	3	Q09666	Q09666 [1482-1488]	0	757.409	0	1.159	0.837572	0	92.6	107.4	6117		Light	High	Peak Found	High	0.001819	0.0267	2.12	14.22	K.APDVDIK.G	[1482-1488]		Used
	FALSE	High	[K].APDVDIK.[G]	1xLabel:13C(6) [K7]		0.100344	0.00583679	1	1	3	Q09666	Q09666 [1482-1488]	0	763.429	0						6117	Redundant	Heavy	Peak Found	High	High	0.002601	0.04162	2.24	14.37	K.APDVDIK.G	[1482-1488]		Not Used
	FALSE	High	[K].APDVDVNIAGPDAALK.[V]			2.3936e-07	0	1	1	26	Q09666	Q09666 [5057-5072]	0	1565.82	0						6118	Redundant	Light	High	Peak Found	High	0	9.831e-08	5.53	72.02	K.APDVDVNIAGPDAALK.V	[5057-5072]		Not Used
	FALSE	High	[K].APDVDVNIAGPDAALK.[V]	1xLabel:13C(6) [K16]		2.26968e-08	0	1	1	25	Q09666	Q09666 [5057-5072]	0	1571.84	0	1.323	0.79046	0	86.1	113.9	6118		Heavy	Peak Found	High	High	0	5.754e-09	5.42	72.02	K.APDVDVNIAGPDAALK.V	[5057-5072]		Used
	FALSE	High	[K].APDVEGQGLDWSLK.[I]			4.97063e-07	0	1	1	13	Q09666	Q09666 [1112-1125]	0	1514.75	0	1.357	0.676205	0	84.9	115.1	6119		Light	High	Peak Found	High	0	1.207e-07	4.69	85.62	K.APDVEGQGLDWSLK.I	[1112-1125]		Used
	FALSE	High	[K].APDVEGQGLDWSLK.[I]	1xLabel:13C(6) [K14]		1.75798e-07	0	1	1	18	Q09666	Q09666 [1112-1125]	0	1520.77	0						6119	Redundant	Heavy	Peak Found	High	High	0	1.082e-07	4.8	85.62	K.APDVEGQGLDWSLK.I	[1112-1125]		Not Used
	FALSE	High	[K].APSLDIK.[G]	1xLabel:13C(6) [K7]		0.0639455	0.00396056	1	1	3	Q09666	Q09666 [3324-3330]	0	749.45	0	1.381	0.735064	0	84	116	6464		Heavy	Peak Found	High	High	0.003156	0.05152	2.01	21.18	K.APSLDIK.G	[3324-3330]		Used
	FALSE	High	[K].APSLDIK.[G]			0.0631431	0.00391714	1	1	4	Q09666	Q09666 [3324-3330]	0	743.43	0						6464	Redundant	Light	High	Peak Found	High	0.003013	0.04872	1.95	21.18	K.APSLDIK.G	[3324-3330]		Not Used
	FALSE	High	[K].APKVSMPDVDLNLK.[G]			0.00316719	0.00033449	1	1	1	Q09666	Q09666 [1778-1791]	1	1526.82	0	0.01	3.75455e-17		200		6268		Light	High	Not Found	High	0.0001385	0.001132	2.77	97.42	K.APKVSMPDVDLNLK.G	[1778-1791]		Used
	FALSE	High	[K].APNISMPDVDLNLK.[G]			1.42645e-06	0	1	1	14	Q09666	Q09666 [2450-2463]	0	1526.79	0						6348	Redundant	Light	High	Peak Found	High	0	4.963e-07	4.95	97.98	K.APNISMPDVDLNLK.G	[2450-2463]		Not Used
	FALSE	High	[K].APNISMPDVDLNLK.[G]	1xLabel:13C(6) [K14]		7.06542e-07	0	1	1	15	Q09666	Q09666 [2450-2463]	0	1532.81	0	1.101	0.922794	0	95.2	104.8	6348		Heavy	Peak Found	High	High	0	1.709e-07	4.81	97.98	K.APNISMPDVDLNLK.G	[2450-2463]		Used
	FALSE	High	[K].APNISMPDVDLNLK.[G]	1xOxidation [M6]		0.000815926	9.64013e-05	1	1	1	Q09666	Q09666 [2450-2463]	0	1542.78	0						6347	Redundant	Light	High	Peak Found	High	2.769e-05	0.0002777	2.98	71.88	K.APNISMPDVDLNLK.G	[2450-2463]		Not Used
	FALSE	High	[K].APNISMPDVDLNLK.[G]	1xOxidation [M6]; 1xLabel:13C(6) [K14]		7.01031e-06	0	1	1	1	Q09666	Q09666 [2450-2463]	0	1548.8	0	0.632	0.644333	0	122.5	77.5	6347		Heavy	Peak Found	High	High	0	1.632e-06	3.15	71.88	K.APNISMPDVDLNLK.G	[2450-2463]		Used
	FALSE	High	[K].ADVDVSGPK.[MV]	1xLabel:13C(6) [K9]		0.000815926	9.64013e-05	1	1	2	Q09666	Q09666 [1409-1417]; [2270-2278]; [2921-2929]	0	893.467	2	1.297	0.803096	0	87.1	112.9	1592		Heavy	Peak Found	High	High	4.188e-05	0.0004495	2.48	11.58	K.ADVDVSGPK.M; K.ADVDVSGPK.V; K.ADVDVSGPK.V	[1409-1417]; [2270-2278]; [2921-2929]		Used
	FALSE	High	[K].ADVVVSGPK.[V]			0.000963592	0.000122589	1	1	9	Q09666	Q09666 [1153-1161]; [2075-2083]	0	871.488	0						1635	Redundant	Light	High	Peak Found	High	0.0001584	0.001451	2.85	12.7	K.ADVVVSGPK.V; K.ADVVVSGPK.V	[1153-1161]; [2075-2083]		Not Used
	FALSE	High	[K].ADVVVSGPK.[V]	1xLabel:13C(6) [K9]		0.00075897	9.64013e-05	1	1	9	Q09666	Q09666 [1153-1161]; [2075-2083]	0	877.508	4	1.277	0.791151	0	87.8	112.2	1635		Heavy	Peak Found	High	High	0.0001584	0.001431	2.96	12.7	K.ADVVVSGPK.V; K.ADVVVSGPK.V	[1153-1161]; [2075-2083]		Used
	FALSE	High	[K].ADVDVSGPK.[MV]			0.000325097	5.9799e-05	1	1	3	Q09666	Q09666 [1409-1417]; [2270-2278]; [2921-2929]	0	887.447	0						1592	Redundant	Light	High	Peak Found	High	1.624e-05	0.0001303	2.22	11.58	K.ADVDVSGPK.M; K.ADVDVSGPK.V; K.ADVDVSGPK.V	[1409-1417]; [2270-2278]; [2921-2929]		Not Used
	FALSE	High	[K].ADVDISGPK.[IV]			0.000509454	6.40366e-05	1	1	9	Q09666	Q09666 [776-784]; [904-912]; [2537-2545]	0	901.463	8	1.243	0.758262	0	89.2	110.8	1589		Light	High	Peak Found	High	8.835e-05	0.0007893	2.44	16.43	K.ADVDISGPK.I; K.ADVDISGPK.V; K.ADVDISGPK.V	[776-784]; [904-912]; [2537-2545]		Used
	FALSE	High	[K].ADVDISGPK.[IV]	1xLabel:13C(6) [K9]		0.000928222	0.000118325	1	1	10	Q09666	Q09666 [776-784]; [904-912]; [2537-2545]	0	907.483	0						1589	Redundant	Heavy	Peak Found	High	High	9.58e-05	0.0008792	2.56	16.43	K.ADVDISGPK.I; K.ADVDISGPK.V; K.ADVDISGPK.V	[776-784]; [904-912]; [2537-2545]		Not Used
	FALSE	High	[K].ADLGVSGPK.[V]	1xLabel:13C(6) [K9]		0.000712952	9.20537e-05	1	1	8	Q09666	Q09666 [1537-1545]	0	849.477	0	1.243	0.79925	0	89.2	110.8	1404		Heavy	Peak Found	High	High	0.0001385	0.001183	2.7	14.83	K.ADLGVSGPK.V	[1537-1545]		Used
	FALSE	High	[K].ADLGVSGPK.[V]			0.00070665	8.61443e-05	1	1	5	Q09666	Q09666 [1537-1545]	0	843.457	0						1404	Redundant	Light	High	Peak Found	High	7.405e-05	0.0006383	2.58	14.83	K.ADLGVSGPK.V	[1537-1545]		Not Used
	FALSE	High	[K].ADIDVSGPK.[V]			0.000488675	6.40366e-05	1	1	92	Q09666	Q09666 [1281-1289]; [2665-2673]; [2793-2801]; [3049-3057]; [3177-3185]; [3831-3839]; [3959-3967]; [4087-4095]; [4215-4223]; [4679-4687]; [4807-4815]	0	901.463	0						1374	Redundant	Light	High	Peak Found	High	8.187e-05	0.0007091	2.86	16.43	K.ADIDVSGPK.V; K.ADIDVSGPK.V; K.ADIDVSGPK.V; K.ADLDVSGPK.V; K.ADLDVSGPK.V; K.ADLDVSGPK.V; K.ADLDVSGPK.V; K.ADIDVSGPK.V; K.ADLDVSGPK.V; K.ADIDVSGPK.V; K.ADIDVSGPK.V	[1281-1289]; [2665-2673]; [2793-2801]; [3049-3057]; [3177-3185]; [3831-3839]; [3959-3967]; [4087-4095]; [4215-4223]; [4679-4687]; [4807-4815]		Not Used
	FALSE	High	[K].ADIDVSGPK.[V]	1xLabel:13C(6) [K9]		0.000535784	6.95775e-05	1	1	132	Q09666	Q09666 [1281-1289]; [2665-2673]; [2793-2801]; [3049-3057]; [3177-3185]; [3831-3839]; [3959-3967]; [4087-4095]; [4215-4223]; [4679-4687]; [4807-4815]	0	907.483	4	1.016	0.956332	0	99.2	100.8	1374		Heavy	Peak Found	High	High	0.0001481	0.001352	2.8	16.43	K.ADIDVSGPK.V; K.ADIDVSGPK.V; K.ADIDVSGPK.V; K.ADLDVSGPK.V; K.ADLDVSGPK.V; K.ADLDVSGPK.V; K.ADLDVSGPK.V; K.ADIDVSGPK.V; K.ADLDVSGPK.V; K.ADIDVSGPK.V; K.ADIDVSGPK.V	[1281-1289]; [2665-2673]; [2793-2801]; [3049-3057]; [3177-3185]; [3831-3839]; [3959-3967]; [4087-4095]; [4215-4223]; [4679-4687]; [4807-4815]		Used
	FALSE	High	[K].ADIDVSGPKVDVDVPDVNIEGPDAK.[L]	1xLabel:13C(6) [K25]		0.00423335	0.000382625	1	1	2	Q09666	Q09666 [3177-3201]; [3959-3983]; [4679-4703]	1	2570.29	0							Inconsistently Labeled		Not Found	Peak Found	High	0.0001584	0.001449	2.22	115.27	K.ADLDVSGPKVDVDVPDVNIEGPDAK.L; K.ADLDVSGPKVDVDVPDVNIEGPDAK.L; K.ADIDVSGPKVDVDVPDVNIEGPDAK.L	[3177-3201]; [3959-3983]; [4679-4703]		Not Used
	FALSE	High	[K].ADIDVSGPKVDVECPDVNIEGPEGK.[W]	1xCarbamidomethyl [C14]; 1xLabel:13C(6) [K25]		0.0164398	0.00118924	1	1	1	Q09666	Q09666 [2793-2817]	1	2645.27	0							Inconsistently Labeled		Not Found	Not Found	High	0.0004323	0.005368	1.37	72.78	K.ADIDVSGPKVDVECPDVNIEGPEGK.W	[2793-2817]		Not Used
	FALSE	High	[K].ADIDVSGPSVDTDAPDLDIEGPEGK.[L]			3.12658e-09	0	1	1	17	Q09666	Q09666 [1739-1763]	0	2512.16	0						1375	Redundant	Light	High	Peak Found	High	0	4.139e-08	6.05	97.72	K.ADIDVSGPSVDTDAPDLDIEGPEGK.L	[1739-1763]		Not Used
	FALSE	High	[K].ADIDVSGPSVDTDAPDLDIEGPEGK.[L]	1xLabel:13C(6) [K25]		1.81908e-09	0	1	1	22	Q09666	Q09666 [1739-1763]	0	2518.18	0	1.138	0.915462	0	93.5	106.5	1375		Heavy	Peak Found	High	High	0	1.508e-07	5.73	97.72	K.ADIDVSGPSVDTDAPDLDIEGPEGK.L	[1739-1763]		Used
	FALSE	High	[K].ADIEISGPK.[V]			0.000531286	6.95775e-05	1	1	12	Q09666	Q09666 [4343-4351]	0	929.494	0						1381	Redundant	Light	High	Peak Found	High	4.062e-05	0.0003813	2.49	24.65	K.ADIEISGPK.V	[4343-4351]		Not Used
	FALSE	High	[K].ADIEISGPK.[V]	1xLabel:13C(6) [K9]		0.000688136	8.61443e-05	1	1	11	Q09666	Q09666 [4343-4351]	0	935.514	0	1.272	0.79046	0	88	112	1381		Heavy	Peak Found	High	High	9.35e-05	0.0008502	2.67	24.65	K.ADIEISGPK.V	[4343-4351]		Used
	FALSE	High	[K].ADIDISGPNVDVDVPDVNIEGPDAK.[L]	1xLabel:13C(6) [K25]		1.12154e-07	0	1	1	8	Q09666	Q09666 [3629-3653]	0	2570.26	0						1370	Redundant	Heavy	Peak Found	High	High	0	3.253e-08	4.57	115.26	K.ADIDISGPNVDVDVPDVNIEGPDAK.L	[3629-3653]		Not Used
	FALSE	High	[K].ADIDISGPNVDVDVPDVNIEGPDAK.[L]			1.57896e-08	0	1	1	5	Q09666	Q09666 [3629-3653]	0	2564.24	1	0.882	0.945039	0	106.3	93.7	1370		Light	High	Peak Found	High	0	4.033e-09	4.88	115.26	K.ADIDISGPNVDVDVPDVNIEGPDAK.L	[3629-3653]		Used
	FALSE	High	[R].AGAISASGPELQGAGHSK.[L]			3.12076e-07	0	1	1	7	Q09666	Q09666 [226-243]	0	1637.82	0						2908	Redundant	Light	High	Peak Found	High	0	7.648e-08	4.46	16.53	R.AGAISASGPELQGAGHSK.L	[226-243]		Not Used
	FALSE	High	[R].AGAISASGPELQGAGHSK.[L]	1xLabel:13C(6) [K18]		5.36181e-07	0	1	1	9	Q09666	Q09666 [226-243]	0	1643.84	0	1.497	0.629795	0	80.1	119.9	2908		Heavy	Peak Found	High	High	0	2.209e-07	5.78	16.53	R.AGAISASGPELQGAGHSK.L	[226-243]		Used
	FALSE	High	[K].AEGPDVAVDLPK.[G]			1.00229e-05	0	1	1	7	Q09666	Q09666 [3489-3500]	0	1210.63	0						1950	Redundant	Light	High	Peak Found	High	0	3.197e-06	3.33	55.05	K.AEGPDVAVDLPK.G	[3489-3500]		Not Used
	FALSE	High	[K].AEGPDVAVDLPK.[G]	1xLabel:13C(6) [K12]		2.14922e-05	1.01813e-05	1	1	6	Q09666	Q09666 [3489-3500]	0	1216.65	0	1.182	0.894134	0	91.7	108.3	1950		Heavy	Peak Found	High	High	2.577e-06	4.826e-06	3.25	55.05	K.AEGPDVAVDLPK.G	[3489-3500]		Used
	FALSE	High	[K].AEGPEVDVNLPK.[A]			1.6177e-05	1.01813e-05	1	1	29	Q09666	Q09666 [764-775]; [892-903]; [1727-1738]; [2063-2074]; [2525-2536]; [2909-2920]	0	1267.65	0	1.262	0.741053	0	88.4	111.6	1951		Light	High	Peak Found	High	5.687e-06	2.992e-05	3.36	52.98	K.AEGPEVDVNLPK.A; K.AEGPEVDVNLPK.A; K.AEGPEVDVNLPK.A; K.AEGPEVDVNLPK.A; K.AEGPEVDVNLPK.A; K.AEGPEVDVNLPK.A	[764-775]; [892-903]; [1727-1738]; [2063-2074]; [2525-2536]; [2909-2920]		Used
	FALSE	High	[K].AEGPEVDVNLPK.[A]	1xLabel:13C(6) [K12]		1.33965e-05	0	1	1	54	Q09666	Q09666 [764-775]; [892-903]; [1727-1738]; [2063-2074]; [2525-2536]; [2909-2920]	0	1273.67	0						1951	Redundant	Heavy	Peak Found	High	High	4.053e-06	1.089e-05	3.44	52.98	K.AEGPEVDVNLPK.A; K.AEGPEVDVNLPK.A; K.AEGPEVDVNLPK.A; K.AEGPEVDVNLPK.A; K.AEGPEVDVNLPK.A; K.AEGPEVDVNLPK.A	[764-775]; [892-903]; [1727-1738]; [2063-2074]; [2525-2536]; [2909-2920]		Not Used
	FALSE	High	[K].AEAPLPSPK.[L]			0.00153845	0.000179693	1	1	9	Q09666	Q09666 [5104-5112]	0	909.504	0	1.217	0.85109	0	90.2	109.8	1723		Light	High	Peak Found	High	6.842e-05	0.0005896	2.64	15.06	K.AEAPLPSPK.L	[5104-5112]		Used
	FALSE	High	[K].AEASIQAGAGDGEWEESEVK.[L]			3.81741e-08	0	1	1	13	Q09666	Q09666 [5687-5706]	0	2062.92	0						1732	Redundant	Light	High	Peak Found	High	0	3.24e-08	5.35	61.33	K.AEASIQAGAGDGEWEESEVK.L	[5687-5706]		Not Used
	FALSE	High	[K].AEASIQAGAGDGEWEESEVK.[L]	1xLabel:13C(6) [K20]		2.33198e-08	0	1	1	22	Q09666	Q09666 [5687-5706]	0	2068.94	0	0.355	0.0277959	0	147.6	52.4	1732		Heavy	Peak Found	High	High	0	3.515e-08	5.34	61.33	K.AEASIQAGAGDGEWEESEVK.L	[5687-5706]		Used
	FALSE	High	[K].AEAPLPSPK.[L]	1xLabel:13C(6) [K9]		0.00122419	0.000126392	1	1	15	Q09666	Q09666 [5104-5112]	0	915.524	0						1723	Redundant	Heavy	Peak Found	High	High	9.796e-05	0.0008929	2.63	15.06	K.AEAPLPSPK.L	[5104-5112]		Not Used
	FALSE	High	[R].DDGVFVQEVTQNSPAAR.[T]	1xLabel:13C(6) [R17]		3.96498e-06	0	1	1	16	Q09666	Q09666 [29-45]	0	1838.9	0	1.185	0.902634	0	91.5	108.5	11749		Heavy	Peak Found	High	High	0	9.335e-07	4.87	83.22	R.DDGVFVQEVTQNSPAAR.T	[29-45]		Used
	FALSE	High	[R].DDGVFVQEVTQNSPAAR.[T]			2.40644e-06	0	1	1	11	Q09666	Q09666 [29-45]	0	1832.88	0						11749	Redundant	Light	High	Peak Found	High	0	6.451e-07	4.8	83.22	R.DDGVFVQEVTQNSPAAR.T	[29-45]		Not Used
	FALSE	High	[K].ASLGSLEGEAEAEASSPK.[G]			1.03965e-07	0	1	1	9	Q09666	Q09666 [5748-5765]	0	1732.82	0	1.42	0.669655	0	82.6	117.4	7439		Light	High	Peak Found	High	0	2.583e-08	4.62	76.65	K.ASLGSLEGEAEAEASSPK.G	[5748-5765]		Used
	FALSE	High	[K].ASLGSLEGEAEAEASSPK.[G]	1xLabel:13C(6) [K18]		1.03404e-07	0	1	1	13	Q09666	Q09666 [5748-5765]	0	1738.84	0						7439	Redundant	Heavy	Peak Found	High	High	0	5.909e-08	4.3	76.65	K.ASLGSLEGEAEAEASSPK.G	[5748-5765]		Not Used
	FALSE	High	[R].AVEVQGPSLESGDHGK.[I]			2.40644e-06	0	1	1	8	Q09666	Q09666 [288-303]	0	1609.78	0	1.339	0.741077	0	85.5	114.5	8591		Light	High	Peak Found	High	0	5.724e-07	4.08	19.76	R.AVEVQGPSLESGDHGK.I	[288-303]		Used
	FALSE	High	[R].AVEVQGPSLESGDHGK.[I]	1xLabel:13C(6) [K16]		3.03245e-06	0	1	1	8	Q09666	Q09666 [288-303]	0	1615.8	0						8591	Redundant	Heavy	Peak Found	High	High	0	7.196e-07	4.63	19.76	R.AVEVQGPSLESGDHGK.I	[288-303]		Not Used
	FALSE	High	[R].LDFEGPDAK.[L]			0.000414975	6.40366e-05	1	1	6	Q09666	Q09666 [4890-4898]	0	991.473	2	1.415	0.65957	0	82.8	117.2	44403		Light	High	Peak Found	High	7.065e-05	0.0006127	2.17	35.63	R.LDFEGPDAK.L	[4890-4898]		Used
	FALSE	High	[R].LDFEGPDAK.[L]	1xLabel:13C(6) [K9]		0.00046889	6.40366e-05	1	1	16	Q09666	Q09666 [4890-4898]	0	997.493	0						44403	Redundant	Heavy	Peak Found	High	High	0.0002626	0.002677	2.01	35.63	R.LDFEGPDAK.L	[4890-4898]		Not Used
	FALSE	High	[K].LDADMPEVAVEGPNGK.[W]	1xLabel:13C(6) [K16]		1.74472e-05	1.01813e-05	1	1	5	Q09666	Q09666 [2353-2368]	0	1647.8	0	100	3.75455e-17			200	44083		Heavy	Not Found	High	High	2.577e-06	3.934e-06	3.16	65.99	K.LDADMPEVAVEGPNGK.W	[2353-2368]		Used
	FALSE	High	[K].LDADMPEVAVEGPNGK.[W]			3.86024e-06	0	1	1	2	Q09666	Q09666 [2353-2368]	0	1641.78	0						44083	Redundant	Light	High	Peak Found	High	0	9.101e-07	2.73	65.99	K.LDADMPEVAVEGPNGK.W	[2353-2368]		Not Used
	FALSE	High	[K].LEGPDVSLK.[G]	1xLabel:13C(6) [K9]		0.000630431	8.61443e-05	1	1	12	Q09666	Q09666 [5273-5281]	0	963.545	0						45975	Redundant	Heavy	Peak Found	High	High	0.0001169	0.001018	2.98	37.72	K.LEGPDVSLK.G	[5273-5281]		Not Used
	FALSE	High	[K].LEGPDVSLK.[G]			0.000793995	9.64013e-05	1	1	15	Q09666	Q09666 [5273-5281]	0	957.525	0	1.284	0.818952	0	87.6	112.4	45975		Light	High	Peak Found	High	0.0001417	0.001208	2.91	37.72	K.LEGPDVSLK.G	[5273-5281]		Used
	FALSE	High	[K].LEGDLTGPSVDVEVPDVELECPDAK.[L]	1xCarbamidomethyl [C21]		8.19892e-09	0	1	1	11	Q09666	Q09666 [2142-2166]	0	2683.27	0	1.107	0.927419	0	94.9	105.1	45915		Light	High	Peak Found	High	0	2.314e-09	5.89	115.57	K.LEGDLTGPSVDVEVPDVELECPDAK.L	[2142-2166]		Used
	FALSE	High	[K].LEGDLTGPSVDVEVPDVELECPDAK.[L]	1xCarbamidomethyl [C21]; 1xLabel:13C(6) [K25]		1.3063e-08	0	1	1	16	Q09666	Q09666 [2142-2166]	0	2689.29	0						45915	Redundant	Heavy	Peak Found	High	High	0	3.337e-09	5.1	115.57	K.LEGDLTGPSVDVEVPDVELECPDAK.L	[2142-2166]		Not Used
	FALSE	High	[K].LEGDLTGPSVGVEVPDVELECPDAK.[L]	1xCarbamidomethyl [C21]		1.48875e-09	0	1	1	31	Q09666	Q09666 [1880-1904]; [1947-1971]	0	2625.26	2	1.182	0.862417	0	91.7	108.3	45916		Light	High	Peak Found	High	0	3.912e-10	6.08	110.94	K.LEGDLTGPSVGVEVPDVELECPDAK.L; K.LEGDLTGPSVGVEVPDVELECPDAK.L	[1880-1904]; [1947-1971]		Used
	FALSE	High	[K].LEGDLTGPSVGVEVPDVELECPDAK.[L]	1xCarbamidomethyl [C21]; 1xLabel:13C(6) [K25]		3.16063e-09	0	1	1	32	Q09666	Q09666 [1880-1904]; [1947-1971]	0	2631.28	0						45916	Redundant	Heavy	Peak Found	High	High	0	5.422e-08	5.8	110.94	K.LEGDLTGPSVGVEVPDVELECPDAK.L; K.LEGDLTGPSVGVEVPDVELECPDAK.L	[1880-1904]; [1947-1971]		Not Used
	FALSE	High	[K].LEGGEVDLK.[G]			0.000793995	9.64013e-05	1	1	12	Q09666	Q09666 [4937-4945]	0	959.504	0	1.37	0.701057	0	84.4	115.6	45940		Light	High	Peak Found	High	7.489e-05	0.0006584	2.82	22.81	K.LEGGEVDLK.G	[4937-4945]		Used
	FALSE	High	[K].LEGGEVDLK.[G]	1xLabel:13C(6) [K9]		0.000442758	6.40366e-05	1	1	13	Q09666	Q09666 [4937-4945]	0	965.525	0						45940	Redundant	Heavy	Peak Found	High	High	4.062e-05	0.0003893	2.43	22.81	K.LEGGEVDLK.G	[4937-4945]		Not Used
	FALSE	High	[K].LEGELQAPDLELSLPAIHVEGLDIK.[A]			6.4955e-09	0	1	1	4	Q09666	Q09666 [5113-5137]	0	2699.45	0	1.64	0.485423	0	75.8	124.2	45928		Light	High	Peak Found	High	0	1.677e-09	6.67	121.5	K.LEGELQAPDLELSLPAIHVEGLDIK.A	[5113-5137]		Used
	FALSE	High	[K].LEGELQAPDLELSLPAIHVEGLDIK.[A]	1xLabel:13C(6) [K25]		3.27641e-05	1.01813e-05	1	1	3	Q09666	Q09666 [5113-5137]	0	2705.47	0						45928	Redundant	Heavy	Peak Found	High	High	4.053e-06	9.852e-06	2.54	121.5	K.LEGELQAPDLELSLPAIHVEGLDIK.A	[5113-5137]		Not Used
	FALSE	High	[K].IEGEMQVPDVDIR.[G]			5.29062e-06	0	1	1	3	Q09666	Q09666 [1092-1104]	0	1500.74	0						45930	Redundant	Light	High	Peak Found	High	0	1.336e-06	3.95	78.36	K.IEGEMQVPDVDIR.G	[1092-1104]		Not Used
	FALSE	High	[K].IEGEMQVPDVDIR.[G]	1xLabel:13C(6) [R13]		5.82256e-06	0	1	1	9	Q09666	Q09666 [1092-1104]	0	1506.76	0	1.871	0.338683	0	69.7	130.3	45930		Heavy	Peak Found	High	High	0	1.363e-06	4.09	78.36	K.IEGEMQVPDVDIR.G	[1092-1104]		Used
	FALSE	High	[K].IDVDAPDIDIHGPDAK.[L]			3.1377e-07	0	1	1	20	Q09666	Q09666 [3260-3275]	0	1690.83	0	1.123	0.937325	0	94.2	105.8	45168		Light	High	Peak Found	High	0	7.676e-08	5	65.98	K.IDVDAPDIDIHGPDAK.L	[3260-3275]		Used
	FALSE	High	[K].IDVDAPDIDIHGPDAK.[L]	1xLabel:13C(6) [K16]		1.73904e-07	0	1	1	30	Q09666	Q09666 [3260-3275]	0	1696.85	0						45168	Redundant	Heavy	Peak Found	High	High	0	4.725e-08	5.45	65.98	K.IDVDAPDIDIHGPDAK.L	[3260-3275]		Not Used
	FALSE	High	[K].IDVTAPDVSIEEPEGK.[L]			3.40311e-07	0	1	1	16	Q09666	Q09666 [785-800]	0	1698.84	0	1.147	0.894989	0	93.1	106.9	45222		Light	High	Peak Found	High	0	9.991e-08	4.55	73.96	K.IDVTAPDVSIEEPEGK.L	[785-800]		Used
	FALSE	High	[K].IDVTAPDVSIEEPEGK.[L]	1xLabel:13C(6) [K16]		2.7854e-07	0	1	1	17	Q09666	Q09666 [785-800]	0	1704.86	0						45222	Redundant	Heavy	Peak Found	High	High	0	5.141e-07	4.4	73.96	K.IDVTAPDVSIEEPEGK.L	[785-800]		Not Used
	FALSE	High	[K].KPDIDITGPK.[V]			0.000105966	2.30658e-05	1	1	6	Q09666	Q09666 [3375-3384]	0	1083.6	0	4.708	1.28271e-05	0	35	165	41658		Light	High	Peak Found	High	5.687e-06	2.37e-05	2.58	17.57	K.KPDIDITGPK.V	[3375-3384]		Used
	FALSE	High	[K].KPDIDITGPK.[V]	2xLabel:13C(6) [K1; K10]		0.000588351	7.56495e-05	1	1	5	Q09666	Q09666 [3375-3384]	0	1095.64	0						41658	Redundant	Heavy	Peak Found	High	High	1.885e-05	0.0001852	1.42	17.57	K.KPDIDITGPK.V	[3375-3384]		Not Used
	FALSE	High	[K].IGFSGPK.[L]			0.0242084	0.00167979	1	1	10	Q09666	Q09666 [4930-4936]	0	705.393	0	1.308	0.796111	0	86.7	113.3	48273		Light	High	Peak Found	High	0.0009276	0.01322	1.87	17.9	K.IGFSGPK.L	[4930-4936]		Used
	FALSE	High	[K].IGFSGPK.[L]	1xLabel:13C(6) [K7]		0.0600299	0.00376917	1	1	2	Q09666	Q09666 [4930-4936]	0	711.413	0						48273	Redundant	Heavy	Peak Found	High	High	0.001382	0.02	2.04		K.IGFSGPK.L	[4930-4936]		Not Used
	FALSE	High	[K].LEVPDMNIR.[G]	1xOxidation [M6]; 1xLabel:13C(6) [R9]		0.0173107	0.00124939	1	1	3	Q09666	Q09666 [2482-2490]	0	1108.58	0	100	3.75455e-17			200	46844		Heavy	Not Found	High	High	0.005759	0.1036	1.96	38.41	K.LEVPDMNIR.G	[2482-2490]		Used
	FALSE	High	[K].LEVPDMNIR.[G]	1xOxidation [M6]		0.00920857	0.000718957	1	1	1	Q09666	Q09666 [2482-2490]	0	1102.56	0						46844	Redundant	Light	High	Peak Found	High	0.0002737	0.002894	1.75	38.41	K.LEVPDMNIR.G	[2482-2490]		Not Used
	FALSE	High	[K].LEVPDMNIR.[G]	1xLabel:13C(6) [R9]		0.00165173	0.000195262	1	1	10	Q09666	Q09666 [2482-2490]	0	1092.58	0						46843	Redundant	Heavy	Peak Found	High	High	0.0001417	0.001213	2.49	67.58	K.LEVPDMNIR.G	[2482-2490]		Not Used
	FALSE	High	[K].LEVPDMNIR.[G]			0.00175641	0.000210109	1	1	12	Q09666	Q09666 [2482-2490]	0	1086.56	0	1.337	0.736975	0	85.6	114.4	46843		Light	High	Peak Found	High	0.0004689	0.005951	2.44	67.58	K.LEVPDMNIR.G	[2482-2490]		Used
	FALSE	High	[K].IKGDVDVTGPK.[V]			0.00438855	0.000391477	1	1	1	Q09666	Q09666 [2849-2859]	1	1128.63	0	100	3.75455e-17			200	49421		Light	High	Peak Found	High	0.0001627	0.001485	1.36	11.21	K.IKGDVDVTGPK.V	[2849-2859]		Used
	FALSE	High	[K].IKGDVDVTGPK.[V]	2xLabel:13C(6) [K2; K11]		0.000351312	5.9799e-05	1	1	1	Q09666	Q09666 [2849-2859]	1	1140.67	0						49421	Redundant	Heavy	Not Found	High	High	1.537e-05	9.611e-05	2.16	11.21	K.IKGDVDVTGPK.V	[2849-2859]		Not Used
	FALSE	High	[K].IKGDVPSVGLEGPDVDLQGPEAK.[I]	2xLabel:13C(6) [K2; K23]		5.0433e-05	1.67261e-05	1	1	1	Q09666	Q09666 [5208-5230]	1	2332.24	0						49422	No Quan Values	Heavy	Not Found	High	High	4.053e-06	1.086e-05	2.65		K.IKGDVPSVGLEGPDVDLQGPEAK.I	[5208-5230]		Not Used
	FALSE	High	[K].FGTFGGLGSK.[S]			0.00020005	3.53638e-05	1	1	9	Q09666	Q09666 [5822-5831]	0	970.499	0						30706	Redundant	Light	High	Peak Found	High	9.975e-06	5.971e-05	2.73	49.84	K.FGTFGGLGSK.S	[5822-5831]		Not Used
	FALSE	High	[K].FGTFGGLGSK.[S]	1xLabel:13C(6) [K10]		0.000170661	2.94559e-05	1	1	12	Q09666	Q09666 [5822-5831]	0	976.519	0	1.41	0.654459	0	83	117	30706		Heavy	Peak Found	High	High	8.722e-06	4.61e-05	2.61	49.84	K.FGTFGGLGSK.S	[5822-5831]		Used
	FALSE	High	[K].FGVSTGR.[E]			0.031719	0.00213683	1	1	2	Q09666	Q09666 [314-320]	0	723.378	0	1.408	0.671126	0	83.1	116.9	30751		Light	High	Peak Found	High	0.001069	0.01512	2.33	13.71	K.FGVSTGR.E	[314-320]		Used
	FALSE	High	[K].FGVSTGR.[E]	1xLabel:13C(6) [R7]		0.153729	0.00843583	1	1	2	Q09666	Q09666 [314-320]	0	729.399	0						30751	Redundant	Heavy	Peak Found	High	High	0.003253	0.05341	2.11	13.71	K.FGVSTGR.E	[314-320]		Not Used
	FALSE	High	[K].FSMPGFK.[AG]			0.00501758	0.000412168	1	1	61	Q09666	Q09666 [885-891]; [1262-1268]; [1390-1396]; [1518-1524]; [1720-1726]; [2056-2062]; [2251-2257]; [2518-2524]; [2646-2652]; [2902-2908]; [3030-3036]; [3610-3616]; [3812-3818]; [4068-4074]; [4196-4202]; [4324-4330]; [4660-4666]; [4788-4794]	0	813.396	0						32776	Redundant	Light	High	Peak Found	High	0.002121	0.03204	2.36	64.52	K.FSMPGFK.A; K.FSMPGFK.G; K.FSMPGFK.G; K.FSMPGFK.G; K.FSMPGFK.A; K.FSMPGFK.A; K.FSMPGFK.G; K.FSMPGFK.A; K.FSMPGFK.G; K.FSMPGFK.A; K.FSMPGFK.G; K.FSMPGFK.G; K.FSMPGFK.G; K.FSMPGFK.G; K.FSMPGFK.G; K.FSMPGFK.G; K.FSMPGFK.G; K.FSMPGFK.G	[885-891]; [1262-1268]; [1390-1396]; [1518-1524]; [1720-1726]; [2056-2062]; [2251-2257]; [2518-2524]; [2646-2652]; [2902-2908]; [3030-3036]; [3610-3616]; [3812-3818]; [4068-4074]; [4196-4202]; [4324-4330]; [4660-4666]; [4788-4794]		Not Used
	FALSE	High	[K].FSMPGFK.[AG]	1xLabel:13C(6) [K7]		0.00831085	0.000680907	1	1	70	Q09666	Q09666 [885-891]; [1262-1268]; [1390-1396]; [1518-1524]; [1720-1726]; [2056-2062]; [2251-2257]; [2518-2524]; [2646-2652]; [2902-2908]; [3030-3036]; [3610-3616]; [3812-3818]; [4068-4074]; [4196-4202]; [4324-4330]; [4660-4666]; [4788-4794]	0	819.417	0	1.336	0.677139	0	85.6	114.4	32776		Heavy	Peak Found	High	High	0.001995	0.02998	2.51	64.52	K.FSMPGFK.A; K.FSMPGFK.G; K.FSMPGFK.G; K.FSMPGFK.G; K.FSMPGFK.A; K.FSMPGFK.A; K.FSMPGFK.G; K.FSMPGFK.A; K.FSMPGFK.G; K.FSMPGFK.A; K.FSMPGFK.G; K.FSMPGFK.G; K.FSMPGFK.G; K.FSMPGFK.G; K.FSMPGFK.G; K.FSMPGFK.G; K.FSMPGFK.G; K.FSMPGFK.G	[885-891]; [1262-1268]; [1390-1396]; [1518-1524]; [1720-1726]; [2056-2062]; [2251-2257]; [2518-2524]; [2646-2652]; [2902-2908]; [3030-3036]; [3610-3616]; [3812-3818]; [4068-4074]; [4196-4202]; [4324-4330]; [4660-4666]; [4788-4794]		Used
	FALSE	High	[K].FSMPGFK.[AG]	1xOxidation [M3]		0.0191934	0.00137785	1	1	4	Q09666	Q09666 [885-891]; [1262-1268]; [1390-1396]; [1518-1524]; [1720-1726]; [2056-2062]; [2251-2257]; [2518-2524]; [2646-2652]; [2902-2908]; [3030-3036]; [3610-3616]; [3812-3818]; [4068-4074]; [4196-4202]; [4324-4330]; [4660-4666]; [4788-4794]	0	829.391	0	1.542	0.533514	0	78.7	121.3	32777		Light	High	Peak Found	High	0.0006432	0.008834	2.07	24.83	K.FSMPGFK.A; K.FSMPGFK.G; K.FSMPGFK.G; K.FSMPGFK.G; K.FSMPGFK.A; K.FSMPGFK.A; K.FSMPGFK.G; K.FSMPGFK.A; K.FSMPGFK.G; K.FSMPGFK.A; K.FSMPGFK.G; K.FSMPGFK.G; K.FSMPGFK.G; K.FSMPGFK.G; K.FSMPGFK.G; K.FSMPGFK.G; K.FSMPGFK.G; K.FSMPGFK.G	[885-891]; [1262-1268]; [1390-1396]; [1518-1524]; [1720-1726]; [2056-2062]; [2251-2257]; [2518-2524]; [2646-2652]; [2902-2908]; [3030-3036]; [3610-3616]; [3812-3818]; [4068-4074]; [4196-4202]; [4324-4330]; [4660-4666]; [4788-4794]		Used
	FALSE	High	[K].FSMPGFK.[AG]	1xOxidation [M3]; 1xLabel:13C(6) [K7]		0.016229	0.00118924	1	1	11	Q09666	Q09666 [885-891]; [1262-1268]; [1390-1396]; [1518-1524]; [1720-1726]; [2056-2062]; [2251-2257]; [2518-2524]; [2646-2652]; [2902-2908]; [3030-3036]; [3610-3616]; [3812-3818]; [4068-4074]; [4196-4202]; [4324-4330]; [4660-4666]; [4788-4794]	0	835.411	0						32777	Redundant	Heavy	Peak Found	High	High	0.001304	0.01867	2.13	24.83	K.FSMPGFK.A; K.FSMPGFK.G; K.FSMPGFK.G; K.FSMPGFK.G; K.FSMPGFK.A; K.FSMPGFK.A; K.FSMPGFK.G; K.FSMPGFK.A; K.FSMPGFK.G; K.FSMPGFK.A; K.FSMPGFK.G; K.FSMPGFK.G; K.FSMPGFK.G; K.FSMPGFK.G; K.FSMPGFK.G; K.FSMPGFK.G; K.FSMPGFK.G; K.FSMPGFK.G	[885-891]; [1262-1268]; [1390-1396]; [1518-1524]; [1720-1726]; [2056-2062]; [2251-2257]; [2518-2524]; [2646-2652]; [2902-2908]; [3030-3036]; [3610-3616]; [3812-3818]; [4068-4074]; [4196-4202]; [4324-4330]; [4660-4666]; [4788-4794]		Not Used
	FALSE	High	[K].FSMPSLK.[G]			0.00994618	0.000767608	1	1	6	Q09666	Q09666 [1006-1012]; [1134-1140]	0	809.423	0						32778	Redundant	Light	High	Peak Found	High	0.0007811	0.01107	1.93	57.95	K.FSMPSLK.G; K.FSMPSLK.G	[1006-1012]; [1134-1140]		Not Used
	FALSE	High	[K].FSMPSLK.[G]	1xLabel:13C(6) [K7]		0.0107438	0.00083474	1	1	11	Q09666	Q09666 [1006-1012]; [1134-1140]	0	815.443	0	1.307	0.801927	0	86.7	113.3	32778		Heavy	Peak Found	High	High	0.001111	0.01584	2.22	57.95	K.FSMPSLK.G; K.FSMPSLK.G	[1006-1012]; [1134-1140]		Used
	FALSE	High	[K].FSVPGFK.[A]			0.00779572	0.000630742	1	1	9	Q09666	Q09666 [757-763]	0	781.424	0	1.196	0.856258	0	91.1	108.9	32946		Light	High	Peak Found	High	0.003253	0.05344	2.22	62.79	K.FSVPGFK.A	[757-763]		Used
	FALSE	High	[K].FSVPGFK.[A]	1xLabel:13C(6) [K7]		0.031719	0.00213683	1	1	9	Q09666	Q09666 [757-763]	0	787.444	0						32946	Redundant	Heavy	Peak Found	High	High	0.002205	0.03375	2.36	62.79	K.FSVPGFK.A	[757-763]		Not Used
	FALSE	High	[K].FSVSGLK.[A]			0.0154126	0.00111575	1	1	7	Q09666	Q09666 [3482-3488]	0	737.419	0	1.398	0.768511	0	83.4	116.6	32947		Light	High	Peak Found	High	0.0006451	0.00885	1.84	33.04	K.FSVSGLK.A	[3482-3488]		Used
	FALSE	High	[K].FSVSGLK.[A]	1xLabel:13C(6) [K7]		0.0194426	0.00139036	1	1	9	Q09666	Q09666 [3482-3488]	0	743.439	0						32947	Redundant	Heavy	Peak Found	High	High	0.001293	0.01851	1.71	33.04	K.FSVSGLK.A	[3482-3488]		Not Used
	FALSE	High	[K].FTFSGR.[E]			0.101595	0.00589847	1	1	3	Q09666	Q09666 [5666-5671]	0	714.357	0						33058	Redundant	Light	High	Peak Found	High	0.005643	0.1012	1.67	25.78	K.FTFSGR.E	[5666-5671]		Not Used
	FALSE	High	[K].FTFSGR.[E]	1xLabel:13C(6) [R6]		0.150106	0.00823735	1	1	10	Q09666	Q09666 [5666-5671]	0	720.377	0	1.499	0.555677	0	80	120	33058		Heavy	Peak Found	High	High	0.006413	0.1167	1.37	25.78	K.FTFSGR.E	[5666-5671]		Used
	FALSE	High	[K].FNFSGSK.[V]			0.0113114	0.000869636	1	1	1	Q09666	Q09666 [3357-3363]	0	786.378	0	1.25	0.81642	0	88.9	111.1	31845		Light	High	Peak Found	High	0.0003231	0.003552	0.98	19.73	K.FNFSGSK.V	[3357-3363]		Used
	FALSE	High	[K].FNFSGSK.[V]	1xLabel:13C(6) [K7]		0.0130334	0.000968246	1	1	3	Q09666	Q09666 [3357-3363]	0	792.398	0						31845	Redundant	Heavy	Peak Found	High	High	0.0007329	0.01029	1.94	19.73	K.FNFSGSK.V	[3357-3363]		Not Used
	FALSE	High	[PR].EVDVNLPK.[A]			0.00380576	0.00035867	1	1	19	Q09666	Q09666 [768-775]; [896-903]; [1145-1152]; [1273-1280]; [1731-1738]; [2067-2074]; [2262-2269]; [2529-2536]; [2913-2920]; [3169-3176]; [3951-3958]; [4079-4086]	0	913.499	0	1.292	0.774285	0	87.3	112.7	27984		Light	High	Peak Found	High	0.0002996	0.003282	2.4	32.81	P.EVDVNLPK.A; P.EVDVNLPK.A; P.EVDVNLPK.A; R.EVDVNLPK.A; P.EVDVNLPK.A; P.EVDVNLPK.A; P.EVDVNLPK.A; P.EVDVNLPK.A; P.EVDVNLPK.A; P.EVDVNLPK.A; P.EVDVNLPK.A; P.EVDVNLPK.A	[768-775]; [896-903]; [1145-1152]; [1273-1280]; [1731-1738]; [2067-2074]; [2262-2269]; [2529-2536]; [2913-2920]; [3169-3176]; [3951-3958]; [4079-4086]		Used
	FALSE	High	[PR].EVDVNLPK.[A]	1xLabel:13C(6) [K8]		0.00712961	0.000571337	1	1	16	Q09666	Q09666 [768-775]; [896-903]; [1145-1152]; [1273-1280]; [1731-1738]; [2067-2074]; [2262-2269]; [2529-2536]; [2913-2920]; [3169-3176]; [3951-3958]; [4079-4086]	0	919.519	0						27984	Redundant	Heavy	Peak Found	High	High	0.0005403	0.007184	2.4	32.81	P.EVDVNLPK.A; P.EVDVNLPK.A; P.EVDVNLPK.A; R.EVDVNLPK.A; P.EVDVNLPK.A; P.EVDVNLPK.A; P.EVDVNLPK.A; P.EVDVNLPK.A; P.EVDVNLPK.A; P.EVDVNLPK.A; P.EVDVNLPK.A; P.EVDVNLPK.A	[768-775]; [896-903]; [1145-1152]; [1273-1280]; [1731-1738]; [2067-2074]; [2262-2269]; [2529-2536]; [2913-2920]; [3169-3176]; [3951-3958]; [4079-4086]		Not Used
	FALSE	High	[R].EVFSSCSSEVVLSGDDEEYQR.[I]	1xCarbamidomethyl [C6]		7.85126e-09	0	1	1	13	Q09666	Q09666 [103-123]	0	2422.04	0	4.536	0.00161289	0	36.1	163.9	28103		Light	High	Peak Found	High	0	2.022e-09	4.65	81.25	R.EVFSSCSSEVVLSGDDEEYQR.I	[103-123]		Used
	FALSE	High	[R].EVFSSCSSEVVLSGDDEEYQR.[I]	1xCarbamidomethyl [C6]; 1xLabel:13C(6) [R21]		1.09843e-08	0	1	1	18	Q09666	Q09666 [103-123]	0	2428.06	0						28103	Redundant	Heavy	Peak Found	High	High	0	2.989e-09	4.87	82.13	R.EVFSSCSSEVVLSGDDEEYQR.I	[103-123]		Not Used
	FALSE	High	[K].FAGGLHFSGPK.[V]	1xLabel:13C(6) [K11]		1.65073e-05	1.01813e-05	1	1	2	Q09666	Q09666 [5613-5623]	0	1123.6	0	100	3.75455e-17			200	29203		Heavy	Not Found	High	High	2.577e-06	3.724e-06	2.96	36.6	K.FAGGLHFSGPK.V	[5613-5623]		Used
	FALSE	High	[K].GPEVDIEGPEGK.[L]			2.64975e-05	1.01813e-05	1	1	10	Q09666	Q09666 [4490-4501]	0	1226.59	0	1.237	0.819513	0	89.4	110.6	38220		Light	High	Peak Found	High	2.577e-06	8.816e-06	3.55	34.11	K.GPEVDIEGPEGK.L	[4490-4501]		Used
	FALSE	High	[K].GPEVDIEGPEGK.[L]	1xLabel:13C(6) [K12]		2.63696e-05	1.01813e-05	1	1	14	Q09666	Q09666 [4490-4501]	0	1232.61	0						38220	Redundant	Heavy	Peak Found	High	High	2.577e-06	5.811e-06	3.87	34.11	K.GPEVDIEGPEGK.L	[4490-4501]		Not Used
	FALSE	High	[K].GPEIDIK.[G]			0.0801855	0.00485932	2	2	2	Q09666; Q8IVF2	Q09666 [4416-4422]; Q8IVF2 [1428-1434]; [2253-2259]; [3903-3909]	0	771.425	0	1.293	0.798907	0	87.2	112.8	38203	Shared	Light	High	Peak Found	High	0.001801	0.02648	1.54	20.34	K.GPEIDIK.G	[4416-4422]		Used
	FALSE	High	[K].GPEIDIK.[G]	1xLabel:13C(6) [K7]		0.0772277	0.00474086	2	2	4	Q09666; Q8IVF2	Q09666 [4416-4422]; Q8IVF2 [1428-1434]; [2253-2259]; [3903-3909]	0	777.445	0						38203	Redundant	Heavy	Peak Found	High	High	0.003164	0.05176	2.38	20.34	K.GPEIDIK.G	[4416-4422]		Not Used
	FALSE	High	[K].GPEVDLK.[G]	1xLabel:13C(6) [K7]		0.123709	0.00691207	1	1	2	Q09666	Q09666 [2610-2616]; [2738-2744]; [2866-2872]; [3574-3580]; [3702-3708]; [3776-3782]; [4160-4166]; [4288-4294]; [4880-4886]	0	763.429	0						38221	No Quan Values	Heavy	Not Found	High	High	0.00263	0.04209	1.24		K.GPEVDIK.G; K.GPEVDIK.G; K.GPEVDLK.G; K.GPEVDIK.G; K.GPEVDIK.G; K.GPEVDIK.G; K.GPEVDIK.G; K.GPEVDIK.G; K.GPEVDLK.G	[2610-2616]; [2738-2744]; [2866-2872]; [3574-3580]; [3702-3708]; [3776-3782]; [4160-4166]; [4288-4294]; [4880-4886]		Not Used
	FALSE	High	[K].GPEVDIR.[GD]			0.0535589	0.00343699	1	1	4	Q09666	Q09666 [2994-3000]; [4624-4630]	0	785.415	0						38222	Redundant	Light	High	Peak Found	High	0.003062	0.04971	1.99	16.07	K.GPEVDIR.G; K.GPEVDIR.D	[2994-3000]; [4624-4630]		Not Used
	FALSE	High	[K].GPEVDVSGPK.[L]			0.000211677	3.53638e-05	1	1	7	Q09666	Q09666 [3331-3340]	0	984.5	0						38223	Redundant	Light	High	Peak Found	High	9.975e-06	5.2e-05	2.85	16.07	K.GPEVDVSGPK.L	[3331-3340]		Not Used
	FALSE	High	[K].GPFVEAEVPDVDLECPDAK.[L]	1xCarbamidomethyl [C15]		8.46284e-08	0	1	1	6	Q09666	Q09666 [1819-1837]	0	2086.96	0						38240	Redundant	Light	High	Peak Found	High	0	6.225e-08	4.69	101.56	K.GPFVEAEVPDVDLECPDAK.L	[1819-1837]		Not Used
	FALSE	High	[K].GPFVEAEVPDVDLECPDAK.[L]	1xCarbamidomethyl [C15]; 1xLabel:13C(6) [K19]		7.07785e-08	0	1	1	6	Q09666	Q09666 [1819-1837]	0	2092.98	0	1.072	0.959618	0	96.5	103.5	38240		Heavy	Peak Found	High	High	0	2.252e-08	5.02	101.56	K.GPFVEAEVPDVDLECPDAK.L	[1819-1837]		Used
	FALSE	High	[K].GPEVDVSGPK.[L]	1xLabel:13C(6) [K10]		0.000197264	3.53638e-05	1	1	4	Q09666	Q09666 [3331-3340]	0	990.52	0	1.356	0.702096	0	84.9	115.1	38223		Heavy	Peak Found	High	High	9.975e-06	4.793e-05	2.95	16.07	K.GPEVDVSGPK.L	[3331-3340]		Used
	FALSE	High	[K].GPEVDIR.[GD]	1xLabel:13C(6) [R7]		0.0707285	0.00432631	1	1	9	Q09666	Q09666 [2994-3000]; [4624-4630]	0	791.435	0	1.261	0.800726	0	88.5	111.5	38222		Heavy	Peak Found	High	High	0.005193	0.09331	2.48	16.07	K.GPEVDIR.G; K.GPEVDIR.D	[2994-3000]; [4624-4630]		Used
	FALSE	High	[K].GPGVDLPSVNLSMPK.[V]	1xLabel:13C(6) [K15]		4.76003e-07	0	1	1	2	Q09666	Q09666 [5282-5296]	0	1516.81	0	0.01	3.75455e-17		200		38304		Heavy	Peak Found	High	High	0	1.28e-07	4.44		K.GPGVDLPSVNLSMPK.V	[5282-5296]		Used
	FALSE	High	[K].GPGVDLPSVNLSMPK.[V]	1xOxidation [M13]; 1xLabel:13C(6) [K15]		0.000283513	4.83189e-05	1	1	3	Q09666	Q09666 [5282-5296]	0	1532.81	0						38305	No Quan Values	Heavy	Not Found	High	High	1.29e-05	7.418e-05	1.7		K.GPGVDLPSVNLSMPK.V	[5282-5296]		Not Used
	FALSE	High	[K].GPGVDVNLK.[G]			0.00101967	0.000122589	1	1	9	Q09666	Q09666 [5435-5443]	0	898.499	0	1.278	0.819402	0	87.8	112.2	38306		Light	High	Peak Found	High	7.173e-05	0.0006327	3.02	25.72	K.GPGVDVNLK.G	[5435-5443]		Used
	FALSE	High	[K].GPGVDVNLK.[G]	1xLabel:13C(6) [K9]		0.00047277	6.40366e-05	1	1	15	Q09666	Q09666 [5435-5443]	0	904.519	0						38306	Redundant	Heavy	Peak Found	High	High	0.0001046	0.0009335	3.2	25.72	K.GPGVDVNLK.G	[5435-5443]		Not Used
	FALSE	High	[K].GPHVDVSGPDIDIEGPEGK.[L]			4.49769e-10	0	1	1	12	Q09666	Q09666 [2417-2435]	0	1917.92	0						38311	Redundant	Light	High	Peak Found	High	0	1.201e-10	5.5	63.75	K.GPHVDVSGPDIDIEGPEGK.L	[2417-2435]		Not Used
	FALSE	High	[K].GPHVDVSGPDIDIEGPEGK.[L]	1xLabel:13C(6) [K19]		9.34402e-10	0	1	1	15	Q09666	Q09666 [2417-2435]	0	1923.94	0	1.07	0.959403	0	96.6	103.4	38311		Heavy	Peak Found	High	High	0	8.532e-07	5.79	63.75	K.GPHVDVSGPDIDIEGPEGK.L	[2417-2435]		Used
	FALSE	High	[K].GPGVDLPSVNLSMPK.[V]			7.21995e-07	0	1	1	3	Q09666	Q09666 [5282-5296]	0	1510.79	0						38304	Redundant	Light	High	Not Found	High	0	1.745e-07	4.35	95.9	K.GPGVDLPSVNLSMPK.V	[5282-5296]		Not Used
	FALSE	High	[K].GPAFNMASPESDFGINLK.[G]			4.89739e-08	0	1	1	12	Q09666	Q09666 [5545-5562]	0	1894.9	0	1.135	0.914802	0	93.7	106.3	38109		Light	High	Peak Found	High	0	1.231e-08	5.91	115.18	K.GPAFNMASPESDFGINLK.G	[5545-5562]		Used
	FALSE	High	[K].GPAFNMASPESDFGINLK.[G]	1xLabel:13C(6) [K18]		1.49571e-08	0	1	1	10	Q09666	Q09666 [5545-5562]	0	1900.92	0						38109	Redundant	Heavy	Peak Found	High	High	0	3.819e-09	5.57	115.18	K.GPAFNMASPESDFGINLK.G	[5545-5562]		Not Used
	FALSE	High	[K].GPALDIK.[G]			0.0734467	0.00451302	1	1	2	Q09666	Q09666 [3250-3256]	0	713.419	0						38116	Redundant	Light	High	Peak Found	High	0.003256	0.05351	2.28	17.96	K.GPALDIK.G	[3250-3256]		Not Used
	FALSE	High	[K].GPALDIK.[G]	1xLabel:13C(6) [K7]		0.0762653	0.00468623	1	1	2	Q09666	Q09666 [3250-3256]	0	719.439	0	1.284	0.741109	0	87.6	112.4	38116		Heavy	Peak Found	High	High	0.001739	0.02535	2.28	17.96	K.GPALDIK.G	[3250-3256]		Used
	FALSE	High	[K].GNVDISAPK.[I]			0.00874798	0.00068794	1	1	9	Q09666	Q09666 [1083-1091]	0	900.479	0						38056	Redundant	Light	High	Peak Found	High	0.0006535	0.008963	1.69	15.01	K.GNVDISAPK.I	[1083-1091]		Not Used
	FALSE	High	[K].GNVDISAPK.[I]	1xLabel:13C(6) [K9]		0.00644131	0.000530486	1	1	19	Q09666	Q09666 [1083-1091]	0	906.499	3	1.293	0.745592	0	87.2	112.8	38056		Heavy	Peak Found	High	High	0.008443	0.1603	1.99	15.01	K.GNVDISAPK.I	[1083-1091]		Used
	FALSE	High	[K].GSLGATGEIK.[G]			0.00123621	0.000131752	1	1	7	Q09666	Q09666 [5463-5472]	0	932.505	0						39258	Redundant	Light	High	Peak Found	High	0.0001674	0.00156	2.95	15.01	K.GSLGATGEIK.G	[5463-5472]		Not Used
	FALSE	High	[K].GSLGATGEIK.[G]	1xLabel:13C(6) [K10]		0.00233033	0.000253401	1	1	5	Q09666	Q09666 [5463-5472]	0	938.525	0						39258	No Quan Values	Heavy	Peak Found	High	High	0.0001977	0.001896	2.74	15.01	K.GSLGATGEIK.G	[5463-5472]		Not Used
	FALSE	High	[K].GPTVGGGLPGIGVQGLEGNLQMPGIK.[S]			7.6116e-11	0	1	1	7	Q09666	Q09666 [5473-5498]	0	2446.31	0	1.142	0.90379	0	93.4	106.6	38589		Light	High	Peak Found	High	0	1.445e-09	8.51	119.19	K.GPTVGGGLPGIGVQGLEGNLQMPGIK.S	[5473-5498]		Used
	FALSE	High	[K].GPTVGGGLPGIGVQGLEGNLQMPGIK.[S]	1xLabel:13C(6) [K26]		1.01975e-10	0	1	1	11	Q09666	Q09666 [5473-5498]	0	2452.33	0						38589	Redundant	Heavy	Peak Found	High	High	0	9.639e-10	7.65	119.19	K.GPTVGGGLPGIGVQGLEGNLQMPGIK.S	[5473-5498]		Not Used
	FALSE	High	[K].GPTVGGGLPGIGVQGLEGNLQMPGIK.[S]	1xOxidation [M22]		0.000126137	2.30658e-05	1	1	2	Q09666	Q09666 [5473-5498]	0	2462.31	0						38590	Redundant	Light	High	Peak Found	High	7.343e-06	3.382e-05	3.14	110.78	K.GPTVGGGLPGIGVQGLEGNLQMPGIK.S	[5473-5498]		Not Used
	FALSE	High	[K].GPTVGGGLPGIGVQGLEGNLQMPGIK.[S]	1xOxidation [M22]; 1xLabel:13C(6) [K26]		0.000356851	5.9799e-05	1	1	3	Q09666	Q09666 [5473-5498]	0	2468.33	0	1.103	0.877603	0	95.1	104.9	38590		Heavy	Peak Found	High	High	0.001802	0.02649	2.06	110.78	K.GPTVGGGLPGIGVQGLEGNLQMPGIK.S	[5473-5498]		Used
	FALSE	High	[R].GPSLQGDLAVSGDIK.[C]	1xLabel:13C(6) [K15]		6.8769e-07	0	1	1	30	Q09666	Q09666 [5367-5381]	0	1462.78	2	0.362	0.020476	0	146.9	53.1	38524		Heavy	Peak Found	High	High	0	1.949e-07	4.53	82.78	R.GPSLQGDLAVSGDIK.C	[5367-5381]		Used
	FALSE	High	[K].GPSLDIDTPDVNIEGPEGK.[L]			6.11982e-09	0	1	1	15	Q09666	Q09666 [4423-4441]	0	1952.94	0	1.096	0.969088	0	95.4	104.6	38520		Light	High	Peak Found	High	0	9.26e-09	5.53	89.34	K.GPSLDIDTPDVNIEGPEGK.L	[4423-4441]		Used
	FALSE	High	[K].GPSLDIDTPDVNIEGPEGK.[L]	1xLabel:13C(6) [K19]		2.17507e-09	0	1	1	14	Q09666	Q09666 [4423-4441]	0	1958.96	0						38520	Redundant	Heavy	Peak Found	High	High	0	7.403e-09	5.06	89.34	K.GPSLDIDTPDVNIEGPEGK.L	[4423-4441]		Not Used
	FALSE	High	[R].GPSLQGDLAVSGDIK.[C]			5.81512e-07	0	1	1	28	Q09666	Q09666 [5367-5381]	0	1456.76	0						38524	Redundant	Light	High	Peak Found	High	0	2.113e-06	4.04	77.24	R.GPSLQGDLAVSGDIK.C	[5367-5381]		Not Used
	FALSE	High	[K].GPQITGPSLEGDLGLK.[G]			1.02051e-06	0	1	1	2	Q09666	Q09666 [372-387]	0	1581.85	0						38482	Redundant	Light	High	Peak Found	High	0	2.462e-07	4.46	88.7	K.GPQITGPSLEGDLGLK.G	[372-387]		Not Used
	FALSE	High	[K].GPQITGPSLEGDLGLK.[G]	1xLabel:13C(6) [K16]		1.90672e-07	0	1	1	5	Q09666	Q09666 [372-387]	0	1587.87	0	1.269	0.82454	0	88.2	111.8	38482		Heavy	Peak Found	High	High	0	3.622e-07	4.5	88.7	K.GPQITGPSLEGDLGLK.G	[372-387]		Used
	FALSE	High	[K].GPQVSGELK.[G]			0.0212801	0.00150364	1	1	4	Q09666	Q09666 [5426-5434]	0	914.494	0						38490	Redundant	Light	High	Peak Found	High	0.000533	0.007041	2.34	12.72	K.GPQVSGELK.G	[5426-5434]		Not Used
	FALSE	High	[K].GPQVSGELK.[G]	1xLabel:13C(6) [K9]		0.0226974	0.00156485	1	1	4	Q09666	Q09666 [5426-5434]	0	920.514	0	1.32	0.711304	0	86.2	113.8	38490		Heavy	Peak Found	High	High	0.0005606	0.007558	2.39	12.72	K.GPQVSGELK.G	[5426-5434]		Used
	FALSE	High	[K].GPQVSSALNLDTSK.[F]			4.91007e-06	0	1	1	3	Q09666	Q09666 [5599-5612]	0	1416.73	0	1.396	0.627244	0	83.5	116.5	38491		Light	High	Peak Found	High	0	1.155e-06	4.26	46.16	K.GPQVSSALNLDTSK.F	[5599-5612]		Used
	FALSE	High	[K].GPQVSSALNLDTSK.[F]	1xLabel:13C(6) [K14]		1.15345e-05	0	1	1	8	Q09666	Q09666 [5599-5612]	0	1422.75	0						38491	Redundant	Heavy	Peak Found	High	High	0	3.484e-06	4.53	46.16	K.GPQVSSALNLDTSK.F	[5599-5612]		Not Used
	FALSE	High	[K].GSEVGFHGAAPDISVK.[G]			1.01738e-07	0	1	1	5	Q09666	Q09666 [5529-5544]	0	1570.79	0						39149	Redundant	Light	High	Peak Found	High	0	1.052e-07	5.57	45.93	K.GSEVGFHGAAPDISVK.G	[5529-5544]		Not Used
	FALSE	High	[K].GSEVGFHGAAPDISVK.[G]	1xLabel:13C(6) [K16]		1.08569e-07	0	1	1	11	Q09666	Q09666 [5529-5544]	0	1576.81	0	1.27	0.807939	0	88.1	111.9	39149		Heavy	Peak Found	High	High	0	4.824e-08	5.92	45.93	K.GSEVGFHGAAPDISVK.G	[5529-5544]		Used
	FALSE	High	[K].GDADVSVPK.[L]	1xLabel:13C(6) [K9]		0.000745473	9.64013e-05	1	1	10	Q09666	Q09666 [1871-1879]	0	893.467	0						34533	Redundant	Heavy	Peak Found	High	High	0.0003463	0.003831	2.65	13.95	K.GDADVSVPK.L	[1871-1879]		Not Used
	FALSE	High	[K].GDADVSVPK.[L]			0.00286445	0.000302153	1	1	5	Q09666	Q09666 [1871-1879]	0	887.447	1	1.291	0.796894	0	87.3	112.7	34533		Light	High	Peak Found	High	0.0003192	0.003483	2.72	13.95	K.GDADVSVPK.L	[1871-1879]		Used
	FALSE	High	[K].GDVDISLPK.[VL]			0.0036326	0.000352662	1	1	6	Q09666	Q09666 [2979-2987]; [3559-3567]	0	943.509	0	1.277	0.835342	0	87.8	112.2	34874		Light	High	Peak Found	High	0.0003251	0.003561	2.52	48.84	K.GDVDISLPK.V; K.GDVDISLPK.L	[2979-2987]; [3559-3567]		Used
	FALSE	High	[K].GDVDVSAPK.[L]			0.00408466	0.00035867	1	1	6	Q09666	Q09666 [2328-2336]	0	887.447	2	1.276	0.78912	0	87.9	112.1	34877		Light	High	Peak Found	High	0.0002085	0.002037	2.46	12.46	K.GDVDVSAPK.L	[2328-2336]		Used
	FALSE	High	[K].GDVDVSAPK.[L]	1xLabel:13C(6) [K9]		0.00091962	0.000112964	1	1	6	Q09666	Q09666 [2328-2336]	0	893.467	0						34877	Redundant	Heavy	Peak Found	High	High	3.543e-05	0.000321	2.78	12.46	K.GDVDVSAPK.L	[2328-2336]		Not Used
	FALSE	High	[K].GDVDVSLPEVEGEMK.[V]			2.60873e-06	0	1	1	7	Q09666	Q09666 [1339-1353]	0	1603.75	0						34878	Redundant	Light	High	Not Found	High	0	6.203e-07	4.1	84.99	K.GDVDVSLPEVEGEMK.V	[1339-1353]		Not Used
	FALSE	High	[K].GDVDVSLPEVEGEMK.[V]	1xLabel:13C(6) [K15]		2.48542e-06	0	1	1	22	Q09666	Q09666 [1339-1353]	0	1609.77	0	0.01	3.75455e-17		200		34878		Heavy	Peak Found	High	High	0	1.397e-06	4.44	84.99	K.GDVDVSLPEVEGEMK.V	[1339-1353]		Used
	FALSE	High	[K].GDVDVSLPEVEGEMK.[V]	1xOxidation [M14]		0.105438	0.0060673	1	1	1	Q09666	Q09666 [1339-1353]	0	1619.75	0	100	3.75455e-17			200	34879		Light	High	Peak Found	High	0.00227	0.03514	1.38		K.GDVDVSLPEVEGEMK.V	[1339-1353]		Used
	FALSE	High	[K].GDVDVSLPEVEGEMK.[V]	1xOxidation [M14]; 1xLabel:13C(6) [K15]		0.000518057	6.40366e-05	1	1	1	Q09666	Q09666 [1339-1353]	0	1625.77	0						34879	Redundant	Heavy	Not Found	High	High	1.624e-05	0.000157	1.84	67.42	K.GDVDVSLPEVEGEMK.V	[1339-1353]		Not Used
	FALSE	High	[K].GDVDVSLPK.[LVM]			0.00177457	0.000210109	1	1	35	Q09666	Q09666 [2133-2141]; [2595-2603]; [2723-2731]; [3761-3769]; [4017-4025]; [4145-4153]; [4273-4281]; [4401-4409]; [4475-4483]	0	929.494	0	1.211	0.782821	0	90.4	109.6	34880		Light	High	Peak Found	High	0.0004332	0.005382	2.69	36.28	K.GDVDVSLPK.L; K.GDVDVSLPK.V; K.GDVDVSLPK.V; K.GDVDVSLPK.M; K.GDVDVSLPK.M; K.GDVDVSLPK.V; K.GDVDVSLPK.V; K.GDVDVSLPK.V; K.GDVDVSLPK.V	[2133-2141]; [2595-2603]; [2723-2731]; [3761-3769]; [4017-4025]; [4145-4153]; [4273-4281]; [4401-4409]; [4475-4483]		Used
	FALSE	High	[K].GDVDVSLPK.[LVM]	1xLabel:13C(6) [K9]		0.000793995	9.64013e-05	1	1	35	Q09666	Q09666 [2133-2141]; [2595-2603]; [2723-2731]; [3761-3769]; [4017-4025]; [4145-4153]; [4273-4281]; [4401-4409]; [4475-4483]	0	935.514	0						34880	Redundant	Heavy	Peak Found	High	High	0.0006152	0.008277	2.73	36.28	K.GDVDVSLPK.L; K.GDVDVSLPK.V; K.GDVDVSLPK.V; K.GDVDVSLPK.M; K.GDVDVSLPK.M; K.GDVDVSLPK.V; K.GDVDVSLPK.V; K.GDVDVSLPK.V; K.GDVDVSLPK.V	[2133-2141]; [2595-2603]; [2723-2731]; [3761-3769]; [4017-4025]; [4145-4153]; [4273-4281]; [4401-4409]; [4475-4483]		Not Used
	FALSE	High	[K].GDVDVSVPEVEGK.[L]			2.18109e-05	1.01813e-05	1	1	14	Q09666	Q09666 [2469-2481]	0	1329.65	0	1.278	0.788783	0	87.8	112.2	34881		Light	High	Peak Found	High	2.577e-06	6.116e-06	3.64	52.06	K.GDVDVSVPEVEGK.L	[2469-2481]		Used
	FALSE	High	[K].GDVDVSVPEVEGK.[L]	1xLabel:13C(6) [K13]		2.05612e-05	1.01813e-05	1	1	17	Q09666	Q09666 [2469-2481]	0	1335.67	0						34881	Redundant	Heavy	Peak Found	High	High	4.053e-06	9.334e-06	3.62	52.06	K.GDVDVSVPEVEGK.L	[2469-2481]		Not Used
	FALSE	High	[K].GDVDVSVPK.[VL]			0.00799771	0.000649016	1	1	11	Q09666	Q09666 [1211-1219]; [1938-1946]	0	915.478	0	1.294	0.703079	0	87.2	112.8	34882		Light	High	Peak Found	High	0.0002521	0.002522	2.75	22.72	K.GDVDVSVPK.V; K.GDVDVSVPK.L	[1211-1219]; [1938-1946]		Used
	FALSE	High	[K].GDVDVSVPK.[VL]	1xLabel:13C(6) [K9]		0.0051428	0.000441363	1	1	14	Q09666	Q09666 [1211-1219]; [1938-1946]	0	921.498	0						34882	Redundant	Heavy	Peak Found	High	High	0.0005765	0.007803	2.75	22.72	K.GDVDVSVPK.V; K.GDVDVSVPK.L	[1211-1219]; [1938-1946]		Not Used
	FALSE	High	[K].GDVDVTGPK.[V]	1xLabel:13C(6) [K9]		0.010471	0.000802968	1	1	4	Q09666	Q09666 [2851-2859]	0	893.467	0						34883	No Quan Values	Heavy	Peak Found	High	High	0.0002996	0.003275	1.93	12.46	K.GDVDVTGPK.V	[2851-2859]		Not Used
	FALSE	High	[K].GDVDVTLPK.[V]			0.00309674	0.000331448	1	1	11	Q09666	Q09666 [4737-4745]	0	943.509	2	1.425	0.648576	0	82.5	117.5	34884		Light	High	Peak Found	High	0.0003463	0.003837	2.61	37.09	K.GDVDVTLPK.V	[4737-4745]		Used
	FALSE	High	[K].GDVDVTLPK.[V]	1xLabel:13C(6) [K9]		0.00389609	0.00035867	1	1	18	Q09666	Q09666 [4737-4745]	0	949.53	0						34884	Redundant	Heavy	Peak Found	High	High	0.0003192	0.003483	2.54	37.09	K.GDVDVTLPK.V	[4737-4745]		Not Used
	FALSE	High	[K].GDVDISLPK.[VL]	1xLabel:13C(6) [K9]		0.00540402	0.000454445	1	1	9	Q09666	Q09666 [2979-2987]; [3559-3567]	0	949.53	0						34874	Redundant	Heavy	Peak Found	High	High	0.0002711	0.002828	2.77	48.84	K.GDVDISLPK.V; K.GDVDISLPK.L	[2979-2987]; [3559-3567]		Not Used
	FALSE	High	[K].GDVPSVGLEGPDVDLQGPEAK.[I]	1xLabel:13C(6) [K21]		7.97342e-08	0	1	1	22	Q09666	Q09666 [5210-5230]	0	2085.04	0						34909	Redundant	Heavy	Peak Found	High	High	0	1.986e-08	4.48	89.62	K.GDVPSVGLEGPDVDLQGPEAK.I	[5210-5230]		Not Used
	FALSE	High	[K].GDVPSVGLEGPDVDLQGPEAK.[I]			1.53677e-08	0	1	1	22	Q09666	Q09666 [5210-5230]	0	2079.02	0	0.044	3.75455e-17	0	191.5	8.5	34909		Light	High	Peak Found	High	0	3.913e-09	5.15	89.62	K.GDVPSVGLEGPDVDLQGPEAK.I	[5210-5230]		Used
	FALSE	High	[K].GDYDVTVPK.[V]	1xLabel:13C(6) [K9]		0.00268161	0.000277612	1	1	6	Q09666	Q09666 [1467-1475]	0	999.509	0						34936	Redundant	Heavy	Peak Found	High	High	0.0002385	0.002349	2.68	33.47	K.GDYDVTVPK.V	[1467-1475]		Not Used
	FALSE	High	[K].GDYDVTVPK.[V]			0.00483622	0.000408088	1	1	6	Q09666	Q09666 [1467-1475]	0	993.489	0	1.269	0.872519	0	88.2	111.8	34936		Light	High	Peak Found	High	0.0002787	0.002939	2.73	33.47	K.GDYDVTVPK.V	[1467-1475]		Used
	FALSE	High	[K].GDVVVSLPK.[V]			0.00582416	0.000476423	1	1	9	Q09666	Q09666 [3687-3695]	0	913.535	0						34924	Redundant	Light	High	Peak Found	High	0.0004209	0.0052	2.76	41.21	K.GDVVVSLPK.V	[3687-3695]		Not Used
	FALSE	High	[K].GDVVVSLPK.[V]	1xLabel:13C(6) [K9]		0.0038506	0.00035867	1	1	8	Q09666	Q09666 [3687-3695]	0	919.555	0	0.803	0.784484	0	110.9	89.1	34924		Heavy	Peak Found	High	High	0.0004642	0.005844	2.67	41.21	K.GDVVVSLPK.V	[3687-3695]		Used
	FALSE	High	[K].GDLDIAGPNLEGDFK.[G]			6.33899e-06	0	1	1	16	Q09666	Q09666 [3431-3445]	0	1560.75	0						34674	Redundant	Light	High	Peak Found	High	0	2.514e-06	3.7	94.11	K.GDLDIAGPNLEGDFK.G	[3431-3445]		Not Used
	FALSE	High	[K].GDLDIAGPNLEGDFK.[G]	1xLabel:13C(6) [K15]		2.35518e-06	0	1	1	18	Q09666	Q09666 [3431-3445]	0	1566.77	0	1.335	0.781398	0	85.6	114.4	34674		Heavy	Peak Found	High	High	0	8.278e-07	4.15	94.11	K.GDLDIAGPNLEGDFK.G	[3431-3445]		Used
	FALSE	High	[K].GDLDASVPSMK.[V]	1xOxidation [M10]; 1xLabel:13C(6) [K11]		0.00122419	0.000126392	1	1	2	Q09666	Q09666 [5313-5323]	0	1141.55	0						34672	Redundant	Heavy	Not Found	High	High	4.188e-05	0.0004466	1.85	20.41	K.GDLDASVPSMK.V	[5313-5323]		Not Used
	FALSE	High	[K].GDLDASVPSMK.[V]	1xOxidation [M10]		0.00117743	0.000126392	1	1	1	Q09666	Q09666 [5313-5323]	0	1135.53	0	100	3.75455e-17			200	34672		Light	High	Peak Found	High	4.062e-05	0.00043	2.14	20.41	K.GDLDASVPSMK.V	[5313-5323]		Used
	FALSE	High	[K].GDLDASVPSMK.[V]	1xLabel:13C(6) [K11]		0.00014444	2.30658e-05	1	1	12	Q09666	Q09666 [5313-5323]	0	1125.56	0						34673	Redundant	Heavy	Peak Found	High	High	9.975e-06	5.554e-05	3.63	45.22	K.GDLDASVPSMK.V	[5313-5323]		Not Used
	FALSE	High	[K].GDLDASVPSMK.[V]			0.000114792	2.30658e-05	1	1	14	Q09666	Q09666 [5313-5323]	0	1119.54	0	1.412	0.697751	0	82.9	117.1	34673		Light	High	Peak Found	High	8.722e-06	4.38e-05	3.36	45.22	K.GDLDASVPSMK.V	[5313-5323]		Used
	FALSE	High	[K].GDFDVSVPK.[V]			0.00309674	0.000331448	1	1	6	Q09666	Q09666 [4865-4873]	0	963.478	0	1.276	0.830786	0	87.9	112.1	34613		Light	High	Peak Found	High	0.0002012	0.001988	1.92	47.84	K.GDFDVSVPK.V	[4865-4873]		Used
	FALSE	High	[K].GDFDVSVPK.[V]	1xLabel:13C(6) [K9]		0.00438855	0.000391477	1	1	6	Q09666	Q09666 [4865-4873]	0	969.498	0						34613	Redundant	Heavy	Peak Found	High	High	0.0002263	0.002245	2.08	47.84	K.GDFDVSVPK.V	[4865-4873]		Not Used
	FALSE	High	[K].GDMDVSVPK.[V]	1xOxidation [M3]; 1xLabel:13C(6) [K9]		0.00636042	0.000517246	1	1	1	Q09666	Q09666 [1669-1677]; [2005-2013]; [2200-2208]	0	969.465	0	1.269	0.798258	0	88.2	111.8	34754		Heavy	Peak Found	High	High	0.0002095	0.002049	2.78	14.12	K.GDMDVSVPK.V; K.GDMDVSVPK.V; K.GDMDVSVPK.V	[1669-1677]; [2005-2013]; [2200-2208]		Used
	FALSE	High	[K].GDMDVSVPK.[V]	1xLabel:13C(6) [K9]		0.00146294	0.00015803	1	1	22	Q09666	Q09666 [1669-1677]; [2005-2013]; [2200-2208]	0	953.47	0	1.306	0.766018	0	86.7	113.3	34753		Heavy	Peak Found	High	High	5.508e-05	0.0005404	2.81	28.47	K.GDMDVSVPK.V; K.GDMDVSVPK.V; K.GDMDVSVPK.V	[1669-1677]; [2005-2013]; [2200-2208]		Used
	FALSE	High	[K].GDMDVSVPK.[V]			0.00268161	0.000277612	1	1	16	Q09666	Q09666 [1669-1677]; [2005-2013]; [2200-2208]	0	947.45	0						34753	Redundant	Light	High	Peak Found	High	0.0002634	0.002715	2.76	28.47	K.GDMDVSVPK.V; K.GDMDVSVPK.V; K.GDMDVSVPK.V	[1669-1677]; [2005-2013]; [2200-2208]		Not Used
	FALSE	High	[K].GDMDISLPK.[V]			0.00280192	0.000297424	1	1	6	Q09666	Q09666 [4609-4617]	0	975.482	0	1.3	0.78912	0	87	113	34747		Light	High	Peak Found	High	0.0001906	0.001812	2.43	54.79	K.GDMDISLPK.V	[4609-4617]		Used
	FALSE	High	[K].GDMDISLPK.[V]	1xLabel:13C(6) [K9]		0.00238072	0.000253401	1	1	10	Q09666	Q09666 [4609-4617]	0	981.502	0						34747	Redundant	Heavy	Peak Found	High	High	0.0003437	0.003751	2.75	54.79	K.GDMDISLPK.V	[4609-4617]		Not Used
	FALSE	High	[K].GDMDISVPK.[L]			0.00262374	0.000272545	1	1	10	Q09666	Q09666 [4535-4543]	0	961.466	0	1.203	0.902818	0	90.8	109.2	34748		Light	High	Peak Found	High	0.0004121	0.005121	2.55	40.69	K.GDMDISVPK.L	[4535-4543]		Used
	FALSE	High	[K].GDMDISVPK.[L]	1xLabel:13C(6) [K9]		0.00283298	0.000297424	1	1	7	Q09666	Q09666 [4535-4543]	0	967.486	0						34748	Redundant	Heavy	Peak Found	High	High	0.0003192	0.003501	2.32	40.69	K.GDMDISVPK.L	[4535-4543]		Not Used
	FALSE	High	[K].GDMDISVPK.[L]	1xOxidation [M3]		0.0051428	0.000441363	1	1	2	Q09666	Q09666 [4535-4543]	0	977.461	0						34749	Redundant	Light	High	Peak Found	High	0.002847	0.04588	1.48	20.04	K.GDMDISVPK.L	[4535-4543]		Not Used
	FALSE	High	[K].GDMDISVPK.[L]	1xOxidation [M3]; 1xLabel:13C(6) [K9]		0.00575169	0.000471866	1	1	2	Q09666	Q09666 [4535-4543]	0	983.481	0	100	3.75455e-17			200	34749		Heavy	Not Found	High	High	0.0001946	0.001869	2.09	20.04	K.GDMDISVPK.L	[4535-4543]		Used
	FALSE	High	[K].GDMDVSLPK.[V]			0.000793995	9.64013e-05	1	1	15	Q09666	Q09666 [3107-3115]; [3889-3897]	0	961.466	1	1.188	0.907792	0	91.4	108.6	34752		Light	High	Peak Found	High	2.769e-05	0.0002697	2.68	43.11	K.GDMDVSLPK.V; K.GDMDVSLPK.V	[3107-3115]; [3889-3897]		Used
	FALSE	High	[K].GDMDVSLPK.[V]	1xLabel:13C(6) [K9]		0.00489582	0.000408088	1	1	16	Q09666	Q09666 [3107-3115]; [3889-3897]	0	967.486	0						34752	Redundant	Heavy	Peak Found	High	High	0.000272	0.002846	2.57	43.11	K.GDMDVSLPK.V; K.GDMDVSLPK.V	[3107-3115]; [3889-3897]		Not Used
	FALSE	High	[K].GDMDVSLPK.[V]	1xOxidation [M3]; 1xLabel:13C(6) [K9]		0.0173107	0.00124939	1	1	1	Q09666	Q09666 [3107-3115]; [3889-3897]	0	983.481	0						34751	No Quan Values	Heavy	Not Found	High	High	0.0004491	0.005645	1.05		K.GDMDVSLPK.V; K.GDMDVSLPK.V	[3107-3115]; [3889-3897]		Not Used
	FALSE	High	[K].GDISISGPK.[V]			0.0278923	0.00191584	1	1	4	Q09666	Q09666 [655-663]	0	873.468	0	1.367	0.720407	0	84.5	115.5	34739		Light	High	Peak Found	High	0.001086	0.01547	2.29	19.33	K.GDISISGPK.V	[655-663]		Used
	FALSE	High	[K].GDISISGPK.[V]	1xLabel:13C(6) [K9]		0.00259536	0.000267765	1	1	10	Q09666	Q09666 [655-663]	0	879.488	0						34739	Redundant	Heavy	Peak Found	High	High	0.000327	0.003577	2.5	19.33	K.GDISISGPK.V	[655-663]		Not Used
	FALSE	High	[K].GDINIEGPSMNIEGPDLNVEGPEGGLK.[G]			6.71005e-09	0	1	1	18	Q09666	Q09666 [3501-3527]	0	2751.31	0						34719	Redundant	Light	High	Peak Found	High	0	1.734e-09	5.59	117.24	K.GDINIEGPSMNIEGPDLNVEGPEGGLK.G	[3501-3527]		Not Used
	FALSE	High	[K].GDINIEGPSMNIEGPDLNVEGPEGGLK.[G]	1xLabel:13C(6) [K27]		1.15957e-08	0	1	1	27	Q09666	Q09666 [3501-3527]	0	2757.33	0	0.9	0.920586	0	105.3	94.7	34719		Heavy	Peak Found	High	High	0	2.974e-09	5.24	115.61	K.GDINIEGPSMNIEGPDLNVEGPEGGLK.G	[3501-3527]		Used
	FALSE	High	[K].GDINIEGPSMNIEGPDLNVEGPEGGLK.[G]	1xOxidation [M10]		8.08137e-05	1.67261e-05	1	1	1	Q09666	Q09666 [3501-3527]	0	2767.31	0						34718	Redundant	Light	High	Peak Found	High	4.053e-06	1.765e-05	2.26		K.GDINIEGPSMNIEGPDLNVEGPEGGLK.G	[3501-3527]		Not Used
	FALSE	High	[K].GDINIEGPSMNIEGPDLNVEGPEGGLK.[G]	1xOxidation [M10]; 1xLabel:13C(6) [K27]		4.60539e-06	0	1	1	3	Q09666	Q09666 [3501-3527]	0	2773.33	0	1.29	0.668482	0	87.3	112.7	34718		Heavy	Peak Found	High	High	0	1.081e-06	3.18	101.5	K.GDINIEGPSMNIEGPDLNVEGPEGGLK.G	[3501-3527]		Used
	FALSE	High	[K].GGKPGLTIQAPQLEVSVPSANIEGLEGK.[L]	2xLabel:13C(6) [K3; K28]		2.88044e-08	0	1	1	3	Q09666	Q09666 [342-369]	0	2801.54	0						36056	Redundant	Heavy	Peak Found	High	High	0	7.3e-09	6.14	108.39	K.GGKPGLTIQAPQLEVSVPSANIEGLEGK.L	[342-369]		Not Used
	FALSE	High	[K].GGQIGLQAPGLSVSGPQGHLESGSGK.[V]			5.17781e-10	0	1	1	11	Q09666	Q09666 [5630-5655]	0	2418.24	0						36243	Redundant	Light	High	Peak Found	High	0	1.381e-10	7.09	66.27	K.GGQIGLQAPGLSVSGPQGHLESGSGK.V	[5630-5655]		Not Used
	FALSE	High	[K].GGQIGLQAPGLSVSGPQGHLESGSGK.[V]	1xLabel:13C(6) [K26]		3.11202e-10	0	1	1	13	Q09666	Q09666 [5630-5655]	0	2424.26	0	1.26	0.823504	0	88.5	111.5	36243		Heavy	Peak Found	High	High	0	8.368e-11	7.64	66.27	K.GGQIGLQAPGLSVSGPQGHLESGSGK.V	[5630-5655]		Used
	FALSE	High	[K].GGKPGLTIQAPQLEVSVPSANIEGLEGK.[L]			0.00712961	0.000571337	1	1	1	Q09666	Q09666 [342-369]	0	2789.5	0	1.319	0.757432	0	86.2	113.8	36056		Light	High	Peak Found	High	0.0002271	0.002272	2.17	108.39	K.GGKPGLTIQAPQLEVSVPSANIEGLEGK.L	[342-369]		Used
	FALSE	High	[K].GGADVSGGVSAPDISLGEGHLSVK.[G]			6.85701e-09	0	1	1	11	Q09666	Q09666 [5568-5591]	0	2209.11	0	1.9	0.304075	0	69	131	35853		Light	High	Peak Found	High	0	2.458e-08	5.13	77.1	K.GGADVSGGVSAPDISLGEGHLSVK.G	[5568-5591]		Used
	FALSE	High	[K].GGADVSGGVSAPDISLGEGHLSVK.[G]	1xLabel:13C(6) [K24]		5.37386e-09	0	1	1	17	Q09666	Q09666 [5568-5591]	0	2215.13	0						35853	Redundant	Heavy	Peak Found	High	High	0	1.388e-09	5.87	77.1	K.GGADVSGGVSAPDISLGEGHLSVK.G	[5568-5591]		Not Used
	FALSE	High	[R].GGVQVPAVDISSSLGGR.[A]	1xLabel:13C(6) [R17]		8.58401e-07	0	1	1	19	Q09666	Q09666 [271-287]	0	1604.87	0						36341	Redundant	Heavy	Peak Found	High	High	0	1.608e-06	3.98	84.27	R.GGVQVPAVDISSSLGGR.A	[271-287]		Not Used
	FALSE	High	[R].GGVQVPAVDISSSLGGR.[A]			1.07717e-06	0	1	1	16	Q09666	Q09666 [271-287]	0	1598.85	0	1.344	0.711861	0	85.3	114.7	36341		Light	High	Peak Found	High	0	2.589e-07	4.19	84.27	R.GGVQVPAVDISSSLGGR.A	[271-287]		Used
	FALSE	High	[K].GGVDVTLPR.[V]			0.00460604	0.000394747	1	1	8	Q09666	Q09666 [585-593]	0	913.51	0						36325	Redundant	Light	High	Peak Found	High	0.0003479	0.003957	2.83	38.9	K.GGVDVTLPR.V	[585-593]		Not Used
	FALSE	High	[K].GGVDVTLPR.[V]	1xLabel:13C(6) [R9]		0.00342931	0.000338541	1	1	26	Q09666	Q09666 [585-593]	0	919.53	0	1.244	0.81746	0	89.1	110.9	36325		Heavy	Peak Found	High	High	0.0006599	0.009069	2.96	38.9	K.GGVDVTLPR.V	[585-593]		Used
	FALSE	High	[K].GGVTGSPEASISGSK.[G]			2.03593e-05	1.01813e-05	1	1	7	Q09666	Q09666 [5726-5740]	0	1333.66	0	1.376	0.750435	0	84.2	115.8	36346		Light	High	Peak Found	High	2.577e-06	4.551e-06	3.95	18.33	K.GGVTGSPEASISGSK.G	[5726-5740]		Used
	FALSE	High	[K].GGVTGSPEASISGSK.[G]	1xLabel:13C(6) [K15]		1.78901e-05	1.01813e-05	1	1	9	Q09666	Q09666 [5726-5740]	0	1339.68	0						36346	Redundant	Heavy	Peak Found	High	High	2.577e-06	4.029e-06	4.27	18.33	K.GGVTGSPEASISGSK.G	[5726-5740]		Not Used
	FALSE	High	[K].GEETGIDVTLPTGEVTVPGVSGDVSLPEIATGGLEGK.[M]			0.00259536	0.000267765	1	1	1	Q09666	Q09666 [446-482]	0	3580.81	0						35104	Redundant	Light	High	Peak Found	High	0.0001046	0.0009478	1.89	123.6	K.GEETGIDVTLPTGEVTVPGVSGDVSLPEIATGGLEGK.M	[446-482]		Not Used
	FALSE	High	[K].GEETGIDVTLPTGEVTVPGVSGDVSLPEIATGGLEGK.[M]	1xLabel:13C(6) [K37]		7.83009e-07	0	1	1	3	Q09666	Q09666 [446-482]	0	3586.83	0	1.271	0.766319	0	88.1	111.9	35104		Heavy	Peak Found	High	High	0	1.894e-07	4.15	123.6	K.GEETGIDVTLPTGEVTVPGVSGDVSLPEIATGGLEGK.M	[446-482]		Used
	FALSE	High	[K].GEGPDVDVTLPK.[A]			7.72359e-05	1.67261e-05	1	1	8	Q09666	Q09666 [4331-4342]	0	1226.63	0						35174	Redundant	Light	High	Peak Found	High	5.687e-06	2.29e-05	3.02	55.97	K.GEGPDVDVTLPK.A	[4331-4342]		Not Used
	FALSE	High	[K].GEGPDVDVTLPK.[A]	1xLabel:13C(6) [K12]		4.91764e-05	1.67261e-05	1	1	12	Q09666	Q09666 [4331-4342]	0	1232.65	0	1.159	0.906504	0	92.6	107.4	35174		Heavy	Peak Found	High	High	4.053e-06	1.705e-05	3.11	55.97	K.GEGPDVDVTLPK.A	[4331-4342]		Used
	FALSE	High	[K].GEGPDVHMTLPK.[G]			9.2871e-05	1.67261e-05	1	1	8	Q09666	Q09666 [643-654]	0	1280.63	0	1.229	0.858554	0	89.7	110.3	35175		Light	High	Peak Found	High	4.053e-06	2.048e-05	3.48	37.47	K.GEGPDVHMTLPK.G	[643-654]		Used
	FALSE	High	[K].GEGPDVHMTLPK.[G]	1xLabel:13C(6) [K12]		2.42831e-05	1.01813e-05	1	1	18	Q09666	Q09666 [643-654]	0	1286.65	0						35175	Redundant	Heavy	Peak Found	High	High	1.29e-05	7.677e-05	3.92	37.47	K.GEGPDVHMTLPK.G	[643-654]		Not Used
	FALSE	High	[K].GEGPEFDVNLSK.[A]			5.38879e-05	1.67261e-05	1	1	10	Q09666	Q09666 [1013-1024]	0	1291.62	0	1.375	0.636369	0	84.2	115.8	35176		Light	High	Peak Found	High	4.053e-06	2.076e-05	3.46	59.54	K.GEGPEFDVNLSK.A	[1013-1024]		Used
	FALSE	High	[K].GEGPEFDVNLSK.[A]	1xLabel:13C(6) [K12]		6.61808e-05	1.67261e-05	1	1	13	Q09666	Q09666 [1013-1024]	0	1297.64	0						35176	Redundant	Heavy	Peak Found	High	High	5.687e-06	2.301e-05	3.65	59.54	K.GEGPEFDVNLSK.A	[1013-1024]		Not Used
	FALSE	High	[K].GEGPEVDMNLPK.[A]			4.38543e-05	1.67261e-05	1	1	14	Q09666	Q09666 [1525-1536]	0	1285.61	0						35177	Redundant	Light	High	Peak Found	High	4.053e-06	1.061e-05	3.18	54.84	K.GEGPEVDMNLPK.A	[1525-1536]		Not Used
	FALSE	High	[K].GEGPEVDMNLPK.[A]	1xLabel:13C(6) [K12]		2.97528e-05	1.01813e-05	1	1	18	Q09666	Q09666 [1525-1536]	0	1291.63	0	1.174	0.911506	0	92	108	35177		Heavy	Peak Found	High	High	2.577e-06	7.932e-06	3.63	54.84	K.GEGPEVDMNLPK.A	[1525-1536]		Used
	FALSE	High	[K].GEGPDVDVSLPK.[A]	1xLabel:13C(6) [K12]		7.18358e-05	1.67261e-05	1	1	22	Q09666	Q09666 [4795-4806]	0	1218.63	0						35173	Redundant	Heavy	Peak Found	High	High	4.053e-06	2.053e-05	3.22	54.67	K.GEGPDVDVSLPK.A	[4795-4806]		Not Used
	FALSE	High	[K].GEGPEVDMNLPK.[A]	1xOxidation [M8]		0.00100056	0.000122589	1	1	3	Q09666	Q09666 [1525-1536]	0	1301.6	0						35178	Redundant	Light	High	Peak Found	High	3.895e-05	0.0003549	2.36	30.67	K.GEGPEVDMNLPK.A	[1525-1536]		Not Used
	FALSE	High	[K].GEGPEVDVK.[L]			0.00897527	0.000701053	1	1	3	Q09666	Q09666 [1397-1405]	0	929.457	0	1.279	0.796619	0	87.8	112.2	35179		Light	High	Peak Found	High	0.0003933	0.004804	2.66	13.67	K.GEGPEVDVK.L	[1397-1405]		Used
	FALSE	High	[K].GEGPEVDVK.[L]	1xLabel:13C(6) [K9]		0.00220963	0.000253401	1	1	6	Q09666	Q09666 [1397-1405]	0	935.478	0						35179	Redundant	Heavy	Peak Found	High	High	0.0004756	0.006031	2.4	13.67	K.GEGPEVDVK.L	[1397-1405]		Not Used
	FALSE	High	[K].GEGPEVDVNLPK.[A]			6.51177e-05	1.67261e-05	1	1	6	Q09666	Q09666 [1141-1152]; [2258-2269]; [3165-3176]; [3947-3958]; [4075-4086]	0	1253.64	0	1.269	0.745359	0	88.1	111.9	35180		Light	High	Peak Found	High	8.722e-06	3.689e-05	3.22	52.41	K.GEGPEVDVNLPK.A; K.GEGPEVDVNLPK.A; K.GEGPEVDVNLPK.A; K.GEGPEVDVNLPK.A; K.GEGPEVDVNLPK.A	[1141-1152]; [2258-2269]; [3165-3176]; [3947-3958]; [4075-4086]		Used
	FALSE	High	[K].GEGPEVDVNLPK.[A]	1xLabel:13C(6) [K12]		3.73279e-05	1.01813e-05	1	1	11	Q09666	Q09666 [1141-1152]; [2258-2269]; [3165-3176]; [3947-3958]; [4075-4086]	0	1259.66	0						35180	Redundant	Heavy	Peak Found	High	High	4.053e-06	1.346e-05	3.42	52.41	K.GEGPEVDVNLPK.A; K.GEGPEVDVNLPK.A; K.GEGPEVDVNLPK.A; K.GEGPEVDVNLPK.A; K.GEGPEVDVNLPK.A	[1141-1152]; [2258-2269]; [3165-3176]; [3947-3958]; [4075-4086]		Not Used
	FALSE	High	[K].GEGPEVDVTLPK.[A]			5.76401e-05	1.67261e-05	1	1	15	Q09666	Q09666 [3617-3628]	0	1240.64	0	1.872	0.245488	0	69.6	130.4	35181		Light	High	Peak Found	High	4.053e-06	1.976e-05	3.16	57.09	K.GEGPEVDVTLPK.A	[3617-3628]		Used
	FALSE	High	[K].GEGPEVDVTLPK.[A]	1xLabel:13C(6) [K12]		4.1547e-05	1.67261e-05	1	1	18	Q09666	Q09666 [3617-3628]	0	1246.66	0						35181	Redundant	Heavy	Peak Found	High	High	4.053e-06	8.984e-06	3.32	57.09	K.GEGPEVDVTLPK.A	[3617-3628]		Not Used
	FALSE	High	[K].GEGPEVDMNLPK.[A]	1xOxidation [M8]; 1xLabel:13C(6) [K12]		0.000476688	6.40366e-05	1	1	3	Q09666	Q09666 [1525-1536]	0	1307.62	0	100	3.75455e-17			200	35178		Heavy	Not Found	High	High	1.624e-05	0.0001426	1.73	30.67	K.GEGPEVDMNLPK.A	[1525-1536]		Used
	FALSE	High	[K].GEGPDVDVSLPK.[A]			0.000107268	2.30658e-05	1	1	13	Q09666	Q09666 [4795-4806]	0	1212.61	1	1.139	0.955193	0	93.5	106.5	35173		Light	High	Peak Found	High	8.722e-06	4.738e-05	2.96	54.67	K.GEGPDVDVSLPK.A	[4795-4806]		Used
	FALSE	High	[K].GEGPDVDVNLPK.[A]	1xLabel:13C(6) [K12]		3.30815e-05	1.01813e-05	1	1	23	Q09666	Q09666 [2781-2792]; [3037-3048]; [3819-3830]; [4203-4214]; [4667-4678]	0	1245.64	0						35172	Redundant	Heavy	Peak Found	High	High	4.053e-06	2.114e-05	3.44	51.71	K.GEGPDVDVNLPK.A; K.GEGPDVDVNLPK.A; K.GEGPDVDVNLPK.A; K.GEGPDVDVNLPK.A; K.GEGPDVDVNLPK.A	[2781-2792]; [3037-3048]; [3819-3830]; [4203-4214]; [4667-4678]		Not Used
	FALSE	High	[K].GEGPDVDVNLPK.[A]			8.31557e-05	1.67261e-05	1	1	30	Q09666	Q09666 [2781-2792]; [3037-3048]; [3819-3830]; [4203-4214]; [4667-4678]	0	1239.62	0	1.211	0.781507	0	90.5	109.5	35172		Light	High	Peak Found	High	5.687e-06	2.733e-05	3.35	51.71	K.GEGPDVDVNLPK.A; K.GEGPDVDVNLPK.A; K.GEGPDVDVNLPK.A; K.GEGPDVDVNLPK.A; K.GEGPDVDVNLPK.A	[2781-2792]; [3037-3048]; [3819-3830]; [4203-4214]; [4667-4678]		Used
	FALSE	High	[K].GEIDASVPELEGDLR.[G]			8.47597e-06	0	1	1	19	Q09666	Q09666 [1797-1811]	0	1599.79	0	1.295	0.806173	0	87.2	112.8	35207		Light	High	Peak Found	High	2.577e-06	3.782e-06	4.25	90.55	K.GEIDASVPELEGDLR.G	[1797-1811]		Used
	FALSE	High	[K].GEIDASVPELEGDLR.[G]	1xLabel:13C(6) [R15]		9.66296e-06	0	1	1	15	Q09666	Q09666 [1797-1811]	0	1605.81	0						35207	Redundant	Heavy	Peak Found	High	High	0	2.532e-06	4.35	90.55	K.GEIDASVPELEGDLR.G	[1797-1811]		Not Used
	FALSE	High	[K].GEIDASVPELEGDLRGPQVDVK.[G]	2xLabel:13C(6) [R15; K22]		3.20638e-07	0	1	1	4	Q09666	Q09666 [1797-1818]	1	2335.22	0	2.134	0.127534	0	63.8	136.2	35208		Heavy	Peak Found	High	High	0	7.841e-08	4.71	93.08	K.GEIDASVPELEGDLRGPQVDVK.G	[1797-1818]		Used
	FALSE	High	[K].GEYDVTMPK.[V]	1xOxidation [M7]; 1xLabel:13C(6) [K9]		0.00346885	0.000338541	1	1	1	Q09666	Q09666 [834-842]	0	1061.49	0	100	3.75455e-17			200	35497		Heavy	Not Found	High	High	0.0001428	0.001223	1.43	17.03	K.GEYDVTMPK.V	[834-842]		Used
	FALSE	High	[K].GEYDVTVPK.[L]			0.00238072	0.000253401	1	1	6	Q09666	Q09666 [713-721]	0	1007.5	0						35498	Redundant	Light	High	Peak Found	High	0.0003486	0.004106	2.39	34.5	K.GEYDVTVPK.L	[713-721]		Not Used
	FALSE	High	[K].GEYDVTVPK.[L]	1xLabel:13C(6) [K9]		0.00394222	0.00035867	1	1	12	Q09666	Q09666 [713-721]	0	1013.52	0	1.214	0.888158	0	90.3	109.7	35498		Heavy	Peak Found	High	High	0.0002711	0.002828	2.71	34.5	K.GEYDVTVPK.L	[713-721]		Used
	FALSE	High	[K].GEYDVTMPK.[V]	1xLabel:13C(6) [K9]		0.00235537	0.000253401	1	1	10	Q09666	Q09666 [834-842]	0	1045.5	0						35496	Redundant	Heavy	Peak Found	High	High	0.0002065	0.002009	2.71	40.4	K.GEYDVTMPK.V	[834-842]		Not Used
	FALSE	High	[K].GEYDVTMPK.[V]			0.00243238	0.000258049	1	1	9	Q09666	Q09666 [834-842]	0	1039.48	0	1.322	0.728206	0	86.2	113.8	35496		Light	High	Peak Found	High	0.0002652	0.002755	2.36	40.4	K.GEYDVTMPK.V	[834-842]		Used
	FALSE	High	[K].GEYDMTVPK.[L]	1xLabel:13C(6) [K9]		0.00380576	0.00035867	1	1	11	Q09666	Q09666 [962-970]	0	1045.5	0						35495	Redundant	Heavy	Peak Found	High	High	0.0002626	0.002663	2.5	36.02	K.GEYDMTVPK.L	[962-970]		Not Used
	FALSE	High	[K].GEYDMTVPK.[L]			0.00225703	0.000253401	1	1	9	Q09666	Q09666 [962-970]	0	1039.48	1	1.29	0.80271	0	87.4	112.6	35495		Light	High	Peak Found	High	0.0003511	0.00421	2.42	36.02	K.GEYDMTVPK.L	[962-970]		Used
	FALSE	High	[K].GEVDVDVPK.[L]			0.00280192	0.000297424	1	1	4	Q09666	Q09666 [2402-2410]	0	957.489	0						35446	Redundant	Light	High	Peak Found	High	0.0002012	0.001996	2.66	25.68	K.GEVDVDVPK.L	[2402-2410]		Not Used
	FALSE	High	[K].GEVDVDVPK.[L]	1xLabel:13C(6) [K9]		0.00612427	0.000488663	1	1	8	Q09666	Q09666 [2402-2410]	0	963.509	0	0.01	3.75455e-17		200		35446		Heavy	Peak Found	High	High	0.0002634	0.002709	2.3	25.68	K.GEVDVDVPK.L	[2402-2410]		Used
	FALSE	High	[K].GEVDVSLANVEGDLK.[G]			9.20903e-07	0	1	1	15	Q09666	Q09666 [3235-3249]	0	1544.78	0	1.072	0.995602	0	96.5	103.5	35447		Light	High	Peak Found	High	0	2.226e-07	4.83	94.85	K.GEVDVSLANVEGDLK.G	[3235-3249]		Used
	FALSE	High	[K].GEVDVSLANVEGDLK.[G]	1xLabel:13C(6) [K15]		1.18079e-06	0	1	1	10	Q09666	Q09666 [3235-3249]	0	1550.8	0						35447	Redundant	Heavy	Peak Found	High	High	0	9.944e-07	4.51	94.85	K.GEVDVSLANVEGDLK.G	[3235-3249]		Not Used
FALSE	High	Master Protein	Q15149	Plectin OS=Homo sapiens OX=9606 GN=PLEC PE=1 SV=3	0	2275.65	52	208	2199	202	1	4684	531.5	5.96	4953.07	208	7	1.383	0.751894	10.64	81.2	118.8	High	High	Dimethyl [R650]
	Checked	Confidence	Annotated Sequence	Modifications	Modifications in Master Proteins	Qvality PEP	Qvality q-value	# Protein Groups	# Proteins	# PSMs	Master Protein Accessions	Positions in Master Proteins	# Missed Cleavages	Theo. MH+ [Da]	# Razor Quan Results	Abundance Ratio: (Heavy) / (Light)	Abundance Ratio Adj. P-Value: (Heavy) / (Light)	Abundance Ratio Variability [%]: (Heavy) / (Light)	Abundances (Grouped): Light	Abundances (Grouped): Heavy	Precursor Quan Result ID	Quan Info	Quan Channel	Found in Sample: [S5] F3: Light, Sample	Found in Sample: [S6] F3: Heavy, Sample	Confidence (by Search Engine): Sequest HT	Percolator q-Value (by Search Engine): Sequest HT	Percolator PEP (by Search Engine): Sequest HT	XCorr (by Search Engine): Sequest HT	Top Apex RT [min]	Sequence in Protein	Positions in Protein	Peptide Group Modifications in Protein	Quan Usage
	FALSE	High	[K].AGVAAPATQVAQVTLQSVQR.[R]	1xDimethyl [R20]	Q15149 1xDimethyl [R650]	0.0002731	4.83189e-05	1	1	8	Q15149	Q15149 [631-650]	0	2023.13	0	1.235	0.860823	0	89.5	110.5	3456		Light	High	Peak Found	High	1.432e-05	8.212e-05	3.58	104.03	K.AGVAAPATQVAQVTLQSVQR.R	[631-650]	1xDimethyl [R650]	Used
	FALSE	High	[R].QAEVELASR.[V]			0.00156988	0.000184977	1	1	2	Q15149	Q15149 [1649-1657]	0	1002.52	2	0.936	0.919773	0	103.3	96.7	72323		Light	High	Peak Found	High	6.602e-05	0.000583	3.21	15.66	R.QAEVELASR.V	[1649-1657]		Used
	FALSE	High	[R].QAEVELASR.[V]	1xLabel:13C(6) [R9]		0.00124837	0.000131752	1	1	2	Q15149	Q15149 [1649-1657]	0	1008.54	0						72323	Redundant	Heavy	Peak Found	High	High	4.307e-05	0.0004584	3.14	15.91	R.QAEVELASR.V	[1649-1657]		Not Used
	FALSE	High	[R].QEELYSELQAR.[E]	1xLabel:13C(6) [R11]		0.000496864	6.40366e-05	1	1	3	Q15149	Q15149 [3358-3368]	0	1371.68	0						73035	Redundant	Heavy	Peak Found	High	High	1.624e-05	0.0001492	1.84	57.22	R.QEELYSELQAR.E	[3358-3368]		Not Used
	FALSE	High	[R].QEELYSELQAR.[E]			5.3612e-05	1.67261e-05	1	1	4	Q15149	Q15149 [3358-3368]	0	1365.66	0	1.115	0.927793	0	94.6	105.4	73035		Light	High	Peak Found	High	4.053e-06	1.591e-05	3.5	57.22	R.QEELYSELQAR.E	[3358-3368]		Used
	FALSE	High	[K].QEELQQLEQQR.[R]			3.30815e-05	1.01813e-05	1	1	4	Q15149	Q15149 [2707-2717]	0	1428.71	0	32.545	3.75455e-17	0	6	194	73032		Light	High	Peak Found	High	2.577e-06	7.217e-06	4.05	41.85	K.QEELQQLEQQR.R	[2707-2717]		Used
	FALSE	High	[K].QEELQQLEQQR.[R]	1xLabel:13C(6) [R11]		2.96097e-05	1.01813e-05	1	1	5	Q15149	Q15149 [2707-2717]	0	1434.73	0						73032	Redundant	Heavy	Peak Found	High	High	4.053e-06	1.185e-05	4.25	49.06	K.QEELQQLEQQR.R	[2707-2717]		Not Used
	FALSE	High	[R].NLVDNITGQR.[L]	1xLabel:13C(6) [R10]		0.000249906	3.53638e-05	1	1	2	Q15149	Q15149 [4438-4447]	0	1135.62	0						69845	Redundant	Heavy	Peak Found	High	High	9.975e-06	6.329e-05	2.86	52.59	R.NLVDNITGQR.L	[4438-4447]		Not Used
	FALSE	High	[R].NLVDNITGQR.[L]			0.000211677	3.53638e-05	1	1	2	Q15149	Q15149 [4438-4447]	0	1129.6	0	1.37	0.701373	0	84.4	115.6	69845		Light	High	Peak Found	High	1.624e-05	0.0001253	2.65	52.59	R.NLVDNITGQR.L	[4438-4447]		Used
	FALSE	High	[K].NLLDEELQR.[L]			0.0103372	0.000794201	1	1	6	Q15149	Q15149 [2340-2348]	0	1129.58	0						69258	Redundant	Light	High	Peak Found	High	0.0003538	0.004298	2.1	65.99	K.NLLDEELQR.L	[2340-2348]		Not Used
	FALSE	High	[K].NLLDEELQR.[L]	1xLabel:13C(6) [R9]		0.00235537	0.000253401	1	1	7	Q15149	Q15149 [2340-2348]	0	1135.6	0	1.283	0.802948	0	87.6	112.4	69258		Heavy	Peak Found	High	High	0.0005303	0.00701	2.3	65.99	K.NLLDEELQR.L	[2340-2348]		Used
	FALSE	High	[R].SDEGQLSPATR.[G]	1xLabel:13C(6) [R11]		0.000217795	3.53638e-05	1	1	2	Q15149	Q15149 [714-724]	0	1166.57	0						78123	No Quan Values	Heavy	Peak Found	High	High	6.961e-05	0.0005983	2.83	13.5	R.SDEGQLSPATR.G	[714-724]		Not Used
	FALSE	High	[K].RGLFDEEMNEILTDPSDDTK.[G]			0.000170661	2.94559e-05	1	1	2	Q15149	Q15149 [4206-4225]	1	2325.06	0	0.01	3.75455e-17		200		77021		Light	High	Not Found	High	8.722e-06	4.047e-05	2.12	115.1	K.RGLFDEEMNEILTDPSDDTK.G	[4206-4225]		Used
	FALSE	High	[K].RGLFDEEMNEILTDPSDDTK.[G]	2xLabel:13C(6) [R1; K20]		2.98966e-05	1.01813e-05	1	1	2	Q15149	Q15149 [4206-4225]	1	2337.1	0						77021	Redundant	Heavy	Peak Found	High	High	2.577e-06	6.528e-06	3.67	115.1	K.RGLFDEEMNEILTDPSDDTK.G	[4206-4225]		Not Used
	FALSE	High	[R].RDDGTGQLLLPLSDAR.[K]	2xLabel:13C(6) [R1; R16]		1.00753e-05	0	1	1	3	Q15149	Q15149 [4003-4018]	1	1738.95	0						76955	Redundant	Heavy	Peak Found	High	High	1.747e-05	0.0001772	3.58	75.63	R.RDDGTGQLLLPLSDAR.K	[4003-4018]		Not Used
	FALSE	High	[R].RDDGTGQLLLPLSDAR.[K]			0.0204723	0.00144443	1	1	2	Q15149	Q15149 [4003-4018]	1	1726.91	0	1.38	0.72124	0	84	116	76955		Light	High	Peak Found	High	0.0005133	0.006758	2.55	75.63	R.RDDGTGQLLLPLSDAR.K	[4003-4018]		Used
	FALSE	High	[R].RPELEDSTLR.[Y]			0.00105919	0.000122589	1	1	1	Q15149	Q15149 [651-660]	0	1215.63	0	1.501	0.544433	0	80	120	77132		Light	High	Peak Found	High	4.009e-05	0.0003778	1.51	17.13	R.RPELEDSTLR.Y	[651-660]		Used
	FALSE	High	[R].RPELEDSTLR.[Y]	2xLabel:13C(6) [R1; R10]		5.17288e-05	1.67261e-05	1	1	1	Q15149	Q15149 [651-660]	0	1227.67	0						77132	Redundant	Heavy	Peak Found	High	High	4.053e-06	1.118e-05	2.61	17.13	R.RPELEDSTLR.Y	[651-660]		Not Used
	FALSE	High	[R].QYDIDDAIAK.[N]	1xLabel:13C(6) [K10]		0.000180251	2.94559e-05	1	1	4	Q15149	Q15149 [4339-4348]	0	1157.58	0						76784	Redundant	Heavy	Peak Found	High	High	1.29e-05	6.979e-05	3.2	51.27	R.QYDIDDAIAK.N	[4339-4348]		Not Used
	FALSE	High	[R].QYDIDDAIAK.[N]			0.00020005	3.53638e-05	1	1	1	Q15149	Q15149 [4339-4348]	0	1151.56	1	1.698	0.341692	0	74.1	125.9	76784		Light	High	Peak Found	High	9.975e-06	4.846e-05	2.28	51.27	R.QYDIDDAIAK.N	[4339-4348]		Used
	FALSE	High	[K].QYINAIK.[D]			0.0191934	0.00137785	1	1	2	Q15149	Q15149 [1411-1417]	0	849.483	2	1.562	0.608529	0	78.1	121.9	76850		Light	High	Peak Found	High	0.00117	0.01677	2.11	20.03	K.QYINAIK.D	[1411-1417]		Used
	FALSE	High	[R].SAEAELQSK.[R]	1xLabel:13C(6) [K9]		0.0051428	0.000441363	1	1	1	Q15149	Q15149 [1710-1718]	0	968.499	0						77393	No Quan Values	Heavy	Not Found	High	High	0.000185	0.001712	1.52		R.SAEAELQSK.R	[1710-1718]		Not Used
	FALSE	High	[R].SALDQYR.[A]	1xLabel:13C(6) [R7]		0.0286193	0.00194807	1	1	8	Q15149	Q15149 [4354-4360]	0	858.441	0						77537	Redundant	Heavy	Peak Found	High	High	0.005047	0.08982	2.28	20.16	R.SALDQYR.A	[4354-4360]		Not Used
	FALSE	High	[R].SALDQYR.[A]			0.0119092	0.000942099	1	1	8	Q15149	Q15149 [4354-4360]	0	852.421	0	1.455	0.572854	0	81.5	118.5	77537		Light	High	Peak Found	High	0.003422	0.05681	2.21	20.16	R.SALDQYR.A	[4354-4360]		Used
	FALSE	High	[K].RQELEAELAK.[V]	2xLabel:13C(6) [R1; K10]		0.17913	0.00958429	1	1	1	Q15149	Q15149 [1887-1896]	1	1198.68	0	100	3.75455e-17			200	77218		Heavy	Not Found	High	High	0.003723	0.06336	3.61	16.57	K.RQELEAELAK.V	[1887-1896]		Used
	FALSE	High	[R].RQEQIQAMPLADSQAVR.[E]			0.00126067	0.000131752	1	1	1	Q15149	Q15149 [1366-1382]	1	1941	0	0.01	3.75455e-17		200		77219		Light	High	Not Found	High	4.55e-05	0.0004628	1.46	43.24	R.RQEQIQAMPLADSQAVR.E	[1366-1382]		Used
	FALSE	High	[R].RQEQIQAMPLADSQAVR.[E]	2xLabel:13C(6) [R1; R17]		0.00110051	0.000126392	1	1	1	Q15149	Q15149 [1366-1382]	1	1953.04	0						77219	Redundant	Heavy	Peak Found	High	High	4.062e-05	0.0003982	2.99	43.24	R.RQEQIQAMPLADSQAVR.E	[1366-1382]		Not Used
	FALSE	High	[R].RYASGSSASLGGPESAVA.[-]	1xLabel:13C(6) [R1]		0.134703	0.00749887	1	1	1	Q15149	Q15149 [4667-4684]	1	1672.82	0	100	3.75455e-17			200	77271		Heavy	Not Found	High	High	0.002861	0.04624	3.71	37.66	R.RYASGSSASLGGPESAVA.-	[4667-4684]		Used
	FALSE	High	[K].SLAAEEEAAR.[Q]	1xLabel:13C(6) [R10]		0.000216246	3.53638e-05	1	1	3	Q15149	Q15149 [2130-2139]	0	1052.53	0						80109	Redundant	Heavy	Not Found	High	High	1.624e-05	0.000113	2.86	15.95	K.SLAAEEEAAR.Q	[2130-2139]		Not Used
	FALSE	High	[K].SLAAEEEAAR.[Q]			0.000411649	6.40366e-05	1	1	1	Q15149	Q15149 [2130-2139]	0	1046.51	0	100	3.75455e-17			200	80109		Light	High	Peak Found	High	1.624e-05	0.0001178	2.72	15.95	K.SLAAEEEAAR.Q	[2130-2139]		Used
	FALSE	High	[R].SELELTLGK.[L]			0.000630431	8.61443e-05	1	1	6	Q15149	Q15149 [1202-1210]	0	989.551	0	1.599	0.519567	0	76.9	123.1	78736		Light	High	Peak Found	High	4.062e-05	0.0004332	2.71	54.69	R.SELELTLGK.L	[1202-1210]		Used
	FALSE	High	[R].SELELTLGK.[L]	1xLabel:13C(6) [K9]		0.00313173	0.000331448	1	1	2	Q15149	Q15149 [1202-1210]	0	995.571	0						78736	Redundant	Heavy	Peak Found	High	High	0.0001359	0.00112	1.07	54.69	R.SELELTLGK.L	[1202-1210]		Not Used
	FALSE	High	[K].SEEMQTVQQEQLLQETQALQQSFLSEK.[D]			2.56697e-06	0	1	1	1	Q15149	Q15149 [2610-2636]	0	3180.54	0						78606	Redundant	Light	High	Peak Found	High	0	6.088e-07	4.52	122.39	K.SEEMQTVQQEQLLQETQALQQSFLSEK.D	[2610-2636]		Not Used
	FALSE	High	[K].SEEMQTVQQEQLLQETQALQQSFLSEK.[D]	1xLabel:13C(6) [K27]		4.2963e-06	0	1	1	1	Q15149	Q15149 [2610-2636]	0	3186.56	0	100	3.75455e-17			200	78606		Heavy	Not Found	High	High	0	1.013e-06	2.95	122.39	K.SEEMQTVQQEQLLQETQALQQSFLSEK.D	[2610-2636]		Used
	FALSE	High	[R].QLLEEELAR.[L]			0.00071932	9.20537e-05	1	1	5	Q15149	Q15149 [1867-1875]	0	1100.59	0	1.642	0.404853	0	75.7	124.3	74245		Light	High	Peak Found	High	3.895e-05	0.0003611	2.85	54.1	R.QLLEEELAR.L	[1867-1875]		Used
	FALSE	High	[R].QLLEEELAR.[L]	1xLabel:13C(6) [R9]		0.000563735	6.95775e-05	1	1	6	Q15149	Q15149 [1867-1875]	0	1106.61	0						74245	Redundant	Heavy	Peak Found	High	High	6.961e-05	0.0005989	2.64	54.1	R.QLLEEELAR.L	[1867-1875]		Not Used
	FALSE	High	[K].QITMEELVR.[S]			0.0122201	0.000959125	1	1	1	Q15149	Q15149 [4028-4036]	0	1118.59	0	1.766	0.270571	0	72.3	127.7	74774		Light	High	Peak Found	High	0.0003479	0.003889	1.52	67.82	K.QITMEELVR.S	[4028-4036]		Used
	FALSE	High	[K].QITMEELVR.[S]	1xLabel:13C(6) [R9]		0.00107962	0.000126392	1	1	5	Q15149	Q15149 [4028-4036]	0	1124.61	0						74774	Redundant	Heavy	Peak Found	High	High	4.55e-05	0.0004689	2.44	68.41	K.QITMEELVR.S	[4028-4036]		Not Used
	FALSE	High	[R].QLQLAQEAAQK.[R]			6.37333e-05	1.67261e-05	1	1	4	Q15149	Q15149 [2172-2182]	0	1227.67	0						74580	Redundant	Light	High	Peak Found	High	4.053e-06	1.45e-05	3.45	23.68	R.QLQLAQEAAQK.R	[2172-2182]		Not Used
	FALSE	High	[R].QLQLAQEAAQK.[R]	1xLabel:13C(6) [K11]		6.23858e-05	1.67261e-05	1	1	4	Q15149	Q15149 [2172-2182]	0	1233.69	0	1.393	0.676714	0	83.6	116.4	74580		Heavy	Peak Found	High	High	5.687e-06	2.361e-05	2.78	23.68	R.QLQLAQEAAQK.R	[2172-2182]		Used
	FALSE	High	[R].QEQIQAMPLADSQAVR.[E]			6.51478e-07	0	1	1	7	Q15149	Q15149 [1367-1382]	0	1784.9	0						73227	Redundant	Light	High	Peak Found	High	0	4.57e-07	4.63	60.42	R.QEQIQAMPLADSQAVR.E	[1367-1382]		Not Used
	FALSE	High	[R].QEQIQAMPLADSQAVR.[E]	1xLabel:13C(6) [R16]		3.98626e-06	0	1	1	8	Q15149	Q15149 [1367-1382]	0	1790.92	0	1.404	0.636334	0	83.2	116.8	73227		Heavy	Peak Found	High	High	0	9.401e-07	4.33	60.42	R.QEQIQAMPLADSQAVR.E	[1367-1382]		Used
	FALSE	High	[R].QLAEEDLAQQR.[A]			0.000175377	2.94559e-05	1	1	1	Q15149	Q15149 [2432-2442]	0	1300.65	0	100	3.75455e-17			200	73832		Light	High	Peak Found	High	8.722e-06	4.167e-05	2.92		R.QLAEEDLAQQR.A	[2432-2442]		Used
	FALSE	High	[R].QLAEEDLAQQR.[A]	1xLabel:13C(6) [R11]		5.19928e-05	1.67261e-05	1	1	5	Q15149	Q15149 [2432-2442]	0	1306.67	0						73832	Redundant	Heavy	Not Found	High	High	4.053e-06	1.121e-05	3.39	28.77	R.QLAEEDLAQQR.A	[2432-2442]		Not Used
	FALSE	High	[R].QTLSIYQALK.[K]			0.000174183	2.94559e-05	1	1	7	Q15149	Q15149 [3839-3848]	0	1164.66	0	3.587	0.00144039	0	43.6	156.4	76223		Light	High	Peak Found	High	8.722e-06	4.149e-05	3.59	69.21	R.QTLSIYQALK.K	[3839-3848]		Used
	FALSE	High	[R].QTNLENLDQAFSVAER.[D]			1.61496e-06	0	1	1	3	Q15149	Q15149 [350-365]	0	1834.89	0	1.742	0.408118	0	72.9	127.1	76243		Light	High	Peak Found	High	0	3.866e-07	4.24	98.48	R.QTNLENLDQAFSVAER.D	[350-365]		Used
	FALSE	High	[R].QTNLENLDQAFSVAER.[D]	1xLabel:13C(6) [R16]		4.29491e-07	0	1	1	9	Q15149	Q15149 [350-365]	0	1840.91	0						76243	Redundant	Heavy	Peak Found	High	High	0	1.047e-07	5.26	98.48	R.QTNLENLDQAFSVAER.D	[350-365]		Not Used
	FALSE	High	[R].QVQVALETAQR.[S]			0.000405091	6.40366e-05	1	1	3	Q15149	Q15149 [1699-1709]	0	1242.68	0						76614	Redundant	Light	High	Peak Found	High	5.136e-05	0.0005117	2.7	27.21	R.QVQVALETAQR.S	[1699-1709]		Not Used
	FALSE	High	[R].QVQVALETAQR.[S]	1xLabel:13C(6) [R11]		0.000113377	2.30658e-05	1	1	4	Q15149	Q15149 [1699-1709]	0	1248.7	0	1.294	0.737097	0	87.2	112.8	76614		Heavy	Peak Found	High	High	2.666e-05	0.000246	3.45	27.21	R.QVQVALETAQR.S	[1699-1709]		Used
	FALSE	High	[R].QVEEEILALK.[A]			0.000237458	3.53638e-05	1	1	4	Q15149	Q15149 [2059-2068]	0	1171.66	0						76413	Redundant	Light	High	Peak Found	High	1.624e-05	0.000122	2.73	72.32	R.QVEEEILALK.A	[2059-2068]		Not Used
	FALSE	High	[R].QVEEEILALK.[A]	1xLabel:13C(6) [K10]		0.000127753	2.30658e-05	1	1	4	Q15149	Q15149 [2059-2068]	0	1177.68	0	1.442	0.670459	0	81.9	118.1	76413		Heavy	Peak Found	High	High	1.624e-05	0.0001203	3.11	72.32	R.QVEEEILALK.A	[2059-2068]		Used
	FALSE	High	[R].QQGLASYDYVR.[R]			7.46824e-05	1.67261e-05	1	1	3	Q15149	Q15149 [3771-3781]	0	1299.63	0	1.613	0.435702	0	76.5	123.5	75545		Light	High	Peak Found	High	4.053e-06	1.63e-05	3.5	46.94	R.QQGLASYDYVR.R	[3771-3781]		Used
	FALSE	High	[R].QQGLASYDYVR.[R]	1xLabel:13C(6) [R11]		0.000111294	2.30658e-05	1	1	4	Q15149	Q15149 [3771-3781]	0	1305.65	0						75545	Redundant	Heavy	Peak Found	High	High	5.687e-06	2.769e-05	3.33	46.94	R.QQGLASYDYVR.R	[3771-3781]		Not Used
	FALSE	High	[R].QQEELLAEENQR.[L]			1.63414e-05	1.01813e-05	1	1	3	Q15149	Q15149 [2719-2730]	0	1486.71	0	1.481	0.626984	0	80.6	119.4	75493		Light	High	Peak Found	High	4.053e-06	9.308e-06	3.46	30.16	R.QQEELLAEENQR.L	[2719-2730]		Used
	FALSE	High	[R].QQEELLAEENQR.[L]	1xLabel:13C(6) [R12]		5.886e-05	1.67261e-05	1	1	5	Q15149	Q15149 [2719-2730]	0	1492.73	0						75493	Redundant	Heavy	Peak Found	High	High	4.053e-06	1.27e-05	3.33	30.16	R.QQEELLAEENQR.L	[2719-2730]		Not Used
	FALSE	High	[K].LQMEAGLCEEQLNQADALLQSDVR.[L]	1xCarbamidomethyl [C8]; 1xLabel:13C(6) [R24]		1.27831e-08	0	1	1	3	Q15149	Q15149 [538-561]	0	2737.32	0	0.766	0.798345	0	113.2	86.8	56976		Heavy	Peak Found	High	High	0	3.272e-09	3.67	118.89	K.LQMEAGLCEEQLNQADALLQSDVR.L	[538-561]		Used
	FALSE	High	[K].LQMEAGLCEEQLNQADALLQSDVR.[L]	1xCarbamidomethyl [C8]		1.49571e-08	0	1	1	3	Q15149	Q15149 [538-561]	0	2731.3	0						56976	Redundant	Light	High	Peak Found	High	0	3.811e-09	4.58	119.17	K.LQMEAGLCEEQLNQADALLQSDVR.L	[538-561]		Not Used
	FALSE	High	[R].LQLEACETR.[T]	1xCarbamidomethyl [C6]		0.000738831	9.64013e-05	1	1	6	Q15149	Q15149 [1131-1139]	0	1119.55	0	1.397	0.61681	0	83.5	116.5	56787		Light	High	Peak Found	High	2.769e-05	0.0002798	2.16	24.3	R.LQLEACETR.T	[1131-1139]		Used
	FALSE	High	[R].LQLEATER.[Q]			0.00597215	0.000485316	1	1	8	Q15149	Q15149 [1596-1603]	0	959.516	0	1.395	0.687482	0	83.5	116.5	56790		Light	High	Peak Found	High	0.0002234	0.002193	1.69	19.57	R.LQLEATER.Q	[1596-1603]		Used
	FALSE	High	[R].LQLEATER.[Q]	1xLabel:13C(6) [R8]		0.00886088	0.000696913	1	1	14	Q15149	Q15149 [1596-1603]	0	965.536	0						56790	Redundant	Heavy	Peak Found	High	High	0.0003231	0.003555	1.89	19.57	R.LQLEATER.Q	[1596-1603]		Not Used
	FALSE	High	[R].LQLEACETR.[T]	1xCarbamidomethyl [C6]; 1xLabel:13C(6) [R9]		0.000694243	8.61443e-05	1	1	7	Q15149	Q15149 [1131-1139]	0	1125.57	0						56787	Redundant	Heavy	Peak Found	High	High	3.659e-05	0.0003263	2.31	24.3	R.LQLEACETR.T	[1131-1139]		Not Used
	FALSE	High	[R].LQLEETDHQK.[N]			0.000168361	2.94559e-05	1	1	1	Q15149	Q15149 [2330-2339]	0	1240.62	0						56796	Redundant	Light	High	Peak Found	High	8.722e-06	3.977e-05	2.39	11.37	R.LQLEETDHQK.N	[2330-2339]		Not Used
	FALSE	High	[R].LQLEETDHQK.[N]	1xLabel:13C(6) [K10]		0.000123761	2.30658e-05	1	1	5	Q15149	Q15149 [2330-2339]	0	1246.64	0	2.252	0.143813	0	61.5	138.5	56796		Heavy	Peak Found	High	High	5.687e-06	2.945e-05	2.79	11.37	R.LQLEETDHQK.N	[2330-2339]		Used
	FALSE	High	[K].LQNVQIALDYLR.[H]			1.49915e-05	0	1	1	2	Q15149	Q15149 [237-248]	0	1445.81	0						57062	Redundant	Light	High	Peak Found	High	2.577e-06	8.205e-06	3.34	103.31	K.LQNVQIALDYLR.H	[237-248]		Not Used
	FALSE	High	[K].LQNVQIALDYLR.[H]	1xLabel:13C(6) [R12]		5.917e-05	1.67261e-05	1	1	3	Q15149	Q15149 [237-248]	0	1451.83	0	1.349	0.741261	0	85.1	114.9	57062		Heavy	Peak Found	High	High	4.053e-06	1.419e-05	3.37	103.31	K.LQNVQIALDYLR.H	[237-248]		Used
	FALSE	High	[R].LSVAAQEAAR.[L]			0.00060373	8.14651e-05	1	1	1	Q15149	Q15149 [2420-2429]	0	1015.55	0	1.427	0.695142	0	82.4	117.6	59284		Light	High	Peak Found	High	2.019e-05	0.0001912	2.44	14.29	R.LSVAAQEAAR.L	[2420-2429]		Used
	FALSE	High	[R].LSVAAQEAAR.[L]	1xLabel:13C(6) [R10]		0.000453741	6.40366e-05	1	1	2	Q15149	Q15149 [2420-2429]	0	1021.57	0						59284	Redundant	Heavy	Peak Found	High	High	1.624e-05	0.0001334	2.87	14.29	R.LSVAAQEAAR.L	[2420-2429]		Not Used
	FALSE	High	[R].LSYTQLLR.[R]			0.00342931	0.000338541	1	1	8	Q15149	Q15149 [3992-3999]	0	993.573	0	2.051	0.199132	0	65.6	134.4	59461		Light	High	Peak Found	High	0.0003933	0.004813	2.78	69.82	R.LSYTQLLR.R	[3992-3999]		Used
	FALSE	High	[R].LSYTQLLR.[R]	1xLabel:13C(6) [R8]		0.00408466	0.00035867	1	1	10	Q15149	Q15149 [3992-3999]	0	999.593	0						59461	Redundant	Heavy	Peak Found	High	High	0.0003486	0.004118	2.94	69.82	R.LSYTQLLR.R	[3992-3999]		Not Used
	FALSE	High	[K].LSVYAALQR.[Q]			0.00054955	6.95775e-05	1	1	1	Q15149	Q15149 [2847-2855]	0	1020.58	0	100	3.75455e-17			200	59395		Light	High	Peak Found	High	1.747e-05	0.0001705	1.63	57.42	K.LSVYAALQR.Q	[2847-2855]		Used
	FALSE	High	[K].LSVYAALQR.[Q]	1xLabel:13C(6) [R9]		0.00128568	0.000142772	1	1	4	Q15149	Q15149 [2847-2855]	0	1026.6	0						59395	Redundant	Heavy	Not Found	High	High	5.136e-05	0.0005183	2.8	57.42	K.LSVYAALQR.Q	[2847-2855]		Not Used
	FALSE	High	[R].LSVYQAMK.[K]			0.00259536	0.000267765	1	1	5	Q15149	Q15149 [4084-4091]	0	939.497	0	0.01	3.75455e-17		200		59398		Light	High	Not Found	High	0.0001986	0.001907	2.37	36.69	R.LSVYQAMK.K	[4084-4091]		Used
	FALSE	High	[R].LSVYQAMK.[K]	1xLabel:13C(6) [K8]		0.00408466	0.00035867	1	1	7	Q15149	Q15149 [4084-4091]	0	945.517	0						59398	Redundant	Heavy	Peak Found	High	High	0.0003479	0.003972	2.3	36.69	R.LSVYQAMK.K	[4084-4091]		Not Used
	FALSE	High	[R].LSVYQAMK.[K]	1xOxidation [M7]; 1xLabel:13C(6) [K8]		0.0218362	0.00152805	1	1	1	Q15149	Q15149 [4084-4091]	0	961.512	0						59399	No Quan Values	Heavy	Not Found	High	High	0.0005411	0.007244	1.58		R.LSVYQAMK.K	[4084-4091]		Not Used
	FALSE	High	[R].LTAEDLFEAR.[I]			0.00018275	2.94559e-05	1	1	4	Q15149	Q15149 [3784-3793]	0	1164.59	0	1.351	0.765677	0	85.1	114.9	59485		Light	High	Peak Found	High	1.149e-05	6.883e-05	3.19	86.94	R.LTAEDLFEAR.I	[3784-3793]		Used
	FALSE	High	[R].LTAEDLFEAR.[I]	1xLabel:13C(6) [R10]		7.99001e-05	1.67261e-05	1	1	10	Q15149	Q15149 [3784-3793]	0	1170.61	0						59485	Redundant	Heavy	Peak Found	High	High	9.975e-06	6.265e-05	3.46	86.94	R.LTAEDLFEAR.I	[3784-3793]		Not Used
	FALSE	High	[K].LSIYNALK.[K]	1xLabel:13C(6) [K8]		0.0023056	0.000253401	1	1	10	Q15149	Q15149 [3175-3182]	0	927.561	0						58635	Redundant	Heavy	Peak Found	High	High	0.000182	0.001691	2.33	60.66	K.LSIYNALK.K	[3175-3182]		Not Used
	FALSE	High	[K].LSIYNALK.[K]			0.00220963	0.000253401	1	1	6	Q15149	Q15149 [3175-3182]	0	921.54	2	1.234	0.844303	0	89.5	110.5	58635		Light	High	Peak Found	High	0.000185	0.001718	2.24	60.66	K.LSIYNALK.K	[3175-3182]		Used
	FALSE	High	[R].LSFSGLR.[A]	1xLabel:13C(6) [R7]		0.0278923	0.00191584	1	1	4	Q15149	Q15149 [3440-3446]	0	785.461	0	1.371	0.720339	0	84.3	115.7	58255		Heavy	Peak Found	High	High	0.002509	0.0399	2.17	48.6	R.LSFSGLR.A	[3440-3446]		Used
	FALSE	High	[R].LSFSGLRAPVPASELLASGVLSR.[A]			0.000351312	5.9799e-05	1	1	1	Q15149	Q15149 [3440-3462]	1	2327.31	0						58256	No Quan Values	Light	High	Not Found	High	1.537e-05	9.632e-05	2.37		R.LSFSGLRAPVPASELLASGVLSR.A	[3440-3462]		Not Used
	FALSE	High	[R].LSFSGLRAPVPASELLASGVLSR.[A]	2xLabel:13C(6) [R7; R23]		3.51955e-08	0	1	1	1	Q15149	Q15149 [3440-3462]	1	2339.35	0						58256	Redundant	Heavy	Not Found	High	High	0	8.869e-09	4.74		R.LSFSGLRAPVPASELLASGVLSR.A	[3440-3462]		Not Used
	FALSE	High	[R].LSFSGLR.[A]			0.029745	0.0020091	1	1	4	Q15149	Q15149 [3440-3446]	0	779.441	0						58255	Redundant	Light	High	Peak Found	High	0.002578	0.04116	2.21	48.6	R.LSFSGLR.A	[3440-3446]		Not Used
	FALSE	High	[R].LQAEEVAQQK.[S]	1xLabel:13C(6) [K10]		0.00011061	2.30658e-05	1	1	3	Q15149	Q15149 [1783-1792]	0	1149.62	0	1.397	0.668698	0	83.4	116.6	56061		Heavy	Peak Found	High	High	8.722e-06	3.623e-05	2.89	13.16	R.LQAEEVAQQK.S	[1783-1792]		Used
	FALSE	High	[R].LQAEEVAQQK.[S]			0.000131904	2.30658e-05	1	1	4	Q15149	Q15149 [1783-1792]	0	1143.6	0						56061	Redundant	Light	High	Peak Found	High	7.343e-06	3.012e-05	2.6	13.16	R.LQAEEVAQQK.S	[1783-1792]		Not Used
	FALSE	High	[R].LPVEVAYK.[R]			0.00874798	0.00068794	1	1	5	Q15149	Q15149 [4198-4205]	0	918.529	0						55906	No Quan Values	Light	High	Peak Found	High	0.0002737	0.002903	2.49	37.63	R.LPVEVAYK.R	[4198-4205]		Not Used
	FALSE	High	[R].LPVEVAYK.[R]	1xLabel:13C(6) [K8]		0.00471951	0.000399349	1	1	8	Q15149	Q15149 [4198-4205]	0	924.55	0						55906	Redundant	Heavy	Peak Found	High	High	0.0003502	0.004185	2.59	37.63	R.LPVEVAYK.R	[4198-4205]		Not Used
	FALSE	High	[R].LQEAGILSAEELQR.[L]	1xLabel:13C(6) [R14]		1.14313e-06	0	1	1	15	Q15149	Q15149 [2795-2808]	0	1562.85	0						56361	Redundant	Heavy	Peak Found	High	High	0	2.702e-06	4.48	73.29	R.LQEAGILSAEELQR.L	[2795-2808]		Not Used
	FALSE	High	[R].LQEAGILSAEELQR.[L]			3.94381e-06	0	1	1	12	Q15149	Q15149 [2795-2808]	0	1556.83	0	1.383	0.729246	0	83.9	116.1	56361		Light	High	Peak Found	High	0	9.316e-07	4.37	73.29	R.LQEAGILSAEELQR.L	[2795-2808]		Used
	FALSE	High	[R].LPLLAVCDYK.[Q]	1xCarbamidomethyl [C7]		8.55836e-05	1.67261e-05	1	1	9	Q15149	Q15149 [944-953]	0	1191.64	0	1.084	0.947267	0	96	104	55326		Light	High	Peak Found	High	5.687e-06	2.945e-05	3.23	79.66	R.LPLLAVCDYK.Q	[944-953]		Used
	FALSE	High	[R].LPLLAVCDYK.[Q]	1xCarbamidomethyl [C7]; 1xLabel:13C(6) [K10]		9.23253e-05	1.67261e-05	1	1	8	Q15149	Q15149 [944-953]	0	1197.66	0						55326	Redundant	Heavy	Peak Found	High	High	7.343e-06	3.386e-05	3.58	79.66	R.LPLLAVCDYK.Q	[944-953]		Not Used
	FALSE	High	[R].MGIVGPEFK.[D]	1xOxidation [M1]; 1xLabel:13C(6) [K9]		0.00582416	0.000476423	1	1	1	Q15149	Q15149 [4130-4138]	0	999.528	0						64770	No Quan Values	Heavy	Not Found	High	High	0.0001986	0.001906	1.07		R.MGIVGPEFK.D	[4130-4138]		Not Used
	FALSE	High	[R].MGIVGPEFK.[D]	1xLabel:13C(6) [K9]		0.00376155	0.00035867	1	1	2	Q15149	Q15149 [4130-4138]	0	983.533	0						64771	Redundant	Heavy	Peak Found	High	High	0.0001481	0.001303	3.15	55.15	R.MGIVGPEFK.D	[4130-4138]		Not Used
	FALSE	High	[R].MGIVGPEFK.[D]			0.00149262	0.00016301	1	1	4	Q15149	Q15149 [4130-4138]	0	977.512	0	1.413	0.680026	0	82.9	117.1	64771		Light	High	Peak Found	High	5.867e-05	0.0005571	3.04	55.15	R.MGIVGPEFK.D	[4130-4138]		Used
	FALSE	High	[K].MSAAQALK.[K]			0.00575169	0.000471866	1	1	2	Q15149	Q15149 [4505-4512]	0	819.439	0	0.01	3.75455e-17		200		66441		Light	High	Not Found	High	0.0003192	0.003487	2.4	13.08	K.MSAAQALK.K	[4505-4512]		Used
	FALSE	High	[K].MSAAQALK.[K]	1xLabel:13C(6) [K8]		0.00540402	0.000454445	1	1	2	Q15149	Q15149 [4505-4512]	0	825.459	0						66441	Redundant	Heavy	Peak Found	High	High	0.0001986	0.001907	2.24	13.08	K.MSAAQALK.K	[4505-4512]		Not Used
	FALSE	High	[R].MVEGYQGLR.[C]	1xLabel:13C(6) [R9]		0.00136424	0.000152667	1	1	3	Q15149	Q15149 [308-316]	0	1058.54	0						66995	Redundant	Heavy	Peak Found	High	High	5.136e-05	0.0005059	2.72	31.26	R.MVEGYQGLR.C	[308-316]		Not Used
	FALSE	High	[R].MVEGYQGLR.[C]	1xOxidation [M1]		0.0734467	0.00451302	1	1	1	Q15149	Q15149 [308-316]	0	1068.51	0	100	3.75455e-17			200	66996		Light	High	Peak Found	High	0.001661	0.02423	1.38		R.MVEGYQGLR.C	[308-316]		Used
	FALSE	High	[R].MVEGYQGLR.[C]	1xOxidation [M1]; 1xLabel:13C(6) [R9]		0.0156128	0.00112862	1	1	1	Q15149	Q15149 [308-316]	0	1074.53	0						66996	Redundant	Heavy	Not Found	High	High	0.0004104	0.005059	1.77	22.72	R.MVEGYQGLR.C	[308-316]		Not Used
	FALSE	High	[R].MVEGYQGLR.[C]			0.00113274	0.000126392	1	1	3	Q15149	Q15149 [308-316]	0	1052.52	0	1.379	0.701939	0	84.1	115.9	66995		Light	High	Peak Found	High	6.961e-05	0.0005978	2.64	31.26	R.MVEGYQGLR.C	[308-316]		Used
	FALSE	High	[K].MQAVQEATR.[L]	1xLabel:13C(6) [R9]		0.00124837	0.000131752	1	1	9	Q15149	Q15149 [2453-2461]	0	1039.53	0						66212	Redundant	Heavy	Peak Found	High	High	7.489e-05	0.0006604	2.75	11.03	K.MQAVQEATR.L	[2453-2461]		Not Used
	FALSE	High	[K].MQAVQEATR.[L]	1xOxidation [M1]; 1xLabel:13C(6) [R9]		0.155569	0.00850299	1	1	1	Q15149	Q15149 [2453-2461]	0	1055.52	0	1.501	0.476173	0	80	120	66213		Heavy	Peak Found	High	High	0.003314	0.05474	1.14	9.31	K.MQAVQEATR.L	[2453-2461]		Used
	FALSE	High	[K].MQAVQEATR.[L]			0.00113274	0.000126392	1	1	10	Q15149	Q15149 [2453-2461]	0	1033.51	2	1.531	0.510905	0	79	121	66212		Light	High	Peak Found	High	8.29e-05	0.0007348	2.72	11.03	K.MQAVQEATR.L	[2453-2461]		Used
	FALSE	High	[R].MQEEVVR.[R]			0.029365	0.00197978	1	1	1	Q15149	Q15149 [1534-1540]	0	890.44	0	1.335	0.729085	0	85.7	114.3	66242		Light	High	Peak Found	High	0.0007091	0.009917	1.94	12.05	R.MQEEVVR.R	[1534-1540]		Used
	FALSE	High	[R].MQEEVVR.[R]	1xLabel:13C(6) [R7]		0.126765	0.00706545	1	1	2	Q15149	Q15149 [1534-1540]	0	896.46	0						66242	Redundant	Heavy	Peak Found	High	High	0.002721	0.04362	2.37	12.05	R.MQEEVVR.R	[1534-1540]		Not Used
	FALSE	High	[R].LVASMEEAR.[R]			0.000793995	9.64013e-05	1	1	2	Q15149	Q15149 [2685-2693]	0	1005.5	0	1.34	0.749751	0	85.5	114.5	60766		Light	High	Peak Found	High	8.835e-05	0.000782	2.2	19.54	R.LVASMEEAR.R	[2685-2693]		Used
	FALSE	High	[R].LVASMEEAR.[R]	1xLabel:13C(6) [R9]		0.0017207	0.000205526	1	1	3	Q15149	Q15149 [2685-2693]	0	1011.52	0						60766	Redundant	Heavy	Peak Found	High	High	7.405e-05	0.000641	2.68	19.54	R.LVASMEEAR.R	[2685-2693]		Not Used
	FALSE	High	[KR].LTVEEAVR.[MH]			0.0156128	0.00112862	2	2	3	Q15149; Q9UPN3	Q15149 [4122-4129]; Q9UPN3 [1789-1796]	0	916.51	0						60566	Redundant	Light	High	Peak Found	High	0.0004104	0.005053	2.25	26.7	K.LTVEEAVR.M	[4122-4129]		Not Used
	FALSE	High	[KR].LTVEEAVR.[MH]	1xLabel:13C(6) [R8]		0.00769672	0.000626454	2	2	4	Q15149; Q9UPN3	Q15149 [4122-4129]; Q9UPN3 [1789-1796]	0	922.53	0	1.433	0.609268	0	82.2	117.8	60566	Shared	Heavy	Peak Found	High	High	0.0005216	0.006932	2.18	26.7	K.LTVEEAVR.M	[4122-4129]		Used
	FALSE	High	[R].LTVDEAVR.[AK]			0.00575169	0.000471866	1	1	10	Q15149	Q15149 [3213-3220]; [3879-3886]	0	902.494	0	1.434	0.668444	0	82.2	117.8	60553		Light	High	Peak Found	High	0.0003502	0.004188	2.44	24.18	R.LTVDEAVR.A; R.LTVDEAVR.K	[3213-3220]; [3879-3886]		Used
	FALSE	High	[R].LTVDEAVR.[AK]	1xLabel:13C(6) [R8]		0.00296138	0.000312095	1	1	17	Q15149	Q15149 [3213-3220]; [3879-3886]	0	908.514	0						60553	Redundant	Heavy	Peak Found	High	High	0.0004823	0.006101	2.45	24.18	R.LTVDEAVR.A; R.LTVDEAVR.K	[3213-3220]; [3879-3886]		Not Used
	FALSE	High	[R].LTVNEAVK.[E]			0.00507975	0.000426769	1	1	1	Q15149	Q15149 [2885-2892]	0	873.504	2	1.371	0.624641	0	84.4	115.6	60597		Light	High	Peak Found	High	0.0001798	0.001677	2.14	16.49	R.LTVNEAVK.E	[2885-2892]		Used
	FALSE	High	[R].LTVNEAVK.[E]	1xLabel:13C(6) [K8]		0.0182278	0.00131849	1	1	3	Q15149	Q15149 [2885-2892]	0	879.524	0						60597	Redundant	Heavy	Peak Found	High	High	0.0005954	0.008013	2.31	15.94	R.LTVNEAVK.E	[2885-2892]		Not Used
	FALSE	High	[R].LYVHEAVK.[A]			0.00181155	0.000210109	1	1	1	Q15149	Q15149 [3544-3551]	0	958.536	0						62941	Redundant	Light	High	Peak Found	High	7.489e-05	0.000676	2.4	10.97	R.LYVHEAVK.A	[3544-3551]		Not Used
	FALSE	High	[R].LYVHEAVK.[A]	1xLabel:13C(6) [K8]		0.00158588	0.000190193	1	1	1	Q15149	Q15149 [3544-3551]	0	964.556	0	100	3.75455e-17			200	62941		Heavy	Not Found	High	High	6.842e-05	0.0005894	2.47	10.97	R.LYVHEAVK.A	[3544-3551]		Used
	FALSE	High	[R].VPDVQDGVR.[A]			0.0156128	0.00112862	1	1	4	Q15149	Q15149 [402-410]	0	984.511	0	1.303	0.768901	0	86.8	113.2	98474		Light	High	Peak Found	High	0.0004085	0.005032	2.32	18.92	R.VPDVQDGVR.A	[402-410]		Used
	FALSE	High	[R].VPDVQDGVR.[A]	1xLabel:13C(6) [R9]		0.000725755	9.64013e-05	1	1	9	Q15149	Q15149 [402-410]	0	990.531	0						98474	Redundant	Heavy	Peak Found	High	High	2.666e-05	0.0002423	2.42	18.92	R.VPDVQDGVR.A	[402-410]		Not Used
	FALSE	High	[K].VLSSSGSEAAVPSVCFLVPPPNQEAQEAVTR.[L]	1xCarbamidomethyl [C15]; 1xLabel:13C(6) [R31]		5.55137e-09	0	1	1	9	Q15149	Q15149 [978-1008]	0	3232.62	0						97462	Redundant	Heavy	Peak Found	High	High	0	1.435e-09	5.32	112.37	K.VLSSSGSEAAVPSVCFLVPPPNQEAQEAVTR.L	[978-1008]		Not Used
	FALSE	High	[K].VLSSSGSEAAVPSVCFLVPPPNQEAQEAVTR.[L]	1xCarbamidomethyl [C15]		2.46177e-08	0	1	1	7	Q15149	Q15149 [978-1008]	0	3226.6	0	1.219	0.844677	0	90.1	109.9	97462		Light	High	Peak Found	High	0	1.353e-08	5.73	112.37	K.VLSSSGSEAAVPSVCFLVPPPNQEAQEAVTR.L	[978-1008]		Used
	FALSE	High	[K].VSIYEAMR.[R]			0.0035908	0.000347879	1	1	3	Q15149	Q15149 [3506-3513]	0	968.487	0	1.352	0.773731	0	85	115	99744		Light	High	Peak Found	High	0.0001458	0.001256	2.36	46.55	K.VSIYEAMR.R	[3506-3513]		Used
	FALSE	High	[K].VSIYEAMR.[R]	1xLabel:13C(6) [R8]		0.00413352	0.000373624	1	1	5	Q15149	Q15149 [3506-3513]	0	974.507	0						99744	Redundant	Heavy	Peak Found	High	High	0.0003502	0.004201	2.58	46.55	K.VSIYEAMR.R	[3506-3513]		Not Used
	FALSE	High	[R].VPVDVAYQR.[G]			0.000289986	4.83189e-05	1	1	9	Q15149	Q15149 [3620-3628]	0	1046.56	0	1.422	0.664623	0	82.6	117.4	98874		Light	High	Peak Found	High	2.13e-05	0.000208	2.52	27.58	R.VPVDVAYQR.G	[3620-3628]		Used
	FALSE	High	[R].VPVDVAYQR.[G]	1xLabel:13C(6) [R9]		0.000664335	8.61443e-05	1	1	9	Q15149	Q15149 [3620-3628]	0	1052.58	0						98874	Redundant	Heavy	Peak Found	High	High	2.769e-05	0.0002724	2.7	27.58	R.VPVDVAYQR.G	[3620-3628]		Not Used
	FALSE	High	[R].VPVDVAYR.[RC]			0.00220963	0.000253401	2	2	24	Q15149; P58107	Q15149 [2961-2968]; P58107 [738-745]; [1699-1706]; [2357-2364]; [2891-2898]; [3425-3432]; [3959-3966]; [4493-4500]; [5027-5034]	0	918.504	0						98875	Redundant	Light	High	Peak Found	High	0.0002692	0.002804	2.56	27.63	R.VPVDVAYR.R	[2961-2968]		Not Used
	FALSE	High	[R].VPVDVAYR.[RC]	1xLabel:13C(6) [R8]		0.0035908	0.000347879	2	2	31	Q15149; P58107	Q15149 [2961-2968]; P58107 [738-745]; [1699-1706]; [2357-2364]; [2891-2898]; [3425-3432]; [3959-3966]; [4493-4500]; [5027-5034]	0	924.524	0	1.117	0.901485	0	94.5	105.5	98875	Shared	Heavy	Peak Found	High	High	0.0003472	0.003863	2.48	27.63	R.VPVDVAYR.R	[2961-2968]		Used
	FALSE	High	[R].VPLDVACAR.[G]	1xCarbamidomethyl [C7]; 1xLabel:13C(6) [R9]		0.00147769	0.00016301	1	1	5	Q15149	Q15149 [3289-3297]	0	1006.54	0	1.279	0.816562	0	87.7	112.3	98630		Heavy	Peak Found	High	High	8.29e-05	0.0007211	2.45	27.54	R.VPLDVACAR.G	[3289-3297]		Used
	FALSE	High	[R].VPLDVACAR.[G]	1xCarbamidomethyl [C7]		0.00135077	0.000152667	1	1	6	Q15149	Q15149 [3289-3297]	0	1000.52	0						98630	Redundant	Light	High	Peak Found	High	6.961e-05	0.0006005	2.5	27.54	R.VPLDVACAR.G	[3289-3297]		Not Used
	FALSE	High	[R].VPLDEALQR.[G]			0.000450045	6.40366e-05	1	1	8	Q15149	Q15149 [4543-4551]	0	1040.57	0	1.423	0.650036	0	82.5	117.5	98625		Light	High	Peak Found	High	2.769e-05	0.000268	2.27	39.65	R.VPLDEALQR.G	[4543-4551]		Used
	FALSE	High	[R].VPLDEALQR.[G]	1xLabel:13C(6) [R9]		0.000488675	6.40366e-05	1	1	15	Q15149	Q15149 [4543-4551]	0	1046.59	0						98625	Redundant	Heavy	Peak Found	High	High	2.263e-05	0.0002316	2.38	39.65	R.VPLDEALQR.G	[4543-4551]		Not Used
	FALSE	High	[K].VPPGYHPLDVEK.[E]			5.66977e-06	0	1	1	11	Q15149	Q15149 [494-505]	0	1350.71	0	0.01	3.75455e-17		200		98736		Light	High	Not Found	High	2.577e-06	3.798e-06	3.07	26.42	K.VPPGYHPLDVEK.E	[494-505]		Used
	FALSE	High	[K].VPPGYHPLDVEK.[E]	1xLabel:13C(6) [K12]		3.71818e-06	0	1	1	13	Q15149	Q15149 [494-505]	0	1356.73	0						98736	Redundant	Heavy	Peak Found	High	High	0	1.316e-06	2.06	27.38	K.VPPGYHPLDVEK.E	[494-505]		Not Used
	FALSE	High	[R].VQMEELSK.[L]			0.01502	0.00110821	1	1	3	Q15149	Q15149 [2372-2379]	0	963.482	0	2.248	0.0413104	0	61.6	138.4	99204		Light	High	Peak Found	High	0.0003942	0.004834	1.99	18.72	R.VQMEELSK.L	[2372-2379]		Used
	FALSE	High	[R].VQMEELSK.[L]	1xLabel:13C(6) [K8]		0.00695049	0.000557848	1	1	12	Q15149	Q15149 [2372-2379]	0	969.502	0						99204	Redundant	Heavy	Peak Found	High	High	0.003419	0.05676	2.4	18.72	R.VQMEELSK.L	[2372-2379]		Not Used
	FALSE	High	[K].VQSGSESVIQEYVDLR.[T]			3.22379e-07	0	1	1	4	Q15149	Q15149 [1442-1457]	0	1808.9	0	1.41	0.680594	0	83	117	99286		Light	High	Peak Found	High	0	9.906e-08	4.27	100.75	K.VQSGSESVIQEYVDLR.T	[1442-1457]		Used
	FALSE	High	[K].VQSGSESVIQEYVDLR.[T]	1xLabel:13C(6) [R16]		2.74053e-07	0	1	1	7	Q15149	Q15149 [1442-1457]	0	1814.92	0						99286	Redundant	Heavy	Peak Found	High	High	0	6.73e-08	4.96	100.75	K.VQSGSESVIQEYVDLR.T	[1442-1457]		Not Used
	FALSE	High	[R].VDGAEWGVDLPSVEAQLGSHR.[G]			2.94352e-08	0	1	1	5	Q15149	Q15149 [676-696]	0	2222.08	0						93944	Redundant	Light	High	Peak Found	High	0	7.452e-09	5.51	110.51	R.VDGAEWGVDLPSVEAQLGSHR.G	[676-696]		Not Used
	FALSE	High	[R].VDGAEWGVDLPSVEAQLGSHR.[G]	1xLabel:13C(6) [R21]		1.04052e-08	0	1	1	7	Q15149	Q15149 [676-696]	0	2228.1	0	100	3.75455e-17			200	93944		Heavy	Not Found	High	High	0	2.661e-09	4.78	110.51	R.VDGAEWGVDLPSVEAQLGSHR.G	[676-696]		Used
	FALSE	High	[K].VLALPEPSPAAPTLR.[S]			1.77117e-05	1.01813e-05	1	1	14	Q15149	Q15149 [1187-1201]	0	1531.88	0	1.221	0.838867	0	90	110	96037		Light	High	Peak Found	High	2.577e-06	3.984e-06	3.44	80.03	K.VLALPEPSPAAPTLR.S	[1187-1201]		Used
	FALSE	High	[K].VLALPEPSPAAPTLR.[S]	1xLabel:13C(6) [R15]		2.12821e-05	1.01813e-05	1	1	13	Q15149	Q15149 [1187-1201]	0	1537.9	0						96037	Redundant	Heavy	Peak Found	High	High	2.577e-06	4.749e-06	3.56	80.03	K.VLALPEPSPAAPTLR.S	[1187-1201]		Not Used
	FALSE	High	[R].VLADPSDDTK.[G]			0.00013361	2.30658e-05	2	2	18	Q15149; P58107	Q15149 [2979-2988]; [3638-3647]; P58107 [2375-2384]; [2909-2918]; [3443-3452]; [3977-3986]; [4511-4520]; [5045-5054]	0	1060.52	0	1.069	0.912796	0	96.7	103.3	95992	Shared	Light	High	Peak Found	High	8.722e-06	4.521e-05	2.82	13.11	R.VLADPSDDTK.G; R.VLADPSDDTK.G	[2979-2988]; [3638-3647]		Used
	FALSE	High	[R].VLADPSDDTK.[G]	1xLabel:13C(6) [K10]		0.000149268	2.30658e-05	2	2	31	Q15149; P58107	Q15149 [2979-2988]; [3638-3647]; P58107 [2375-2384]; [2909-2918]; [3443-3452]; [3977-3986]; [4511-4520]; [5045-5054]	0	1066.54	0						95992	Redundant	Heavy	Peak Found	High	High	1.149e-05	6.531e-05	2.82	13.11	R.VLADPSDDTK.G; R.VLADPSDDTK.G	[2979-2988]; [3638-3647]		Not Used
	FALSE	High	[R].YLQDLLAWVEENQHR.[V]	1xLabel:13C(6) [R15]		4.84463e-08	0	1	1	2	Q15149	Q15149 [661-675]	0	1919.97	0	1.123	0.91945	0	94.2	105.8	104982		Heavy	Peak Found	High	High	0	1.217e-08	4.9	120.76	R.YLQDLLAWVEENQHR.V	[661-675]		Used
	FALSE	High	[R].YLQDLLAWVEENQHR.[V]			1.20988e-07	0	1	1	2	Q15149	Q15149 [661-675]	0	1913.95	0						104982	Redundant	Light	High	Peak Found	High	0	3.003e-08	5.26	120.76	R.YLQDLLAWVEENQHR.V	[661-675]		Not Used
	FALSE	High	[R].VVIVDPETGK.[E]	1xLabel:13C(6) [K10]		0.000305781	5.46044e-05	1	1	13	Q15149	Q15149 [4278-4287]	0	1062.61	0						101041	Redundant	Heavy	Peak Found	High	High	1.624e-05	0.0001217	2.86	30.61	R.VVIVDPETGK.E	[4278-4287]		Not Used
	FALSE	High	[R].VVIVDPETGK.[E]			0.000359659	5.9799e-05	1	1	4	Q15149	Q15149 [4278-4287]	0	1056.59	0	1.313	0.770003	0	86.5	113.5	101041		Light	High	Peak Found	High	1.537e-05	9.901e-05	2.89	30.61	R.VVIVDPETGK.E	[4278-4287]		Used
	FALSE	High	[K].VTLVQTLEIQR.[Q]	1xLabel:13C(6) [R11]		4.1751e-05	1.67261e-05	1	1	12	Q15149	Q15149 [2565-2575]	0	1305.78	0						100385	Redundant	Heavy	Peak Found	High	High	5.687e-06	2.531e-05	3.71	80.25	K.VTLVQTLEIQR.Q	[2565-2575]		Not Used
	FALSE	High	[K].VTLVQTLEIQR.[Q]			7.99001e-05	1.67261e-05	1	1	7	Q15149	Q15149 [2565-2575]	0	1299.76	0	1.12	0.947628	0	94.3	105.7	100385		Light	High	Peak Found	High	5.687e-06	2.167e-05	3.38	80.25	K.VTLVQTLEIQR.Q	[2565-2575]		Used
	FALSE	High	[R].SSIAGLLLK.[A]			0.000861971	0.000101558	1	1	1	Q15149	Q15149 [2833-2841]	0	901.572	0	1.41	0.673027	0	83	117	83780		Light	High	Peak Found	High	3.289e-05	0.000299	2.7	75.77	R.SSIAGLLLK.A	[2833-2841]		Used
	FALSE	High	[R].SSIAGLLLK.[A]	1xLabel:13C(6) [K9]		0.00091962	0.000112964	1	1	3	Q15149	Q15149 [2833-2841]	0	907.592	0						83780	Redundant	Heavy	Peak Found	High	High	3.543e-05	0.0003218	2.57	75.77	R.SSIAGLLLK.A	[2833-2841]		Not Used
	FALSE	High	[R].SSSVGSSSSYPISPAVSR.[T]			7.06542e-07	0	1	1	5	Q15149	Q15149 [4384-4401]	0	1754.86	0	0.979	0.956184	0	101.1	98.9	84160		Light	High	Peak Found	High	0	1.199e-06	4.32	42.93	R.SSSVGSSSSYPISPAVSR.T	[4384-4401]		Used
	FALSE	High	[R].SSSVGSSSSYPISPAVSR.[T]	1xLabel:13C(6) [R18]		1.43102e-07	0	1	1	8	Q15149	Q15149 [4384-4401]	0	1760.88	0						84160	Redundant	Heavy	Peak Found	High	High	0	3.533e-08	4.19	42.93	R.SSSVGSSSSYPISPAVSR.T	[4384-4401]		Not Used
	FALSE	High	[K].TEAEIALK.[E]			0.0036326	0.000352662	1	1	4	Q15149	Q15149 [1987-1994]	0	874.488	2	1.418	0.599998	0	82.7	117.3	86817		Light	High	Peak Found	High	0.0002343	0.002334	2.11	19.12	K.TEAEIALK.E	[1987-1994]		Used
	FALSE	High	[K].TEAEIALK.[E]	1xLabel:13C(6) [K8]		0.00428435	0.000382625	1	1	5	Q15149	Q15149 [1987-1994]	0	880.508	0						86817	Redundant	Heavy	Peak Found	High	High	0.0002085	0.002039	2.02	19.12	K.TEAEIALK.E	[1987-1994]		Not Used
	FALSE	High	[R].SWSLATFR.[T]	1xLabel:13C(6) [R8]		0.00423335	0.000382625	1	1	3	Q15149	Q15149 [1045-1052]	0	973.52	0	1.974	0.227234	0	67.3	132.7	85458		Heavy	Peak Found	High	High	0.0002333	0.002322	2.08	80.58	R.SWSLATFR.T	[1045-1052]		Used
	FALSE	High	[R].SWSLATFR.[T]			0.00540402	0.000454445	1	1	3	Q15149	Q15149 [1045-1052]	0	967.5	0						85458	Redundant	Light	High	Peak Found	High	0.0001867	0.001769	2.07	80.58	R.SWSLATFR.T	[1045-1052]		Not Used
	FALSE	High	[R].SYVDPSTDER.[L]			0.000453741	6.40366e-05	1	1	3	Q15149	Q15149 [3982-3991]	0	1168.51	0						85721	Redundant	Light	High	Peak Found	High	1.624e-05	0.000133	2.64	17.25	R.SYVDPSTDER.L	[3982-3991]		Not Used
	FALSE	High	[R].SYVDPSTDER.[L]	1xLabel:13C(6) [R10]		0.000351312	5.9799e-05	1	1	3	Q15149	Q15149 [3982-3991]	0	1174.53	0						85721	No Quan Values	Heavy	Peak Found	High	High	1.537e-05	9.617e-05	2.64	17.25	R.SYVDPSTDER.L	[3982-3991]		Not Used
	FALSE	High	[R].SLQEEHVAVAQLR.[E]			5.20671e-06	0	1	1	3	Q15149	Q15149 [1732-1744]	0	1479.79	0						81310	Redundant	Light	High	Peak Found	High	0	1.223e-06	3.24	33.8	R.SLQEEHVAVAQLR.E	[1732-1744]		Not Used
	FALSE	High	[R].SLQEEHVAVAQLR.[E]	1xLabel:13C(6) [R13]		6.71963e-06	0	1	1	4	Q15149	Q15149 [1732-1744]	0	1485.81	0	1.415	0.720179	0	82.8	117.2	81310		Heavy	Peak Found	High	High	0	1.57e-06	4.05	33.8	R.SLQEEHVAVAQLR.E	[1732-1744]		Used
	FALSE	High	[R].SIQEELQQLR.[Q]			0.000432089	6.40366e-05	1	1	8	Q15149	Q15149 [1554-1563]	0	1243.66	0						81311	Redundant	Light	High	Peak Found	High	2.13e-05	0.000213	3.07	75.74	R.SIQEELQQLR.Q	[1554-1563]		Not Used
	FALSE	High	[R].SIQEELQQLR.[Q]	1xLabel:13C(6) [R10]		0.00046889	6.40366e-05	1	1	6	Q15149	Q15149 [1554-1563]	0	1249.68	0	1.932	0.249712	0	68.2	131.8	81311		Heavy	Peak Found	High	High	1.624e-05	0.0001517	2.95	75.74	R.SIQEELQQLR.Q	[1554-1563]		Used
	FALSE	High	[R].SLSAIYLEK.[L]			0.00132429	0.000152667	1	1	2	Q15149	Q15149 [1216-1224]	0	1023.57	2	1.116	0.950331	0	94.5	105.5	81411		Light	High	Peak Found	High	0.0006827	0.009434	2.79	51.63	R.SLSAIYLEK.L	[1216-1224]		Used
	FALSE	High	[R].SLSAIYLEK.[L]	1xLabel:13C(6) [K9]		0.00205247	0.000240266	1	1	1	Q15149	Q15149 [1216-1224]	0	1029.59	0						81411	Redundant	Heavy	Peak Found	High	High	8.727e-05	0.0007609	2.57	51.63	R.SLSAIYLEK.L	[1216-1224]		Not Used
	FALSE	High	[K].SIITYVSSLYDAMPR.[V]			1.11869e-06	0	1	1	1	Q15149	Q15149 [387-401]	0	1715.87	0	1.453	0.613253	0	81.5	118.5	81029		Light	High	Peak Found	High	0	2.685e-07	3.22	124.05	K.SIITYVSSLYDAMPR.V	[387-401]		Used
	FALSE	High	[K].SIITYVSSLYDAMPR.[V]	1xLabel:13C(6) [R15]		1.70448e-06	0	1	1	5	Q15149	Q15149 [387-401]	0	1721.89	0						81029	Redundant	Heavy	Peak Found	High	High	0	4.064e-07	3.99	124.05	K.SIITYVSSLYDAMPR.V	[387-401]		Not Used
	FALSE	High	[R].SLVPAAELLESR.[V]			0.000112677	2.30658e-05	1	1	13	Q15149	Q15149 [3116-3127]	0	1284.72	0	1.29	0.795035	0	87.3	112.7	81724		Light	High	Peak Found	High	9.975e-06	5.206e-05	3.21	89.34	R.SLVPAAELLESR.V	[3116-3127]		Used
	FALSE	High	[R].SLVPAAELLESR.[V]	1xLabel:13C(6) [R12]		9.56611e-05	1.67261e-05	1	1	19	Q15149	Q15149 [3116-3127]	0	1290.74	0						81724	Redundant	Heavy	Peak Found	High	High	7.343e-06	3.156e-05	3.29	89.34	R.SLVPAAELLESR.V	[3116-3127]		Not Used
	FALSE	High	[R].SLESLHSFVAAATK.[E]			5.91028e-07	0	1	1	4	Q15149	Q15149 [751-764]	0	1460.77	0	1.387	0.69117	0	83.8	116.2	80528		Light	High	Peak Found	High	0	1.437e-07	4.72	75.91	R.SLESLHSFVAAATK.E	[751-764]		Used
	FALSE	High	[R].SLESLHSFVAAATK.[E]	1xLabel:13C(6) [K14]		8.72438e-07	0	1	1	6	Q15149	Q15149 [751-764]	0	1466.79	0						80528	Redundant	Heavy	Peak Found	High	High	0	2.103e-07	5.26	75.91	R.SLESLHSFVAAATK.E	[751-764]		Not Used
	FALSE	High	[K].SLLAWQSLR.[R]			0.00789605	0.000635052	1	1	2	Q15149	Q15149 [1029-1037]	0	1073.61	0	1.393	0.700764	0	83.6	116.4	80799		Light	High	Peak Found	High	0.0002481	0.002483	2.61	85.55	K.SLLAWQSLR.R	[1029-1037]		Used
	FALSE	High	[K].SLLAWQSLR.[R]	1xLabel:13C(6) [R9]		0.00994618	0.000767608	1	1	3	Q15149	Q15149 [1029-1037]	0	1079.63	0						80799	Redundant	Heavy	Peak Found	High	High	0.0004303	0.005357	2.55	85.55	K.SLLAWQSLR.R	[1029-1037]		Not Used
	FALSE	High	[R].SQVMDEATALQLR.[E]			2.42831e-05	1.01813e-05	1	1	8	Q15149	Q15149 [4037-4049]	0	1461.74	0	1.587	0.470451	0	77.3	122.7	83466		Light	High	Peak Found	High	2.577e-06	5.377e-06	3.84	73.95	R.SQVMDEATALQLR.E	[4037-4049]		Used
	FALSE	High	[R].SQVMDEATALQLR.[E]	1xLabel:13C(6) [R13]		2.5739e-05	1.01813e-05	1	1	6	Q15149	Q15149 [4037-4049]	0	1467.76	0						83466	Redundant	Heavy	Peak Found	High	High	2.577e-06	6.478e-06	4.14	73.95	R.SQVMDEATALQLR.E	[4037-4049]		Not Used
	FALSE	High	[R].SQVEEELFSVR.[V]			0.000141635	2.30658e-05	1	1	7	Q15149	Q15149 [2361-2371]	0	1322.66	0	1.335	0.76482	0	85.7	114.3	83453		Light	High	Peak Found	High	7.343e-06	3.27e-05	3.63	79.93	R.SQVEEELFSVR.V	[2361-2371]		Used
	FALSE	High	[R].SQVEEELFSVR.[V]	1xLabel:13C(6) [R11]		0.000134474	2.30658e-05	1	1	6	Q15149	Q15149 [2361-2371]	0	1328.68	0						83453	Redundant	Heavy	Peak Found	High	High	7.343e-06	3.464e-05	3.91	79.93	R.SQVEEELFSVR.V	[2361-2371]		Not Used
	FALSE	High	[K].SMIIDR.[R]	1xLabel:13C(6) [R6]		0.17706	0.009498	1	1	1	Q15149	Q15149 [4329-4334]	0	740.407	0	1.361	0.688738	0	84.7	115.3	81931		Heavy	Peak Found	High	High	0.00371	0.06307	1.77	18.2	K.SMIIDR.R	[4329-4334]		Used
	FALSE	High	[R].SMVEEGTGLR.[L]			0.00302816	0.000316727	1	1	5	Q15149	Q15149 [4590-4599]	0	1078.52	0	3.116	0.00200236	0	48.6	151.4	82044		Light	High	Peak Found	High	0.0001268	0.001087	2.77	25.16	R.SMVEEGTGLR.L	[4590-4599]		Used
	FALSE	High	[R].SMVEEGTGLR.[L]	1xLabel:13C(6) [R10]		0.000285651	4.83189e-05	1	1	9	Q15149	Q15149 [4590-4599]	0	1084.54	0						82044	Redundant	Heavy	Peak Found	High	High	1.624e-05	0.000116	3.07	25.16	R.SMVEEGTGLR.L	[4590-4599]		Not Used
	FALSE	High	[K].TPVEVPVGGFK.[G]			2.98966e-05	1.01813e-05	1	1	2	Q15149	Q15149 [3374-3384]	0	1129.63	0	1.295	0.787001	0	87.2	112.8	90489		Light	High	Peak Found	High	4.053e-06	1.049e-05	3.36	52.8	K.TPVEVPVGGFK.G	[3374-3384]		Used
	FALSE	High	[K].TPVEVPVGGFK.[G]	1xLabel:13C(6) [K11]		4.60805e-05	1.67261e-05	1	1	4	Q15149	Q15149 [3374-3384]	0	1135.65	0						90489	Redundant	Heavy	Peak Found	High	High	4.053e-06	1.105e-05	3.38	52.8	K.TPVEVPVGGFK.G	[3374-3384]		Not Used
	FALSE	High	[R].TQLASWSDPTEETGPVAGILDTETLEK.[V]			4.56444e-08	0	1	1	4	Q15149	Q15149 [4402-4428]	0	2888.4	0						90653	Redundant	Light	High	Peak Found	High	0	5.055e-08	5.99	120	R.TQLASWSDPTEETGPVAGILDTETLEK.V	[4402-4428]		Not Used
	FALSE	High	[R].TQLASWSDPTEETGPVAGILDTETLEK.[V]	1xLabel:13C(6) [K27]		7.31162e-08	0	1	1	4	Q15149	Q15149 [4402-4428]	0	2894.42	0	1.24	0.8277	0	89.3	110.7	90653		Heavy	Peak Found	High	High	0	1.621e-07	5.63	120	R.TQLASWSDPTEETGPVAGILDTETLEK.V	[4402-4428]		Used
	FALSE	High	[R].VAQLLER.[W]	1xLabel:13C(6) [R7]		0.0496266	0.00317433	1	1	1	Q15149	Q15149 [1318-1324]	0	834.514	0	100	3.75455e-17			200	93378		Heavy	Not Found	High	High	0.001164	0.01671	1.89	20.01	R.VAQLLER.W	[1318-1324]		Used
	FALSE	High	[K].TVTIWEIINSEYFTAEQR.[R]	1xLabel:13C(6) [R18]		5.42015e-07	0	1	1	1	Q15149	Q15149 [3058-3075]	0	2206.11	0						92424	Redundant	Heavy	Peak Found	High	High	0	1.32e-07	4.69	126.26	K.TVTIWEIINSEYFTAEQR.R	[3058-3075]		Not Used
	FALSE	High	[K].TVTIWEIINSEYFTAEQR.[R]			2.49955e-07	0	1	1	2	Q15149	Q15149 [3058-3075]	0	2200.09	0	3.133	0.00264257	0	48.4	151.6	92424		Light	High	Peak Found	High	0	6.149e-08	4.15	126.26	K.TVTIWEIINSEYFTAEQR.R	[3058-3075]		Used
	FALSE	High	[R].TLLQGSGCLAGIYLEDTK.[E]	1xCarbamidomethyl [C8]		3.93864e-07	0	1	1	4	Q15149	Q15149 [3486-3503]	0	1938.98	0						88782	Redundant	Light	High	Peak Found	High	0	1.108e-06	3.87	108.45	R.TLLQGSGCLAGIYLEDTK.E	[3486-3503]		Not Used
	FALSE	High	[R].TLLQGSGCLAGIYLEDTK.[E]	1xCarbamidomethyl [C8]; 1xLabel:13C(6) [K18]		1.56054e-07	0	1	1	11	Q15149	Q15149 [3486-3503]	0	1945	0	1.482	0.544971	0	80.6	119.4	88782		Heavy	Peak Found	High	High	0	1.064e-07	4.24	108.45	R.TLLQGSGCLAGIYLEDTK.E	[3486-3503]		Used
	FALSE	High	[K].TISLVIR.[G]	1xLabel:13C(6) [R7]		0.0681073	0.00419364	1	1	2	Q15149	Q15149 [1227-1233]	0	807.539	0	1.429	0.598182	0	82.3	117.7	89219		Heavy	Peak Found	High	High	0.001556	0.02271	1.7	48.26	K.TISLVIR.G	[1227-1233]		Used
	FALSE	High	[K].DYELQLVTYK.[A]	1xLabel:13C(6) [K10]		0.000535784	6.95775e-05	1	1	4	Q15149	Q15149 [1418-1427]	0	1277.67	0						18176	Redundant	Heavy	Peak Found	High	High	2.769e-05	0.0002714	3.01	87.31	K.DYELQLVTYK.A	[1418-1427]		Not Used
	FALSE	High	[K].DYELQLVTYK.[A]			0.00029889	5.46044e-05	1	1	4	Q15149	Q15149 [1418-1427]	0	1271.65	0	1.363	0.692204	0	84.6	115.4	18176		Light	High	Peak Found	High	1.432e-05	7.931e-05	2.41	87.31	K.DYELQLVTYK.A	[1418-1427]		Used
	FALSE	High	[R].DSQDAGGFGPEDR.[L]			2.40481e-05	1.01813e-05	1	1	4	Q15149	Q15149 [1076-1088]	0	1350.56	0	1.345	0.723526	0	85.3	114.7	16883		Light	High	Peak Found	High	2.577e-06	5.332e-06	3.88	27.51	R.DSQDAGGFGPEDR.L	[1076-1088]		Used
	FALSE	High	[R].DSQDAGGFGPEDR.[L]	1xLabel:13C(6) [R13]		1.4029e-05	0	1	1	12	Q15149	Q15149 [1076-1088]	0	1356.58	0						16883	Redundant	Heavy	Peak Found	High	High	0	3.2e-06	3.87	27.51	R.DSQDAGGFGPEDR.L	[1076-1088]		Not Used
	FALSE	High	[R].DVAEVDTVRR.[A]	2xLabel:13C(6) [R9; R10]		0.00799771	0.000649016	1	1	1	Q15149	Q15149 [3146-3155]	1	1171.65	0	100	3.75455e-17			200	17448		Heavy	Not Found	High	High	0.0002501	0.002515	2.62	14.28	R.DVAEVDTVRR.A	[3146-3155]		Used
	FALSE	High	[R].DVAEVDTVR.[R]	1xLabel:13C(6) [R9]		0.00408466	0.00035867	1	1	3	Q15149	Q15149 [3146-3154]	0	1009.53	0						17447	Redundant	Heavy	Peak Found	High	High	0.000397	0.004892	2.31	22.4	R.DVAEVDTVR.R	[3146-3154]		Not Used
	FALSE	High	[R].DVAEVDTVR.[R]			0.00533734	0.000449886	1	1	3	Q15149	Q15149 [3146-3154]	0	1003.51	0	1.341	0.682114	0	85.4	114.6	17447		Light	High	Peak Found	High	0.0003017	0.003283	2.55	22.4	R.DVAEVDTVR.R	[3146-3154]		Used
	FALSE	High	[K].DTHDQLSEPSEVR.[S]			8.93292e-06	0	1	1	4	Q15149	Q15149 [3969-3981]	0	1512.69	0	1.826	0.314935	0	70.8	129.2	17177		Light	High	Peak Found	High	0	2.064e-06	3.27	18.63	K.DTHDQLSEPSEVR.S	[3969-3981]		Used
	FALSE	High	[K].DTHDQLSEPSEVR.[S]	1xLabel:13C(6) [R13]		1.2465e-05	0	1	1	5	Q15149	Q15149 [3969-3981]	0	1518.71	0						17177	Redundant	Heavy	Peak Found	High	High	9.975e-06	5.149e-05	3.29	18.63	K.DTHDQLSEPSEVR.S	[3969-3981]		Not Used
	FALSE	High	[K].EAQAVPATLPELEATK.[A]			8.21269e-06	0	1	1	5	Q15149	Q15149 [1251-1266]	0	1667.89	0	1.428	0.667227	0	82.4	117.6	19126		Light	High	Peak Found	High	0	1.905e-06	3.16	72.8	K.EAQAVPATLPELEATK.A	[1251-1266]		Used
	FALSE	High	[K].EAQAVPATLPELEATK.[A]	1xLabel:13C(6) [K16]		3.01862e-05	1.01813e-05	1	1	14	Q15149	Q15149 [1251-1266]	0	1673.91	0						19126	Redundant	Heavy	Peak Found	High	High	1.29e-05	7.41e-05	3.32	72.8	K.EAQAVPATLPELEATK.A	[1251-1266]		Not Used
	FALSE	High	[R].EAIAELER.[E]			0.00240639	0.000253401	1	1	7	Q15149	Q15149 [2587-2594]	0	930.489	0	1.351	0.738841	0	85.1	114.9	18815		Light	High	Peak Found	High	0.0002225	0.002186	2.31	27.46	R.EAIAELER.E	[2587-2594]		Used
	FALSE	High	[R].EAIAELER.[E]	1xLabel:13C(6) [R8]		0.00547163	0.000463381	1	1	8	Q15149	Q15149 [2587-2594]	0	936.509	0						18815	Redundant	Heavy	Peak Found	High	High	0.0004491	0.005638	2.63	27.46	R.EAIAELER.E	[2587-2594]		Not Used
	FALSE	High	[R].EALEAESAWCYLYGTGSVAGVYLPGSR.[Q]	1xCarbamidomethyl [C10]; 1xLabel:13C(6) [R27]		0.00013106	2.30658e-05	1	1	1	Q15149	Q15149 [3812-3838]	0	2912.39	0						18843	Redundant	Heavy	Not Found	High	High	7.343e-06	2.997e-05	2.58	123.23	R.EALEAESAWCYLYGTGSVAGVYLPGSR.Q	[3812-3838]		Not Used
	FALSE	High	[R].EALEAESAWCYLYGTGSVAGVYLPGSR.[Q]	1xCarbamidomethyl [C10]		0.0875153	0.00519865	1	1	1	Q15149	Q15149 [3812-3838]	0	2906.37	0	100	3.75455e-17			200	18843		Light	High	Peak Found	High	0.001934	0.02884	1.01	123.23	R.EALEAESAWCYLYGTGSVAGVYLPGSR.Q	[3812-3838]		Used
	FALSE	High	[K].DLLPSDMAVALLEAQAGTGHIIDPATSAR.[L]			1.29416e-10	0	1	1	2	Q15149	Q15149 [3184-3212]	0	2933.5	0						14385	Redundant	Light	High	Peak Found	High	0	3.523e-11	5.85	124.15	K.DLLPSDMAVALLEAQAGTGHIIDPATSAR.L	[3184-3212]		Not Used
	FALSE	High	[K].DLLPSDMAVALLEAQAGTGHIIDPATSAR.[L]	1xLabel:13C(6) [R29]		4.05787e-10	0	1	1	4	Q15149	Q15149 [3184-3212]	0	2939.52	0	1.459	0.562746	0	81.3	118.7	14385		Heavy	Peak Found	High	High	0	1.085e-10	5.64	124.15	K.DLLPSDMAVALLEAQAGTGHIIDPATSAR.L	[3184-3212]		Used
	FALSE	High	[K].DLSELGSVR.[T]			0.00350894	0.000343391	1	1	7	Q15149	Q15149 [3477-3485]	0	975.511	0	1.317	0.776677	0	86.3	113.7	14794		Light	High	Peak Found	High	0.0001448	0.001239	2.18	52.05	K.DLSELGSVR.T	[3477-3485]		Used
	FALSE	High	[K].DLSELGSVR.[T]	1xLabel:13C(6) [R9]		0.00137786	0.000152667	1	1	13	Q15149	Q15149 [3477-3485]	0	981.531	0						14794	Redundant	Heavy	Peak Found	High	High	5.136e-05	0.0005097	2.5	52.05	K.DLSELGSVR.T	[3477-3485]		Not Used
	FALSE	High	[R].DPYTEQTISLFQAMK.[K]			9.30913e-07	0	1	1	1	Q15149	Q15149 [3910-3924]	0	1771.86	0						16104	Redundant	Light	High	Not Found	High	0	2.245e-07	5.37	120.56	R.DPYTEQTISLFQAMK.K	[3910-3924]		Not Used
	FALSE	High	[R].DPYTEQTISLFQAMK.[K]	1xLabel:13C(6) [K15]		2.08077e-06	0	1	1	2	Q15149	Q15149 [3910-3924]	0	1777.88	0	0.01	3.75455e-17		200		16104		Heavy	Peak Found	High	High	0	4.964e-07	5.01	120.56	R.DPYTEQTISLFQAMK.K	[3910-3924]		Used
	FALSE	High	[K].DPYTGQQISLFQAMQK.[G]	1xLabel:13C(6) [K16]		1.65019e-06	0	1	1	1	Q15149	Q15149 [2916-2931]	0	1860.93	0						16105	No Quan Values	Heavy	Not Found	High	High	0	3.955e-07	3.05		K.DPYTGQQISLFQAMQK.G	[2916-2931]		Not Used
	FALSE	High	[R].DPYTGQSVSLFQALK.[K]			3.0983e-06	0	1	1	2	Q15149	Q15149 [3244-3258]	0	1653.85	0	1.519	0.580675	0	79.4	120.6	16106		Light	High	Peak Found	High	0	7.33e-07	4.49	111.18	R.DPYTGQSVSLFQALK.K	[3244-3258]		Used
	FALSE	High	[R].DPYTGQSVSLFQALK.[K]	1xLabel:13C(6) [K15]		1.14932e-06	0	1	1	2	Q15149	Q15149 [3244-3258]	0	1659.87	0						16106	Redundant	Heavy	Peak Found	High	High	0	2.766e-07	4.3	111.18	R.DPYTGQSVSLFQALK.K	[3244-3258]		Not Used
	FALSE	High	[R].DPYSGSTISLFQAMQK.[G]	1xLabel:13C(6) [K16]		7.14227e-07	0	1	1	1	Q15149	Q15149 [3575-3590]	0	1778.87	0						16102	Redundant	Heavy	Not Found	High	High	0	1.733e-07	2.71		R.DPYSGSTISLFQAMQK.G	[3575-3590]		Not Used
	FALSE	High	[R].DPYSGSTISLFQAMQK.[G]			3.28676e-06	0	1	1	1	Q15149	Q15149 [3575-3590]	0	1772.85	0						16102	No Quan Values	Light	High	Not Found	High	0	7.794e-07	3.15		R.DPYSGSTISLFQAMQK.G	[3575-3590]		Not Used
	FALSE	High	[K].EMELPAK.[E]			0.105438	0.0060673	1	1	1	Q15149	Q15149 [463-469]	0	817.412	0	100	3.75455e-17			200	24792		Light	High	Peak Found	High	0.00227	0.03514	1.3	19.05	K.EMELPAK.E	[463-469]		Used
	FALSE	High	[K].EMELPAK.[E]	1xLabel:13C(6) [K7]		0.0168696	0.00122395	1	1	8	Q15149	Q15149 [463-469]	0	823.433	0						24792	Redundant	Heavy	Not Found	High	High	0.002782	0.04477	1.75	19.05	K.EMELPAK.E	[463-469]		Not Used
	FALSE	High	[R].ELYQQLQR.[G]			0.00852656	0.000684506	1	1	6	Q15149	Q15149 [3132-3139]	0	1077.57	0						24670	Redundant	Light	High	Peak Found	High	0.0003632	0.004453	2.34	31.84	R.ELYQQLQR.G	[3132-3139]		Not Used
	FALSE	High	[R].ELYQQLQR.[G]	1xLabel:13C(6) [R8]		0.00874798	0.00068794	1	1	7	Q15149	Q15149 [3132-3139]	0	1083.59	0	1.141	0.905167	0	93.4	106.6	24670		Heavy	Peak Found	High	High	0.0004379	0.005441	2.36	31.84	R.ELYQQLQR.G	[3132-3139]		Used
	FALSE	High	[K].ELIPTEEALR.[L]			0.0119092	0.000942099	1	1	1	Q15149	Q15149 [3926-3935]	0	1170.64	0	1.304	0.726489	0	86.8	113.2	23645		Light	High	Peak Found	High	0.0003446	0.003786	1.82	62.64	K.ELIPTEEALR.L	[3926-3935]		Used
	FALSE	High	[K].ELIPTEEALR.[L]	1xLabel:13C(6) [R10]		0.0128665	0.000965292	1	1	3	Q15149	Q15149 [3926-3935]	0	1176.66	0						23645	Redundant	Heavy	Peak Found	High	High	0.0003486	0.004105	1.68	62.64	K.ELIPTEEALR.L	[3926-3935]		Not Used
	FALSE	High	[K].ELMWLNEK.[E]			0.00398903	0.00035867	1	1	4	Q15149	Q15149 [765-772]	0	1062.53	0						23823	Redundant	Light	High	Peak Found	High	0.000149	0.001374	2.01	73.57	K.ELMWLNEK.E	[765-772]		Not Used
	FALSE	High	[K].ELMWLNEK.[E]	1xLabel:13C(6) [K8]		0.00620191	0.000488663	1	1	3	Q15149	Q15149 [765-772]	0	1068.55	0	1.273	0.756548	0	88	112	23823		Heavy	Peak Found	High	High	0.0002065	0.002011	2.14	73.57	K.ELMWLNEK.E	[765-772]		Used
	FALSE	High	[K].EQAELEAAR.[Q]			0.000815926	9.64013e-05	1	1	4	Q15149	Q15149 [2100-2108]	0	1016.5	0	1.358	0.727669	0	84.8	115.2	26068		Light	High	Peak Found	High	9.35e-05	0.0008577	2.49	12.68	K.EQAELEAAR.Q	[2100-2108]		Used
	FALSE	High	[K].EQAELEAAR.[Q]	1xLabel:13C(6) [R9]		0.000854088	0.000101558	1	1	2	Q15149	Q15149 [2100-2108]	0	1022.52	0						26068	Redundant	Heavy	Peak Found	High	High	0.0002253	0.002233	2.54	12.68	K.EQAELEAAR.Q	[2100-2108]		Not Used
	FALSE	High	[K].EQELQQTLQQEQSVLDQLR.[G]			5.22624e-08	0	1	1	4	Q15149	Q15149 [2199-2217]	0	2313.17	0						26164	Redundant	Light	High	Peak Found	High	0	1.391e-08	5.95	117.59	K.EQELQQTLQQEQSVLDQLR.G	[2199-2217]		Not Used
	FALSE	High	[K].EQELQQTLQQEQSVLDQLR.[G]	1xLabel:13C(6) [R19]		6.63251e-08	0	1	1	4	Q15149	Q15149 [2199-2217]	0	2319.19	0	1.38	0.684609	0	84.1	115.9	26164		Heavy	Peak Found	High	High	0	1.657e-08	5.89	117.59	K.EQELQQTLQQEQSVLDQLR.G	[2199-2217]		Used
	FALSE	High	[K].EQMAQQLAEETQGFQR.[T]			5.50885e-07	0	1	1	4	Q15149	Q15149 [2488-2503]	0	1893.88	0	1.28	0.818119	0	87.7	112.3	26407		Light	High	Peak Found	High	0	1.337e-07	4.95	83.79	K.EQMAQQLAEETQGFQR.T	[2488-2503]		Used
	FALSE	High	[K].EQMAQQLAEETQGFQR.[T]	1xLabel:13C(6) [R16]		5.7215e-07	0	1	1	6	Q15149	Q15149 [2488-2503]	0	1899.9	0						26407	Redundant	Heavy	Peak Found	High	High	0	7.091e-07	5.37	83.79	K.EQMAQQLAEETQGFQR.T	[2488-2503]		Not Used
	FALSE	High	[K].EQMAQQLAEETQGFQR.[T]	1xOxidation [M3]; 1xLabel:13C(6) [R16]		5.94821e-05	1.67261e-05	1	1	1	Q15149	Q15149 [2488-2503]	0	1915.89	0						26408	No Quan Values	Heavy	Not Found	High	High	4.053e-06	1.285e-05	2.22		K.EQMAQQLAEETQGFQR.T	[2488-2503]		Not Used
	FALSE	High	[R].EQLQLLEEQHR.[A]			8.17404e-05	1.67261e-05	1	1	2	Q15149	Q15149 [2733-2743]	0	1422.73	0	1.424	0.725305	0	82.5	117.5	26355		Light	High	Peak Found	High	4.053e-06	1.794e-05	2.13	37.1	R.EQLQLLEEQHR.A	[2733-2743]		Used
	FALSE	High	[R].EQLQLLEEQHR.[A]	1xLabel:13C(6) [R11]		7.81114e-05	1.67261e-05	1	1	3	Q15149	Q15149 [2733-2743]	0	1428.75	0						26355	Redundant	Heavy	Peak Found	High	High	1.432e-05	8.348e-05	2.63	37.1	R.EQLQLLEEQHR.A	[2733-2743]		Not Used
	FALSE	High	[K].ENAAYFQFFSDVR.[E]			0.00471951	0.000399349	1	1	1	Q15149	Q15149 [857-869]	0	1593.73	0	1.336	0.731785	0	85.6	114.4	25074		Light	High	Peak Found	High	0.0001695	0.001585	1.03	116.86	K.ENAAYFQFFSDVR.E	[857-869]		Used
	FALSE	High	[K].EMSVYEAYR.[K]			0.000540327	6.95775e-05	1	1	6	Q15149	Q15149 [4288-4296]	0	1147.51	0	100	3.75455e-17			200	25010		Light	High	Peak Found	High	3.543e-05	0.0003151	2.54	46.57	K.EMSVYEAYR.K	[4288-4296]		Used
	FALSE	High	[K].EMSVYEAYR.[K]	1xLabel:13C(6) [R9]		0.000461242	6.40366e-05	1	1	7	Q15149	Q15149 [4288-4296]	0	1153.53	0						25010	Redundant	Heavy	Not Found	High	High	3.895e-05	0.0003563	2.7	46.57	K.EMSVYEAYR.K	[4288-4296]		Not Used
	FALSE	High	[K].EEEEVGFDWSDR.[N]			3.78746e-05	1.01813e-05	1	1	6	Q15149	Q15149 [773-784]	0	1497.61	0	1.566	0.491541	0	78	122	20389		Light	High	Peak Found	High	2.577e-06	8.201e-06	3.33	79.96	K.EEEEVGFDWSDR.N	[773-784]		Used
	FALSE	High	[K].EEEEVGFDWSDR.[N]	1xLabel:13C(6) [R12]		1.37445e-05	0	1	1	9	Q15149	Q15149 [773-784]	0	1503.63	0						20389	Redundant	Heavy	Peak Found	High	High	2.577e-06	4.429e-06	3.12	79.96	K.EEEEVGFDWSDR.N	[773-784]		Not Used
	FALSE	High	[R].ELAEQELEK.[Q]			0.00547163	0.000463381	1	1	6	Q15149	Q15149 [1825-1833]	0	1088.55	0						22534	Redundant	Light	High	Peak Found	High	0.0001888	0.001792	1.86	23.03	R.ELAEQELEK.Q	[1825-1833]		Not Used
	FALSE	High	[R].ELAEQELEK.[Q]	1xLabel:13C(6) [K9]		0.00056856	6.95775e-05	1	1	8	Q15149	Q15149 [1825-1833]	0	1094.57	0	1.418	0.674916	0	82.7	117.3	22534		Heavy	Peak Found	High	High	2.13e-05	0.0002116	2.81	23.03	R.ELAEQELEK.Q	[1825-1833]		Used
	FALSE	High	[K].ELEEVSPETPVVPATTQR.[T]			5.97938e-06	0	1	1	2	Q15149	Q15149 [144-161]	0	1982.01	0	1.744	0.414821	0	72.9	127.1	22960		Light	High	Peak Found	High	0	1.399e-06	2.8	63.53	K.ELEEVSPETPVVPATTQR.T	[144-161]		Used
	FALSE	High	[K].ELEEVSPETPVVPATTQR.[T]	1xLabel:13C(6) [R18]		6.80015e-05	1.67261e-05	1	1	3	Q15149	Q15149 [144-161]	0	1988.03	0						22960	Redundant	Heavy	Peak Found	High	High	4.053e-06	1.476e-05	3.79	63.53	K.ELEEVSPETPVVPATTQR.T	[144-161]		Not Used
	FALSE	High	[R].ELEQLGR.[Q]			0.0471626	0.0030686	1	1	3	Q15149	Q15149 [1338-1344]	0	844.452	2	1.528	0.50881	0	79.1	120.9	23076		Light	High	Peak Found	High	0.001784	0.02603	1.56	17.83	R.ELEQLGR.Q	[1338-1344]		Used
	FALSE	High	[R].ELEQLGR.[Q]	1xLabel:13C(6) [R7]		0.029365	0.00197978	1	1	4	Q15149	Q15149 [1338-1344]	0	850.472	0						23076	Redundant	Heavy	Peak Found	High	High	0.0007156	0.01	1.78	17.83	R.ELEQLGR.Q	[1338-1344]		Not Used
	FALSE	High	[R].EGLTSIEEVTK.[N]	1xLabel:13C(6) [K11]		0.0004286	6.40366e-05	1	1	3	Q15149	Q15149 [4050-4060]	0	1211.65	0						22117	Redundant	Heavy	Peak Found	High	High	1.624e-05	0.0001235	2.24	54.59	R.EGLTSIEEVTK.N	[4050-4060]		Not Used
	FALSE	High	[R].EGLTSIEEVTK.[N]			8.9134e-05	1.67261e-05	1	1	8	Q15149	Q15149 [4050-4060]	0	1205.63	1	1.211	0.840065	0	90.4	109.6	22117		Light	High	Peak Found	High	5.687e-06	2.795e-05	3.47	54.59	R.EGLTSIEEVTK.N	[4050-4060]		Used
	FALSE	High	[R].ALQALEELR.[L]			0.00104914	0.000122589	1	1	7	Q15149	Q15149 [1671-1679]	0	1042.59	0						4858	Redundant	Light	High	Peak Found	High	4.55e-05	0.0004654	2.85	62.1	R.ALQALEELR.L	[1671-1679]		Not Used
	FALSE	High	[R].ALQALEELR.[L]	1xLabel:13C(6) [R9]		0.00101006	0.000122589	1	1	6	Q15149	Q15149 [1671-1679]	0	1048.61	0	1.385	0.67359	0	83.9	116.1	4858		Heavy	Peak Found	High	High	4.8e-05	0.0004785	2.75	62.1	R.ALQALEELR.L	[1671-1679]		Used
	FALSE	High	[K].AGVVGPELHEQLLSAEK.[A]			1.05668e-07	0	1	1	6	Q15149	Q15149 [3552-3568]	0	1776.95	0	0.676	0.403421	0	119.3	80.7	3497		Light	High	Peak Found	High	0	4.563e-07	4.18	58.6	K.AGVVGPELHEQLLSAEK.A	[3552-3568]		Used
	FALSE	High	[K].AGVVGPELHEQLLSAEK.[A]	1xLabel:13C(6) [K17]		6.42045e-08	0	1	1	13	Q15149	Q15149 [3552-3568]	0	1782.97	0						3497	Redundant	Heavy	Peak Found	High	High	0	2.144e-07	4.95	95.23	K.AGVVGPELHEQLLSAEK.A	[3552-3568]		Not Used
	FALSE	High	[R].AGTLSITEFADMLSGNAGGFR.[S]			1.23743e-08	0	1	1	4	Q15149	Q15149 [4361-4381]	0	2115.02	0						3437	Redundant	Light	High	Peak Found	High	0	3.161e-09	4.67	125.41	R.AGTLSITEFADMLSGNAGGFR.S	[4361-4381]		Not Used
	FALSE	High	[R].AGTLSITEFADMLSGNAGGFR.[S]	1xLabel:13C(6) [R21]		1.57896e-08	0	1	1	5	Q15149	Q15149 [4361-4381]	0	2121.04	0	1.284	0.821422	0	87.6	112.4	3437		Heavy	Peak Found	High	High	0	2.591e-07	5.82	125.41	R.AGTLSITEFADMLSGNAGGFR.S	[4361-4381]		Used
	FALSE	High	[R].AGTLSITEFADMLSGNAGGFR.[S]	1xOxidation [M12]; 1xLabel:13C(6) [R21]		0.0791877	0.00484667	1	1	1	Q15149	Q15149 [4361-4381]	0	2137.03	0	100	3.75455e-17			200	3438		Heavy	Not Found	High	High	0.001788	0.02619	1.63	121.43	R.AGTLSITEFADMLSGNAGGFR.S	[4361-4381]		Used
	FALSE	High	[R].ANELQLR.[W]			0.0549356	0.00348721	1	1	3	Q15149	Q15149 [411-417]	0	843.468	0						5856	Redundant	Light	High	Peak Found	High	0.002491	0.0395	2.2	18.86	R.ANELQLR.W	[411-417]		Not Used
	FALSE	High	[R].ANELQLR.[W]	1xLabel:13C(6) [R7]		0.0509051	0.00327666	1	1	2	Q15149	Q15149 [411-417]	0	849.488	0	2.62	0.0292198	0	55.3	144.7	5856		Heavy	Peak Found	High	High	0.00138	0.01984	2.44	18.84	R.ANELQLR.W	[411-417]		Used
	FALSE	High	[R].APVPASELLASGVLSR.[A]			9.03107e-08	0	1	1	12	Q15149	Q15149 [3447-3462]	0	1566.88	0	1.37	0.727782	0	84.4	115.6	6556		Light	High	Peak Found	High	0	1.38e-07	4.96	96.86	R.APVPASELLASGVLSR.A	[3447-3462]		Used
	FALSE	High	[R].APVPASELLASGVLSR.[A]	1xLabel:13C(6) [R16]		5.05914e-08	0	1	1	14	Q15149	Q15149 [3447-3462]	0	1572.91	0						6556	Redundant	Heavy	Peak Found	High	High	0	3.687e-07	5.08	96.86	R.APVPASELLASGVLSR.A	[3447-3462]		Not Used
	FALSE	High	[K].AALEEVER.[L]			0.00527159	0.000449886	1	1	3	Q15149	Q15149 [2143-2150]	0	916.473	2	1.771	0.331465	0	72.2	127.8	467		Light	High	Peak Found	High	0.0008212	0.01165	2.46	16.05	K.AALEEVER.L	[2143-2150]		Used
	FALSE	High	[K].AALEEVER.[L]	1xLabel:13C(6) [R8]		0.00477745	0.000408088	1	1	2	Q15149	Q15149 [2143-2150]	0	922.494	0						467	Redundant	Heavy	Peak Found	High	High	0.0001704	0.001594	2.45	16.05	K.AALEEVER.L	[2143-2150]		Not Used
	FALSE	High	[R].AALAHSEEVTASQVAATK.[T]			1.61354e-08	0	1	1	7	Q15149	Q15149 [2744-2761]	0	1783.92	0	1.162	0.885411	0	92.5	107.5	433		Light	High	Peak Found	High	2.577e-06	3.778e-06	5.29	29.14	R.AALAHSEEVTASQVAATK.T	[2744-2761]		Used
	FALSE	High	[R].AALAHSEEVTASQVAATK.[T]	1xLabel:13C(6) [K18]		7.47773e-09	0	1	1	7	Q15149	Q15149 [2744-2761]	0	1789.94	0						433	Redundant	Heavy	Peak Found	High	High	0	1.924e-09	6.06	29.14	R.AALAHSEEVTASQVAATK.T	[2744-2761]		Not Used
	FALSE	High	[R].AGLVGPEFHEK.[L]			6.76324e-05	1.67261e-05	1	1	7	Q15149	Q15149 [3221-3231]	0	1183.61	0	2.58	0.0205355	0	55.9	144.1	3248		Light	High	Peak Found	High	1.537e-05	0.0001082	2.64	24.91	R.AGLVGPEFHEK.L	[3221-3231]		Used
	FALSE	High	[R].AGLVGPEFHEK.[L]	1xLabel:13C(6) [K11]		5.70421e-05	1.67261e-05	1	1	7	Q15149	Q15149 [3221-3231]	0	1189.63	0						3248	Redundant	Heavy	Peak Found	High	High	4.053e-06	1.23e-05	3.01	24.91	R.AGLVGPEFHEK.L	[3221-3231]		Not Used
	FALSE	High	[K].AELELELGR.[I]			0.00070665	8.61443e-05	1	1	4	Q15149	Q15149 [2079-2087]	0	1029.56	0	0.859	0.890633	0	107.6	92.4	2018		Light	High	Peak Found	High	9.048e-05	0.0008118	2.96	64.44	K.AELELELGR.I	[2079-2087]		Used
	FALSE	High	[K].AELELELGR.[I]	1xLabel:13C(6) [R9]		0.000526832	6.40366e-05	1	1	7	Q15149	Q15149 [2079-2087]	0	1035.58	0						2018	Redundant	Heavy	Peak Found	High	High	2.769e-05	0.0002744	2.37	64.44	K.AELELELGR.I	[2079-2087]		Not Used
	FALSE	High	[K].AEAELLQQQK.[E]			0.000162773	2.94559e-05	1	1	10	Q15149	Q15149 [2464-2473]	0	1157.62	0	1.412	0.605222	0	82.9	117.1	1677		Light	High	Peak Found	High	1.29e-05	7.27e-05	3.42	19.55	K.AEAELLQQQK.E	[2464-2473]		Used
	FALSE	High	[K].AEAELLQQQK.[E]	1xLabel:13C(6) [K10]		0.000195888	2.94559e-05	1	1	14	Q15149	Q15149 [2464-2473]	0	1163.64	0						1677	Redundant	Heavy	Peak Found	High	High	9.975e-06	6.049e-05	3.67	19.55	K.AEAELLQQQK.E	[2464-2473]		Not Used
	FALSE	High	[K].AFCGFEDPR.[T]	1xCarbamidomethyl [C3]		0.00233033	0.000253401	1	1	4	Q15149	Q15149 [4492-4500]	0	1098.47	0						2442	Redundant	Light	High	Peak Found	High	9.796e-05	0.0008937	1.84	48.85	K.AFCGFEDPR.T	[4492-4500]		Not Used
	FALSE	High	[K].AFCGFEDPR.[T]	1xCarbamidomethyl [C3]; 1xLabel:13C(6) [R9]		0.000301167	5.46044e-05	1	1	12	Q15149	Q15149 [4492-4500]	0	1104.49	0	1.561	0.521873	0	78.1	121.9	2442		Heavy	Peak Found	High	High	1.432e-05	7.951e-05	2.14	48.85	K.AFCGFEDPR.T	[4492-4500]		Used
	FALSE	High	[R].AEMEVLLASK.[A]			0.0338218	0.00227737	1	1	1	Q15149	Q15149 [1899-1908]	0	1090.58	0	100	3.75455e-17			200	2126		Light	High	Peak Found	High	0.0008112	0.0115	1.75		R.AEMEVLLASK.A	[1899-1908]		Used
	FALSE	High	[R].AEMEVLLASK.[A]	1xLabel:13C(6) [K10]		0.0001905	2.94559e-05	1	1	3	Q15149	Q15149 [1899-1908]	0	1096.6	0						2126	Redundant	Heavy	Not Found	High	High	1.432e-05	8.024e-05	2.6	57.38	R.AEMEVLLASK.A	[1899-1908]		Not Used
	FALSE	High	[R].DALDGPAAEAEPEHSFDGLR.[R]			1.44789e-08	0	1	1	15	Q15149	Q15149 [2768-2787]	0	2096.95	0	1.257	0.81396	0	88.6	111.4	11111		Light	High	Peak Found	High	0	3.686e-09	5.78	75.7	R.DALDGPAAEAEPEHSFDGLR.R	[2768-2787]		Used
	FALSE	High	[R].DALDGPAAEAEPEHSFDGLR.[R]	1xLabel:13C(6) [R20]		3.22985e-09	0	1	1	26	Q15149	Q15149 [2768-2787]	0	2102.97	0						11111	Redundant	Heavy	Peak Found	High	High	0	9.546e-09	5.89	75.7	R.DALDGPAAEAEPEHSFDGLR.R	[2768-2787]		Not Used
	FALSE	High	[R].CITDPQTGLCLLPLK.[E]	2xCarbamidomethyl [C1; C10]		1.07137e-06	0	1	1	4	Q15149	Q15149 [4245-4259]	0	1728.9	0						10239	Redundant	Light	High	Peak Found	High	0	1.218e-06	3.91	107.44	R.CITDPQTGLCLLPLK.E	[4245-4259]		Not Used
	FALSE	High	[R].CITDPQTGLCLLPLK.[E]	2xCarbamidomethyl [C1; C10]; 1xLabel:13C(6) [K15]		1.80622e-07	0	1	1	7	Q15149	Q15149 [4245-4259]	0	1734.92	0	1.82	0.26849	0	70.9	129.1	10239		Heavy	Peak Found	High	High	0	5.535e-08	3.67	107.44	R.CITDPQTGLCLLPLK.E	[4245-4259]		Used
	FALSE	High	[R].CVEDPETGLCLLPLTDK.[A]	2xCarbamidomethyl [C1; C10]; 1xLabel:13C(6) [K17]		3.316e-08	0	1	1	9	Q15149	Q15149 [3008-3024]	0	1965.96	0						10748	Redundant	Heavy	Peak Found	High	High	0	1.145e-08	4.61	110.07	R.CVEDPETGLCLLPLTDK.A	[3008-3024]		Not Used
	FALSE	High	[R].CVEDPETGLR.[L]	1xCarbamidomethyl [C1]		0.00147769	0.00016301	1	1	2	Q15149	Q15149 [3667-3676]	0	1175.54	0						10749	Redundant	Light	High	Peak Found	High	5.747e-05	0.0005486	2.61	24.5	R.CVEDPETGLR.L	[3667-3676]		Not Used
	FALSE	High	[R].CVEDPETGLR.[L]	1xCarbamidomethyl [C1]; 1xLabel:13C(6) [R10]		0.000292182	4.83189e-05	1	1	3	Q15149	Q15149 [3667-3676]	0	1181.56	0	1.039	0.996237	0	98.1	101.9	10749		Heavy	Peak Found	High	High	1.29e-05	7.704e-05	3.13	24.5	R.CVEDPETGLR.L	[3667-3676]		Used
	FALSE	High	[R].CVEDPETGLCLLPLTDK.[A]	2xCarbamidomethyl [C1; C10]		3.20997e-08	0	1	1	4	Q15149	Q15149 [3008-3024]	0	1959.94	0	1.195	0.863103	0	91.1	108.9	10748		Light	High	Peak Found	High	0	2.123e-08	4.77	110.07	R.CVEDPETGLCLLPLTDK.A	[3008-3024]		Used
	FALSE	High	[R].CRPDQLTGLSLLPLSEK.[A]	1xCarbamidomethyl [C1]		5.58691e-05	1.67261e-05	1	1	3	Q15149	Q15149 [3336-3352]	0	1927.03	0						10547	Redundant	Light	High	Peak Found	High	4.053e-06	1.381e-05	3.24	97.61	R.CRPDQLTGLSLLPLSEK.A	[3336-3352]		Not Used
	FALSE	High	[R].CRPDQLTGLSLLPLSEK.[A]	1xCarbamidomethyl [C1]; 2xLabel:13C(6) [R2; K17]		3.9018e-06	0	1	1	4	Q15149	Q15149 [3336-3352]	0	1939.07	0	1.265	0.79046	0	88.3	111.7	10547		Heavy	Peak Found	High	High	0	9.202e-07	5.34	97.61	R.CRPDQLTGLSLLPLSEK.A	[3336-3352]		Used
	FALSE	High	[R].DGHNLISLLEVLSGDSLPR.[E]			4.29491e-07	0	1	1	3	Q15149	Q15149 [209-227]	0	2035.08	0						13104	Redundant	Light	High	Peak Found	High	0	8.105e-07	4.26	127.66	R.DGHNLISLLEVLSGDSLPR.E	[209-227]		Not Used
	FALSE	High	[R].DGHNLISLLEVLSGDSLPR.[E]	1xLabel:13C(6) [R19]		1.37355e-06	0	1	1	2	Q15149	Q15149 [209-227]	0	2041.1	0	100	3.75455e-17			200	13104		Heavy	Not Found	High	High	0	3.3e-07	4.12	127.66	R.DGHNLISLLEVLSGDSLPR.E	[209-227]		Used
	FALSE	High	[R].DDGTGQLLLPLSDAR.[K]			3.21695e-06	0	1	1	6	Q15149	Q15149 [4004-4018]	0	1570.81	0	1.313	0.788722	0	86.5	113.5	11745		Light	High	Peak Found	High	0	1.289e-06	4.46	101.8	R.DDGTGQLLLPLSDAR.K	[4004-4018]		Used
	FALSE	High	[R].DDGTGQLLLPLSDAR.[K]	1xLabel:13C(6) [R15]		1.87822e-06	0	1	1	6	Q15149	Q15149 [4004-4018]	0	1576.83	0						11745	Redundant	Heavy	Peak Found	High	High	0	4.479e-07	4.26	101.8	R.DDGTGQLLLPLSDAR.K	[4004-4018]		Not Used
	FALSE	High	[R].ATTAALLLEAQAATGFLVDPVR.[N]			1.84809e-06	0	1	1	4	Q15149	Q15149 [3519-3540]	0	2228.23	0						8254	Redundant	Light	High	Peak Found	High	2.577e-06	5.485e-06	3.21	126.06	R.ATTAALLLEAQAATGFLVDPVR.N	[3519-3540]		Not Used
	FALSE	High	[R].ATTAALLLEAQAATGFLVDPVR.[N]	1xLabel:13C(6) [R22]		3.51545e-07	0	1	1	3	Q15149	Q15149 [3519-3540]	0	2234.25	0	0.71	0.79046	0	116.9	83.1	8254		Heavy	Peak Found	High	High	0	8.568e-08	3.32	126.06	R.ATTAALLLEAQAATGFLVDPVR.N	[3519-3540]		Used
	FALSE	High	[R].AQLMADFQAGR.[V]			0.000109258	2.30658e-05	1	1	4	Q15149	Q15149 [3739-3749]	0	1207.59	0	9.088	1.14353e-09	0	19.8	180.2	6878		Light	High	Peak Found	High	1.432e-05	7.868e-05	2.66	53.74	R.AQLMADFQAGR.V	[3739-3749]		Used
	FALSE	High	[R].AQLMADFQAGR.[V]	1xLabel:13C(6) [R11]		0.000179017	2.94559e-05	1	1	5	Q15149	Q15149 [3739-3749]	0	1213.61	0						6878	Redundant	Heavy	Peak Found	High	High	1.624e-05	0.0001238	2.8	53.74	R.AQLMADFQAGR.V	[3739-3749]		Not Used
	FALSE	High	[K].AQLEPVASPAK.[K]			0.000162773	2.94559e-05	1	1	6	Q15149	Q15149 [1428-1438]	0	1110.62	0	1.213	0.890951	0	90.4	109.6	6837		Light	High	Peak Found	High	1.624e-05	0.0001289	3.02	17.54	K.AQLEPVASPAK.K	[1428-1438]		Used
	FALSE	High	[K].AQLEPVASPAK.[K]	1xLabel:13C(6) [K11]		0.000202883	3.53638e-05	1	1	14	Q15149	Q15149 [1428-1438]	0	1116.64	0						6837	Redundant	Heavy	Peak Found	High	High	1.624e-05	0.0001235	2.93	17.54	K.AQLEPVASPAK.K	[1428-1438]		Not Used
	FALSE	High	[K].AQAEVEGLGK.[G]			0.00054955	6.95775e-05	1	1	1	Q15149	Q15149 [1166-1175]	0	1001.53	0	0.745	0.605121	0	114.6	85.4	6620		Light	High	Peak Found	High	1.747e-05	0.0001701	2.63	15.3	K.AQAEVEGLGK.G	[1166-1175]		Used
	FALSE	High	[K].AQAEVEGLGK.[G]	1xLabel:13C(6) [K10]		0.000540327	6.95775e-05	1	1	1	Q15149	Q15149 [1166-1175]	0	1007.55	0						6620	Redundant	Heavy	Peak Found	High	High	1.747e-05	0.0001662	2.72	15.68	K.AQAEVEGLGK.G	[1166-1175]		Not Used
	FALSE	High	[R].AQAEAQQPTFDALR.[D]			9.97068e-06	0	1	1	5	Q15149	Q15149 [1274-1287]	0	1545.77	0	100	3.75455e-17			200	6610		Light	High	Peak Found	High	0	2.298e-06	3.72	50.09	R.AQAEAQQPTFDALR.D	[1274-1287]		Used
	FALSE	High	[R].AQAEAQQPTFDALR.[D]	1xLabel:13C(6) [R14]		5.29062e-06	0	1	1	10	Q15149	Q15149 [1274-1287]	0	1551.79	0						6610	Redundant	Heavy	Not Found	High	High	0	1.905e-06	4.46	50.09	R.AQAEAQQPTFDALR.D	[1274-1287]		Not Used
	FALSE	High	[R].AQAEAQQPTFDALRDELR.[G]			4.7243e-05	1.67261e-05	1	1	7	Q15149	Q15149 [1274-1291]	1	2059.02	0	1.217	0.81904	0	90.2	109.8	6611		Light	High	Peak Found	High	4.053e-06	1.02e-05	4.5	78.7	R.AQAEAQQPTFDALRDELR.G	[1274-1291]		Used
	FALSE	High	[R].AQAEAQQPTFDALRDELR.[G]	1xLabel:13C(6) [R14]		0.000343193	5.9799e-05	1	1	1	Q15149	Q15149 [1274-1291]	1	2065.04	0							Inconsistently Labeled		Not Found	Not Found	High	1.537e-05	9.376e-05	3.27		R.AQAEAQQPTFDALRDELR.G	[1274-1291]		Not Used
	FALSE	High	[R].AQAEAQQPTFDALRDELR.[G]	2xLabel:13C(6) [R14; R18]		3.32415e-05	1.01813e-05	1	1	5	Q15149	Q15149 [1274-1291]	1	2071.06	0						6611	Redundant	Heavy	Peak Found	High	High	2.577e-06	7.241e-06	4.17	78.7	R.AQAEAQQPTFDALRDELR.G	[1274-1291]		Not Used
	FALSE	High	[R].AQFEQLK.[D]			0.148322	0.0081733	1	1	2	Q15149	Q15149 [3463-3469]	0	863.462	0	1.676	0.378068	0	74.8	125.2	6745		Light	High	Peak Found	High	0.003159	0.05164	1.91	17.99	R.AQFEQLK.D	[3463-3469]		Used
	FALSE	High	[R].AQFEQLK.[D]	1xLabel:13C(6) [K7]		0.0600299	0.00376917	1	1	5	Q15149	Q15149 [3463-3469]	0	869.482	0						6745	Redundant	Heavy	Peak Found	High	High	0.005092	0.09088	2.1	17.99	R.AQFEQLK.D	[3463-3469]		Not Used
	FALSE	High	[K].AQVEQELTTLR.[L]			6.10738e-05	1.67261e-05	1	1	11	Q15149	Q15149 [2319-2329]	0	1287.69	0	1.396	0.660838	0	83.5	116.5	7095		Light	High	Peak Found	High	4.053e-06	1.317e-05	3.43	55.89	K.AQVEQELTTLR.L	[2319-2329]		Used
	FALSE	High	[K].AQVEQELTTLR.[L]	1xLabel:13C(6) [R11]		0.000107268	2.30658e-05	1	1	21	Q15149	Q15149 [2319-2329]	0	1293.71	0						7095	Redundant	Heavy	Peak Found	High	High	1.149e-05	6.425e-05	3.25	55.89	K.AQVEQELTTLR.L	[2319-2329]		Not Used
	FALSE	High	[K].AYSDPSTGEPATYGELQQR.[C]			2.05886e-08	0	1	1	9	Q15149	Q15149 [3317-3335]	0	2069.94	0	1.272	0.80458	0	88	112	9489		Light	High	Peak Found	High	0	5.239e-09	4.45	53.98	K.AYSDPSTGEPATYGELQQR.C	[3317-3335]		Used
	FALSE	High	[K].AYSDPSTGEPATYGELQQR.[C]	1xLabel:13C(6) [R19]		1.04618e-08	0	1	1	15	Q15149	Q15149 [3317-3335]	0	2075.96	0						9489	Redundant	Heavy	Peak Found	High	High	0	8.24e-09	4.94	53.98	K.AYSDPSTGEPATYGELQQR.C	[3317-3335]		Not Used
	FALSE	High	[R].CDNFTSSWR.[D]	1xCarbamidomethyl [C1]		0.000283513	4.83189e-05	1	1	2	Q15149	Q15149 [317-325]	0	1172.48	0	1.402	0.651086	0	83.3	116.7	9720		Light	High	Peak Found	High	1.29e-05	7.412e-05	2.31	48.1	R.CDNFTSSWR.D	[317-325]		Used
	FALSE	High	[R].CDNFTSSWR.[D]	1xCarbamidomethyl [C1]; 1xLabel:13C(6) [R9]		0.000619586	8.14651e-05	1	1	1	Q15149	Q15149 [317-325]	0	1178.5	0						9720	Redundant	Heavy	Peak Found	High	High	2.13e-05	0.000199	2.9	48.1	R.CDNFTSSWR.D	[317-325]		Not Used
	FALSE	High	[K].ATVSAPFGK.[F]			0.000936919	0.000118325	1	1	3	Q15149	Q15149 [3045-3053]	0	877.478	0						8319	Redundant	Light	High	Peak Found	High	0.0001657	0.001508	2.27	23.61	K.ATVSAPFGK.F	[3045-3053]		Not Used
	FALSE	High	[K].ATVSAPFGK.[F]	1xLabel:13C(6) [K9]		0.000838575	0.000101558	1	1	4	Q15149	Q15149 [3045-3053]	0	883.498	0	1.287	0.753396	0	87.5	112.5	8319		Heavy	Peak Found	High	High	4.55e-05	0.0004676	2.46	23.64	K.ATVSAPFGK.F	[3045-3053]		Used
	FALSE	High	[R].LDLQYAK.[L]			0.148322	0.0081733	1	1	2	Q15149	Q15149 [734-740]	0	850.467	0	1.444	0.708412	0	81.8	118.2	44704		Light	High	Peak Found	High	0.003154	0.05146	2.07	30.43	R.LDLQYAK.L	[734-740]		Used
	FALSE	High	[R].LDLQYAK.[L]	1xLabel:13C(6) [K7]		0.0698441	0.00427911	1	1	1	Q15149	Q15149 [734-740]	0	856.487	0						44704	Redundant	Heavy	Peak Found	High	High	0.001578	0.02301	0.85	30.43	R.LDLQYAK.L	[734-740]		Not Used
	FALSE	High	[R].LCFEGLR.[S]	1xCarbamidomethyl [C2]		0.0791877	0.00484667	1	1	7	Q15149	Q15149 [3109-3115]	0	894.45	0						43741	Redundant	Light	High	Peak Found	High	0.001788	0.02619	2.03	54.47	R.LCFEGLR.S	[3109-3115]		Not Used
	FALSE	High	[R].LCFEGLR.[S]	1xCarbamidomethyl [C2]; 1xLabel:13C(6) [R7]		0.0379573	0.00252117	1	1	7	Q15149	Q15149 [3109-3115]	0	900.47	0	1.318	0.74729	0	86.3	113.7	43741		Heavy	Peak Found	High	High	0.002544	0.04048	2.11	54.47	R.LCFEGLR.S	[3109-3115]		Used
	FALSE	High	[K].LEQLFQDEVAK.[A]			5.3612e-05	1.67261e-05	1	1	9	Q15149	Q15149 [2653-2663]	0	1319.68	0						46503	Redundant	Light	High	Peak Found	High	4.053e-06	1.759e-05	3.7	61.38	K.LEQLFQDEVAK.A	[2653-2663]		Not Used
	FALSE	High	[K].LEQLFQDEVAK.[A]	1xLabel:13C(6) [K11]		4.60805e-05	1.67261e-05	1	1	8	Q15149	Q15149 [2653-2663]	0	1325.7	0	1.439	0.653361	0	82	118	46503		Heavy	Peak Found	High	High	4.053e-06	1.554e-05	3.51	61.38	K.LEQLFQDEVAK.A	[2653-2663]		Used
	FALSE	High	[R].LEDLLQDAQDEK.[E]	1xLabel:13C(6) [K12]		1.56929e-05	0	1	1	10	Q15149	Q15149 [897-908]	0	1422.71	0	1.417	0.6142	0	82.8	117.2	45497		Heavy	Peak Found	High	High	2.577e-06	7.252e-06	3.95	66.39	R.LEDLLQDAQDEK.E	[897-908]		Used
	FALSE	High	[R].LEDLLQDAQDEK.[E]			9.07456e-06	0	1	1	3	Q15149	Q15149 [897-908]	0	1416.69	0						45497	Redundant	Light	High	Peak Found	High	0	2.104e-06	3.92	66.39	R.LEDLLQDAQDEK.E	[897-908]		Not Used
	FALSE	High	[KR].LEEEIR.[AHQVRE]	1xLabel:13C(6) [R6]		0.0954839	0.00562685	5	9	21	Q15149; Q66GS9; Q9ULE0; Q8IY63; Q07065	Q15149 [1587-1592]; Q66GS9 [956-961]; Q9ULE0 [307-312]; Q8IY63 [595-600]; Q07065 [373-378]	0	794.435	0						45636	Redundant	Heavy	Peak Found	High	High	0.00806	0.1516	1.76	18.46	R.IEEEIR.V	[1587-1592]		Not Used
	FALSE	High	[KR].LEEEIR.[AHQVRE]			0.120721	0.00676716	5	9	15	Q15149; Q66GS9; Q9ULE0; Q8IY63; Q07065	Q15149 [1587-1592]; Q66GS9 [956-961]; Q9ULE0 [307-312]; Q8IY63 [595-600]; Q07065 [373-378]	0	788.415	4	1.001	0.992487	0	99.9	100.1	45636	Shared	Light	High	Peak Found	High	0.002578	0.04118	1.85	16.32	R.IEEEIR.V	[1587-1592]		Used
	FALSE	High	[R].HISDLYEDLR.[D]	1xLabel:13C(6) [R10]		0.0245224	0.00170066	1	1	1	Q15149	Q15149 [199-208]	0	1266.64	0						41084	No Quan Values	Heavy	Not Found	High	High	0.0006096	0.008197	1.05		R.HISDLYEDLR.D	[199-208]		Not Used
	FALSE	High	[K].GYYSPYSVSGSGSTAGSR.[T]			1.67436e-07	0	1	1	6	Q15149	Q15149 [4610-4627]	0	1782.79	0						40802	Redundant	Light	High	Peak Found	High	0	4.129e-08	3.68	44.61	K.GYYSPYSVSGSGSTAGSR.T	[4610-4627]		Not Used
	FALSE	High	[K].GYYSPYSVSGSGSTAGSR.[T]	1xLabel:13C(6) [R18]		5.25462e-08	0	1	1	12	Q15149	Q15149 [4610-4627]	0	1788.81	0	1.379	0.775858	0	84.1	115.9	40802		Heavy	Peak Found	High	High	0	3.402e-08	4.25	44.61	K.GYYSPYSVSGSGSTAGSR.T	[4610-4627]		Used
	FALSE	High	[K].GWLYYEAGQR.[F]			0.00200992	0.000240266	1	1	1	Q15149	Q15149 [4514-4523]	0	1242.59	0						40507	No Quan Values	Light	High	Not Found	High	8.397e-05	0.0007469	2.67		K.GWLYYEAGQR.F	[4514-4523]		Not Used
	FALSE	High	[R].GYFSEEMNR.[V]			0.00652332	0.000530486	1	1	2	Q15149	Q15149 [3629-3637]	0	1132.47	0	1.342	0.717977	0	85.4	114.6	40625		Light	High	Peak Found	High	0.0002143	0.002106	2.36	44.89	R.GYFSEEMNR.V	[3629-3637]		Used
	FALSE	High	[R].GYFSEEMNR.[V]	1xLabel:13C(6) [R9]		0.00240639	0.000253401	1	1	3	Q15149	Q15149 [3629-3637]	0	1138.49	0						40625	Redundant	Heavy	Peak Found	High	High	9.796e-05	0.0008887	1.24	44.89	R.GYFSEEMNR.V	[3629-3637]		Not Used
	FALSE	High	[RC].GYFDEEMNR.[VI]			0.00268161	0.000277612	2	2	5	Q15149; P58107	Q15149 [2970-2978]; P58107 [1708-1716]; [2366-2374]; [2900-2908]; [3434-3442]; [3968-3976]; [4502-4510]; [5036-5044]	0	1160.47	0						40608	Redundant	Light	High	Peak Found	High	0.0001396	0.001198	2.36	53.36	R.GYFDEEMNR.V	[2970-2978]		Not Used
	FALSE	High	[RC].GYFDEEMNR.[VI]	1xLabel:13C(6) [R9]		0.00149262	0.00016301	2	2	4	Q15149; P58107	Q15149 [2970-2978]; P58107 [1708-1716]; [2366-2374]; [2900-2908]; [3434-3442]; [3968-3976]; [4502-4510]; [5036-5044]	0	1166.49	0	1.006	0.955717	0	99.7	100.3	40608	Shared	Heavy	Peak Found	High	High	0.0002816	0.002981	2.64	53.36	R.GYFDEEMNR.V	[2970-2978]		Used
	FALSE	High	[RC].GYFDEEMNR.[VI]	1xOxidation [M7]		0.0038506	0.00035867	2	2	1	Q15149; P58107	Q15149 [2970-2978]; P58107 [1708-1716]; [2366-2374]; [2900-2908]; [3434-3442]; [3968-3976]; [4502-4510]; [5036-5044]	0	1176.46	0	1.046	0.964326	0	97.8	102.2	40609	Shared	Light	High	Peak Found	High	0.0001481	0.001331	1.74	33.08	R.GYFDEEMNR.V	[2970-2978]		Used
	FALSE	High	[RC].GYFDEEMNR.[VI]	1xOxidation [M7]; 1xLabel:13C(6) [R9]		0.00156988	0.000184977	2	2	3	Q15149; P58107	Q15149 [2970-2978]; P58107 [1708-1716]; [2366-2374]; [2900-2908]; [3434-3442]; [3968-3976]; [4502-4510]; [5036-5044]	0	1182.48	0						40609	Redundant	Heavy	Peak Found	High	High	6.725e-05	0.0005865	1.83	33.08	R.GYFDEEMNR.V	[2970-2978]		Not Used
	FALSE	High	[R].GYFSEEMNR.[V]	1xOxidation [M7]		0.0258191	0.00179273	1	1	1	Q15149	Q15149 [3629-3637]	0	1148.47	0						40624	No Quan Values	Light	High	Not Found	High	0.0006368	0.008729	1.25		R.GYFSEEMNR.V	[3629-3637]		Not Used
	FALSE	High	[R].GYFSEEMNR.[V]	1xOxidation [M7]; 1xLabel:13C(6) [R9]		0.00316719	0.00033449	1	1	1	Q15149	Q15149 [3629-3637]	0	1154.49	0						40624	Redundant	Heavy	Not Found	High	High	0.0001385	0.001133	1.68		R.GYFSEEMNR.V	[3629-3637]		Not Used
	FALSE	High	[R].LAQGHTTVDELAR.[R]			1.04846e-06	0	1	1	5	Q15149	Q15149 [2809-2821]	0	1410.73	0	1.36	0.714154	0	84.7	115.3	43051		Light	High	Peak Found	High	0	2.52e-07	4.57	18.08	R.LAQGHTTVDELAR.R	[2809-2821]		Used
	FALSE	High	[R].LAQGHTTVDELAR.[R]	1xLabel:13C(6) [R13]		2.09201e-06	0	1	1	5	Q15149	Q15149 [2809-2821]	0	1416.75	0						43051	Redundant	Heavy	Peak Found	High	High	0	9.876e-07	4.63	18.08	R.LAQGHTTVDELAR.R	[2809-2821]		Not Used
	FALSE	High	[K].LAAIGEATR.[L]			0.00146294	0.00015803	1	1	3	Q15149	Q15149 [1976-1984]	0	901.51	0						41969	Redundant	Light	High	Peak Found	High	9.152e-05	0.0008307	2.76	16.38	K.LAAIGEATR.L	[1976-1984]		Not Used
	FALSE	High	[K].LAAIGEATR.[L]	1xLabel:13C(6) [R9]		0.00277125	0.000292719	1	1	5	Q15149	Q15149 [1976-1984]	0	907.53	0	1.387	0.658107	0	83.8	116.2	41969		Heavy	Peak Found	High	High	0.0001169	0.001009	3.01	16.38	K.LAAIGEATR.L	[1976-1984]		Used
	FALSE	High	[R].LAAEQELIR.[L]			0.00101006	0.000122589	1	1	6	Q15149	Q15149 [1846-1854]	0	1042.59	0	1.509	0.575958	0	79.7	120.3	41928		Light	High	Peak Found	High	0.0001169	0.001006	2.77	38.82	R.LAAEQELIR.L	[1846-1854]		Used
	FALSE	High	[R].LAAEQELIR.[L]	1xLabel:13C(6) [R9]		0.000578356	6.95775e-05	1	1	10	Q15149	Q15149 [1846-1854]	0	1048.61	0						41928	Redundant	Heavy	Peak Found	High	High	2.903e-05	0.0002816	2.82	38.82	R.LAAEQELIR.L	[1846-1854]		Not Used
	FALSE	High	[R].LAEVEAALEK.[Q]			0.000164981	2.94559e-05	1	1	4	Q15149	Q15149 [1499-1508]	0	1072.59	0	1.346	0.712287	0	85.2	114.8	42412		Light	High	Peak Found	High	8.722e-06	4.694e-05	2.93	41.32	R.LAEVEAALEK.Q	[1499-1508]		Used
	FALSE	High	[R].LAEVEAALEK.[Q]	1xLabel:13C(6) [K10]		0.000127753	2.30658e-05	1	1	10	Q15149	Q15149 [1499-1508]	0	1078.61	0						42412	Redundant	Heavy	Peak Found	High	High	9.975e-06	5.226e-05	3.52	41.32	R.LAEVEAALEK.Q	[1499-1508]		Not Used
	FALSE	High	[R].LAEDEAFQR.[R]	1xLabel:13C(6) [R9]		0.000432089	6.40366e-05	1	1	18	Q15149	Q15149 [2006-2014]	0	1084.54	0						42232	Redundant	Heavy	Peak Found	High	High	3.659e-05	0.0003279	2.82	26.6	R.LAEDEAFQR.R	[2006-2014]		Not Used
	FALSE	High	[R].LAEDEAFQR.[R]			0.000664335	8.61443e-05	1	1	9	Q15149	Q15149 [2006-2014]	0	1078.52	3	1.291	0.736586	0	87.3	112.7	42232		Light	High	Peak Found	High	4.062e-05	0.0004288	3.03	26.6	R.LAEDEAFQR.R	[2006-2014]		Used
	FALSE	High	[R].LLLEAQAATGFLLDPVK.[G]	1xLabel:13C(6) [K17]		8.67733e-07	0	1	1	1	Q15149	Q15149 [3859-3875]	0	1805.05	0	100	3.75455e-17			200	51237		Heavy	Not Found	High	High	0	2.096e-07	3.09	121.76	R.LLLEAQAATGFLLDPVK.G	[3859-3875]		Used
	FALSE	High	[K].IIITVVEEQEQK.[G]	1xLabel:13C(6) [K12]		3.01862e-05	1.01813e-05	1	1	2	Q15149	Q15149 [3095-3106]	0	1434.81	0						51586	Redundant	Heavy	Peak Found	High	High	2.577e-06	6.594e-06	2.86	58.88	K.IIITVVEEQEQK.G	[3095-3106]		Not Used
	FALSE	High	[K].IIITVVEEQEQK.[G]			2.93255e-05	1.01813e-05	1	1	2	Q15149	Q15149 [3095-3106]	0	1428.79	0	100	3.75455e-17			200	51586		Light	High	Peak Found	High	2.577e-06	6.406e-06	2.78	58.88	K.IIITVVEEQEQK.G	[3095-3106]		Used
	FALSE	High	[K].LLLWSQR.[M]	1xLabel:13C(6) [R7]		0.0305196	0.00205421	1	1	2	Q15149	Q15149 [301-307]	0	921.561	0	100	3.75455e-17			200	51610		Heavy	Not Found	High	High	0.0007394	0.01035	1.62	68.56	K.LLLWSQR.M	[301-307]		Used
	FALSE	High	[R].LLEAQIATGGIIDPEESHR.[L]			7.62866e-06	0	1	1	4	Q15149	Q15149 [4179-4197]	0	2049.06	0	100	3.75455e-17			200	50263		Light	High	Peak Found	High	0	1.776e-06	3.24	77.26	R.LLEAQIATGGIIDPEESHR.L	[4179-4197]		Used
	FALSE	High	[R].LLEAQIATGGIIDPEESHR.[L]	1xLabel:13C(6) [R19]		6.24893e-08	0	1	1	4	Q15149	Q15149 [4179-4197]	0	2055.08	0						50263	Redundant	Heavy	Not Found	High	High	0	1.568e-08	3.86	77.26	R.LLEAQIATGGIIDPEESHR.L	[4179-4197]		Not Used
	FALSE	High	[R].LLEAQACTGGIIDPSTGER.[F]	1xCarbamidomethyl [C7]		5.39885e-08	0	1	1	10	Q15149	Q15149 [4448-4466]	0	1987.98	0	1.417	0.630791	0	82.8	117.2	50259		Light	High	Peak Found	High	0	1.353e-08	4.96	68.86	R.LLEAQACTGGIIDPSTGER.F	[4448-4466]		Used
	FALSE	High	[R].LLEAQACTGGIIDPSTGER.[F]	1xCarbamidomethyl [C7]; 1xLabel:13C(6) [R19]		3.17539e-08	0	1	1	17	Q15149	Q15149 [4448-4466]	0	1994	0						50259	Redundant	Heavy	Peak Found	High	High	0	8.017e-09	4.81	68.86	R.LLEAQACTGGIIDPSTGER.F	[4448-4466]		Not Used
	FALSE	High	[R].LLDPEDVDVPQPDEK.[S]			4.83794e-07	0	1	1	17	Q15149	Q15149 [372-386]	0	1708.83	0						50085	Redundant	Light	High	Peak Found	High	0	1.176e-07	4.25	73.84	R.LLDPEDVDVPQPDEK.S	[372-386]		Not Used
	FALSE	High	[R].LLDPEDVDVPQPDEK.[S]	1xLabel:13C(6) [K15]		5.75254e-07	0	1	1	23	Q15149	Q15149 [372-386]	0	1714.85	1	1.236	0.899565	0	89.4	110.6	50085		Heavy	Peak Found	High	High	0	1.394e-07	4.35	73.84	R.LLDPEDVDVPQPDEK.S	[372-386]		Used
	FALSE	High	[R].LLEAAAQSTK.[G]			0.000732258	9.64013e-05	1	1	1	Q15149	Q15149 [4600-4609]	0	1031.57	0	1.443	0.632284	0	81.9	118.1	50227		Light	High	Peak Found	High	2.666e-05	0.0002429	3.04	13.68	R.LLEAAAQSTK.G	[4600-4609]		Used
	FALSE	High	[R].LLEAAAQSTK.[G]	1xLabel:13C(6) [K10]		0.000332711	5.9799e-05	1	1	4	Q15149	Q15149 [4600-4609]	0	1037.59	0						50227	Redundant	Heavy	Peak Found	High	High	1.537e-05	9.029e-05	2.68	13.68	R.LLEAAAQSTK.G	[4600-4609]		Not Used
	FALSE	High	[R].LLFNDVQTLK.[D]			0.000187874	2.94559e-05	1	1	12	Q15149	Q15149 [588-597]	0	1190.68	0	1.409	0.669985	0	83	117	50774		Light	High	Peak Found	High	1.624e-05	0.0001301	2.76	78.6	R.LLFNDVQTLK.D	[588-597]		Used
	FALSE	High	[R].LLFNDVQTLK.[D]	1xLabel:13C(6) [K10]		0.000234038	3.53638e-05	1	1	14	Q15149	Q15149 [588-597]	0	1196.7	0						50774	Redundant	Heavy	Peak Found	High	High	1.624e-05	0.0001314	2.76	78.6	R.LLFNDVQTLK.D	[588-597]		Not Used
	FALSE	High	[R].IISLETYNLLR.[E]			8.75902e-05	1.67261e-05	1	1	3	Q15149	Q15149 [3794-3804]	0	1334.77	0	1.541	0.53328	0	78.7	121.3	52585		Light	High	Peak Found	High	4.053e-06	1.92e-05	2.7	106.52	R.IISLETYNLLR.E	[3794-3804]		Used
	FALSE	High	[R].IISLETYNLLR.[E]	1xLabel:13C(6) [R11]		6.98857e-05	1.67261e-05	1	1	7	Q15149	Q15149 [3794-3804]	0	1340.79	0						52585	Redundant	Heavy	Peak Found	High	High	4.053e-06	1.516e-05	3.26	106.52	R.IISLETYNLLR.E	[3794-3804]		Not Used
	FALSE	High	[R].LGFHLPLEVAYQR.[G]			1.6759e-05	1.01813e-05	1	1	4	Q15149	Q15149 [3951-3963]	0	1542.84	0						48251	Redundant	Light	High	Peak Found	High	2.577e-06	3.792e-06	4.91	93.03	R.LGFHLPLEVAYQR.G	[3951-3963]		Not Used
	FALSE	High	[R].LGFHLPLEVAYQR.[G]	1xLabel:13C(6) [R13]		3.37613e-06	0	1	1	7	Q15149	Q15149 [3951-3963]	0	1548.86	0	3.339	0.00163991	0	46.1	153.9	48251		Heavy	Peak Found	High	High	4.053e-06	1.13e-05	4.92	93.03	R.LGFHLPLEVAYQR.G	[3951-3963]		Used
	FALSE	High	[R].LFNAIIHR.[H]	1xLabel:13C(6) [R8]		0.00957015	0.000750605	1	1	1	Q15149	Q15149 [329-336]	0	989.599	0	1.132	0.879859	0	93.8	106.2	47385		Heavy	Peak Found	High	High	0.0002826	0.003001	2.71	39.44	R.LFNAIIHR.H	[329-336]		Used
	FALSE	High	[R].LFNAIIHR.[H]			0.00460604	0.000394747	1	1	2	Q15149	Q15149 [329-336]	0	983.579	0						47385	Redundant	Light	High	Peak Found	High	0.0001674	0.001555	2.46	39.44	R.LFNAIIHR.H	[329-336]		Not Used
	FALSE	High	[R].LLDAQLATGGIVDPR.[L]			2.48606e-07	0	1	1	7	Q15149	Q15149 [3936-3950]	0	1538.85	0	1.472	0.646185	0	80.9	119.1	49857		Light	High	Peak Found	High	0	6.102e-08	4.19	85.25	R.LLDAQLATGGIVDPR.L	[3936-3950]		Used
	FALSE	High	[R].LLDAQLATGGIVDPR.[L]	1xLabel:13C(6) [R15]		1.46547e-06	0	1	1	12	Q15149	Q15149 [3936-3950]	0	1544.87	0						49857	Redundant	Heavy	Peak Found	High	High	0	3.504e-07	4.39	85.25	R.LLDAQLATGGIVDPR.L	[3936-3950]		Not Used
	FALSE	High	[R].LLDAQLSTGGIVDPSK.[S]			2.24303e-07	0	1	1	8	Q15149	Q15149 [3270-3285]	0	1613.87	0	1.277	0.790807	0	87.9	112.1	49858		Light	High	Peak Found	High	0	5.509e-08	5.37	79.22	R.LLDAQLSTGGIVDPSK.S	[3270-3285]		Used
	FALSE	High	[R].LLDAQLSTGGIVDPSK.[S]	1xLabel:13C(6) [K16]		2.14794e-07	0	1	1	17	Q15149	Q15149 [3270-3285]	0	1619.89	0						49858	Redundant	Heavy	Peak Found	High	High	0	8.383e-08	5.33	79.22	R.LLDAQLSTGGIVDPSK.S	[3270-3285]		Not Used
	FALSE	High	[R].FLEVQYLTGGLIEPDTPGR.[V]			9.38774e-09	0	1	1	2	Q15149	Q15149 [4524-4542]	0	2105.09	0	0.766	0.813758	0	113.3	86.7	31060		Light	High	Peak Found	High	0	2.405e-09	4.9	120.4	R.FLEVQYLTGGLIEPDTPGR.V	[4524-4542]		Used
	FALSE	High	[R].FLEVQYLTGGLIEPDTPGR.[V]	1xLabel:13C(6) [R19]		4.76655e-08	0	1	1	3	Q15149	Q15149 [4524-4542]	0	2111.11	0						31060	Redundant	Heavy	Peak Found	High	High	0	1.198e-08	5.26	120.4	R.FLEVQYLTGGLIEPDTPGR.V	[4524-4542]		Not Used
	FALSE	High	[K].FLEGTSCIAGVFVDATK.[E]	1xCarbamidomethyl [C7]		1.80622e-07	0	1	1	2	Q15149	Q15149 [4065-4081]	0	1814.9	0						31008	Redundant	Light	High	Peak Found	High	0	4.454e-08	4.27	117.44	K.FLEGTSCIAGVFVDATK.E	[4065-4081]		Not Used
	FALSE	High	[K].FLEGTSCIAGVFVDATK.[E]	1xCarbamidomethyl [C7]; 1xLabel:13C(6) [K17]		2.3936e-07	0	1	1	4	Q15149	Q15149 [4065-4081]	0	1820.92	0	1.619	0.499913	0	76.4	123.6	31008		Heavy	Peak Found	High	High	0	5.867e-08	4.15	117.44	K.FLEGTSCIAGVFVDATK.E	[4065-4081]		Used
	FALSE	High	[K].FISETLR.[R]	1xLabel:13C(6) [R7]		0.148322	0.0081733	1	1	2	Q15149	Q15149 [1473-1479]	0	871.498	0						31469	No Quan Values	Heavy	Peak Found	High	High	0.006502	0.1189	1.23	30.26	K.FISETLR.R	[1473-1479]		Not Used
	FALSE	High	[R].FLQEEAEK.[M]			0.00944805	0.000741647	1	1	2	Q15149	Q15149 [2402-2409]	0	993.489	0	1.376	0.744455	0	84.2	115.8	31385		Light	High	Peak Found	High	0.0003446	0.003766	2	15.71	R.FLQEEAEK.M	[2402-2409]		Used
	FALSE	High	[R].FLQEEAEK.[M]	1xLabel:13C(6) [K8]		0.00235537	0.000253401	1	1	9	Q15149	Q15149 [2402-2409]	0	999.509	0						31385	Redundant	Heavy	Peak Found	High	High	0.0002834	0.003024	2.3	15.71	R.FLQEEAEK.M	[2402-2409]		Not Used
	FALSE	High	[R].FPVTDAVNK.[G]			0.00060373	8.14651e-05	1	1	4	Q15149	Q15149 [4467-4475]	0	990.525	0						32186	Redundant	Light	High	Peak Found	High	2.769e-05	0.0002596	2.97	27.14	R.FPVTDAVNK.G	[4467-4475]		Not Used
	FALSE	High	[R].FPVTDAVNK.[G]	1xLabel:13C(6) [K9]		0.000292182	4.83189e-05	1	1	3	Q15149	Q15149 [4467-4475]	0	996.546	0	1.033	0.995363	0	98.4	101.6	32186		Heavy	Peak Found	High	High	2.263e-05	0.0002323	2.76	27.14	R.FPVTDAVNK.G	[4467-4475]		Used
	FALSE	High	[R].ESADPLGAWLQDAR.[R]			3.51545e-07	0	1	1	8	Q15149	Q15149 [1351-1364]	0	1528.74	0	1.337	0.745986	0	85.6	114.4	26685		Light	High	Peak Found	High	0	1.416e-07	4.2	114.17	R.ESADPLGAWLQDAR.R	[1351-1364]		Used
	FALSE	High	[R].ESADPLGAWLQDAR.[R]	1xLabel:13C(6) [R14]		6.4099e-07	0	1	1	8	Q15149	Q15149 [1351-1364]	0	1534.76	0						26685	Redundant	Heavy	Peak Found	High	High	0	4.629e-07	4.49	114.17	R.ESADPLGAWLQDAR.R	[1351-1364]		Not Used
	FALSE	High	[K].ESYSALMR.[E]			0.00198902	0.000240266	1	1	6	Q15149	Q15149 [793-800]	0	956.451	0	1.42	0.653723	0	82.6	117.4	27304		Light	High	Peak Found	High	0.0001937	0.001847	2.43	36.53	K.ESYSALMR.E	[793-800]		Used
	FALSE	High	[K].ESYSALMR.[E]	1xLabel:13C(6) [R8]		0.00547163	0.000463381	1	1	3	Q15149	Q15149 [793-800]	0	962.471	0						27304	Redundant	Heavy	Peak Found	High	High	0.0002816	0.00298	2.43	36.53	K.ESYSALMR.E	[793-800]		Not Used
	FALSE	High	[K].ESYSALMR.[E]	1xOxidation [M7]; 1xLabel:13C(6) [R8]		0.0051428	0.000441363	1	1	1	Q15149	Q15149 [793-800]	0	978.466	0						27305	No Quan Values	Heavy	Not Found	High	High	0.0001841	0.001702	1.1		K.ESYSALMR.E	[793-800]		Not Used
	FALSE	High	[K].FAEQTLR.[Q]	1xLabel:13C(6) [R7]		0.0313141	0.00211685	1	1	9	Q15149	Q15149 [2310-2316]	0	870.478	0						29181	Redundant	Heavy	Peak Found	High	High	0.001094	0.0156	2.35	17.17	K.FAEQTLR.Q	[2310-2316]		Not Used
	FALSE	High	[K].FAEQTLR.[Q]			0.040465	0.00268	1	1	2	Q15149	Q15149 [2310-2316]	0	864.457	0	1.518	0.568727	0	79.4	120.6	29181		Light	High	Peak Found	High	0.00241	0.03796	1.91	17.17	K.FAEQTLR.Q	[2310-2316]		Used
	FALSE	High	[K].GIYQSLEGAVQAGQLK.[V]			5.19053e-07	0	1	1	8	Q15149	Q15149 [478-493]	0	1661.89	0	1.383	0.742073	0	83.9	116.1	37608		Light	High	Peak Found	High	0	1.258e-07	3.96	103.18	K.GIYQSLEGAVQAGQLK.V	[478-493]		Used
	FALSE	High	[K].GLVGPELHDR.[L]			0.0006528	8.61443e-05	1	1	5	Q15149	Q15149 [3888-3897]	0	1092.58	0	5.008	2.72083e-05	0	33.3	166.7	37522		Light	High	Peak Found	High	2.13e-05	0.0002104	2.65	19.84	K.GLVGPELHDR.L	[3888-3897]		Used
	FALSE	High	[K].GLVGPELHDR.[L]	1xLabel:13C(6) [R10]		0.000244478	3.53638e-05	1	1	5	Q15149	Q15149 [3888-3897]	0	1098.6	0						37522	Redundant	Heavy	Peak Found	High	High	0.0002873	0.003068	3.31	19.84	K.GLVGPELHDR.L	[3888-3897]		Not Used
	FALSE	High	[K].GIYQSLEGAVQAGQLK.[V]	1xLabel:13C(6) [K16]		4.9438e-07	0	1	1	7	Q15149	Q15149 [478-493]	0	1667.91	0						37608	Redundant	Heavy	Peak Found	High	High	0	1.201e-07	4.22	103.18	K.GIYQSLEGAVQAGQLK.V	[478-493]		Not Used
	FALSE	High	[K].GIIRPGTAFELLEAQAATGYVIDPIK.[G]			9.51261e-07	0	1	1	1	Q15149	Q15149 [4093-4118]	0	2743.5	0						37020	Redundant	Light	High	Peak Found	High	0	2.296e-07	4.24	122.28	K.GIIRPGTAFELLEAQAATGYVIDPIK.G	[4093-4118]		Not Used
	FALSE	High	[K].GIIRPGTAFELLEAQAATGYVIDPIK.[G]	2xLabel:13C(6) [R4; K26]		4.18557e-08	0	1	1	1	Q15149	Q15149 [4093-4118]	0	2755.54	0	1.168	0.778806	0	92.3	107.7	37020		Heavy	Peak Found	High	High	0	1.055e-08	5.96	122.28	K.GIIRPGTAFELLEAQAATGYVIDPIK.G	[4093-4118]		Used
	FALSE	High	[K].GLLSAEVAR.[L]			0.0459758	0.00301355	1	1	1	Q15149	Q15149 [3850-3858]	0	915.526	0						37022	Redundant	Light	High	Peak Found	High	0.001095	0.01565	2.35	36.83	K.GLLSAEVAR.L	[3850-3858]		Not Used
	FALSE	High	[K].GLLSAEVAR.[L]	1xLabel:13C(6) [R9]		0.0615675	0.00384713	1	1	2	Q15149	Q15149 [3850-3858]	0	921.546	0						37022	No Quan Values	Heavy	Peak Found	High	High	0.001423	0.02059	2.48	36.83	K.GLLSAEVAR.L	[3850-3858]		Not Used
	FALSE	High	[R].GLFDEEMNEILTDPSDDTK.[G]			3.38862e-08	0	1	1	3	Q15149	Q15149 [4207-4225]	0	2168.95	0						36707	Redundant	Light	High	Peak Found	High	0	8.568e-09	4.62	122.19	R.GLFDEEMNEILTDPSDDTK.G	[4207-4225]		Not Used
	FALSE	High	[R].GLFDEEMNEILTDPSDDTK.[G]	1xLabel:13C(6) [K19]		3.50054e-08	0	1	1	5	Q15149	Q15149 [4207-4225]	0	2174.97	0	1.299	0.707467	0	87	113	36707		Heavy	Peak Found	High	High	0	8.846e-09	4.53	122.19	R.GLFDEEMNEILTDPSDDTK.G	[4207-4225]		Used
	FALSE	High	[R].GLHQSIEEFR.[A]	1xLabel:13C(6) [R10]		0.00161842	0.000195262	1	1	1	Q15149	Q15149 [697-706]	0	1221.63	0						36867	No Quan Values	Heavy	Not Found	High	High	7.065e-05	0.0006053	2.46	32.55	R.GLHQSIEEFR.A	[697-706]		Not Used
	FALSE	High	[K].GLVEDTLR.[Q]			0.0864303	0.00517393	1	1	2	Q15149	Q15149 [2048-2055]	0	902.494	0						37504	Redundant	Light	High	Peak Found	High	0.004251	0.0736	2.41	40.89	K.GLVEDTLR.Q	[2048-2055]		Not Used
	FALSE	High	[K].GLVEDTLR.[Q]	1xLabel:13C(6) [R8]		0.0305196	0.00205421	1	1	4	Q15149	Q15149 [2048-2055]	0	908.514	0	1.605	0.508128	0	76.8	123.2	37504		Heavy	Peak Found	High	High	0.004032	0.06946	2.4	40.89	K.GLVEDTLR.Q	[2048-2055]		Used
	FALSE	High	[R].GTQGAEEVLR.[A]			0.00112188	0.000126392	1	1	4	Q15149	Q15149 [1234-1243]	0	1059.54	0	1.361	0.725112	0	84.7	115.3	39862		Light	High	Peak Found	High	9.35e-05	0.000866	3.01	17.46	R.GTQGAEEVLR.A	[1234-1243]		Used
	FALSE	High	[R].GTQGAEEVLR.[A]	1xLabel:13C(6) [R10]		0.000991165	0.000122589	1	1	6	Q15149	Q15149 [1234-1243]	0	1065.56	0						39862	Redundant	Heavy	Peak Found	High	High	4.55e-05	0.0004731	2.85	17.46	R.GTQGAEEVLR.A	[1234-1243]		Not Used
	FALSE	High	[R].GRLPLLAVCDYK.[Q]	1xCarbamidomethyl [C9]		0.060794	0.00380805	1	1	2	Q15149	Q15149 [942-953]	1	1404.77	0						39021	Redundant	Light	High	Peak Found	High	0.001718	0.02506	3.65		R.GRLPLLAVCDYK.Q	[942-953]		Not Used
	FALSE	High	[R].GRLPLLAVCDYK.[Q]	1xCarbamidomethyl [C9]; 2xLabel:13C(6) [R2; K12]		8.9134e-05	1.67261e-05	1	1	6	Q15149	Q15149 [942-953]	1	1416.81	0	100	3.75455e-17			200	39021		Heavy	Not Found	High	High	0.0002834	0.003007	3.82	67.13	R.GRLPLLAVCDYK.Q	[942-953]		Used
	FALSE	High	[R].GCLDEETSR.[A]	1xCarbamidomethyl [C2]; 1xLabel:13C(6) [R9]		0.00483622	0.000408088	1	1	4	Q15149	Q15149 [3298-3306]	0	1072.47	0						34440	Redundant	Heavy	Peak Found	High	High	0.0001714	0.00162	2.51	12.1	R.GCLDEETSR.A	[3298-3306]		Not Used
	FALSE	High	[R].GCLDEETSR.[A]	1xCarbamidomethyl [C2]		0.00235537	0.000253401	1	1	3	Q15149	Q15149 [3298-3306]	0	1066.45	0	1.423	0.64187	0	82.6	117.4	34440		Light	High	Peak Found	High	0.0001448	0.001245	2.41	12.1	R.GCLDEETSR.A	[3298-3306]		Used
	FALSE	High	[R].GANVIAGVWLEEAGQK.[L]			2.3129e-05	1.01813e-05	1	1	2	Q15149	Q15149 [3159-3174]	0	1641.86	0	100	3.75455e-17			200	34172		Light	High	Peak Found	High	2.577e-06	5.133e-06	3.9	103.55	R.GANVIAGVWLEEAGQK.L	[3159-3174]		Used
	FALSE	High	[R].GANVIAGVWLEEAGQK.[L]	1xLabel:13C(6) [K16]		8.38732e-06	0	1	1	3	Q15149	Q15149 [3159-3174]	0	1647.88	0						34172	Redundant	Heavy	Not Found	High	High	2.577e-06	4.592e-06	3.7	103.55	R.GANVIAGVWLEEAGQK.L	[3159-3174]		Not Used
	FALSE	High	[K].GDECQLVGPAQPSHWK.[V]	1xCarbamidomethyl [C4]		0.120721	0.00676716	1	1	1	Q15149	Q15149 [962-977]	0	1808.84	0						34590	Redundant	Light	High	Not Found	High	0.002566	0.04095	1.15	43.8	K.GDECQLVGPAQPSHWK.V	[962-977]		Not Used
	FALSE	High	[K].GDECQLVGPAQPSHWK.[V]	1xCarbamidomethyl [C4]; 1xLabel:13C(6) [K16]		0.00228116	0.000253401	1	1	2	Q15149	Q15149 [962-977]	0	1814.86	0	0.01	3.75455e-17		200		34590		Heavy	Peak Found	High	High	9.35e-05	0.000845	2.17	43.82	K.GDECQLVGPAQPSHWK.V	[962-977]		Used
	FALSE	High	[K].GGELVYTDSEAR.[D]			0.000119173	2.30658e-05	1	1	13	Q15149	Q15149 [3028-3039]	0	1296.61	0						35940	Redundant	Light	High	Peak Found	High	5.687e-06	2.689e-05	3.53	29.16	K.GGELVYTDSEAR.D	[3028-3039]		Not Used
	FALSE	High	[K].GGELVYTDSEAR.[D]	1xLabel:13C(6) [R12]		5.0433e-05	1.67261e-05	1	1	18	Q15149	Q15149 [3028-3039]	0	1302.63	0	1.308	0.758871	0	86.6	113.4	35940		Heavy	Peak Found	High	High	4.053e-06	1.583e-05	3.33	29.16	K.GGELVYTDSEAR.D	[3028-3039]		Used
	FALSE	High	[R].GGAEGELQALR.[A]	1xLabel:13C(6) [R11]		0.000119173	2.30658e-05	1	1	10	Q15149	Q15149 [1606-1616]	0	1106.59	0						35855	Redundant	Heavy	Peak Found	High	High	5.687e-06	2.69e-05	3.18	47.74	R.GGAEGELQALR.A	[1606-1616]		Not Used
	FALSE	High	[R].GGAEGELQALR.[A]			8.41164e-05	1.67261e-05	1	1	11	Q15149	Q15149 [1606-1616]	0	1100.57	0	3.436	0.00172347	0	45.1	154.9	35855		Light	High	Peak Found	High	4.053e-06	1.845e-05	3.35	40.2	R.GGAEGELQALR.A	[1606-1616]		Used
	FALSE	High	[K].GFFDPNTHENLTYR.[Q]	1xLabel:13C(6) [R14]		1.65908e-05	1.01813e-05	1	1	3	Q15149	Q15149 [3648-3661]	0	1716.81	0	1.288	0.778795	0	87.4	112.6	35598		Heavy	Peak Found	High	High	2.577e-06	4.486e-06	3.66	65.93	K.GFFDPNTHENLTYR.Q	[3648-3661]		Used
	FALSE	High	[K].GFFDPNTEENLTYLQLMER.[C]			2.23091e-07	0	1	1	1	Q15149	Q15149 [4226-4244]	0	2317.08	0						35595	Redundant	Light	High	Peak Found	High	0	5.495e-08	4.68	122.5	K.GFFDPNTEENLTYLQLMER.C	[4226-4244]		Not Used
	FALSE	High	[K].GFFDPNTEENLTYLQLMER.[C]	1xLabel:13C(6) [R19]		2.17133e-07	0	1	1	2	Q15149	Q15149 [4226-4244]	0	2323.1	0	2.067	0.24308	0	65.2	134.8	35595		Heavy	Peak Found	High	High	0	5.33e-08	4.8	122.5	K.GFFDPNTEENLTYLQLMER.C	[4226-4244]		Used
	FALSE	High	[K].GFFDPNTHENLTYLQLLER.[C]			1.379e-08	0	2	2	6	Q15149; P58107	Q15149 [2989-3007]; P58107 [766-784]; [1727-1745]	0	2307.14	0						35596	Redundant	Light	High	Peak Found	High	0	2.606e-08	5.49	119.54	K.GFFDPNTHENLTYLQLLER.C	[2989-3007]		Not Used
	FALSE	High	[K].GFFDPNTHENLTYLQLLER.[C]	1xLabel:13C(6) [R19]		3.7922e-07	0	2	2	4	Q15149; P58107	Q15149 [2989-3007]; P58107 [766-784]; [1727-1745]	0	2313.16	0	1.537	0.486071	0	78.8	121.2	35596	Shared	Heavy	Peak Found	High	High	0	9.238e-08	2.57	119.54	K.GFFDPNTHENLTYLQLLER.C	[2989-3007]		Used
	FALSE	High	[K].GFFDPNTHENLTYR.[Q]			1.33278e-05	0	1	1	4	Q15149	Q15149 [3648-3661]	0	1710.79	0						35598	Redundant	Light	High	Peak Found	High	0	3.047e-06	2.83	65.93	K.GFFDPNTHENLTYR.Q	[3648-3661]		Not Used
FALSE	High	Master Protein	P78527	DNA-dependent protein kinase catalytic subunit OS=Homo sapiens OX=9606 GN=PRKDC PE=1 SV=3	0	2205.85	48	174	3472	173	1	4128	468.8	7.12	7917.81	174	1	1.022	0.969066	9.44	99.7	100.3	High	High
	Checked	Confidence	Annotated Sequence	Modifications	Modifications in Master Proteins	Qvality PEP	Qvality q-value	# Protein Groups	# Proteins	# PSMs	Master Protein Accessions	Positions in Master Proteins	# Missed Cleavages	Theo. MH+ [Da]	# Razor Quan Results	Abundance Ratio: (Heavy) / (Light)	Abundance Ratio Adj. P-Value: (Heavy) / (Light)	Abundance Ratio Variability [%]: (Heavy) / (Light)	Abundances (Grouped): Light	Abundances (Grouped): Heavy	Precursor Quan Result ID	Quan Info	Quan Channel	Found in Sample: [S5] F3: Light, Sample	Found in Sample: [S6] F3: Heavy, Sample	Confidence (by Search Engine): Sequest HT	Percolator q-Value (by Search Engine): Sequest HT	Percolator PEP (by Search Engine): Sequest HT	XCorr (by Search Engine): Sequest HT	Top Apex RT [min]	Sequence in Protein	Positions in Protein	Peptide Group Modifications in Protein	Quan Usage
	FALSE	High	[K].NNWEVSALSR.[A]	1xLabel:13C(6) [R10]		0.000261198	4.19777e-05	1	1	3	P78527	P78527 [811-820]	0	1181.6	0						70309	Redundant	Heavy	Peak Found	High	High	1.624e-05	0.0001248	3.09	57.85	K.NNWEVSALSR.A	[811-820]		Not Used
	FALSE	High	[K].NNWEVSALSR.[A]			0.000142562	2.30658e-05	1	1	7	P78527	P78527 [811-820]	0	1175.58	0	0.01	3.75455e-17		200		70309		Light	High	Peak Found	High	9.975e-06	5.203e-05	2.89	57.85	K.NNWEVSALSR.A	[811-820]		Used
	FALSE	High	[R].QCLPSLDLSCK.[Q]	2xCarbamidomethyl [C2; C10]		6.23858e-05	1.67261e-05	1	1	11	P78527	P78527 [1498-1508]	0	1320.63	0	1.417	0.704149	0	82.8	117.2	72668		Light	High	Peak Found	High	4.053e-06	1.873e-05	3.9	66.23	R.QCLPSLDLSCK.Q	[1498-1508]		Used
	FALSE	High	[R].QCLPSLDLSCK.[Q]	2xCarbamidomethyl [C2; C10]; 1xLabel:13C(6) [K11]		7.99001e-05	1.67261e-05	1	1	3	P78527	P78527 [1498-1508]	0	1326.65	0						72668	Redundant	Heavy	Peak Found	High	High	4.053e-06	1.745e-05	3.29	66.23	R.QCLPSLDLSCK.Q	[1498-1508]		Not Used
	FALSE	High	[K].QDWVDGEPTEAEK.[D]	1xLabel:13C(6) [K13]		6.50934e-06	0	1	1	15	P78527	P78527 [2979-2991]	0	1509.68	0						72944	Redundant	Heavy	Peak Found	High	High	0	1.65e-06	4.25	41.65	K.QDWVDGEPTEAEK.D	[2979-2991]		Not Used
	FALSE	High	[K].QDWVDGEPTEAEK.[D]			2.6228e-06	0	1	1	14	P78527	P78527 [2979-2991]	0	1503.66	0	1.243	0.830064	0	89.1	110.9	72944		Light	High	Peak Found	High	0	7.311e-07	4.27	41.65	K.QDWVDGEPTEAEK.D	[2979-2991]		Used
	FALSE	High	[K].QDAQVVLYR.[S]			0.00102939	0.000122589	1	1	14	P78527	P78527 [2765-2773]	0	1091.58	5	1.061	0.953004	0	97	103	72721		Light	High	Peak Found	High	9.35e-05	0.000864	3.38	34.46	K.QDAQVVLYR.S	[2765-2773]		Used
	FALSE	High	[K].QDAQVVLYR.[S]	1xLabel:13C(6) [R9]		0.000573433	6.95775e-05	1	1	5	P78527	P78527 [2765-2773]	0	1097.6	0						72721	Redundant	Heavy	Peak Found	High	High	9.048e-05	0.0008089	3.56	34.46	K.QDAQVVLYR.S	[2765-2773]		Not Used
	FALSE	High	[R].NELEIPGQYDGR.[G]			2.07649e-05	1.01813e-05	1	1	19	P78527	P78527 [3697-3708]	0	1390.66	0	0.874	0.879859	0	106.7	93.3	68209		Light	High	Peak Found	High	1.624e-05	0.0001349	3.58	59.86	R.NELEIPGQYDGR.G	[3697-3708]		Used
	FALSE	High	[R].NELEIPGQYDGR.[G]	1xLabel:13C(6) [R12]		4.34241e-05	1.67261e-05	1	1	24	P78527	P78527 [3697-3708]	0	1396.68	0						68209	Redundant	Heavy	Peak Found	High	High	4.053e-06	1.181e-05	3.44	59.86	R.NELEIPGQYDGR.G	[3697-3708]		Not Used
	FALSE	High	[R].MYAALGDPK.[A]			0.00078684	9.64013e-05	1	1	2	P78527	P78527 [3613-3621]	0	965.476	0	1.001	0.993983	0	99.9	100.1	67293		Light	High	Peak Found	High	5.747e-05	0.0005512	2.9	25.58	R.MYAALGDPK.A	[3613-3621]		Used
	FALSE	High	[R].MYAALGDPK.[A]	1xLabel:13C(6) [K9]		0.00086994	0.000101558	1	1	3	P78527	P78527 [3613-3621]	0	971.496	0						67293	Redundant	Heavy	Peak Found	High	High	4.062e-05	0.0004029	3.07	25.58	R.MYAALGDPK.A	[3613-3621]		Not Used
	FALSE	High	[R].NCISTVVHQGLIR.[I]	1xCarbamidomethyl [C2]		3.96498e-06	0	1	1	15	P78527	P78527 [477-489]	0	1496.8	0	1.112	0.927488	0	94.7	105.3	67803		Light	High	Peak Found	High	4.053e-06	1.468e-05	4.63	54.17	R.NCISTVVHQGLIR.I	[477-489]		Used
	FALSE	High	[R].NCISTVVHQGLIR.[I]	1xCarbamidomethyl [C2]; 1xLabel:13C(6) [R13]		5.31888e-06	0	1	1	17	P78527	P78527 [477-489]	0	1502.82	0						67803	Redundant	Heavy	Peak Found	High	High	2.577e-06	4.346e-06	4.73	54.17	R.NCISTVVHQGLIR.I	[477-489]		Not Used
	FALSE	High	[K].NLSSNEAISLEEIR.[I]			4.70483e-06	0	1	1	17	P78527	P78527 [839-852]	0	1574.8	0	1.087	0.948099	0	95.8	104.2	69761		Light	High	Peak Found	High	0	1.808e-06	4.55	77.12	K.NLSSNEAISLEEIR.I	[839-852]		Used
	FALSE	High	[K].NLSSNEAISLEEIR.[I]	1xLabel:13C(6) [R14]		3.96498e-06	0	1	1	21	P78527	P78527 [839-852]	0	1580.82	0						69761	Redundant	Heavy	Peak Found	High	High	0	1.469e-06	4.87	77.12	K.NLSSNEAISLEEIR.I	[839-852]		Not Used
	FALSE	High	[K].NLDLAVLELMQSSVDNTK.[M]			4.3709e-08	0	1	1	4	P78527	P78527 [1574-1591]	0	1990.02	0	0.981	0.989489	0	101	99	68969		Light	High	Peak Found	High	0	1.096e-08	6.27	123.7	K.NLDLAVLELMQSSVDNTK.M	[1574-1591]		Used
	FALSE	High	[K].NLDLAVLELMQSSVDNTK.[M]	1xLabel:13C(6) [K18]		1.95905e-07	0	1	1	4	P78527	P78527 [1574-1591]	0	1996.04	0						68969	Redundant	Heavy	Peak Found	High	High	0	4.834e-08	4.51	123.7	K.NLDLAVLELMQSSVDNTK.M	[1574-1591]		Not Used
	FALSE	High	[K].NLLIFENLIDLK.[R]	1xLabel:13C(6) [K12]		2.45203e-05	1.01813e-05	1	1	2	P78527	P78527 [1974-1985]	0	1450.86	0						69329	Redundant	Heavy	Peak Found	High	High	2.577e-06	5.414e-06	2.81	124.3	K.NLLIFENLIDLK.R	[1974-1985]		Not Used
	FALSE	High	[K].NLLIFENLIDLK.[R]			2.97528e-05	1.01813e-05	1	1	1	P78527	P78527 [1974-1985]	0	1444.84	0	1.037	0.974919	0	98.2	101.8	69329		Light	High	Peak Found	High	2.577e-06	6.511e-06	3.65	124.3	K.NLLIFENLIDLK.R	[1974-1985]		Used
	FALSE	High	[K].NLLTVTSSDEMMK.[S]	1xOxidation [M]; 1xLabel:13C(6) [K13]		2.96097e-05	1.01813e-05	1	1	3	P78527	P78527 [869-881]	0	1490.72	0						69420	Redundant	Heavy	Not Found	High	High	2.577e-06	6.489e-06	2.69		K.NLLTVTSSDEMMK.S	[869-881]		Not Used
	FALSE	High	[K].NLLTVTSSDEMMK.[S]	1xOxidation [M]		0.00175641	0.000210109	1	1	2	P78527	P78527 [869-881]	0	1484.7	0						69420	No Quan Values	Light	High	Not Found	High	7.489e-05	0.0006529	1.13		K.NLLTVTSSDEMMK.S	[869-881]		Not Used
	FALSE	High	[K].NLLTVTSSDEMMK.[S]	1xLabel:13C(6) [K13]		2.71459e-05	1.01813e-05	1	1	6	P78527	P78527 [869-881]	0	1474.72	0						69419	Redundant	Heavy	Peak Found	High	High	4.053e-06	1.21e-05	4.11	74.09	K.NLLTVTSSDEMMK.S	[869-881]		Not Used
	FALSE	High	[K].NLLTVTSSDEMMK.[S]			4.11425e-05	1.01813e-05	1	1	6	P78527	P78527 [869-881]	0	1468.7	0	1.007	0.999612	0	99.7	100.3	69419		Light	High	Peak Found	High	4.053e-06	1.125e-05	3.62	74.09	K.NLLTVTSSDEMMK.S	[869-881]		Used
	FALSE	High	[K].NILEESLCELVAK.[Q]	1xCarbamidomethyl [C8]		7.19813e-06	0	1	1	12	P78527	P78527 [2335-2347]	0	1517.79	0	1.055	0.971037	0	97.3	102.7	69276		Light	High	Peak Found	High	0	1.677e-06	4.08	120.59	K.NILEESLCELVAK.Q	[2335-2347]		Used
	FALSE	High	[K].NILEESLCELVAK.[Q]	1xCarbamidomethyl [C8]; 1xLabel:13C(6) [K13]		1.5222e-05	0	1	1	19	P78527	P78527 [2335-2347]	0	1523.81	0						69276	Redundant	Heavy	Peak Found	High	High	2.577e-06	3.803e-06	4.25	120.59	K.NILEESLCELVAK.Q	[2335-2347]		Not Used
	FALSE	High	[K].NILAFR.[D]	1xLabel:13C(6) [R6]		0.14308	0.00791885	1	1	5	P78527	P78527 [3319-3324]	0	739.456	0	1.046	0.977537	0	97.7	102.3	69239		Heavy	Peak Found	High	High	0.006568	0.1203	1.74	50.19	K.NILAFR.D	[3319-3324]		Used
	FALSE	High	[R].SDPGLLTNTMDVFVK.[E]	1xOxidation [M10]		6.10738e-05	1.67261e-05	1	1	1	P78527	P78527 [3993-4007]	0	1652.82	0	1.037	0.935072	0	98.2	101.8	78291		Light	High	Peak Found	High	4.053e-06	1.318e-05	1.49	87.22	R.SDPGLLTNTMDVFVK.E	[3993-4007]		Used
	FALSE	High	[R].SDPGLLTNTMDVFVK.[E]	1xOxidation [M10]; 1xLabel:13C(6) [K15]		5.52939e-05	1.67261e-05	1	1	2	P78527	P78527 [3993-4007]	0	1658.84	0						78291	Redundant	Heavy	Peak Found	High	High	4.053e-06	1.194e-05	1.88	87.22	R.SDPGLLTNTMDVFVK.E	[3993-4007]		Not Used
	FALSE	High	[R].SDPGLLTNTMDVFVK.[E]	1xLabel:13C(6) [K15]		1.90885e-06	0	1	1	4	P78527	P78527 [3993-4007]	0	1642.85	0						78292	Redundant	Heavy	Peak Found	High	High	0	4.561e-07	4.29	117.06	R.SDPGLLTNTMDVFVK.E	[3993-4007]		Not Used
	FALSE	High	[R].SDPGLLTNTMDVFVK.[E]			1.91917e-06	0	1	1	3	P78527	P78527 [3993-4007]	0	1636.83	0	0.969	0.920755	0	101.6	98.4	78292		Light	High	Peak Found	High	0	9.471e-07	3.72	117.06	R.SDPGLLTNTMDVFVK.E	[3993-4007]		Used
	FALSE	High	[K].RLGLPGDEVDNK.[V]			0.168976	0.00908822	1	1	1	P78527	P78527 [2704-2715]	1	1312.69	0						77063	No Quan Values	Light	High	Not Found	High	0.003544	0.05953	2.73		K.RLGLPGDEVDNK.V	[2704-2715]		Not Used
	FALSE	High	[K].QYDEALNK.[Q]	1xLabel:13C(6) [K8]		0.00779572	0.000630742	1	1	1	P78527	P78527 [2971-2978]	0	986.488	0	0.01	3.75455e-17		200		76782		Heavy	Peak Found	High	High	0.0002471	0.002471	2.14	13.18	K.QYDEALNK.Q	[2971-2978]		Used
	FALSE	High	[K].QYDEALNK.[Q]			0.00789605	0.000635052	1	1	2	P78527	P78527 [2971-2978]	0	980.468	0						76782	Redundant	Light	High	Not Found	High	0.0002834	0.003013	2	13.18	K.QYDEALNK.Q	[2971-2978]		Not Used
	FALSE	High	[K].QITQSALLAEAR.[S]			3.60845e-05	1.01813e-05	1	1	8	P78527	P78527 [2951-2962]	0	1300.72	0	1.035	0.985433	0	98.3	101.7	74788		Light	High	Peak Found	High	4.053e-06	1.093e-05	3.5	54.53	K.QITQSALLAEAR.S	[2951-2962]		Used
	FALSE	High	[K].QITQSALLAEAR.[S]	1xLabel:13C(6) [R12]		2.86267e-05	1.01813e-05	1	1	11	P78527	P78527 [2951-2962]	0	1306.74	0						74788	Redundant	Heavy	Peak Found	High	High	2.577e-06	8.808e-06	3.56	54.53	K.QITQSALLAEAR.S	[2951-2962]		Not Used
	FALSE	High	[R].QFINLMLPMK.[E]	1xOxidation [M6]; 1xLabel:13C(6) [K10]		0.0002731	4.83189e-05	1	1	1	P78527	P78527 [3966-3975]	0	1256.68	0						73428	Redundant	Heavy	Peak Found	High	High	1.29e-05	7.042e-05	1.99	99.29	R.QFINLMLPMK.E	[3966-3975]		Not Used
	FALSE	High	[R].QFINLMLPMK.[E]	1xOxidation [M6]		0.00238072	0.000253401	1	1	1	P78527	P78527 [3966-3975]	0	1250.66	0	0.971	0.976984	0	101.5	98.5	73428		Light	High	Peak Found	High	9.58e-05	0.0008768	1.53	99.29	R.QFINLMLPMK.E	[3966-3975]		Used
	FALSE	High	[R].QFINLMLPMK.[E]			7.38549e-05	1.67261e-05	1	1	8	P78527	P78527 [3966-3975]	0	1234.67	0						73429	Redundant	Light	High	Peak Found	High	4.053e-06	1.604e-05	3.43	110.68	R.QFINLMLPMK.E	[3966-3975]		Not Used
	FALSE	High	[R].QFINLMLPMK.[E]	1xLabel:13C(6) [K10]		7.38549e-05	1.67261e-05	1	1	8	P78527	P78527 [3966-3975]	0	1240.69	0	0.991	0.999972	0	100.5	99.5	73429		Heavy	Peak Found	High	High	8.722e-06	4.504e-05	3.42	110.68	R.QFINLMLPMK.E	[3966-3975]		Used
	FALSE	High	[K].QGNLSSQVPLK.[R]			6.54696e-05	1.67261e-05	1	1	6	P78527	P78527 [3148-3158]	0	1170.65	0	1.009	0.975383	0	99.5	100.5	73683		Light	High	Peak Found	High	4.053e-06	1.872e-05	2.62	25.65	K.QGNLSSQVPLK.R	[3148-3158]		Used
	FALSE	High	[K].QGNLSSQVPLK.[R]	1xLabel:13C(6) [K11]		5.17288e-05	1.67261e-05	1	1	4	P78527	P78527 [3148-3158]	0	1176.67	0						73683	Redundant	Heavy	Peak Found	High	High	4.053e-06	1.838e-05	3.13	25.65	K.QGNLSSQVPLK.R	[3148-3158]		Not Used
	FALSE	High	[K].QNNFSLAMK.[L]			0.00248535	0.000258049	1	1	3	P78527	P78527 [3249-3257]	0	1052.52	0						75150	Redundant	Light	High	Peak Found	High	0.0006526	0.008956	2.97	41.63	K.QNNFSLAMK.L	[3249-3257]		Not Used
	FALSE	High	[K].QNNFSLAMK.[L]	1xLabel:13C(6) [K9]		0.00106935	0.000126392	1	1	3	P78527	P78527 [3249-3257]	0	1058.54	0	1.097	0.925848	0	95.4	104.6	75150		Heavy	Peak Found	High	High	4.062e-05	0.0003983	3.22	41.63	K.QNNFSLAMK.L	[3249-3257]		Used
	FALSE	High	[K].QMFLTQTDTGDDR.[V]			4.78079e-06	0	1	1	20	P78527	P78527 [394-406]	0	1527.67	0	0.958	0.930709	0	102.1	97.9	74947		Light	High	Peak Found	High	0	1.122e-06	4.17	49.43	K.QMFLTQTDTGDDR.V	[394-406]		Used
	FALSE	High	[K].QMFLTQTDTGDDR.[V]	1xLabel:13C(6) [R13]		4.91007e-06	0	1	1	16	P78527	P78527 [394-406]	0	1533.69	0						74947	Redundant	Heavy	Peak Found	High	High	0	1.154e-06	4.38	49.43	K.QMFLTQTDTGDDR.V	[394-406]		Not Used
	FALSE	High	[K].QMFLTQTDTGDDR.[V]	1xOxidation [M2]		0.000114792	2.30658e-05	1	1	3	P78527	P78527 [394-406]	0	1543.67	0	1.289	0.790517	0	87.4	112.6	74948		Light	High	Peak Found	High	5.687e-06	2.583e-05	1.86	34.76	K.QMFLTQTDTGDDR.V	[394-406]		Used
	FALSE	High	[K].QMFLTQTDTGDDR.[V]	1xOxidation [M2]; 1xLabel:13C(6) [R13]		0.000374099	5.9799e-05	1	1	1	P78527	P78527 [394-406]	0	1549.69	0						74948	Redundant	Heavy	Peak Found	High	High	1.537e-05	0.0001048	1.94	34.27	K.QMFLTQTDTGDDR.V	[394-406]		Not Used
	FALSE	High	[K].LQYFMEQFYGIIR.[N]			4.34241e-05	1.67261e-05	1	1	1	P78527	P78527 [338-350]	0	1707.86	0						57597	No Quan Values	Light	High	Peak Found	High	4.053e-06	9.404e-06	2.79	122.36	K.LQYFMEQFYGIIR.N	[338-350]		Not Used
	FALSE	High	[R].LSFAVPFR.[E]			0.00203107	0.000240266	1	1	5	P78527	P78527 [892-899]	0	936.53	0						58197	Redundant	Light	High	Peak Found	High	0.0002729	0.002867	2.29	89.06	R.LSFAVPFR.E	[892-899]		Not Used
	FALSE	High	[R].LSFAVPFR.[E]	1xLabel:13C(6) [R8]		0.00438855	0.000391477	1	1	3	P78527	P78527 [892-899]	0	942.55	0	0.951	0.942833	0	102.5	97.5	58197		Heavy	Peak Found	High	High	0.0003117	0.003372	2.6	89.06	R.LSFAVPFR.E	[892-899]		Used
	FALSE	High	[K].LSDFNDITNMLLLK.[M]			5.02472e-07	0	1	1	14	P78527	P78527 [3656-3669]	0	1636.86	0						57897	Redundant	Light	High	Peak Found	High	0	1.22e-07	5.68	123.63	K.LSDFNDITNMLLLK.M	[3656-3669]		Not Used
	FALSE	High	[K].LSDFNDITNMLLLK.[M]	1xLabel:13C(6) [K14]		4.9438e-07	0	1	1	14	P78527	P78527 [3656-3669]	0	1642.88	0	1.022	0.940379	0	98.9	101.1	57897		Heavy	Peak Found	High	High	0	2.88e-07	5.16	123.63	K.LSDFNDITNMLLLK.M	[3656-3669]		Used
	FALSE	High	[K].LSDFNDITNMLLLK.[M]	1xOxidation [M10]; 1xLabel:13C(6) [K14]		6.68413e-06	0	1	1	2	P78527	P78527 [3656-3669]	0	1658.88	0						57896	Redundant	Heavy	Peak Found	High	High	0	1.559e-06	3.85	118.65	K.LSDFNDITNMLLLK.M	[3656-3669]		Not Used
	FALSE	High	[K].LSDFNDITNMLLLK.[M]	1xOxidation [M10]		1.48396e-05	0	1	1	1	P78527	P78527 [3656-3669]	0	1652.86	2	1.611	0.447414	0	76.6	123.4	57896		Light	High	Peak Found	High	0	3.378e-06	3.24	118.64	K.LSDFNDITNMLLLK.M	[3656-3669]		Used
	FALSE	High	[K].LQSVQALTEIQEFISFISK.[Q]			1.37156e-08	0	1	1	12	P78527	P78527 [3129-3147]	0	2181.18	0						57415	Redundant	Light	High	Peak Found	High	0	8.816e-09	5.28	130.06	K.LQSVQALTEIQEFISFISK.Q	[3129-3147]		Not Used
	FALSE	High	[K].LQSVQALTEIQEFISFISK.[Q]	1xLabel:13C(6) [K19]		1.21091e-08	0	1	1	12	P78527	P78527 [3129-3147]	0	2187.2	0	0.796	0.804336	0	111.3	88.7	57415		Heavy	Peak Found	High	High	0	3.097e-09	5.13	130.06	K.LQSVQALTEIQEFISFISK.Q	[3129-3147]		Used
	FALSE	High	[K].ITAQSIEELCAVNLYGPDAQVDR.[S]	1xCarbamidomethyl [C10]		1.65907e-09	0	1	1	18	P78527	P78527 [1423-1445]	0	2562.25	0	0.92	0.892869	0	104.1	95.9	59528		Light	High	Peak Found	High	0	2.313e-09	7.01	117.08	K.ITAQSIEELCAVNLYGPDAQVDR.S	[1423-1445]		Used
	FALSE	High	[K].ITAQSIEELCAVNLYGPDAQVDR.[S]	1xCarbamidomethyl [C10]; 1xLabel:13C(6) [R23]		9.96403e-09	0	1	1	26	P78527	P78527 [1423-1445]	0	2568.27	0						59528	Redundant	Heavy	Peak Found	High	High	0	2.999e-09	7.16	117.08	K.ITAQSIEELCAVNLYGPDAQVDR.S	[1423-1445]		Not Used
	FALSE	High	[K].LSLMYAR.[K]			0.0268359	0.00185906	1	1	2	P78527	P78527 [2739-2745]	0	853.46	0						58518	Redundant	Light	High	Peak Found	High	0.002108	0.03178	2.19	45.63	K.LSLMYAR.K	[2739-2745]		Not Used
	FALSE	High	[K].LSLMYAR.[K]	1xLabel:13C(6) [R7]		0.060794	0.00380805	1	1	2	P78527	P78527 [2739-2745]	0	859.48	0	1.155	0.885857	0	92.8	107.2	58518		Heavy	Peak Found	High	High	0.001402	0.02021	2.08	45.63	K.LSLMYAR.K	[2739-2745]		Used
	FALSE	High	[K].LNSNEAR.[L]			0.00256733	0.000267765	1	1	1	P78527	P78527 [3456-3462]	0	803.401	0	1.12	0.841418	0	94.3	105.7	54570		Light	High	Peak Found	High	0.0001046	0.0009447	1.5	8.03	K.LNSNEAR.L	[3456-3462]		Used
	FALSE	High	[K].LNSNEAR.[L]	1xLabel:13C(6) [R7]		0.00389609	0.00035867	1	1	1	P78527	P78527 [3456-3462]	0	809.421	0						54570	Redundant	Heavy	Peak Found	High	High	0.0001481	0.001344	1.81	8.03	K.LNSNEAR.L	[3456-3462]		Not Used
	FALSE	High	[K].INQVFHGSCITEGNELTK.[T]	1xCarbamidomethyl [C9]		2.41082e-09	0	1	1	15	P78527	P78527 [1896-1913]	0	2046.99	0						54529	Redundant	Light	High	Peak Found	High	0	1.269e-09	6.96	51.09	K.INQVFHGSCITEGNELTK.T	[1896-1913]		Not Used
	FALSE	High	[K].INQVFHGSCITEGNELTK.[T]	1xCarbamidomethyl [C9]; 1xLabel:13C(6) [K18]		1.05264e-09	0	1	1	18	P78527	P78527 [1896-1913]	0	2053.01	0	0.951	0.940959	0	102.5	97.5	54529		Heavy	Peak Found	High	High	0	7.561e-09	6.35	51.09	K.INQVFHGSCITEGNELTK.T	[1896-1913]		Used
	FALSE	High	[K].IPALDLLIK.[L]			0.0113114	0.000869636	1	1	2	P78527	P78527 [125-133]	0	995.65	0	1.684	0.304659	0	74.5	125.5	54798		Light	High	Peak Found	High	0.0003221	0.003545	1.33	86.2	K.IPALDLLIK.L	[125-133]		Used
	FALSE	High	[K].IPDTVLEK.[V]			0.00669072	0.000544751	1	1	3	P78527	P78527 [166-173]	0	914.519	0						54953	Redundant	Light	High	Peak Found	High	0.0002185	0.002146	2.21	28.53	K.IPDTVLEK.V	[166-173]		Not Used
	FALSE	High	[K].IPDTVLEK.[V]	1xLabel:13C(6) [K8]		0.00652332	0.000530486	1	1	2	P78527	P78527 [166-173]	0	920.539	0	1.137	0.889638	0	93.6	106.4	54953		Heavy	Peak Found	High	High	0.0002134	0.002099	1.48	28.53	K.IPDTVLEK.V	[166-173]		Used
	FALSE	High	[KR].IMDEFK.[VI]			0.0515563	0.00334227	2	2	28	Q00341; P78527	Q00341 [1153-1158]; P78527 [143-148]	0	782.375	0	0.966	0.957293	0	101.8	98.2	53394	Shared	Light	High	Peak Found	High	0.009621	0.1872	1.68	32.47	R.LMDEFK.I	[143-148]		Used
	FALSE	High	[KR].LMDEFK.[VI]	1xLabel:13C(6) [K6]		0.0743749	0.0045636	2	2	20	Q00341; P78527	Q00341 [1153-1158]; P78527 [143-148]	0	788.395	0						53394	Redundant	Heavy	Peak Found	High	High	0.00663	0.1215	1.67	32.47	R.LMDEFK.I	[143-148]		Not Used
	FALSE	High	[R].IMEFTTTLLNTSPEGWK.[L]	1xLabel:13C(6) [K17]		4.9976e-07	0	1	1	10	P78527	P78527 [1341-1357]	0	1974	2	0.969	0.971419	0	101.6	98.4	53483		Heavy	Peak Found	High	High	0	1.216e-07	4.55	119.34	R.IMEFTTTLLNTSPEGWK.L	[1341-1357]		Used
	FALSE	High	[R].IMEFTTTLLNTSPEGWK.[L]	1xOxidation [M2]		1.25307e-06	0	1	1	4	P78527	P78527 [1341-1357]	0	1983.97	0						53484	Redundant	Light	High	Peak Found	High	0	2.241e-06	3.09	111.22	R.IMEFTTTLLNTSPEGWK.L	[1341-1357]		Not Used
	FALSE	High	[R].IMEFTTTLLNTSPEGWK.[L]	1xOxidation [M2]; 1xLabel:13C(6) [K17]		3.77842e-06	0	1	1	2	P78527	P78527 [1341-1357]	0	1989.99	0	1.129	0.905546	0	93.9	106.1	53484		Heavy	Peak Found	High	High	0	8.931e-07	3.47	111.22	R.IMEFTTTLLNTSPEGWK.L	[1341-1357]		Used
	FALSE	High	[R].IMEFTTTLLNTSPEGWK.[L]			1.93795e-07	0	1	1	6	P78527	P78527 [1341-1357]	0	1967.98	0						53483	Redundant	Light	High	Peak Found	High	0	5.578e-08	5.03	119.34	R.IMEFTTTLLNTSPEGWK.L	[1341-1357]		Not Used
	FALSE	High	[K].LNESTFDTQITK.[K]			2.52448e-05	1.01813e-05	1	1	20	P78527	P78527 [1858-1869]	0	1396.7	0						54144	Redundant	Light	High	Peak Found	High	4.053e-06	9.365e-06	3.95	48.72	K.LNESTFDTQITK.K	[1858-1869]		Not Used
	FALSE	High	[K].LNESTFDTQITK.[K]	1xLabel:13C(6) [K12]		2.84889e-05	1.01813e-05	1	1	13	P78527	P78527 [1858-1869]	0	1402.72	0	1.028	0.971781	0	98.6	101.4	54144		Heavy	Peak Found	High	High	4.053e-06	9.297e-06	4.05	48.72	K.LNESTFDTQITK.K	[1858-1869]		Used
	FALSE	High	[K].LPVLAGCLK.[G]	1xCarbamidomethyl [C7]		0.000522423	6.40366e-05	1	1	28	P78527	P78527 [217-225]	0	970.575	0						55925	Redundant	Light	High	Peak Found	High	4.062e-05	0.0004224	2.72	56.89	K.LPVLAGCLK.G	[217-225]		Not Used
	FALSE	High	[K].LPVLAGCLK.[G]	1xCarbamidomethyl [C7]; 1xLabel:13C(6) [K9]		0.000630431	8.61443e-05	1	1	19	P78527	P78527 [217-225]	0	976.596	0	1.06	0.976133	0	97.1	102.9	55925		Heavy	Peak Found	High	High	4.55e-05	0.0004746	2.71	56.89	K.LPVLAGCLK.G	[217-225]		Used
	FALSE	High	[R].LQETLSAADR.[C]	1xLabel:13C(6) [R10]		0.000248081	3.53638e-05	1	1	19	P78527	P78527 [15-24]	0	1109.59	0						56578	Redundant	Heavy	Peak Found	High	High	1.537e-05	0.0001031	3.04	20.29	R.LQETLSAADR.C	[15-24]		Not Used
	FALSE	High	[R].LQETLSAADR.[C]			0.00030812	5.46044e-05	1	1	20	P78527	P78527 [15-24]	0	1103.57	2	1.063	0.950292	0	96.9	103.1	56578		Light	High	Peak Found	High	1.537e-05	9.055e-05	2.9	20.29	R.LQETLSAADR.C	[15-24]		Used
	FALSE	High	[R].LPLISGFYK.[L]			0.000283513	4.83189e-05	1	1	6	P78527	P78527 [660-668]	0	1037.6	0	0.975	0.996335	0	101.3	98.7	55348		Light	High	Peak Found	High	1.885e-05	0.0001835	2.26	91.74	R.LPLISGFYK.L	[660-668]		Used
	FALSE	High	[R].LPLISGFYK.[L]	1xLabel:13C(6) [K9]		0.0006415	8.61443e-05	1	1	6	P78527	P78527 [660-668]	0	1043.62	0						55348	Redundant	Heavy	Peak Found	High	High	3.289e-05	0.0002946	2.73	91.74	R.LPLISGFYK.L	[660-668]		Not Used
	FALSE	High	[R].LPSNTLDR.[L]	1xLabel:13C(6) [R8]		0.00367498	0.000357417	1	1	5	P78527	P78527 [2531-2538]	0	921.51	2	0.962	0.997139	0	101.9	98.1	55747		Heavy	Peak Found	High	High	0.0002737	0.002907	2.71	15.48	R.LPSNTLDR.L	[2531-2538]		Used
	FALSE	High	[R].LPSNTLDRLLALNSLYSPK.[I]			6.35129e-08	0	1	1	2	P78527	P78527 [2531-2549]	1	2115.18	0						55748	Redundant	Light	High	Peak Found	High	0	1.588e-08	5.26	117.77	R.LPSNTLDRLLALNSLYSPK.I	[2531-2549]		Not Used
	FALSE	High	[R].LPSNTLDRLLALNSLYSPK.[I]	2xLabel:13C(6) [R8; K19]		1.51065e-07	0	1	1	1	P78527	P78527 [2531-2549]	1	2127.22	0	0.936	0.962537	0	103.3	96.7	55748		Heavy	Peak Found	High	High	0	3.741e-08	5.46	117.77	R.LPSNTLDRLLALNSLYSPK.I	[2531-2549]		Used
	FALSE	High	[R].LPSNTLDR.[L]			0.00455051	0.000394747	1	1	6	P78527	P78527 [2531-2538]	0	915.489	0						55747	Redundant	Light	High	Peak Found	High	0.0002843	0.003052	2.43	16.08	R.LPSNTLDR.L	[2531-2538]		Not Used
	FALSE	High	[R].LPPDVLR.[W]			0.0275357	0.00189104	1	1	31	P78527	P78527 [2916-2922]	0	809.488	0	1.071	0.966982	0	96.6	103.4	55521		Light	High	Peak Found	High	0.001376	0.01976	2.13	33.08	R.LPPDVLR.W	[2916-2922]		Used
	FALSE	High	[R].LPPDVLR.[W]	1xLabel:13C(6) [R7]		0.00660645	0.000530486	1	1	34	P78527	P78527 [2916-2922]	0	815.508	0						55521	Redundant	Heavy	Peak Found	High	High	0.002135	0.03228	2.27	33.08	R.LPPDVLR.W	[2916-2922]		Not Used
	FALSE	High	[K].MAVLALLAK.[I]			0.000554231	6.95775e-05	1	1	1	P78527	P78527 [1643-1651]	0	929.585	0	0.853	0.933467	0	107.9	92.1	63318		Light	High	Peak Found	High	1.747e-05	0.0001726	2.3	92.72	K.MAVLALLAK.I	[1643-1651]		Used
	FALSE	High	[K].MAVLALLAK.[I]	1xLabel:13C(6) [K9]		0.000991165	0.000122589	1	1	1	P78527	P78527 [1643-1651]	0	935.605	0						63318	Redundant	Heavy	Peak Found	High	High	3.895e-05	0.0003513	2.62	92.72	K.MAVLALLAK.I	[1643-1651]		Not Used
	FALSE	High	[R].MEVQEQEEDISSLIR.[S]			3.9815e-07	0	1	1	26	P78527	P78527 [3218-3232]	0	1805.86	0	1.063	0.981303	0	96.9	103.1	64421		Light	High	Peak Found	High	0	1.519e-07	4.67	98.66	R.MEVQEQEEDISSLIR.S	[3218-3232]		Used
	FALSE	High	[R].MEVQEQEEDISSLIR.[S]	1xLabel:13C(6) [R15]		2.38067e-07	0	1	1	30	P78527	P78527 [3218-3232]	0	1811.88	0						64421	Redundant	Heavy	Peak Found	High	High	4.053e-06	1.095e-05	4.93	98.66	R.MEVQEQEEDISSLIR.S	[3218-3232]		Not Used
	FALSE	High	[R].MEVQEQEEDISSLIR.[S]	1xOxidation [M1]		5.8848e-06	0	1	1	4	P78527	P78527 [3218-3232]	0	1821.85	0	100	3.75455e-17			200	64422		Light	High	Peak Found	High	0	1.374e-06	2.81	85.82	R.MEVQEQEEDISSLIR.S	[3218-3232]		Used
	FALSE	High	[R].MEVQEQEEDISSLIR.[S]	1xOxidation [M1]; 1xLabel:13C(6) [R15]		1.36615e-06	0	1	1	2	P78527	P78527 [3218-3232]	0	1827.87	0						64422	Redundant	Heavy	Not Found	High	High	0	3.271e-07	3.19	85.82	R.MEVQEQEEDISSLIR.S	[3218-3232]		Not Used
	FALSE	High	[K].MDPMNIWDDIITNR.[C]			2.23171e-06	0	1	1	14	P78527	P78527 [3173-3186]	0	1733.8	0						63679	Redundant	Light	High	Peak Found	High	0	7.188e-07	4.01	125.76	K.MDPMNIWDDIITNR.C	[3173-3186]		Not Used
	FALSE	High	[K].MDPMNIWDDIITNR.[C]	1xLabel:13C(6) [R14]		1.07137e-06	0	1	1	19	P78527	P78527 [3173-3186]	0	1739.82	0	0.767	0.758307	0	113.2	86.8	63679		Heavy	Peak Found	High	High	0	4.263e-07	3.98	125.76	K.MDPMNIWDDIITNR.C	[3173-3186]		Used
	FALSE	High	[K].MDPMNIWDDIITNR.[C]	1xOxidation [M1]		0.000224125	3.53638e-05	1	1	1	P78527	P78527 [3173-3186]	0	1749.79	0	0.01	3.75455e-17		200		63680		Light	High	Not Found	High	9.975e-06	5.573e-05	1.83	122.34	K.MDPMNIWDDIITNR.C	[3173-3186]		Used
	FALSE	High	[R].MSTSPEAFLALR.[S]			3.47166e-05	1.01813e-05	1	1	15	P78527	P78527 [3890-3901]	0	1322.68	0						66666	Redundant	Light	High	Peak Found	High	2.577e-06	8.548e-06	3.34	95.78	R.MSTSPEAFLALR.S	[3890-3901]		Not Used
	FALSE	High	[R].MSTSPEAFLALR.[S]	1xLabel:13C(6) [R12]		2.94673e-05	1.01813e-05	1	1	24	P78527	P78527 [3890-3901]	0	1328.7	0	1.252	0.786778	0	88.8	111.2	66666		Heavy	Peak Found	High	High	4.053e-06	1.196e-05	3.4	95.78	R.MSTSPEAFLALR.S	[3890-3901]		Used
	FALSE	High	[R].MSTSPEAFLALR.[S]	1xOxidation [M1]; 1xLabel:13C(6) [R12]		0.0477672	0.00310025	1	1	1	P78527	P78527 [3890-3901]	0	1344.69	0	1.735	0.361117	0	73.1	126.9	66667		Heavy	Peak Found	High	High	0.00114	0.01624	1.87	83.62	R.MSTSPEAFLALR.S	[3890-3901]		Used
	FALSE	High	[K].MQLVCCR.[A]	2xCarbamidomethyl [C5; C6]		0.00863655	0.00068794	1	1	10	P78527	P78527 [453-459]	0	966.432	0	1.097	0.979164	0	95.4	104.6	66316		Light	High	Peak Found	High	0.0008998	0.01285	2.29	20.65	K.MQLVCCR.A	[453-459]		Used
	FALSE	High	[K].MQLVCCR.[A]	2xCarbamidomethyl [C5; C6]; 1xLabel:13C(6) [R7]		0.0465655	0.00303272	1	1	5	P78527	P78527 [453-459]	0	972.452	0						66316	Redundant	Heavy	Peak Found	High	High	0.001303	0.01865	2.2	20.65	K.MQLVCCR.A	[453-459]		Not Used
	FALSE	High	[K].MVSAVLNGMLDQSFR.[E]			7.14227e-07	0	1	1	8	P78527	P78527 [1592-1606]	0	1667.82	2	2.512	0.0204899	0	56.9	143.1	67165		Light	High	Peak Found	High	0	7.806e-07	4.42	107.84	K.MVSAVLNGMLDQSFR.E	[1592-1606]		Used
	FALSE	High	[K].MVSAVLNGMLDQSFR.[E]	1xLabel:13C(6) [R15]		3.4776e-07	0	1	1	12	P78527	P78527 [1592-1606]	0	1673.84	0						67165	Redundant	Heavy	Peak Found	High	High	0	8.492e-08	4.39	107.84	K.MVSAVLNGMLDQSFR.E	[1592-1606]		Not Used
	FALSE	High	[K].MVSAVLNGMLDQSFR.[E]	1xOxidation [M1]		1.79799e-05	1.01813e-05	1	1	1	P78527	P78527 [1592-1606]	0	1683.82	0	0.01	3.75455e-17		200		67166		Light	High	Not Found	High	2.577e-06	4.047e-06	2.48	107.53	K.MVSAVLNGMLDQSFR.E	[1592-1606]		Used
	FALSE	High	[K].LVINTEEVFRPYAK.[H]			1.77117e-05	1.01813e-05	1	1	8	P78527	P78527 [2149-2162]	0	1678.92	0	1.066	0.975838	0	96.8	103.2	61321		Light	High	Peak Found	High	2.577e-06	4.054e-06	3.99	79.19	K.LVINTEEVFRPYAK.H	[2149-2162]		Used
	FALSE	High	[K].LVINTEEVFRPYAK.[H]	2xLabel:13C(6) [R10; K14]		6.20585e-06	0	1	1	14	P78527	P78527 [2149-2162]	0	1690.96	0						61321	Redundant	Heavy	Peak Found	High	High	2.577e-06	4.24e-06	4.35	79.19	K.LVINTEEVFRPYAK.H	[2149-2162]		Not Used
	FALSE	High	[K].LTPLPEDNSMNVDQDGDPSDR.[M]			3.15824e-08	0	1	1	34	P78527	P78527 [3197-3217]	0	2315.01	0						60245	Redundant	Light	High	Peak Found	High	0	1.224e-06	4.73	67.74	K.LTPLPEDNSMNVDQDGDPSDR.M	[3197-3217]		Not Used
	FALSE	High	[K].LTPLPEDNSMNVDQDGDPSDR.[M]	1xLabel:13C(6) [R21]		6.42045e-08	0	1	1	38	P78527	P78527 [3197-3217]	0	2321.03	0	0.86	0.912796	0	107.5	92.5	60245		Heavy	Peak Found	High	High	0	1.607e-08	4.35	67.74	K.LTPLPEDNSMNVDQDGDPSDR.M	[3197-3217]		Used
	FALSE	High	[K].LTPLPEDNSMNVDQDGDPSDR.[M]	1xOxidation [M10]		1.11869e-06	0	1	1	5	P78527	P78527 [3197-3217]	0	2331	0	0.6	0.481877	0	125	75	60246		Light	High	Peak Found	High	2.577e-06	6.926e-06	2.91	49.45	K.LTPLPEDNSMNVDQDGDPSDR.M	[3197-3217]		Used
	FALSE	High	[K].LTPLPEDNSMNVDQDGDPSDR.[M]	1xOxidation [M10]; 1xLabel:13C(6) [R21]		3.92275e-06	0	1	1	5	P78527	P78527 [3197-3217]	0	2337.02	0						60246	Redundant	Heavy	Peak Found	High	High	0	9.239e-07	2.81	49.45	K.LTPLPEDNSMNVDQDGDPSDR.M	[3197-3217]		Not Used
	FALSE	High	[K].LTPLPEDNSMNVDQDGDPSDRMEVQEQEEDISSLIR.[S]			8.96343e-07	0	1	1	1	P78527	P78527 [3197-3232]	1	4101.85	0						60247	No Quan Values	Light	High	Not Found	High	0	2.165e-07	3.77		K.LTPLPEDNSMNVDQDGDPSDRMEVQEQEEDISSLIR.S	[3197-3232]		Not Used
	FALSE	High	[K].LTPLPEDNSMNVDQDGDPSDRMEVQEQEEDISSLIR.[S]	2xLabel:13C(6) [R21; R36]		0.008418	0.000684506	1	1	1	P78527	P78527 [3197-3232]	1	4113.89	0						60247	Redundant	Heavy	Not Found	High	High	0.0002626	0.002636	1.97		K.LTPLPEDNSMNVDQDGDPSDRMEVQEQEEDISSLIR.S	[3197-3232]		Not Used
	FALSE	High	[R].LYSLALHPNAFK.[R]			2.02545e-06	0	1	1	5	P78527	P78527 [1063-1074]	0	1373.76	0	1.108	0.95835	0	94.9	105.1	62837		Light	High	Peak Found	High	0	4.837e-07	3.52	64.08	R.LYSLALHPNAFK.R	[1063-1074]		Used
	FALSE	High	[R].LYSLALHPNAFK.[R]	1xLabel:13C(6) [K12]		3.88097e-06	0	1	1	5	P78527	P78527 [1063-1074]	0	1379.78	0						62837	Redundant	Heavy	Peak Found	High	High	0	3.302e-06	4.02	64.08	R.LYSLALHPNAFK.R	[1063-1074]		Not Used
	FALSE	High	[K].IWSEPFYQETYLPYMIR.[S]			5.69062e-07	0	1	1	3	P78527	P78527 [3030-3046]	0	2236.08	0	6.772	6.36329e-06	0	25.7	174.3	62209		Light	High	Peak Found	High	0	1.382e-07	3.72	122.91	K.IWSEPFYQETYLPYMIR.S	[3030-3046]		Used
	FALSE	High	[K].VPADLLK.[R]			0.0202099	0.00142749	1	1	14	P78527	P78527 [3878-3884]	0	755.466	0	0.978	0.93143	0	101.1	98.9	98385		Light	High	Peak Found	High	0.001648	0.02398	2.03	28.55	K.VPADLLK.R	[3878-3884]		Used
	FALSE	High	[K].VPADLLK.[R]	1xLabel:13C(6) [K7]		0.0221196	0.00154012	1	1	16	P78527	P78527 [3878-3884]	0	761.486	0						98385	Redundant	Heavy	Peak Found	High	High	0.001632	0.02377	1.81	28.55	K.VPADLLK.R	[3878-3884]		Not Used
	FALSE	High	[R].VTELALTASDR.[Q]			4.86843e-05	1.67261e-05	1	1	14	P78527	P78527 [914-924]	0	1175.63	0	0.969	0.957656	0	101.6	98.4	100183		Light	High	Peak Found	High	4.053e-06	1.742e-05	3.75	38.19	R.VTELALTASDR.Q	[914-924]		Used
	FALSE	High	[R].VTELALTASDR.[Q]	1xLabel:13C(6) [R11]		4.79572e-05	1.67261e-05	1	1	16	P78527	P78527 [914-924]	0	1181.65	0						100183	Redundant	Heavy	Peak Found	High	High	5.687e-06	2.338e-05	3.99	38.19	R.VTELALTASDR.Q	[914-924]		Not Used
	FALSE	High	[R].VEQLFQVMNGILAQDSACSQR.[A]	1xCarbamidomethyl [C18]		3.63856e-09	0	1	1	4	P78527	P78527 [3764-3784]	0	2394.15	0	1.047	0.931614	0	97.7	102.3	94801		Light	High	Peak Found	High	0	7.213e-08	5.17	122.46	R.VEQLFQVMNGILAQDSACSQR.A	[3764-3784]		Used
	FALSE	High	[R].VEQLFQVMNGILAQDSACSQR.[A]	1xCarbamidomethyl [C18]; 1xLabel:13C(6) [R21]		5.40305e-09	0	1	1	4	P78527	P78527 [3764-3784]	0	2400.17	0						94801	Redundant	Heavy	Peak Found	High	High	0	2.154e-09	5.43	122.46	R.VEQLFQVMNGILAQDSACSQR.A	[3764-3784]		Not Used
	FALSE	High	[R].VEQLFQVMNGILAQDSACSQR.[A]	1xCarbamidomethyl [C18]; 1xOxidation [M8]		0.00122419	0.000126392	1	1	1	P78527	P78527 [3764-3784]	0	2410.15	0						94802	No Quan Values	Light	High	Not Found	High	4.188e-05	0.0004477	2.29		R.VEQLFQVMNGILAQDSACSQR.A	[3764-3784]		Not Used
	FALSE	High	[R].VEGMTELYFQLK.[S]			1.97641e-05	1.01813e-05	1	1	5	P78527	P78527 [2405-2416]	0	1457.73	0	0.87	0.950206	0	106.9	93.1	94555		Light	High	Peak Found	High	2.577e-06	5.815e-06	2.78	107.73	R.VEGMTELYFQLK.S	[2405-2416]		Used
	FALSE	High	[R].VEGMTELYFQLK.[S]	1xLabel:13C(6) [K12]		2.74095e-05	1.01813e-05	1	1	12	P78527	P78527 [2405-2416]	0	1463.75	0						94555	Redundant	Heavy	Peak Found	High	High	5.687e-06	2.201e-05	2.54	107.28	R.VEGMTELYFQLK.S	[2405-2416]		Not Used
	FALSE	High	[K].VFLALAAK.[G]			0.00342931	0.000338541	1	1	2	P78527	P78527 [464-471]	0	832.529	0	1.1	0.914955	0	95.2	104.8	95137		Light	High	Peak Found	High	0.0001417	0.001205	1.5	53.28	K.VFLALAAK.G	[464-471]		Used
	FALSE	High	[K].VFLALAAK.[G]	1xLabel:13C(6) [K8]		0.00327648	0.00033449	1	1	3	P78527	P78527 [464-471]	0	838.549	0						95137	Redundant	Heavy	Peak Found	High	High	0.0001385	0.00117	1.92	53.28	K.VFLALAAK.G	[464-471]		Not Used
	FALSE	High	[K].VCLDIIYK.[M]	1xCarbamidomethyl [C2]		0.00313173	0.000331448	1	1	5	P78527	P78527 [2434-2441]	0	1023.55	0	1.103	0.937863	0	95.1	104.9	93669		Light	High	Peak Found	High	0.0002909	0.003132	2.75	69.85	K.VCLDIIYK.M	[2434-2441]		Used
	FALSE	High	[K].VCLDIIYK.[M]	1xCarbamidomethyl [C2]; 1xLabel:13C(6) [K8]		0.00200992	0.000240266	1	1	8	P78527	P78527 [2434-2441]	0	1029.57	0						93669	Redundant	Heavy	Peak Found	High	High	0.0003479	0.003878	2.9	69.85	K.VCLDIIYK.M	[2434-2441]		Not Used
	FALSE	High	[K].VIAGLYQR.[A]			0.00489582	0.000408088	1	1	9	P78527	P78527 [3373-3380]	0	919.536	0	1.083	0.940294	0	96	104	96013		Light	High	Peak Found	High	0.000495	0.006354	2.41	29.78	K.VIAGLYQR.A	[3373-3380]		Used
	FALSE	High	[K].VIAGLYQR.[A]	1xLabel:13C(6) [R8]		0.00418308	0.000382625	1	1	10	P78527	P78527 [3373-3380]	0	925.556	0						96013	Redundant	Heavy	Peak Found	High	High	0.0003933	0.0048	2.44	29.78	K.VIAGLYQR.A	[3373-3380]		Not Used
	FALSE	High	[K].YFEGVSPK.[S]			0.00471951	0.000399349	1	1	4	P78527	P78527 [682-689]	0	926.462	0	0.998	0.987549	0	100.1	99.9	103998		Light	High	Peak Found	High	0.0002405	0.002365	1.91	26.92	K.YFEGVSPK.S	[682-689]		Used
	FALSE	High	[K].YFEGVSPK.[S]	1xLabel:13C(6) [K8]		0.00495627	0.000412168	1	1	6	P78527	P78527 [682-689]	0	932.482	0						103998	Redundant	Heavy	Peak Found	High	High	0.0004804	0.006081	2.34	26.92	K.YFEGVSPK.S	[682-689]		Not Used
	FALSE	High	[K].YYIQNGIQSFMQNYSSIDVLLHQSR.[L]			5.50885e-07	0	1	1	1	P78527	P78527 [3101-3125]	0	3004.46	0	0.837	0.93953	0	108.9	91.1	106824		Light	High	Peak Found	High	0	1.339e-07	2.62	123.79	K.YYIQNGIQSFMQNYSSIDVLLHQSR.L	[3101-3125]		Used
	FALSE	High	[R].YPEETLSLMTK.[E]			2.59895e-05	1.01813e-05	1	1	6	P78527	P78527 [3475-3485]	0	1311.65	0						105567	Redundant	Light	High	Peak Found	High	2.577e-06	7.833e-06	3.53	70.38	R.YPEETLSLMTK.E	[3475-3485]		Not Used
	FALSE	High	[R].YPEETLSLMTK.[E]	1xLabel:13C(6) [K11]		2.42831e-05	1.01813e-05	1	1	14	P78527	P78527 [3475-3485]	0	1317.67	1	1.039	0.996899	0	98.1	101.9	105567		Heavy	Peak Found	High	High	2.577e-06	6.337e-06	3.27	70.38	R.YPEETLSLMTK.E	[3475-3485]		Used
	FALSE	High	[R].YPEETLSLMTK.[E]	1xOxidation [M9]		0.000578356	6.95775e-05	1	1	1	P78527	P78527 [3475-3485]	0	1327.64	0						105568	No Quan Values	Light	High	Not Found	High	1.885e-05	0.0001813	1.36		R.YPEETLSLMTK.E	[3475-3485]		Not Used
	FALSE	High	[R].YNFPVEVEVPMER.[K]			3.58127e-06	0	1	1	24	P78527	P78527 [1988-2000]	0	1608.77	0						105399	Redundant	Light	High	Peak Found	High	2.577e-06	5.042e-06	3.78	103.56	R.YNFPVEVEVPMER.K	[1988-2000]		Not Used
	FALSE	High	[R].YNFPVEVEVPMER.[K]	1xLabel:13C(6) [R13]		4.34248e-06	0	1	1	29	P78527	P78527 [1988-2000]	0	1614.79	0	0.936	0.944665	0	103.3	96.7	105399		Heavy	Peak Found	High	High	0	2.857e-06	3.95	103.56	R.YNFPVEVEVPMER.K	[1988-2000]		Used
	FALSE	High	[R].YNFPVEVEVPMER.[K]	1xOxidation [M11]		0.000261198	4.19777e-05	1	1	4	P78527	P78527 [1988-2000]	0	1624.77	0						105400	Redundant	Light	High	Peak Found	High	5.05e-05	0.0004883	2.52	91.94	R.YNFPVEVEVPMER.K	[1988-2000]		Not Used
	FALSE	High	[R].YNFPVEVEVPMER.[K]	1xOxidation [M11]; 1xLabel:13C(6) [R13]		6.47681e-05	1.67261e-05	1	1	2	P78527	P78527 [1988-2000]	0	1630.79	0	1.992	0.138736	0	66.8	133.2	105400		Heavy	Peak Found	High	High	7.343e-06	3.391e-05	2.58	91.94	R.YNFPVEVEVPMER.K	[1988-2000]		Used
	FALSE	High	[K].YSCFALFVK.[F]	1xCarbamidomethyl [C3]		0.000583328	7.56495e-05	1	1	1	P78527	P78527 [701-709]	0	1134.57	0	0.01	3.75455e-17		200		105955		Light	High	Not Found	High	1.885e-05	0.0001826	1.94	90.16	K.YSCFALFVK.F	[701-709]		Used
	FALSE	High	[K].YSCFALFVK.[F]	1xCarbamidomethyl [C3]; 1xLabel:13C(6) [K9]		0.000501019	6.40366e-05	1	1	2	P78527	P78527 [701-709]	0	1140.59	0						105955	Redundant	Heavy	Peak Found	High	High	2.019e-05	0.0001893	2.06	90.16	K.YSCFALFVK.F	[701-709]		Not Used
	FALSE	High	[R].VVQMLGSLGGQINK.[N]			2.0474e-06	0	1	1	18	P78527	P78527 [855-868]	0	1443.8	0	0.969	0.917454	0	101.6	98.4	101169		Light	High	Peak Found	High	0	4.893e-07	4.28	71.44	R.VVQMLGSLGGQINK.N	[855-868]		Used
	FALSE	High	[R].VVQMLGSLGGQINK.[N]	1xLabel:13C(6) [K14]		3.50529e-06	0	1	1	17	P78527	P78527 [855-868]	0	1449.82	0						101169	Redundant	Heavy	Peak Found	High	High	0	8.29e-07	4.15	71.44	R.VVQMLGSLGGQINK.N	[855-868]		Not Used
	FALSE	High	[R].VVQMLGSLGGQINK.[N]	1xOxidation [M4]		1.59333e-05	0	1	1	1	P78527	P78527 [855-868]	0	1459.79	0	0.01	3.75455e-17		200		101170		Light	High	Not Found	High	0	3.605e-06	3.6	47.17	R.VVQMLGSLGGQINK.N	[855-868]		Used
	FALSE	High	[R].VVQMLGSLGGQINK.[N]	1xOxidation [M4]; 1xLabel:13C(6) [K14]		1.47641e-05	0	1	1	1	P78527	P78527 [855-868]	0	1465.81	0						101170	Redundant	Heavy	Peak Found	High	High	0	3.364e-06	3.7		R.VVQMLGSLGGQINK.N	[855-868]		Not Used
	FALSE	High	[R].VTVMASLR.[R]			0.0639455	0.00396056	1	1	3	P78527	P78527 [3726-3733]	0	876.497	1	8.419	1.08159e-07	0	21.2	178.8	100625		Light	High	Peak Found	High	0.009067	0.1744	1.71	33.91	R.VTVMASLR.R	[3726-3733]		Used
	FALSE	High	[R].VTVMASLR.[R]	1xLabel:13C(6) [R8]		0.00769672	0.000626454	1	1	6	P78527	P78527 [3726-3733]	0	882.517	0						100625	Redundant	Heavy	Peak Found	High	High	0.0002452	0.002439	2.28	33.91	R.VTVMASLR.R	[3726-3733]		Not Used
	FALSE	High	[R].WVELAK.[L]			0.151908	0.00833652	1	1	7	P78527	P78527 [2923-2928]	0	745.424	0						102959	Redundant	Light	High	Peak Found	High	0.007795	0.146	1.56	28.12	R.WVELAK.L	[2923-2928]		Not Used
	FALSE	High	[R].WVELAK.[L]	1xLabel:13C(6) [K6]		0.0707285	0.00432631	1	1	6	P78527	P78527 [2923-2928]	0	751.444	0	1.036	0.983108	0	98.2	101.8	102959		Heavy	Peak Found	High	High	0.009806	0.1908	1.94	28.12	R.WVELAK.L	[2923-2928]		Used
	FALSE	High	[R].YAVPSAGLR.[L]			0.0215564	0.00151591	1	1	5	P78527	P78527 [265-273]	0	933.515	0						103328	Redundant	Light	High	Peak Found	High	0.0007107	0.009961	2.32	36.35	R.YAVPSAGLR.L	[265-273]		Not Used
	FALSE	High	[R].YAVPSAGLR.[L]	1xLabel:13C(6) [R9]		0.00183036	0.000210109	1	1	7	P78527	P78527 [265-273]	0	939.535	0	1.001	0.98341	0	100	100	103328		Heavy	Peak Found	High	High	0.0007164	0.01004	2.66	36.35	R.YAVPSAGLR.L	[265-273]		Used
	FALSE	High	[R].WPVAGQIR.[A]			0.0111667	0.000860959	1	1	11	P78527	P78527 [2629-2636]	0	926.521	0						102632	Redundant	Light	High	Peak Found	High	0.0004896	0.006223	2.42	45.44	R.WPVAGQIR.A	[2629-2636]		Not Used
	FALSE	High	[R].WPVAGQIR.[A]	1xLabel:13C(6) [R8]		0.00433608	0.000391477	1	1	18	P78527	P78527 [2629-2636]	0	932.541	0	0.733	0.653723	0	115.4	84.6	102632		Heavy	Peak Found	High	High	0.0009874	0.01404	2.46	45.44	R.WPVAGQIR.A	[2629-2636]		Used
	FALSE	High	[R].STVLTPMFVETQASQGTLQTR.[T]			1.73124e-08	0	1	1	22	P78527	P78527 [2599-2619]	0	2295.16	0	0.842	0.847045	0	108.6	91.4	84765		Light	High	Peak Found	High	0	1.074e-08	5.61	99.31	R.STVLTPMFVETQASQGTLQTR.T	[2599-2619]		Used
	FALSE	High	[R].STVLTPMFVETQASQGTLQTR.[T]	1xOxidation [M7]; 1xLabel:13C(6) [R21]		6.37532e-07	0	1	1	2	P78527	P78527 [2599-2619]	0	2317.18	0	100	3.75455e-17			200	84766		Heavy	Not Found	High	High	0	1.544e-07	3.18	99.35	R.STVLTPMFVETQASQGTLQTR.T	[2599-2619]		Used
	FALSE	High	[R].STVLTPMFVETQASQGTLQTR.[T]	1xLabel:13C(6) [R21]		4.84463e-08	0	1	1	17	P78527	P78527 [2599-2619]	0	2301.19	0						84765	Redundant	Heavy	Peak Found	High	High	0	6.851e-08	5.75	99.31	R.STVLTPMFVETQASQGTLQTR.T	[2599-2619]		Not Used
	FALSE	High	[K].SVGPDFGK.[K]			0.00262374	0.000272545	1	1	16	P78527	P78527 [2695-2702]	0	806.404	0	1.05	0.990895	0	97.6	102.4	84986		Light	High	Peak Found	High	0.0004283	0.005345	2.09	19.14	K.SVGPDFGK.K	[2695-2702]		Used
	FALSE	High	[K].SVGPDFGK.[K]	1xLabel:13C(6) [K8]		0.00331391	0.00033449	1	1	8	P78527	P78527 [2695-2702]	0	812.424	0						84986	Redundant	Heavy	Peak Found	High	High	0.0002076	0.002016	2.07	19.14	K.SVGPDFGK.K	[2695-2702]		Not Used
	FALSE	High	[R].SSFDWLTGSSTDPLVDHTSPSSDSLLFAHK.[R]			1.58014e-09	0	1	1	2	P78527	P78527 [2654-2683]	0	3234.52	0	0.895	0.935337	0	105.5	94.5	83668		Light	High	Peak Found	High	0	4.157e-10	9.36	118.48	R.SSFDWLTGSSTDPLVDHTSPSSDSLLFAHK.R	[2654-2683]		Used
	FALSE	High	[R].SSFDWLTGSSTDPLVDHTSPSSDSLLFAHK.[R]	1xLabel:13C(6) [K30]		4.68973e-08	0	1	1	3	P78527	P78527 [2654-2683]	0	3240.54	0						83668	Redundant	Heavy	Peak Found	High	High	0	1.176e-08	7.7	118.48	R.SSFDWLTGSSTDPLVDHTSPSSDSLLFAHK.R	[2654-2683]		Not Used
	FALSE	High	[K].SYVAWDR.[E]			0.031719	0.00213683	1	1	6	P78527	P78527 [882-888]	0	896.426	0						85714	Redundant	Light	High	Peak Found	High	0.0022	0.03367	2.23	37.8	K.SYVAWDR.E	[882-888]		Not Used
	FALSE	High	[K].SYVAWDR.[E]	1xLabel:13C(6) [R7]		0.0342585	0.00230633	1	1	9	P78527	P78527 [882-888]	0	902.446	0	1.006	0.983201	0	99.7	100.3	85714		Heavy	Peak Found	High	High	0.002052	0.031	2.36	37.8	K.SYVAWDR.E	[882-888]		Used
	FALSE	High	[K].SLNSIEFR.[E]	1xLabel:13C(6) [R8]		0.00981919	0.000753903	1	1	8	P78527	P78527 [72-79]	0	971.525	0						81138	Redundant	Heavy	Peak Found	High	High	0.00441	0.07678	2.29	45.12	K.SLNSIEFR.E	[72-79]		Not Used
	FALSE	High	[K].SLNSIEFR.[E]			0.00428435	0.000382625	1	1	7	P78527	P78527 [72-79]	0	965.505	0	1.001	0.958077	0	99.9	100.1	81138		Light	High	Peak Found	High	0.0004566	0.005752	2.48	45.12	K.SLNSIEFR.E	[72-79]		Used
	FALSE	High	[K].SIELFYK.[F]			0.0199509	0.00141051	1	1	9	P78527	P78527 [1187-1193]	0	899.487	0	1.09	0.94928	0	95.7	104.3	80481		Light	High	Peak Found	High	0.00173	0.02523	2.26	63.99	K.SIELFYK.F	[1187-1193]		Used
	FALSE	High	[K].SIELFYK.[F]	1xLabel:13C(6) [K7]		0.0202099	0.00142749	1	1	6	P78527	P78527 [1187-1193]	0	905.507	0						80481	Redundant	Heavy	Peak Found	High	High	0.00165	0.02409	2.1	63.99	K.SIELFYK.F	[1187-1193]		Not Used
	FALSE	High	[K].SLEYCSTASIDSENPPDLNK.[I]	1xCarbamidomethyl [C5]		1.99303e-08	0	1	1	38	P78527	P78527 [3010-3029]	0	2240	0						80565	Redundant	Light	High	Peak Found	High	0	1.412e-08	4.66	69.25	K.SLEYCSTASIDSENPPDLNK.I	[3010-3029]		Not Used
	FALSE	High	[K].SLEYCSTASIDSENPPDLNK.[I]	1xCarbamidomethyl [C5]; 1xLabel:13C(6) [K20]		1.72189e-08	0	1	1	45	P78527	P78527 [3010-3029]	0	2246.02	0	0.9	0.886792	0	105.3	94.7	80565		Heavy	Peak Found	High	High	0	4.377e-09	4.73	69.25	K.SLEYCSTASIDSENPPDLNK.I	[3010-3029]		Used
	FALSE	High	[R].SIGEYDVLR.[G]			0.0012123	0.000126392	1	1	8	P78527	P78527 [2932-2940]	0	1051.54	0	0.947	0.979853	0	102.7	97.3	80678		Light	High	Peak Found	High	0.0001946	0.001852	2.11	56.84	R.SIGEYDVLR.G	[2932-2940]		Used
	FALSE	High	[R].SIGEYDVLR.[G]	1xLabel:13C(6) [R9]		0.000630431	8.61443e-05	1	1	10	P78527	P78527 [2932-2940]	0	1057.56	0						80678	Redundant	Heavy	Peak Found	High	High	0.0001056	0.0009543	2.61	56.84	R.SIGEYDVLR.G	[2932-2940]		Not Used
	FALSE	High	[R].SLGPPQGEEDSVPR.[D]	1xLabel:13C(6) [R14]		3.11498e-06	0	1	1	19	P78527	P78527 [2107-2120]	0	1473.73	0						80725	Redundant	Heavy	Peak Found	High	High	0	7.727e-07	3.44	37.15	R.SLGPPQGEEDSVPR.D	[2107-2120]		Not Used
	FALSE	High	[R].SLGPPQGEEDSVPR.[D]			3.92275e-06	0	1	1	20	P78527	P78527 [2107-2120]	0	1467.71	0	0.912	0.943479	0	104.6	95.4	80725		Light	High	Peak Found	High	0	1.911e-06	3.33	37.15	R.SLGPPQGEEDSVPR.D	[2107-2120]		Used
	FALSE	High	[K].SLGTIQQCCDAIDHLCR.[I]	3xCarbamidomethyl [C8; C9; C16]		4.02986e-08	0	1	1	17	P78527	P78527 [1120-1136]	0	2046.92	0	1.473	0.536817	0	80.9	119.1	80756		Light	High	Peak Found	High	0	1.015e-08	4.65	69.73	K.SLGTIQQCCDAIDHLCR.I	[1120-1136]		Used
	FALSE	High	[K].SLGTIQQCCDAIDHLCR.[I]	3xCarbamidomethyl [C8; C9; C16]; 1xLabel:13C(6) [R17]		2.35738e-08	0	1	1	20	P78527	P78527 [1120-1136]	0	2052.94	0						80756	Redundant	Heavy	Peak Found	High	High	0	5.991e-09	5.04	69.73	K.SLGTIQQCCDAIDHLCR.I	[1120-1136]		Not Used
	FALSE	High	[R].SPNLWLK.[D]			0.0221196	0.00154012	1	1	13	P78527	P78527 [1203-1209]	0	857.488	0	1.017	0.995029	0	99.2	100.8	82748		Light	High	Peak Found	High	0.0007538	0.01056	2.46	49.77	R.SPNLWLK.D	[1203-1209]		Used
	FALSE	High	[R].SPNLWLK.[D]	1xLabel:13C(6) [K7]		0.0698441	0.00427911	1	1	6	P78527	P78527 [1203-1209]	0	863.508	0						82748	Redundant	Heavy	Peak Found	High	High	0.001585	0.02311	2.64	49.77	R.SPNLWLK.D	[1203-1209]		Not Used
	FALSE	High	[R].SQGCSEQVLTVLK.[T]	1xCarbamidomethyl [C4]		1.07815e-05	0	1	1	17	P78527	P78527 [3290-3302]	0	1448.74	0						83184	Redundant	Light	High	Peak Found	High	0	3.085e-06	3.8	57.48	R.SQGCSEQVLTVLK.T	[3290-3302]		Not Used
	FALSE	High	[R].SQGCSEQVLTVLK.[T]	1xCarbamidomethyl [C4]; 1xLabel:13C(6) [K13]		1.20223e-05	0	1	1	18	P78527	P78527 [3290-3302]	0	1454.76	1	1.105	0.878292	0	95	105	83184		Heavy	Peak Found	High	High	0	3.596e-06	4.51	57.48	R.SQGCSEQVLTVLK.T	[3290-3302]		Used
	FALSE	High	[K].SMEEDPQTSR.[E]			0.000107268	2.30658e-05	1	1	8	P78527	P78527 [237-246]	0	1179.49	0						81867	Redundant	Light	High	Peak Found	High	5.687e-06	2.402e-05	3.28	10.51	K.SMEEDPQTSR.E	[237-246]		Not Used
	FALSE	High	[K].SMEEDPQTSR.[E]	1xLabel:13C(6) [R10]		0.000119173	2.30658e-05	1	1	7	P78527	P78527 [237-246]	0	1185.51	1	0.983	0.999557	0	100.9	99.1	81867		Heavy	Peak Found	High	High	5.687e-06	2.963e-05	3.32	10.51	K.SMEEDPQTSR.E	[237-246]		Used
	FALSE	High	[K].SMEEDPQTSR.[E]	1xOxidation [M2]		0.0420467	0.00276737	1	1	1	P78527	P78527 [237-246]	0	1195.49	0	1.02	0.929948	0	99	101	81868		Light	High	Peak Found	High	0.001002	0.01425	1.42	9.18	K.SMEEDPQTSR.E	[237-246]		Used
	FALSE	High	[K].SMEEDPQTSR.[E]	1xOxidation [M2]; 1xLabel:13C(6) [R10]		0.000216246	3.53638e-05	1	1	2	P78527	P78527 [237-246]	0	1201.51	0						81868	Redundant	Heavy	Peak Found	High	High	1.624e-05	0.0001272	1.85	9.18	K.SMEEDPQTSR.E	[237-246]		Not Used
	FALSE	High	[R].TQEGSLSAR.[W]			0.0168696	0.00122395	1	1	1	P78527	P78527 [2620-2628]	0	948.475	0	0.01	3.75455e-17		200		90594		Light	High	Not Found	High	0.0004388	0.005485	1.82	10.02	R.TQEGSLSAR.W	[2620-2628]		Used
	FALSE	High	[R].TYSVVPMTSR.[L]			0.000193172	2.94559e-05	1	1	9	P78527	P78527 [3790-3799]	0	1140.57	0	1.015	0.995793	0	99.3	100.7	92772		Light	High	Peak Found	High	9.975e-06	5.612e-05	2.51	38.99	R.TYSVVPMTSR.L	[3790-3799]		Used
	FALSE	High	[R].TYSVVPMTSR.[L]	1xLabel:13C(6) [R10]		0.000193172	2.94559e-05	1	1	10	P78527	P78527 [3790-3799]	0	1146.59	0						92772	Redundant	Heavy	Peak Found	High	High	9.975e-06	5.034e-05	2.4	38.99	R.TYSVVPMTSR.L	[3790-3799]		Not Used
	FALSE	High	[R].TYSVVPMTSR.[L]	1xOxidation [M7]		0.17501	0.00939166	1	1	1	P78527	P78527 [3790-3799]	0	1156.57	0	100	3.75455e-17			200	92773		Light	High	Peak Found	High	0.003653	0.0618	1.41	24.62	R.TYSVVPMTSR.L	[3790-3799]		Used
	FALSE	High	[R].TYSVVPMTSR.[L]	1xOxidation [M7]; 1xLabel:13C(6) [R10]		0.0238984	0.00165862	1	1	3	P78527	P78527 [3790-3799]	0	1162.59	0						92773	Redundant	Heavy	Not Found	High	High	0.003707	0.06285	1.51	24.62	R.TYSVVPMTSR.L	[3790-3799]		Not Used
	FALSE	High	[R].TVGALQVLGTEAQSSLLK.[A]	1xLabel:13C(6) [K18]		1.20334e-07	0	1	1	39	P78527	P78527 [1275-1292]	0	1821.04	0						92044	Redundant	Heavy	Peak Found	High	High	0	4.895e-08	5.27	112.98	R.TVGALQVLGTEAQSSLLK.A	[1275-1292]		Not Used
	FALSE	High	[R].TVGALQVLGTEAQSSLLK.[A]			3.31224e-07	0	1	1	33	P78527	P78527 [1275-1292]	0	1815.02	3	1.04	0.999706	0	98	102	92044		Light	High	Peak Found	High	0	8.116e-08	5.76	112.98	R.TVGALQVLGTEAQSSLLK.A	[1275-1292]		Used
	FALSE	High	[K].TVSLLDENNVSSYLSK.[N]	1xLabel:13C(6) [K16]		4.43666e-07	0	1	1	19	P78527	P78527 [3303-3318]	0	1774.92	0	1.004	0.987132	0	99.8	100.2	92357		Heavy	Peak Found	High	High	0	4.556e-07	4.84	99.72	K.TVSLLDENNVSSYLSK.N	[3303-3318]		Used
	FALSE	High	[K].TVSLLDENNVSSYLSK.[N]			4.78586e-07	0	1	1	27	P78527	P78527 [3303-3318]	0	1768.9	0						92357	Redundant	Light	High	Peak Found	High	0	1.435e-07	4.61	99.72	K.TVSLLDENNVSSYLSK.N	[3303-3318]		Not Used
	FALSE	High	[R].TETVTSFR.[K]			0.0051428	0.000441363	1	1	16	P78527	P78527 [3865-3872]	0	940.473	0	1.049	0.961709	0	97.6	102.4	87251		Light	High	Peak Found	High	0.0002314	0.002287	2.79	19.5	R.TETVTSFR.K	[3865-3872]		Used
	FALSE	High	[R].TETVTSFR.[K]	1xLabel:13C(6) [R8]		0.00460604	0.000394747	1	1	12	P78527	P78527 [3865-3872]	0	946.494	0						87251	Redundant	Heavy	Peak Found	High	High	0.0006077	0.008188	2.4	19.5	R.TETVTSFR.K	[3865-3872]		Not Used
	FALSE	High	[R].TFPVLLR.[L]			0.0399508	0.00263894	1	1	10	P78527	P78527 [965-971]	0	845.524	0	0.987	0.981526	0	100.6	99.4	87520		Light	High	Peak Found	High	0.002945	0.04777	1.7	69.14	R.TFPVLLR.L	[965-971]		Used
	FALSE	High	[R].TFPVLLR.[L]	1xLabel:13C(6) [R7]		0.0226974	0.00156485	1	1	8	P78527	P78527 [965-971]	0	851.544	0						87520	Redundant	Heavy	Peak Found	High	High	0.001751	0.0256	2.02	69.14	R.TFPVLLR.L	[965-971]		Not Used
	FALSE	High	[K].TLVECWK.[D]	1xCarbamidomethyl [C5]		0.0179941	0.0013104	1	1	2	P78527	P78527 [2240-2246]	0	935.466	0	1.097	0.9025	0	95.4	104.6	89400		Light	High	Peak Found	High	0.008018	0.1505	1.67	39.63	K.TLVECWK.D	[2240-2246]		Used
	FALSE	High	[K].TLVECWK.[D]	1xCarbamidomethyl [C5]; 1xLabel:13C(6) [K7]		0.0224066	0.00154355	1	1	3	P78527	P78527 [2240-2246]	0	941.486	0						89400	Redundant	Heavy	Peak Found	High	High	0.001084	0.01531	2.16	39.63	K.TLVECWK.D	[2240-2246]		Not Used
	FALSE	High	[K].DVLIQGLIDENPGLQLIIR.[N]	1xLabel:13C(6) [R19]		1.04281e-06	0	1	1	2	P78527	P78527 [2504-2522]	0	2125.23	0	1.244	0.714112	0	89.1	110.9	17709		Heavy	Peak Found	High	High	0	2.514e-07	4	126.95	K.DVLIQGLIDENPGLQLIIR.N	[2504-2522]		Used
	FALSE	High	[K].DVLIQGLIDENPGLQLIIR.[N]			1.27354e-06	0	1	1	1	P78527	P78527 [2504-2522]	0	2119.21	0						17709	Redundant	Light	High	Peak Found	High	0	3.049e-07	3.52	126.95	K.DVLIQGLIDENPGLQLIIR.N	[2504-2522]		Not Used
	FALSE	High	[K].DVDFMYVELIQR.[C]			1.60142e-05	0	1	1	1	P78527	P78527 [380-391]	0	1527.75	0	1.222	0.761848	0	90	110	17517		Light	High	Peak Found	High	0	3.623e-06	3.45	121.68	K.DVDFMYVELIQR.C	[380-391]		Used
	FALSE	High	[K].DVDFMYVELIQR.[C]	1xLabel:13C(6) [R12]		1.78901e-05	1.01813e-05	1	1	2	P78527	P78527 [380-391]	0	1533.77	0						17517	Redundant	Heavy	Peak Found	High	High	2.577e-06	4.024e-06	3.13	121.68	K.DVDFMYVELIQR.C	[380-391]		Not Used
	FALSE	High	[K].DWSNDVR.[A]			0.0160209	0.00115889	1	1	5	P78527	P78527 [3587-3593]	0	891.396	0	0.999	0.961198	0	100.1	99.9	18098		Light	High	Peak Found	High	0.001578	0.02301	1.66	29.81	K.DWSNDVR.A	[3587-3593]		Used
	FALSE	High	[K].DWSNDVR.[A]	1xLabel:13C(6) [R7]		0.0305196	0.00205421	1	1	6	P78527	P78527 [3587-3593]	0	897.416	0						18098	Redundant	Heavy	Peak Found	High	High	0.001687	0.02461	1.69	29.81	K.DWSNDVR.A	[3587-3593]		Not Used
	FALSE	High	[K].ECSPWMSDFK.[V]	1xCarbamidomethyl [C2]		0.000170661	2.94559e-05	1	1	9	P78527	P78527 [3682-3691]	0	1286.52	0	0.967	0.955958	0	101.7	98.3	19490		Light	High	Peak Found	High	1.432e-05	8.379e-05	2.91	76.71	K.ECSPWMSDFK.V	[3682-3691]		Used
	FALSE	High	[K].ECSPWMSDFK.[V]	1xCarbamidomethyl [C2]; 1xLabel:13C(6) [K10]		0.000104684	2.30658e-05	1	1	10	P78527	P78527 [3682-3691]	0	1292.54	0						19490	Redundant	Heavy	Peak Found	High	High	1.537e-05	0.0001082	2.57	76.71	K.ECSPWMSDFK.V	[3682-3691]		Not Used
	FALSE	High	[K].ECSPWMSDFK.[V]	1xCarbamidomethyl [C2]; 1xOxidation [M6]		0.000392343	5.9799e-05	1	1	2	P78527	P78527 [3682-3691]	0	1302.51	0	0.511	0.362758	0	132.4	67.6	19489		Light	High	Peak Found	High	1.537e-05	0.0001103	1.62	56.92	K.ECSPWMSDFK.V	[3682-3691]		Used
	FALSE	High	[K].ECSPWMSDFK.[V]	1xCarbamidomethyl [C2]; 1xOxidation [M6]; 1xLabel:13C(6) [K10]		0.00223319	0.000253401	1	1	2	P78527	P78527 [3682-3691]	0	1308.53	0						19489	Redundant	Heavy	Peak Found	High	High	0.0002214	0.002184	1.2	56.92	K.ECSPWMSDFK.V	[3682-3691]		Not Used
	FALSE	High	[R].DYVAVAR.[G]			0.0875153	0.00519865	1	1	7	P78527	P78527 [4076-4082]	0	793.42	0						18380	Redundant	Light	High	Peak Found	High	0.001931	0.0288	1.82	18.31	R.DYVAVAR.G	[4076-4082]		Not Used
	FALSE	High	[R].DYVAVAR.[G]	1xLabel:13C(6) [R7]		0.0585295	0.00370703	1	1	11	P78527	P78527 [4076-4082]	0	799.44	0	0.95	0.938196	0	102.6	97.4	18380		Heavy	Peak Found	High	High	0.00156	0.0228	1.65	18.31	R.DYVAVAR.G	[4076-4082]		Used
	FALSE	High	[K].DYVDLFR.[H]			0.0166533	0.00120673	1	1	5	P78527	P78527 [526-532]	0	927.457	0	1.092	0.910304	0	95.6	104.4	18384		Light	High	Peak Found	High	0.001509	0.02199	1.89	90.96	K.DYVDLFR.H	[526-532]		Used
	FALSE	High	[K].DYVDLFR.[H]	1xLabel:13C(6) [R7]		0.0570654	0.00364047	1	1	5	P78527	P78527 [526-532]	0	933.477	0						18384	Redundant	Heavy	Peak Found	High	High	0.003976	0.06842	1.59	90.96	K.DYVDLFR.H	[526-532]		Not Used
	FALSE	High	[K].DILETHLR.[E]			0.0139013	0.000992924	1	1	4	P78527	P78527 [1413-1420]	0	996.547	0						14251	Redundant	Light	High	Peak Found	High	0.001936	0.02892	2.35	34.19	K.DILETHLR.E	[1413-1420]		Not Used
	FALSE	High	[K].DILETHLR.[E]	1xLabel:13C(6) [R8]		0.0338218	0.00227737	1	1	6	P78527	P78527 [1413-1420]	0	1002.57	0	0.877	0.896177	0	106.6	93.4	14251		Heavy	Peak Found	High	High	0.002283	0.03535	1.87	34.19	K.DILETHLR.E	[1413-1420]		Used
	FALSE	High	[K].DILPCLDGYLK.[T]	1xCarbamidomethyl [C5]		0.000137106	2.30658e-05	1	1	15	P78527	P78527 [791-801]	0	1306.67	0	0.991	0.953016	0	100.4	99.6	14375		Light	High	Peak Found	High	9.975e-06	5.894e-05	2.29	118.84	K.DILPCLDGYLK.T	[791-801]		Used
	FALSE	High	[K].DILPCLDGYLK.[T]	1xCarbamidomethyl [C5]; 1xLabel:13C(6) [K11]		0.000327612	5.9799e-05	1	1	12	P78527	P78527 [791-801]	0	1312.69	0						14375	Redundant	Heavy	Peak Found	High	High	0.0001417	0.001211	2.65	118.84	K.DILPCLDGYLK.T	[791-801]		Not Used
	FALSE	High	[K].DLLLNTMSQEEK.[A]			3.86171e-05	1.01813e-05	1	1	24	P78527	P78527 [3814-3825]	0	1420.7	0	1.006	0.99219	0	99.7	100.3	14315		Light	High	Peak Found	High	4.053e-06	1.951e-05	3.72	76.57	K.DLLLNTMSQEEK.A	[3814-3825]		Used
	FALSE	High	[K].DLLLNTMSQEEK.[A]	1xLabel:13C(6) [K12]		4.53991e-05	1.67261e-05	1	1	20	P78527	P78527 [3814-3825]	0	1426.72	0						14315	Redundant	Heavy	Peak Found	High	High	5.687e-06	2.507e-05	3.69	76.57	K.DLLLNTMSQEEK.A	[3814-3825]		Not Used
	FALSE	High	[K].DLLLNTMSQEEK.[A]	1xOxidation [M7]		0.00109001	0.000126392	1	1	2	P78527	P78527 [3814-3825]	0	1436.69	0						14316	Redundant	Light	High	Peak Found	High	4.062e-05	0.0003927	1.78	47.42	K.DLLLNTMSQEEK.A	[3814-3825]		Not Used
	FALSE	High	[K].DLLLNTMSQEEK.[A]	1xOxidation [M7]; 1xLabel:13C(6) [K12]		4.19561e-05	1.67261e-05	1	1	3	P78527	P78527 [3814-3825]	0	1442.71	0	100	3.75455e-17			200	14316		Heavy	Not Found	High	High	4.053e-06	9.068e-06	2.07	47.42	K.DLLLNTMSQEEK.A	[3814-3825]		Used
	FALSE	High	[R].DLPSWMK.[F]			0.0954839	0.00562685	1	1	7	P78527	P78527 [2121-2127]	0	876.428	0	0.967	0.966598	0	101.7	98.3	14646		Light	High	Peak Found	High	0.006214	0.113	1.61	77.08	R.DLPSWMK.F	[2121-2127]		Used
	FALSE	High	[R].DLPSWMK.[F]	1xLabel:13C(6) [K7]		0.0919874	0.00541174	1	1	5	P78527	P78527 [2121-2127]	0	882.449	0						14646	Redundant	Heavy	Peak Found	High	High	0.008133	0.1531	1.77	77.08	R.DLPSWMK.F	[2121-2127]		Not Used
	FALSE	High	[R].DLPSWMK.[F]	1xOxidation [M6]		0.17501	0.00939166	1	1	2	P78527	P78527 [2121-2127]	0	892.423	0	100	3.75455e-17			200	14647		Light	High	Peak Found	High	0.003673	0.06217	1.41	46.07	R.DLPSWMK.F	[2121-2127]		Used
	FALSE	High	[R].DLPSWMK.[F]	1xOxidation [M6]; 1xLabel:13C(6) [K7]		0.144809	0.00802244	1	1	2	P78527	P78527 [2121-2127]	0	898.443	0						14647	Redundant	Heavy	Not Found	High	High	0.003122	0.05054	1.22	46.07	R.DLPSWMK.F	[2121-2127]		Not Used
	FALSE	High	[K].DLCNTHLMR.[V]	1xCarbamidomethyl [C3]		0.000531286	6.95775e-05	1	1	4	P78527	P78527 [1362-1370]	0	1159.53	0	0.995	0.990895	0	100.3	99.7	13685		Light	High	Peak Found	High	0.0001169	0.00102	3.21	22.74	K.DLCNTHLMR.V	[1362-1370]		Used
	FALSE	High	[K].DLCNTHLMR.[V]	1xCarbamidomethyl [C3]; 1xLabel:13C(6) [R9]		0.00046889	6.40366e-05	1	1	5	P78527	P78527 [1362-1370]	0	1165.55	0						13685	Redundant	Heavy	Peak Found	High	High	7.291e-05	0.0006375	3.12	22.74	K.DLCNTHLMR.V	[1362-1370]		Not Used
	FALSE	High	[K].DLCNTHLMR.[V]	1xCarbamidomethyl [C3]; 1xOxidation [M8]		0.000211677	3.53638e-05	1	1	2	P78527	P78527 [1362-1370]	0	1175.53	0	1.018	0.976592	0	99.1	100.9	13684		Light	High	Peak Found	High	4.062e-05	0.0004101	2.14	14.11	K.DLCNTHLMR.V	[1362-1370]		Used
	FALSE	High	[K].DLCNTHLMR.[V]	1xCarbamidomethyl [C3]; 1xOxidation [M8]; 1xLabel:13C(6) [R9]		0.00056856	6.95775e-05	1	1	3	P78527	P78527 [1362-1370]	0	1181.55	0						13684	Redundant	Heavy	Peak Found	High	High	2.13e-05	0.000218	1.58	14.11	K.DLCNTHLMR.V	[1362-1370]		Not Used
	FALSE	High	[R].DPTVHDDVLELEMDELNR.[H]			1.57896e-08	0	1	1	13	P78527	P78527 [2073-2090]	0	2139.99	0						16037	Redundant	Light	High	Peak Found	High	0	5.642e-08	5.91	112.1	R.DPTVHDDVLELEMDELNR.H	[2073-2090]		Not Used
	FALSE	High	[R].DPTVHDDVLELEMDELNR.[H]	1xLabel:13C(6) [R18]		5.58151e-09	0	1	1	18	P78527	P78527 [2073-2090]	0	2146.01	0	0.896	0.845246	0	105.5	94.5	16037		Heavy	Peak Found	High	High	0	1.446e-09	6.14	112.1	R.DPTVHDDVLELEMDELNR.H	[2073-2090]		Used
	FALSE	High	[R].DPTVHDDVLELEMDELNR.[H]	1xOxidation [M13]		1.57727e-05	0	1	1	4	P78527	P78527 [2073-2090]	0	2155.98	0	100	3.75455e-17			200	16036		Light	High	Peak Found	High	4.053e-06	9.51e-06	3.14	99.99	R.DPTVHDDVLELEMDELNR.H	[2073-2090]		Used
	FALSE	High	[R].DPTVHDDVLELEMDELNR.[H]	1xOxidation [M13]; 1xLabel:13C(6) [R18]		2.17042e-05	1.01813e-05	1	1	5	P78527	P78527 [2073-2090]	0	2162	0						16036	Redundant	Heavy	Not Found	High	High	2.577e-06	5.828e-06	3.76	99.99	R.DPTVHDDVLELEMDELNR.H	[2073-2090]		Not Used
	FALSE	High	[R].DQNILLGTTYR.[I]			0.000189181	2.94559e-05	1	1	8	P78527	P78527 [3325-3335]	0	1293.68	0	1.136	0.914574	0	93.6	106.4	16315		Light	High	Peak Found	High	1.432e-05	8.431e-05	3.83	67.85	R.DQNILLGTTYR.I	[3325-3335]		Used
	FALSE	High	[R].DQNILLGTTYR.[I]	1xLabel:13C(6) [R11]		0.000102797	2.30658e-05	1	1	10	P78527	P78527 [3325-3335]	0	1299.7	0						16315	Redundant	Heavy	Peak Found	High	High	1.432e-05	7.899e-05	4.01	67.85	R.DQNILLGTTYR.I	[3325-3335]		Not Used
	FALSE	High	[R].DPESETDNDSQEIFK.[L]	1xLabel:13C(6) [K15]		5.91028e-07	0	1	1	5	P78527	P78527 [2486-2500]	0	1759.76	0	0.902	0.941043	0	105.2	94.8	15760		Heavy	Peak Found	High	High	0	1.434e-07	3.84	56.17	R.DPESETDNDSQEIFK.L	[2486-2500]		Used
	FALSE	High	[R].DPESETDNDSQEIFK.[L]			3.36646e-07	0	1	1	3	P78527	P78527 [2486-2500]	0	1753.74	0						15760	Redundant	Light	High	Peak Found	High	0	2.589e-07	4.64	56.17	R.DPESETDNDSQEIFK.L	[2486-2500]		Not Used
	FALSE	High	[K].ELSIAIR.[G]			0.0822174	0.00498533	1	1	5	P78527	P78527 [358-364]	0	801.483	0						24290	Redundant	Light	High	Peak Found	High	0.00676	0.1242	2.24	42.39	K.ELSIAIR.G	[358-364]		Not Used
	FALSE	High	[K].ELSIAIR.[G]	1xLabel:13C(6) [R7]		0.0436887	0.00288112	1	1	8	P78527	P78527 [358-364]	0	807.503	0	1.097	0.950831	0	95.4	104.6	24290		Heavy	Peak Found	High	High	0.004285	0.07437	2.27	42.39	K.ELSIAIR.G	[358-364]		Used
	FALSE	High	[R].ELLNPVVEFVSHPSTTCR.[E]	1xCarbamidomethyl [C17]		2.42209e-08	0	1	1	21	P78527	P78527 [2453-2470]	0	2085.04	2	0.9	0.907151	0	105.3	94.7	23625		Light	High	Peak Found	High	0	6.135e-09	5.37	97.41	R.ELLNPVVEFVSHPSTTCR.E	[2453-2470]		Used
	FALSE	High	[R].ELLNPVVEFVSHPSTTCR.[E]	1xCarbamidomethyl [C17]; 1xLabel:13C(6) [R18]		2.12686e-08	0	1	1	15	P78527	P78527 [2453-2470]	0	2091.06	0						23625	Redundant	Heavy	Peak Found	High	High	0	4.373e-08	4.77	97.41	R.ELLNPVVEFVSHPSTTCR.E	[2453-2470]		Not Used
	FALSE	High	[K].EPSFDWK.[N]			0.0122201	0.000959125	1	1	17	P78527	P78527 [4008-4014]	0	908.415	1	0.77	0.746983	0	113	87	25953		Light	High	Peak Found	High	0.001593	0.02326	2.06	53.59	K.EPSFDWK.N	[4008-4014]		Used
	FALSE	High	[K].EPSFDWK.[N]	1xLabel:13C(6) [K7]		0.0221196	0.00154012	1	1	14	P78527	P78527 [4008-4014]	0	914.435	0						25953	Redundant	Heavy	Peak Found	High	High	0.002876	0.04657	2.19	53.59	K.EPSFDWK.N	[4008-4014]		Not Used
	FALSE	High	[R].EQQHVMEELFQSSFR.[R]			1.015e-06	0	1	1	4	P78527	P78527 [1769-1783]	0	1894.88	0						26489	Redundant	Light	High	Peak Found	High	4.053e-06	1.376e-05	4.21	97.85	R.EQQHVMEELFQSSFR.R	[1769-1783]		Not Used
	FALSE	High	[R].EQQHVMEELFQSSFR.[R]	1xLabel:13C(6) [R15]		6.20518e-07	0	1	1	8	P78527	P78527 [1769-1783]	0	1900.9	0	0.559	0.466569	0	128.3	71.7	26489		Heavy	Peak Found	High	High	2.577e-06	4.699e-06	4.42	97.85	R.EQQHVMEELFQSSFR.R	[1769-1783]		Used
	FALSE	High	[R].EFPPGTPR.[F]	1xLabel:13C(6) [R8]		0.106749	0.0061485	1	1	2	P78527	P78527 [1728-1735]	0	906.478	0						21554	Redundant	Heavy	Peak Found	High	High	0.002319	0.03606	1.37		R.EFPPGTPR.F	[1728-1735]		Not Used
	FALSE	High	[R].EFPPGTPR.[F]			0.031719	0.00213683	1	1	9	P78527	P78527 [1728-1735]	0	900.457	0	0.01	3.75455e-17		200		21554		Light	High	Not Found	High	0.003017	0.04888	1.47	35.59	R.EFPPGTPR.F	[1728-1735]		Used
	FALSE	High	[K].EEENASVIDSAELQAYPALVVEK.[M]			3.73844e-09	0	1	1	11	P78527	P78527 [3427-3449]	0	2504.24	0	0.951	0.987955	0	102.5	97.5	20438		Light	High	Peak Found	High	0	9.71e-10	5.43	115.09	K.EEENASVIDSAELQAYPALVVEK.M	[3427-3449]		Used
	FALSE	High	[K].EEENASVIDSAELQAYPALVVEK.[M]	1xLabel:13C(6) [K23]		6.05389e-09	0	1	1	14	P78527	P78527 [3427-3449]	0	2510.26	0						20438	Redundant	Heavy	Peak Found	High	High	0	2.816e-06	5.27	115.09	K.EEENASVIDSAELQAYPALVVEK.M	[3427-3449]		Not Used
	FALSE	High	[K].EEGVSFLINTFEGGGCGQPSGILAQPTLLYLR.[G]	1xCarbamidomethyl [C16]		5.17903e-06	0	1	1	1	P78527	P78527 [1214-1245]	0	3423.73	0	0.79	0.811537	0	111.7	88.3	20577		Light	High	Peak Found	High	0	1.217e-06	4.61	127.9	K.EEGVSFLINTFEGGGCGQPSGILAQPTLLYLR.G	[1214-1245]		Used
	FALSE	High	[K].EEGVSFLINTFEGGGCGQPSGILAQPTLLYLR.[G]	1xCarbamidomethyl [C16]; 1xLabel:13C(6) [R32]		9.21835e-06	0	1	1	1	P78527	P78527 [1214-1245]	0	3429.75	0						20577	Redundant	Heavy	Peak Found	High	High	0	2.133e-06	4.22	127.9	K.EEGVSFLINTFEGGGCGQPSGILAQPTLLYLR.G	[1214-1245]		Not Used
	FALSE	High	[R].EIFNFVLK.[A]			0.00920857	0.000718957	1	1	9	P78527	P78527 [247-254]	0	1009.57	0	1.072	0.930532	0	96.5	103.5	23203		Light	High	Peak Found	High	0.0003486	0.004108	2.26	99.51	R.EIFNFVLK.A	[247-254]		Used
	FALSE	High	[R].EIFNFVLK.[A]	1xLabel:13C(6) [K8]		0.00354959	0.000347879	1	1	10	P78527	P78527 [247-254]	0	1015.59	0						23203	Redundant	Heavy	Peak Found	High	High	0.0004455	0.005561	2.22	99.51	R.EIFNFVLK.A	[247-254]		Not Used
	FALSE	High	[K].APGLGAFR.[R]			0.0040365	0.00035867	1	1	11	P78527	P78527 [3622-3629]	0	788.441	0						6237	Redundant	Light	High	Peak Found	High	0.0003479	0.003887	2.58	35.27	K.APGLGAFR.R	[3622-3629]		Not Used
	FALSE	High	[K].APGLGAFR.[R]	1xLabel:13C(6) [R8]		0.00466237	0.000394747	1	1	18	P78527	P78527 [3622-3629]	0	794.461	0	1.053	0.979681	0	97.4	102.6	6237		Heavy	Peak Found	High	High	0.0001685	0.001573	2.55	35.27	K.APGLGAFR.R	[3622-3629]		Used
	FALSE	High	[K].AIRPQIDLK.[R]			0.0132025	0.000968246	1	1	4	P78527	P78527 [255-263]	0	1053.64	0	1.116	0.98094	0	94.5	105.5	5028		Light	High	Peak Found	High	0.003621	0.06134	2.52	21.46	K.AIRPQIDLK.R	[255-263]		Used
	FALSE	High	[K].AIRPQIDLK.[R]	2xLabel:13C(6) [R3; K9]		0.00256733	0.000267765	1	1	4	P78527	P78527 [255-263]	0	1065.68	0						5028	Redundant	Heavy	Peak Found	High	High	0.002475	0.03911	2.36	21.44	K.AIRPQIDLK.R	[255-263]		Not Used
	FALSE	High	[K].AAYLSDPR.[A]			0.0120636	0.000955268	1	1	12	P78527	P78527 [3826-3833]	0	892.452	0	0.947	0.994044	0	102.7	97.3	988		Light	High	Peak Found	High	0.003346	0.0553	1.99	19.64	K.AAYLSDPR.A	[3826-3833]		Used
	FALSE	High	[K].AAYLSDPR.[A]	1xLabel:13C(6) [R8]		0.00628062	0.000512833	1	1	10	P78527	P78527 [3826-3833]	0	898.472	0						988	Redundant	Heavy	Peak Found	High	High	0.0003951	0.004846	2.15	19.64	K.AAYLSDPR.A	[3826-3833]		Not Used
	FALSE	High	[K].AALSALESFLK.[Q]	1xLabel:13C(6) [K11]		9.91491e-05	2.30658e-05	1	1	6	P78527	P78527 [311-321]	0	1155.67	0						561	Redundant	Heavy	Peak Found	High	High	5.687e-06	2.836e-05	4.15	117.37	K.AALSALESFLK.Q	[311-321]		Not Used
	FALSE	High	[K].AALSALESFLK.[Q]			3.55651e-05	1.01813e-05	1	1	5	P78527	P78527 [311-321]	0	1149.65	0	1.053	0.973648	0	97.4	102.6	561		Light	High	Peak Found	High	2.577e-06	8.516e-06	4.04	117.37	K.AALSALESFLK.Q	[311-321]		Used
	FALSE	High	[R].AFLGELK.[T]			0.0420467	0.00276737	1	1	5	P78527	P78527 [199-205]	0	777.451	0						2590	Redundant	Light	High	Peak Found	High	0.001011	0.01433	1.83	46.88	R.AFLGELK.T	[199-205]		Not Used
	FALSE	High	[R].AFLGELK.[T]	1xLabel:13C(6) [K7]		0.0187044	0.00136196	1	1	5	P78527	P78527 [199-205]	0	783.471	0	1.132	0.897428	0	93.8	106.2	2590		Heavy	Peak Found	High	High	0.001006	0.0143	1.75	46.88	R.AFLGELK.T	[199-205]		Used
	FALSE	High	[K].DCLSIPYR.[L]	1xCarbamidomethyl [C2]		0.0175356	0.0012667	1	1	2	P78527	P78527 [2247-2254]	0	1023.49	0	0.993	0.994658	0	100.3	99.7	11486		Light	High	Peak Found	High	0.003624	0.06136	2.29	57.35	K.DCLSIPYR.L	[2247-2254]		Used
	FALSE	High	[K].DCLSIPYR.[L]	1xCarbamidomethyl [C2]; 1xLabel:13C(6) [R8]		0.00810072	0.000662955	1	1	2	P78527	P78527 [2247-2254]	0	1029.51	0						11486	Redundant	Heavy	Peak Found	High	High	0.0002551	0.002554	2.54	57.35	K.DCLSIPYR.L	[2247-2254]		Not Used
	FALSE	High	[K].CLMDQATDPNILGR.[T]	1xCarbamidomethyl [C1]		6.37532e-07	0	1	1	9	P78527	P78527 [4106-4119]	0	1603.76	1	2.858	0.0150428	0	51.8	148.2	10176		Light	High	Peak Found	High	0	1.543e-07	4.01	79.81	K.CLMDQATDPNILGR.T	[4106-4119]		Used
	FALSE	High	[K].CLMDQATDPNILGR.[T]	1xCarbamidomethyl [C1]; 1xLabel:13C(6) [R14]		5.21869e-07	0	1	1	12	P78527	P78527 [4106-4119]	0	1609.78	0						10176	Redundant	Heavy	Peak Found	High	High	0	3.191e-07	4.49	90.43	K.CLMDQATDPNILGR.T	[4106-4119]		Not Used
	FALSE	High	[K].DFSAFINLVEFCR.[E]	1xCarbamidomethyl [C12]		1.46891e-05	0	1	1	1	P78527	P78527 [619-631]	0	1617.77	0						12749	Redundant	Light	High	Peak Found	High	0	3.338e-06	3.56	128.01	K.DFSAFINLVEFCR.E	[619-631]		Not Used
	FALSE	High	[K].DFSAFINLVEFCR.[E]	1xCarbamidomethyl [C12]; 1xLabel:13C(6) [R13]		1.6759e-05	1.01813e-05	1	1	1	P78527	P78527 [619-631]	0	1623.79	0	1.03	0.892869	0	98.5	101.5	12749		Heavy	Peak Found	High	High	2.577e-06	3.785e-06	3.51	128.01	K.DFSAFINLVEFCR.E	[619-631]		Used
	FALSE	High	[K].DFVQVMR.[H]			0.0338218	0.00227737	1	1	13	P78527	P78527 [2419-2425]	0	894.45	1	0.939	0.926799	0	103.1	96.9	12841		Light	High	Peak Found	High	0.00381	0.06506	2.21	50.14	K.DFVQVMR.H	[2419-2425]		Used
	FALSE	High	[K].DFVQVMR.[H]	1xLabel:13C(6) [R7]		0.125229	0.006993	1	1	12	P78527	P78527 [2419-2425]	0	900.47	0						12841	Redundant	Heavy	Peak Found	High	High	0.002662	0.04269	2.17	50.14	K.DFVQVMR.H	[2419-2425]		Not Used
	FALSE	High	[K].DFVQVMR.[H]	1xOxidation [M6]; 1xLabel:13C(6) [R7]		0.187605	0.00998652	1	1	1	P78527	P78527 [2419-2425]	0	916.465	0						12842	No Quan Values	Heavy	Not Found	High	High	0.003914	0.0671	1.47		K.DFVQVMR.H	[2419-2425]		Not Used
	FALSE	High	[R].DDWLVSWVQSYCR.[L]	1xCarbamidomethyl [C12]		0.000501019	6.40366e-05	1	1	1	P78527	P78527 [3270-3282]	0	1713.77	0						11975	Redundant	Light	High	Not Found	High	1.624e-05	0.0001515	1.61		R.DDWLVSWVQSYCR.L	[3270-3282]		Not Used
	FALSE	High	[R].DDWLVSWVQSYCR.[L]	1xCarbamidomethyl [C12]; 1xLabel:13C(6) [R13]		0.00944805	0.000741647	1	1	1	P78527	P78527 [3270-3282]	0	1719.79	0						11975	No Quan Values	Heavy	Not Found	High	High	0.0002796	0.002952	1.36		R.DDWLVSWVQSYCR.L	[3270-3282]		Not Used
	FALSE	High	[R].ATQQQHDFTLTQTADGR.[S]			2.92447e-07	0	1	1	5	P78527	P78527 [2637-2653]	0	1917.9	0	0.567	0.346599	0	127.7	72.3	8210		Light	High	Peak Found	High	0	1.679e-07	4.61	27.81	R.ATQQQHDFTLTQTADGR.S	[2637-2653]		Used
	FALSE	High	[R].ATQQQHDFTLTQTADGR.[S]	1xLabel:13C(6) [R17]		1.34099e-07	0	1	1	8	P78527	P78527 [2637-2653]	0	1923.93	0						8210	Redundant	Heavy	Peak Found	High	High	0	5.959e-08	4.96	27.72	R.ATQQQHDFTLTQTADGR.S	[2637-2653]		Not Used
	FALSE	High	[K].ATQMPEGGQGAPPMYQLYK.[R]	1xOxidation [M]; 1xLabel:13C(6) [K19]		7.83009e-07	0	1	1	5	P78527	P78527 [945-963]	0	2088.98	0						8206	Redundant	Heavy	Peak Found	High	High	0	1.704e-06	3.31	65.83	K.ATQMPEGGQGAPPMYQLYK.R	[945-963]		Not Used
	FALSE	High	[K].ATQMPEGGQGAPPMYQLYK.[R]			3.50054e-08	0	1	1	8	P78527	P78527 [945-963]	0	2066.97	0						8205	Redundant	Light	High	Peak Found	High	0	4.76e-08	4.3	75.17	K.ATQMPEGGQGAPPMYQLYK.R	[945-963]		Not Used
	FALSE	High	[K].ATQMPEGGQGAPPMYQLYK.[R]	1xLabel:13C(6) [K19]		1.12154e-07	0	1	1	12	P78527	P78527 [945-963]	0	2072.99	0	0.881	0.896822	0	106.4	93.6	8205		Heavy	Peak Found	High	High	0	4.704e-08	4.11	75.17	K.ATQMPEGGQGAPPMYQLYK.R	[945-963]		Used
	FALSE	High	[K].ATQMPEGGQGAPPMYQLYK.[R]	1xOxidation [M]		4.83209e-06	0	1	1	4	P78527	P78527 [945-963]	0	2082.96	0	0.456	0.150128	0	137.3	62.7	8206		Light	High	Peak Found	High	0	1.135e-06	2.94	65.83	K.ATQMPEGGQGAPPMYQLYK.R	[945-963]		Used
	FALSE	High	[R].AQEPESGLSEETQVK.[C]			1.70448e-06	0	1	1	41	P78527	P78527 [4091-4105]	0	1631.78	0	0.189	7.00148e-06	0	168.2	31.8	6726		Light	High	Peak Found	High	0	9.671e-07	4.41	30.65	R.AQEPESGLSEETQVK.C	[4091-4105]		Used
	FALSE	High	[R].AQEPESGLSEETQVK.[C]	1xLabel:13C(6) [K15]		1.67712e-06	0	1	1	39	P78527	P78527 [4091-4105]	0	1637.8	0						6726	Redundant	Heavy	Peak Found	High	High	0	1.167e-06	4.43	30.65	R.AQEPESGLSEETQVK.C	[4091-4105]		Not Used
	FALSE	High	[K].CDSWWAK.[D]	1xCarbamidomethyl [C1]		0.01502	0.00110821	1	1	3	P78527	P78527 [1629-1635]	0	952.398	0						9750	Redundant	Light	High	Peak Found	High	0.0004113	0.005083	1.87	48.07	K.CDSWWAK.D	[1629-1635]		Not Used
	FALSE	High	[K].CDSWWAK.[D]	1xCarbamidomethyl [C1]; 1xLabel:13C(6) [K7]		0.0160209	0.00115889	1	1	3	P78527	P78527 [1629-1635]	0	958.418	0	1.08	0.954837	0	96.1	103.9	9750		Heavy	Peak Found	High	High	0.0005234	0.006968	2.1	48.07	K.CDSWWAK.D	[1629-1635]		Used
	FALSE	High	[R].CGAALAGHQLIR.[G]	1xCarbamidomethyl [C1]; 1xLabel:13C(6) [R12]		1.47641e-05	0	1	1	3	P78527	P78527 [25-36]	0	1272.69	0	1.433	0.676552	0	82.2	117.8	9921		Heavy	Peak Found	High	High	0	3.361e-06	3.52	23.55	R.CGAALAGHQLIR.G	[25-36]		Used
	FALSE	High	[K].CFGTGAAGNR.[T]	1xCarbamidomethyl [C1]		0.000147313	2.30658e-05	1	1	3	P78527	P78527 [1312-1321]	0	1010.45	0	1.026	0.967377	0	98.7	101.3	9881		Light	High	Peak Found	High	7.343e-06	3.41e-05	2.7	11.96	K.CFGTGAAGNR.T	[1312-1321]		Used
	FALSE	High	[K].CFGTGAAGNR.[T]	1xCarbamidomethyl [C1]; 1xLabel:13C(6) [R10]		0.000154294	2.94559e-05	1	1	2	P78527	P78527 [1312-1321]	0	1016.47	0						9881	Redundant	Heavy	Peak Found	High	High	8.722e-06	3.613e-05	2.74	11.96	K.CFGTGAAGNR.T	[1312-1321]		Not Used
	FALSE	High	[R].AYVPALQMAFK.[L]			0.000320136	5.46044e-05	1	1	3	P78527	P78527 [747-757]	0	1238.66	0	1.14	0.908028	0	93.4	106.6	9534		Light	High	Peak Found	High	1.537e-05	8.635e-05	2.17	92.36	R.AYVPALQMAFK.L	[747-757]		Used
	FALSE	High	[R].AYVPALQMAFK.[L]	1xLabel:13C(6) [K11]		0.000216246	3.53638e-05	1	1	4	P78527	P78527 [747-757]	0	1244.68	0						9534	Redundant	Heavy	Peak Found	High	High	9.975e-06	5.343e-05	2.31	92.36	R.AYVPALQMAFK.L	[747-757]		Not Used
	FALSE	High	[K].AVAFFLESIAMHDIIAAEK.[C]	1xLabel:13C(6) [K19]		1.08942e-05	0	1	1	1	P78527	P78527 [1293-1311]	0	2082.1	0	100	3.75455e-17			200	8374		Heavy	Not Found	High	High	0	2.508e-06	2.17	124.23	K.AVAFFLESIAMHDIIAAEK.C	[1293-1311]		Used
	FALSE	High	[K].LCYDAFTENMAGENQLLER.[R]	1xCarbamidomethyl [C2]		1.46366e-08	0	1	1	21	P78527	P78527 [1918-1936]	0	2274.02	0	0.976	0.970214	0	101.2	98.8	44055		Light	High	Peak Found	High	0	3.726e-09	5.21	112.3	K.LCYDAFTENMAGENQLLER.R	[1918-1936]		Used
	FALSE	High	[K].LCYDAFTENMAGENQLLER.[R]	1xCarbamidomethyl [C2]; 1xLabel:13C(6) [R19]		1.82759e-08	0	1	1	26	P78527	P78527 [1918-1936]	0	2280.04	0						44055	Redundant	Heavy	Peak Found	High	High	0	1.012e-08	5.33	112.3	K.LCYDAFTENMAGENQLLER.R	[1918-1936]		Not Used
	FALSE	High	[K].LCYDAFTENMAGENQLLER.[R]	1xCarbamidomethyl [C2]; 1xOxidation [M10]		2.36789e-06	0	1	1	2	P78527	P78527 [1918-1936]	0	2290.01	0						44054	Redundant	Light	High	Not Found	High	8.722e-06	4.562e-05	1.95		K.LCYDAFTENMAGENQLLER.R	[1918-1936]		Not Used
	FALSE	High	[K].LCYDAFTENMAGENQLLER.[R]	1xCarbamidomethyl [C2]; 1xOxidation [M10]; 1xLabel:13C(6) [R19]		1.015e-06	0	1	1	3	P78527	P78527 [1918-1936]	0	2296.03	0						44054	No Quan Values	Heavy	Not Found	High	High	0	2.442e-07	2.39		K.LCYDAFTENMAGENQLLER.R	[1918-1936]		Not Used
	FALSE	High	[K].HSSLITPLQAVAQR.[D]	1xLabel:13C(6) [R14]		1.44974e-06	0	1	1	7	P78527	P78527 [2787-2800]	0	1526.87	0	1.199	0.856416	0	91	109	41247		Heavy	Peak Found	High	High	4.053e-06	9.927e-06	5.65	58.46	K.HSSLITPLQAVAQR.D	[2787-2800]		Used
	FALSE	High	[K].HSSLITPLQAVAQR.[D]			1.18719e-06	0	1	1	9	P78527	P78527 [2787-2800]	0	1520.85	0						41247	Redundant	Light	High	Peak Found	High	0	1.56e-06	5.07	58.48	K.HSSLITPLQAVAQR.D	[2787-2800]		Not Used
	FALSE	High	[R].HGDLPDIQIK.[H]	1xLabel:13C(6) [K10]		5.3612e-05	1.67261e-05	1	1	2	P78527	P78527 [2777-2786]	0	1141.63	0						40915	Redundant	Heavy	Not Found	High	High	4.053e-06	1.551e-05	4.31	41.25	R.HGDLPDIQIK.H	[2777-2786]		Not Used
	FALSE	High	[R].HGDLPDIQIK.[H]			5.76401e-05	1.67261e-05	1	1	3	P78527	P78527 [2777-2786]	0	1135.61	0	100	3.75455e-17			200	40915		Light	High	Peak Found	High	4.053e-06	1.242e-05	4.28		R.HGDLPDIQIK.H	[2777-2786]		Used
	FALSE	High	[K].KIPDTVLEK.[V]	2xLabel:13C(6) [K1; K9]		0.0245224	0.00170066	1	1	1	P78527	P78527 [165-173]	1	1054.65	0	100	3.75455e-17			200	41584		Heavy	Not Found	High	High	0.0006133	0.008263	2.48	18.26	K.KIPDTVLEK.V	[165-173]		Used
	FALSE	High	[R].HVMQPYYK.[D]	1xLabel:13C(6) [K8]		0.0577929	0.00367176	1	1	1	P78527	P78527 [783-790]	0	1071.54	0	0.986	0.999972	0	100.7	99.3	41313		Heavy	Peak Found	High	High	0.001355	0.01933	2.38	12.9	R.HVMQPYYK.D	[783-790]		Used
	FALSE	High	[R].HVMQPYYK.[D]			0.00262374	0.000272545	1	1	2	P78527	P78527 [783-790]	0	1065.52	0						41313	Redundant	Light	High	Peak Found	High	0.0001056	0.0009574	2.79	12.9	R.HVMQPYYK.D	[783-790]		Not Used
	FALSE	High	[R].KEEENASVIDSAELQAYPALVVEK.[M]			1.4233e-07	0	1	1	6	P78527	P78527 [3426-3449]	1	2632.34	0	1.126	0.893026	0	94.1	105.9	41420		Light	High	Peak Found	High	0	9.524e-08	5.67	96.33	R.KEEENASVIDSAELQAYPALVVEK.M	[3426-3449]		Used
	FALSE	High	[R].KEEENASVIDSAELQAYPALVVEK.[M]	2xLabel:13C(6) [K1; K24]		8.86704e-07	0	1	1	7	P78527	P78527 [3426-3449]	1	2644.38	0						41420	Redundant	Heavy	Peak Found	High	High	0	2.14e-07	6.1	96.33	R.KEEENASVIDSAELQAYPALVVEK.M	[3426-3449]		Not Used
	FALSE	High	[R].HECMAPLTALVK.[H]	1xCarbamidomethyl [C3]		2.56146e-05	1.01813e-05	1	1	6	P78527	P78527 [2091-2102]	0	1369.7	0						40855	Redundant	Light	High	Peak Found	High	2.577e-06	5.703e-06	4.34	57.71	R.HECMAPLTALVK.H	[2091-2102]		Not Used
	FALSE	High	[R].HECMAPLTALVK.[H]	1xCarbamidomethyl [C3]; 1xLabel:13C(6) [K12]		2.68847e-05	1.01813e-05	1	1	11	P78527	P78527 [2091-2102]	0	1375.72	0	1.014	0.996191	0	99.3	100.7	40855		Heavy	Peak Found	High	High	2.577e-06	5.919e-06	4.28	57.71	R.HECMAPLTALVK.H	[2091-2102]		Used
	FALSE	High	[R].GYGLFAGPCK.[V]	1xCarbamidomethyl [C9]; 1xLabel:13C(6) [K10]		0.000432089	6.40366e-05	1	1	23	P78527	P78527 [365-374]	0	1075.53	0	1.041	0.984539	0	98	102	40650		Heavy	Peak Found	High	High	3.659e-05	0.0003372	3.01	56.64	R.GYGLFAGPCK.V	[365-374]		Used
	FALSE	High	[R].GYGLFAGPCK.[V]	1xCarbamidomethyl [C9]		0.000442758	6.40366e-05	1	1	20	P78527	P78527 [365-374]	0	1069.51	0						40650	Redundant	Light	High	Peak Found	High	5.136e-05	0.0005075	2.67	56.64	R.GYGLFAGPCK.V	[365-374]		Not Used
	FALSE	High	[K].IAPYSVEIK.[N]			0.00104914	0.000122589	1	1	15	P78527	P78527 [100-108]	0	1019.58	0						42997	Redundant	Light	High	Peak Found	High	4.8e-05	0.0004814	2.23	43.21	K.IAPYSVEIK.N	[100-108]		Not Used
	FALSE	High	[K].IAPYSVEIK.[N]	1xLabel:13C(6) [K9]		0.00070665	8.61443e-05	1	1	17	P78527	P78527 [100-108]	0	1025.6	0	0.975	0.9557	0	101.3	98.7	42997		Heavy	Peak Found	High	High	7.065e-05	0.000605	2.64	43.21	K.IAPYSVEIK.N	[100-108]		Used
	FALSE	High	[K].LATTILQHWK.[K]			8.65796e-05	1.67261e-05	1	1	16	P78527	P78527 [1618-1627]	0	1210.69	0						43387	Redundant	Light	High	Peak Found	High	9.975e-06	5.433e-05	3.32	54.17	K.LATTILQHWK.K	[1618-1627]		Not Used
	FALSE	High	[K].LATTILQHWK.[K]	1xLabel:13C(6) [K10]		6.54696e-05	1.67261e-05	1	1	13	P78527	P78527 [1618-1627]	0	1216.71	0	0.998	0.98818	0	100.1	99.9	43387		Heavy	Peak Found	High	High	4.053e-06	1.96e-05	3.22	54.17	K.LATTILQHWK.K	[1618-1627]		Used
	FALSE	High	[R].LACDVDQVTR.[Q]	1xCarbamidomethyl [C3]		0.000126137	2.30658e-05	1	1	13	P78527	P78527 [972-981]	0	1176.57	0	1.054	0.959544	0	97.4	102.6	42054		Light	High	Peak Found	High	5.687e-06	2.877e-05	3.05	22.84	R.LACDVDQVTR.Q	[972-981]		Used
	FALSE	High	[R].LAAVVSACK.[Q]	1xCarbamidomethyl [C8]; 1xLabel:13C(6) [K9]		0.000598552	8.14651e-05	1	1	5	P78527	P78527 [1448-1456]	0	924.528	0	0.904	0.894619	0	105.1	94.9	42044		Heavy	Peak Found	High	High	0.0001014	0.0009169	2.78	14.36	R.LAAVVSACK.Q	[1448-1456]		Used
	FALSE	High	[R].LAAVVSACK.[Q]	1xCarbamidomethyl [C8]		0.0006528	8.61443e-05	1	1	6	P78527	P78527 [1448-1456]	0	918.508	0						42044	Redundant	Light	High	Peak Found	High	4.062e-05	0.0003997	2.55	14.36	R.LAAVVSACK.Q	[1448-1456]		Not Used
	FALSE	High	[R].LACDVDQVTR.[Q]	1xCarbamidomethyl [C3]; 1xLabel:13C(6) [R10]		0.000155324	2.94559e-05	1	1	18	P78527	P78527 [972-981]	0	1182.59	0						42054	Redundant	Heavy	Peak Found	High	High	8.722e-06	3.62e-05	3.16	22.84	R.LACDVDQVTR.Q	[972-981]		Not Used
	FALSE	High	[K].LAGANPAVITCDELLLGHEK.[A]	1xCarbamidomethyl [C11]; 1xLabel:13C(6) [K20]		2.04927e-09	0	1	1	31	P78527	P78527 [4051-4070]	0	2127.12	0						42491	Redundant	Heavy	Peak Found	High	High	0	9.276e-10	5.88	88.41	K.LAGANPAVITCDELLLGHEK.A	[4051-4070]		Not Used
	FALSE	High	[K].LAGANPAVITCDELLLGHEK.[A]	1xCarbamidomethyl [C11]		1.76091e-09	0	1	1	25	P78527	P78527 [4051-4070]	0	2121.1	0	0.908	0.887215	0	104.8	95.2	42491		Light	High	Peak Found	High	0	4.631e-10	6.58	88.41	K.LAGANPAVITCDELLLGHEK.A	[4051-4070]		Used
	FALSE	High	[R].IAGFDER.[V]			0.0137232	0.000989148	1	1	18	P78527	P78527 [3719-3725]	0	807.4	0	1.031	0.991773	0	98.5	101.5	42516		Light	High	Peak Found	High	0.0007959	0.01124	2.27	24.59	R.IAGFDER.V	[3719-3725]		Used
	FALSE	High	[R].IAGFDER.[V]	1xLabel:13C(6) [R7]		0.0132025	0.000968246	1	1	18	P78527	P78527 [3719-3725]	0	813.42	0						42516	Redundant	Heavy	Peak Found	High	High	0.001765	0.02575	2.02	24.59	R.IAGFDER.V	[3719-3725]		Not Used
	FALSE	High	[K].LLLQGEADQSLLTFIDK.[A]	1xLabel:13C(6) [K17]		3.90101e-08	0	1	1	28	P78527	P78527 [3051-3067]	0	1910.06	0						51479	Redundant	Heavy	Peak Found	High	High	0	3.279e-08	4.47	121.91	K.LLLQGEADQSLLTFIDK.A	[3051-3067]		Not Used
	FALSE	High	[K].LLLQGEADQSLLTFIDK.[A]			2.32967e-07	0	1	1	24	P78527	P78527 [3051-3067]	0	1904.04	0	0.944	0.979923	0	102.9	97.1	51479		Light	High	Peak Found	High	0	6.874e-08	4.29	121.91	K.LLLQGEADQSLLTFIDK.A	[3051-3067]		Used
	FALSE	High	[R].LLEEALLR.[L]			0.00271111	0.000282649	1	1	9	P78527	P78527 [2892-2899]	0	956.578	0	1.007	0.98606	0	99.7	100.3	50334		Light	High	Peak Found	High	0.0005187	0.006871	2.4	66.5	R.LLEEALLR.L	[2892-2899]		Used
	FALSE	High	[R].LLEEALLR.[L]	1xLabel:13C(6) [R8]		0.00367498	0.000357417	1	1	7	P78527	P78527 [2892-2899]	0	962.598	0						50334	Redundant	Heavy	Peak Found	High	High	0.0002234	0.0022	2.48	66.5	R.LLEEALLR.L	[2892-2899]		Not Used
	FALSE	High	[K].ILDVMYSR.[L]			0.00686273	0.000553515	1	1	4	P78527	P78527 [1876-1883]	0	996.518	0	1.022	0.969826	0	98.9	101.1	50189		Light	High	Peak Found	High	0.0002234	0.002201	2.4	54.34	K.ILDVMYSR.L	[1876-1883]		Used
	FALSE	High	[K].ILDVMYSR.[L]	1xLabel:13C(6) [R8]		0.00331391	0.00033449	1	1	7	P78527	P78527 [1876-1883]	0	1002.54	0						50189	Redundant	Heavy	Peak Found	High	High	0.000272	0.002849	2.59	54.34	K.ILDVMYSR.L	[1876-1883]		Not Used
	FALSE	High	[K].ILDVMYSR.[L]	1xOxidation [M5]		0.0055402	0.000463381	1	1	1	P78527	P78527 [1876-1883]	0	1012.51	0	0.812	0.814168	0	110.4	89.6	50190		Light	High	Peak Found	High	0.0001906	0.001821	1.77	38.55	K.ILDVMYSR.L	[1876-1883]		Used
	FALSE	High	[R].ILELSGSSSEDSEK.[V]			2.93627e-06	0	1	1	25	P78527	P78527 [3359-3372]	0	1480.7	0	1.057	0.961283	0	97.2	102.8	50512		Light	High	Peak Found	High	0	1.687e-06	3.99	32.76	R.ILELSGSSSEDSEK.V	[3359-3372]		Used
	FALSE	High	[R].ILELSGSSSEDSEK.[V]	1xLabel:13C(6) [K14]		3.63932e-06	0	1	1	24	P78527	P78527 [3359-3372]	0	1486.72	0						50512	Redundant	Heavy	Peak Found	High	High	0	1.788e-06	3.61	32.76	R.ILELSGSSSEDSEK.V	[3359-3372]		Not Used
	FALSE	High	[K].LLSITVR.[N]	1xLabel:13C(6) [R7]		0.0459758	0.00301355	1	1	2	P78527	P78527 [669-675]	0	807.539	2	0.988	0.99566	0	100.6	99.4	52617		Heavy	Peak Found	High	High	0.00109	0.01553	1.91	45.18	K.LLSITVR.N	[669-675]		Used
	FALSE	High	[R].LLNFLMK.[H]	1xOxidation [M6]; 1xLabel:13C(6) [K7]		0.0282535	0.00192749	1	1	1	P78527	P78527 [2215-2221]	0	900.532	0	100	3.75455e-17			200	51738		Heavy	Not Found	High	High	0.0006891	0.009556	1.46	70.28	R.LLNFLMK.H	[2215-2221]		Used
	FALSE	High	[R].LLPAELPAK.[R]			0.00158588	0.000190193	1	1	8	P78527	P78527 [2900-2908]	0	951.587	0	0.984	0.96848	0	100.8	99.2	51870		Light	High	Peak Found	High	8.078e-05	0.0007062	1.97	41.39	R.LLPAELPAK.R	[2900-2908]		Used
	FALSE	High	[R].LLPAELPAK.[R]	1xLabel:13C(6) [K9]		0.00196837	0.000240266	1	1	11	P78527	P78527 [2900-2908]	0	957.607	0						51870	Redundant	Heavy	Peak Found	High	High	0.0002834	0.003005	1.74	41.39	R.LLPAELPAK.R	[2900-2908]		Not Used
	FALSE	High	[R].LLNTWTNR.[Y]			0.0110239	0.0008475	1	1	4	P78527	P78527 [3160-3167]	0	1017.55	0	1.048	0.97956	0	97.7	102.3	51841		Light	High	Peak Found	High	0.001221	0.01743	2.42	37.64	R.LLNTWTNR.Y	[3160-3167]		Used
	FALSE	High	[R].LLNTWTNR.[Y]	1xLabel:13C(6) [R8]		0.00489582	0.000408088	1	1	2	P78527	P78527 [3160-3167]	0	1023.57	0						51841	Redundant	Heavy	Peak Found	High	High	0.0002947	0.00323	1.75	37.64	R.LLNTWTNR.Y	[3160-3167]		Not Used
	FALSE	High	[R].LLNTWTNRYPDAK.[M]			0.00636042	0.000517246	1	1	3	P78527	P78527 [3160-3172]	1	1591.82	0	1.094	0.89703	0	95.5	104.5	51842		Light	High	Peak Found	High	0.0002095	0.002052	2.32	47.14	R.LLNTWTNRYPDAK.M	[3160-3172]		Used
	FALSE	High	[R].LLNTWTNRYPDAK.[M]	2xLabel:13C(6) [R8; K13]		0.00471951	0.000399349	1	1	1	P78527	P78527 [3160-3172]	1	1603.86	0						51842	Redundant	Heavy	Peak Found	High	High	0.0001695	0.00159	2.52		R.LLNTWTNRYPDAK.M	[3160-3172]		Not Used
	FALSE	High	[K].LLQDFNR.[F]			0.0235924	0.00161935	1	1	7	P78527	P78527 [2836-2842]	0	905.484	0	1.025	0.999017	0	98.8	101.2	52144		Light	High	Peak Found	High	0.001857	0.02722	2.06	32.46	K.LLQDFNR.F	[2836-2842]		Used
	FALSE	High	[K].LLQDFNR.[F]	1xLabel:13C(6) [R7]		0.0229919	0.00158159	1	1	4	P78527	P78527 [2836-2842]	0	911.504	0						52144	Redundant	Heavy	Peak Found	High	High	0.001524	0.02229	1.81	32.46	K.LLQDFNR.F	[2836-2842]		Not Used
	FALSE	High	[R].LLQIIER.[Y]			0.0286193	0.00194807	1	1	11	P78527	P78527 [3468-3474]	0	884.556	0	1.047	0.978608	0	97.7	102.3	52273		Light	High	Peak Found	High	0.001331	0.01905	2.11	48.19	R.LLQIIER.Y	[3468-3474]		Used
	FALSE	High	[R].LLQIIER.[Y]	1xLabel:13C(6) [R7]		0.0301299	0.0020339	1	1	7	P78527	P78527 [3468-3474]	0	890.577	0						52273	Redundant	Heavy	Peak Found	High	High	0.003082	0.0499	1.9	48.19	R.LLQIIER.Y	[3468-3474]		Not Used
	FALSE	High	[R].LGASLAFNNIYR.[E]			1.52996e-05	0	1	1	12	P78527	P78527 [1076-1087]	0	1338.72	4	1.14	0.934754	0	93.4	106.6	47927		Light	High	Peak Found	High	0	3.475e-06	3.93	83.84	R.LGASLAFNNIYR.E	[1076-1087]		Used
	FALSE	High	[R].LGASLAFNNIYR.[E]	1xLabel:13C(6) [R12]		2.13869e-05	1.01813e-05	1	1	7	P78527	P78527 [1076-1087]	0	1344.74	0						47927	Redundant	Heavy	Peak Found	High	High	2.577e-06	4.877e-06	4.06	83.48	R.LGASLAFNNIYR.E	[1076-1087]		Not Used
	FALSE	High	[K].IGELFSK.[F]			0.0431345	0.00284898	1	1	3	P78527	P78527 [149-155]	0	793.445	0						48149	Redundant	Light	High	Peak Found	High	0.001031	0.01465	1.67	38.03	K.IGELFSK.F	[149-155]		Not Used
	FALSE	High	[K].IGELFSK.[F]	1xLabel:13C(6) [K7]		0.0832518	0.00502737	1	1	11	P78527	P78527 [149-155]	0	799.466	0	1.078	0.967377	0	96.2	103.8	48149		Heavy	Peak Found	High	High	0.002103	0.03164	2.38	37.99	K.IGELFSK.F	[149-155]		Used
	FALSE	High	[K].LKPVELR.[E]			0.0853581	0.00511914	1	1	4	P78527	P78527 [2446-2452]	0	854.546	0	0.78	0.754238	0	112.4	87.6	49457		Light	High	Peak Found	High	0.001913	0.02835	1.73	12.68	K.LKPVELR.E	[2446-2452]		Used
	FALSE	High	[K].LKPVELR.[E]	2xLabel:13C(6) [K2; R7]		0.0615675	0.00384713	1	1	3	P78527	P78527 [2446-2452]	0	866.586	0						49457	Redundant	Heavy	Peak Found	High	High	0.00142	0.02054	2.05	12.68	K.LKPVELR.E	[2446-2452]		Not Used
	FALSE	High	[R].LLALNSLYSPK.[I]			7.68028e-05	1.67261e-05	1	1	15	P78527	P78527 [2539-2549]	0	1218.71	0	1.04	0.998232	0	98.1	101.9	49604		Light	High	Peak Found	High	5.687e-06	2.375e-05	3.09	82.76	R.LLALNSLYSPK.I	[2539-2549]		Used
	FALSE	High	[R].LLALNSLYSPK.[I]	1xLabel:13C(6) [K11]		9.01822e-05	1.67261e-05	1	1	15	P78527	P78527 [2539-2549]	0	1224.73	0						49604	Redundant	Heavy	Peak Found	High	High	7.343e-06	3.369e-05	3.37	82.76	R.LLALNSLYSPK.I	[2539-2549]		Not Used
	FALSE	High	[R].IIANALSSEPACLAEIEEDK.[A]	1xCarbamidomethyl [C12]; 1xLabel:13C(6) [K20]		4.46662e-08	0	1	1	11	P78527	P78527 [3336-3355]	0	2179.09	0						49627	Redundant	Heavy	Peak Found	High	High	0	1.344e-07	5.94	103.35	R.IIANALSSEPACLAEIEEDK.A	[3336-3355]		Not Used
	FALSE	High	[R].IIANALSSEPACLAEIEEDK.[A]	1xCarbamidomethyl [C12]		9.22884e-08	0	1	1	11	P78527	P78527 [3336-3355]	0	2173.07	0	0.927	0.931574	0	103.8	96.2	49627		Light	High	Peak Found	High	2.577e-06	5.836e-06	4.74	103.35	R.IIANALSSEPACLAEIEEDK.A	[3336-3355]		Used
	FALSE	High	[K].LGNPIVPLNIR.[L]			9.85569e-05	2.30658e-05	1	1	7	P78527	P78527 [2133-2143]	0	1205.74	0	0.926	0.9116	0	103.9	96.1	48719		Light	High	Peak Found	High	5.136e-05	0.0004994	2.99	78.65	K.LGNPIVPLNIR.L	[2133-2143]		Used
	FALSE	High	[K].LGNPIVPLNIR.[L]	1xLabel:13C(6) [R11]		8.17404e-05	1.67261e-05	1	1	15	P78527	P78527 [2133-2143]	0	1211.76	0						48719	Redundant	Heavy	Peak Found	High	High	1.537e-05	0.0001009	2.99	78.65	K.LGNPIVPLNIR.L	[2133-2143]		Not Used
	FALSE	High	[R].LGLPGDEVDNK.[V]	1xLabel:13C(6) [K11]		5.8246e-05	1.67261e-05	1	1	13	P78527	P78527 [2705-2715]	0	1162.6	0	100	3.75455e-17			200	48570		Heavy	Not Found	High	High	4.053e-06	2.035e-05	2.54	40.73	R.LGLPGDEVDNK.V	[2705-2715]		Used
	FALSE	High	[R].LGLIEWLENTVTLK.[D]			2.60873e-06	0	1	1	2	P78527	P78527 [3800-3813]	0	1628.93	0						48529	Redundant	Light	High	Peak Found	High	0	6.208e-07	3.99	129.1	R.LGLIEWLENTVTLK.D	[3800-3813]		Not Used
	FALSE	High	[R].LGLIEWLENTVTLK.[D]	1xLabel:13C(6) [K14]		4.25059e-06	0	1	1	3	P78527	P78527 [3800-3813]	0	1634.95	0	1.065	0.939445	0	96.8	103.2	48529		Heavy	Peak Found	High	High	0	9.995e-07	3.91	129.1	R.LGLIEWLENTVTLK.D	[3800-3813]		Used
	FALSE	High	[K].FLCIFLEK.[M]	1xCarbamidomethyl [C3]; 1xLabel:13C(6) [K8]		0.00177457	0.000210109	1	1	3	P78527	P78527 [88-95]	0	1075.6	0						30868	Redundant	Heavy	Peak Found	High	High	0.0001977	0.001887	2.31	99.86	K.FLCIFLEK.M	[88-95]		Not Used
	FALSE	High	[K].FLCIFLEK.[M]	1xCarbamidomethyl [C3]		0.0051428	0.000441363	1	1	1	P78527	P78527 [88-95]	0	1069.58	0	0.952	0.972667	0	102.5	97.5	30868		Light	High	Peak Found	High	0.000185	0.001708	1.96	99.86	K.FLCIFLEK.M	[88-95]		Used
	FALSE	High	[K].FIVCLNK.[V]	1xCarbamidomethyl [C4]		0.0577929	0.00367176	1	1	2	P78527	P78527 [2360-2366]	0	893.491	0						31576	Redundant	Light	High	Peak Found	High	0.003402	0.05653	1.86	48.2	K.FIVCLNK.V	[2360-2366]		Not Used
	FALSE	High	[K].FIVCLNK.[V]	1xCarbamidomethyl [C4]; 1xLabel:13C(6) [K7]		0.0224066	0.00154355	1	1	5	P78527	P78527 [2360-2366]	0	899.511	0	1.083	0.97083	0	96	104	31576		Heavy	Peak Found	High	High	0.004375	0.07619	2.25	48.2	K.FIVCLNK.V	[2360-2366]		Used
	FALSE	High	[K].FIQTFGK.[E]			0.0196951	0.00140275	1	1	1	P78527	P78527 [3632-3638]	0	840.461	0	0.01	3.75455e-17		200		31431		Light	High	Not Found	High	0.0004992	0.00654	1.43	29.57	K.FIQTFGK.E	[3632-3638]		Used
	FALSE	High	[K].FIQTFGK.[E]	1xLabel:13C(6) [K7]		0.0842986	0.00506473	1	1	1	P78527	P78527 [3632-3638]	0	846.482	0						31431	Redundant	Heavy	Peak Found	High	High	0.001901	0.02805	1.89		K.FIQTFGK.E	[3632-3638]		Not Used
	FALSE	High	[R].FNNYVDCMK.[K]	1xCarbamidomethyl [C7]		0.00038923	5.9799e-05	1	1	10	P78527	P78527 [1736-1744]	0	1190.5	0	1.03	0.995509	0	98.5	101.5	31895		Light	High	Peak Found	High	1.624e-05	0.0001162	2.87	42.4	R.FNNYVDCMK.K	[1736-1744]		Used
	FALSE	High	[R].FNNYVDCMK.[K]	1xCarbamidomethyl [C7]; 1xOxidation [M8]		0.000332711	5.9799e-05	1	1	1	P78527	P78527 [1736-1744]	0	1206.49	0						31896	Redundant	Light	High	Peak Found	High	1.537e-05	8.982e-05	1.6	21.29	R.FNNYVDCMK.K	[1736-1744]		Not Used
	FALSE	High	[R].FNNYVDCMK.[K]	1xCarbamidomethyl [C7]; 1xOxidation [M8]; 1xLabel:13C(6) [K9]		0.0347007	0.00233061	1	1	2	P78527	P78527 [1736-1744]	0	1212.51	0	100	3.75455e-17			200	31896		Heavy	Not Found	High	High	0.0008358	0.01188	1.22	21.29	R.FNNYVDCMK.K	[1736-1744]		Used
	FALSE	High	[R].FNNYVDCMK.[K]	1xCarbamidomethyl [C7]; 1xLabel:13C(6) [K9]		0.000450045	6.40366e-05	1	1	11	P78527	P78527 [1736-1744]	0	1196.52	0						31895	Redundant	Heavy	Peak Found	High	High	2.769e-05	0.0002805	2.96	42.4	R.FNNYVDCMK.K	[1736-1744]		Not Used
	FALSE	High	[K].ETGLMYSIMVHALR.[A]			1.0316e-06	0	1	1	2	P78527	P78527 [3976-3989]	0	1620.82	0	1.032	0.943557	0	98.4	101.6	27491		Light	High	Peak Found	High	0	2.481e-07	4.38	115.85	K.ETGLMYSIMVHALR.A	[3976-3989]		Used
	FALSE	High	[K].ETGLMYSIMVHALR.[A]	1xLabel:13C(6) [R14]		1.89859e-06	0	1	1	4	P78527	P78527 [3976-3989]	0	1626.84	0						27491	Redundant	Heavy	Peak Found	High	High	0	4.523e-07	4.19	115.85	K.ETGLMYSIMVHALR.A	[3976-3989]		Not Used
	FALSE	High	[R].GIFTSEIGTK.[Q]			0.00107962	0.000126392	1	1	7	P78527	P78527 [2941-2950]	0	1052.56	0	1.076	0.937325	0	96.3	103.7	36745		Light	High	Peak Found	High	0.0001385	0.001161	2.41	51.35	R.GIFTSEIGTK.Q	[2941-2950]		Used
	FALSE	High	[R].GIFTSEIGTK.[Q]	1xLabel:13C(6) [K10]		0.00116607	0.000126392	1	1	4	P78527	P78527 [2941-2950]	0	1058.58	0						36745	Redundant	Heavy	Peak Found	High	High	8.835e-05	0.0007878	2.05	52.72	R.GIFTSEIGTK.Q	[2941-2950]		Not Used
	FALSE	High	[R].GLGQECVLSSSPAVLALQTSLVFSR.[D]	1xCarbamidomethyl [C6]		1.82827e-06	0	1	1	4	P78527	P78527 [37-61]	0	2619.38	0	1.223	0.809034	0	90	110	36830		Light	High	Peak Found	High	0	4.368e-07	4.01	124.08	R.GLGQECVLSSSPAVLALQTSLVFSR.D	[37-61]		Used
	FALSE	High	[R].GLGQECVLSSSPAVLALQTSLVFSR.[D]	1xCarbamidomethyl [C6]; 1xLabel:13C(6) [R25]		5.94234e-07	0	1	1	5	P78527	P78527 [37-61]	0	2625.4	0						36830	Redundant	Heavy	Peak Found	High	High	0	1.441e-07	2.59	124.09	R.GLGQECVLSSSPAVLALQTSLVFSR.D	[37-61]		Not Used
	FALSE	High	[K].GLSSLLCNFTK.[S]	1xCarbamidomethyl [C7]		8.81011e-05	1.67261e-05	1	1	16	P78527	P78527 [226-236]	0	1239.64	0	1.07	0.999972	0	96.6	103.4	37386		Light	High	Peak Found	High	7.343e-06	3.091e-05	3.68	103.61	K.GLSSLLCNFTK.S	[226-236]		Used
	FALSE	High	[K].GLSSLLCNFTK.[S]	1xCarbamidomethyl [C7]; 1xLabel:13C(6) [K11]		0.000148287	2.30658e-05	1	1	18	P78527	P78527 [226-236]	0	1245.66	0						37386	Redundant	Heavy	Peak Found	High	High	1.624e-05	0.0001169	3.75	103.61	K.GLSSLLCNFTK.S	[226-236]		Not Used
	FALSE	High	[R].GSCVTQVGLLESVYEMFR.[K]	1xCarbamidomethyl [C3]		4.04668e-07	0	1	1	5	P78527	P78527 [1789-1806]	0	2074.99	0						39083	Redundant	Light	High	Peak Found	High	0	9.86e-08	5.24	127.73	R.GSCVTQVGLLESVYEMFR.K	[1789-1806]		Not Used
	FALSE	High	[R].GSCVTQVGLLESVYEMFR.[K]	1xCarbamidomethyl [C3]; 1xLabel:13C(6) [R18]		1.96969e-07	0	1	1	7	P78527	P78527 [1789-1806]	0	2081.01	0	1.154	0.842522	0	92.9	107.1	39083		Heavy	Peak Found	High	High	0	4.859e-08	5.57	127.73	R.GSCVTQVGLLESVYEMFR.K	[1789-1806]		Used
	FALSE	High	[R].GSCVTQVGLLESVYEMFR.[K]	1xCarbamidomethyl [C3]; 1xOxidation [M16]; 1xLabel:13C(6) [R18]		2.06628e-05	1.01813e-05	1	1	2	P78527	P78527 [1789-1806]	0	2097.01	0	4.184	0.000180849	0	38.6	161.4	39084		Heavy	Peak Found	High	High	2.577e-06	4.623e-06	2.65	122.84	R.GSCVTQVGLLESVYEMFR.K	[1789-1806]		Used
	FALSE	High	[K].FYQGFLFSEKPEK.[N]			6.57871e-06	0	1	1	4	P78527	P78527 [1961-1973]	0	1619.81	0	1.108	0.921161	0	94.9	105.1	33752		Light	High	Peak Found	High	0	1.536e-06	3.29	75.64	K.FYQGFLFSEKPEK.N	[1961-1973]		Used
	FALSE	High	[K].FYQGFLFSEKPEK.[N]	1xLabel:13C(6) [K13]		0.00179295	0.000210109	1	1	1	P78527	P78527 [1961-1973]	0	1625.83	0							Inconsistently Labeled		Not Found	Not Found	High	7.489e-05	0.0006663	0.99		K.FYQGFLFSEKPEK.N	[1961-1973]		Not Used
	FALSE	High	[K].FYQGFLFSEKPEK.[N]	2xLabel:13C(6) [K10; K13]		7.91547e-06	0	1	1	7	P78527	P78527 [1961-1973]	0	1631.85	0						33752	Redundant	Heavy	Peak Found	High	High	0	1.839e-06	3.44	75.64	K.FYQGFLFSEKPEK.N	[1961-1973]		Not Used
	FALSE	High	[K].FYGELALK.[K]			0.00323955	0.00033449	1	1	11	P78527	P78527 [156-163]	0	940.514	0						33680	Redundant	Light	High	Peak Found	High	0.0002521	0.002532	1.95	61.64	K.FYGELALK.K	[156-163]		Not Used
	FALSE	High	[K].FYGELALK.[K]	1xLabel:13C(6) [K8]		0.00198902	0.000240266	1	1	7	P78527	P78527 [156-163]	0	946.534	0	1.031	0.97754	0	98.5	101.5	33680		Heavy	Peak Found	High	High	0.0002395	0.002356	1.81	61.64	K.FYGELALK.K	[156-163]		Used
	FALSE	High	[K].FVPLLPGNR.[S]	1xLabel:13C(6) [R9]		0.0242084	0.00167979	1	1	10	P78527	P78527 [1194-1202]	0	1018.61	0						33456	Redundant	Heavy	Peak Found	High	High	0.0006002	0.00809	1.94	61.33	K.FVPLLPGNR.S	[1194-1202]		Not Used
	FALSE	High	[K].FVPLLPGNR.[S]			0.125229	0.006993	1	1	9	P78527	P78527 [1194-1202]	0	1012.59	0	0.982	0.965873	0	100.9	99.1	33456		Light	High	Peak Found	High	0.004068	0.07034	1.86	61.33	K.FVPLLPGNR.S	[1194-1202]		Used
	FALSE	High	[K].GGSWIQEINVAEK.[N]			1.2465e-05	0	1	1	14	P78527	P78527 [4024-4036]	0	1430.73	0	1.047	0.977631	0	97.7	102.3	36291		Light	High	Peak Found	High	0	2.859e-06	3.77	84.59	K.GGSWIQEINVAEK.N	[4024-4036]		Used
	FALSE	High	[K].GGSWIQEINVAEK.[N]	1xLabel:13C(6) [K13]		4.42893e-05	1.67261e-05	1	1	15	P78527	P78527 [4024-4036]	0	1436.75	0						36291	Redundant	Heavy	Peak Found	High	High	4.053e-06	9.582e-06	3.82	84.59	K.GGSWIQEINVAEK.N	[4024-4036]		Not Used
FALSE	High	Master Protein	Q14204	Cytoplasmic dynein 1 heavy chain 1 OS=Homo sapiens OX=9606 GN=DYNC1H1 PE=1 SV=5	0	1924.34	43	166	1694	165	1	4646	532.1	6.4	3809.76	166	1	0.836	0.920419	6.95	110.5	89.5	High	High
	Checked	Confidence	Annotated Sequence	Modifications	Modifications in Master Proteins	Qvality PEP	Qvality q-value	# Protein Groups	# Proteins	# PSMs	Master Protein Accessions	Positions in Master Proteins	# Missed Cleavages	Theo. MH+ [Da]	# Razor Quan Results	Abundance Ratio: (Heavy) / (Light)	Abundance Ratio Adj. P-Value: (Heavy) / (Light)	Abundance Ratio Variability [%]: (Heavy) / (Light)	Abundances (Grouped): Light	Abundances (Grouped): Heavy	Precursor Quan Result ID	Quan Info	Quan Channel	Found in Sample: [S5] F3: Light, Sample	Found in Sample: [S6] F3: Heavy, Sample	Confidence (by Search Engine): Sequest HT	Percolator q-Value (by Search Engine): Sequest HT	Percolator PEP (by Search Engine): Sequest HT	XCorr (by Search Engine): Sequest HT	Top Apex RT [min]	Sequence in Protein	Positions in Protein	Peptide Group Modifications in Protein	Quan Usage
	FALSE	High	[K].QALETVNDYNPLMK.[D]			4.88394e-06	0	1	1	5	Q14204	Q14204 [324-337]	0	1635.8	0	0.028	3.75455e-17	0	194.5	5.5	72400		Light	High	Peak Found	High	0	1.149e-06	4.25	80.45	K.QALETVNDYNPLMK.D	[324-337]		Used
	FALSE	High	[K].QALETVNDYNPLMK.[D]	1xLabel:13C(6) [K14]		8.56552e-06	0	1	1	2	Q14204	Q14204 [324-337]	0	1641.82	0						72400	Redundant	Heavy	Peak Found	High	High	0	1.986e-06	4.24	82.43	K.QALETVNDYNPLMK.D	[324-337]		Not Used
	FALSE	High	[R].QDLADVVQVCEGK.[K]	1xCarbamidomethyl [C10]		4.70483e-06	0	1	1	9	Q14204	Q14204 [4429-4441]	0	1460.7	0	0.737	0.739893	0	115.2	84.8	72782		Light	High	Peak Found	High	0	1.398e-06	4.46	65.76	R.QDLADVVQVCEGK.K	[4429-4441]		Used
	FALSE	High	[R].QDLADVVQVCEGK.[K]	1xCarbamidomethyl [C10]; 1xLabel:13C(6) [K13]		4.34248e-06	0	1	1	9	Q14204	Q14204 [4429-4441]	0	1466.73	0						72782	Redundant	Heavy	Peak Found	High	High	0	1.021e-06	4.8	65.76	R.QDLADVVQVCEGK.K	[4429-4441]		Not Used
	FALSE	High	[R].NVAQYNANHPDFPMQIEQLER.[Y]			5.46189e-09	0	1	1	10	Q14204	Q14204 [2468-2488]	0	2514.18	0	2.173	0.0893879	0	63	137	71616		Light	High	Peak Found	High	0	1.411e-09	5.42	91.21	R.NVAQYNANHPDFPMQIEQLER.Y	[2468-2488]		Used
	FALSE	High	[R].NVAQYNANHPDFPMQIEQLER.[Y]	1xLabel:13C(6) [R21]		4.8747e-09	0	1	1	10	Q14204	Q14204 [2468-2488]	0	2520.2	0						71616	Redundant	Heavy	Peak Found	High	High	0	1.769e-09	5.39	91.21	R.NVAQYNANHPDFPMQIEQLER.Y	[2468-2488]		Not Used
	FALSE	High	[K].NYMSNPSYNYEIVNR.[A]	1xOxidation [M3]; 1xLabel:13C(6) [R15]		1.3084e-06	0	1	1	1	Q14204	Q14204 [3370-3384]	0	1885.85	0						72152	Redundant	Heavy	Not Found	High	High	0	3.144e-07	3.36	56.92	K.NYMSNPSYNYEIVNR.A	[3370-3384]		Not Used
	FALSE	High	[K].NYMSNPSYNYEIVNR.[A]	1xOxidation [M3]		1.5219e-06	0	1	1	2	Q14204	Q14204 [3370-3384]	0	1879.83	0	100	3.75455e-17			200	72152		Light	High	Peak Found	High	0	3.653e-07	3.01	56.92	K.NYMSNPSYNYEIVNR.A	[3370-3384]		Used
	FALSE	High	[K].NYMSNPSYNYEIVNR.[A]	1xLabel:13C(6) [R15]		6.62137e-07	0	1	1	14	Q14204	Q14204 [3370-3384]	0	1869.85	0	0.735	0.664419	0	115.3	84.7	72151		Heavy	Peak Found	High	High	0	7.406e-07	4.49	70.97	K.NYMSNPSYNYEIVNR.A	[3370-3384]		Used
	FALSE	High	[K].NYMSNPSYNYEIVNR.[A]			2.31744e-06	0	1	1	6	Q14204	Q14204 [3370-3384]	0	1863.83	0						72151	Redundant	Light	High	Peak Found	High	0	1.011e-06	4.12	70.97	K.NYMSNPSYNYEIVNR.A	[3370-3384]		Not Used
	FALSE	High	[K].MVVLSLPR.[I]			0.00471951	0.000399349	1	1	3	Q14204	Q14204 [991-998]	0	914.549	0	0.797	0.900015	0	111.3	88.7	67226		Light	High	Peak Found	High	0.0001685	0.00158	2.1	67.85	K.MVVLSLPR.I	[991-998]		Used
	FALSE	High	[K].MVVLSLPR.[I]	1xLabel:13C(6) [R8]		0.00256733	0.000267765	1	1	3	Q14204	Q14204 [991-998]	0	920.569	0						67226	Redundant	Heavy	Peak Found	High	High	0.0001584	0.001422	2.48	67.85	K.MVVLSLPR.I	[991-998]		Not Used
	FALSE	High	[K].NLESALR.[F]			0.0347007	0.00233061	1	1	1	Q14204	Q14204 [3622-3628]	0	802.442	0	0.01	3.75455e-17		200		69097		Light	High	Not Found	High	0.0008276	0.01175	1.52	24.19	K.NLESALR.F	[3622-3628]		Used
	FALSE	High	[R].QYASYEFVQR.[L]			0.000140714	2.30658e-05	1	1	3	Q14204	Q14204 [1379-1388]	0	1290.61	0						76774	Redundant	Light	High	Peak Found	High	7.343e-06	3.248e-05	1.79	49.73	R.QYASYEFVQR.L	[1379-1388]		Not Used
	FALSE	High	[R].QYASYEFVQR.[L]	1xLabel:13C(6) [R10]		0.00023574	3.53638e-05	1	1	4	Q14204	Q14204 [1379-1388]	0	1296.63	0	0.704	0.706255	0	117.3	82.7	76774		Heavy	Peak Found	High	High	9.975e-06	5.908e-05	2.83	49.73	R.QYASYEFVQR.L	[1379-1388]		Used
	FALSE	High	[K].SALEQMR.[K]			0.0522156	0.00337789	1	1	4	Q14204	Q14204 [60-66]	0	834.414	0	0.882	0.89388	0	106.2	93.8	77544		Light	High	Peak Found	High	0.001646	0.02394	2.5	14.62	K.SALEQMR.K	[60-66]		Used
	FALSE	High	[K].SALEQMR.[K]	1xLabel:13C(6) [R7]		0.102861	0.00594747	1	1	1	Q14204	Q14204 [60-66]	0	840.434	0						77544	Redundant	Heavy	Peak Found	High	High	0.002244	0.03459	2.52	14.62	K.SALEQMR.K	[60-66]		Not Used
	FALSE	High	[R].SACDTVDTWLDDTAK.[G]	1xCarbamidomethyl [C3]; 1xLabel:13C(6) [K15]		1.18719e-06	0	1	1	13	Q14204	Q14204 [4214-4228]	0	1703.75	0	0.904	0.878223	0	105.1	94.9	77338		Heavy	Peak Found	High	High	0	5.513e-07	4.15	94.51	R.SACDTVDTWLDDTAK.G	[4214-4228]		Used
	FALSE	High	[R].SACDTVDTWLDDTAK.[G]	1xCarbamidomethyl [C3]		1.17443e-06	0	1	1	16	Q14204	Q14204 [4214-4228]	0	1697.73	0						77338	Redundant	Light	High	Peak Found	High	0	3.838e-07	4.1	94.51	R.SACDTVDTWLDDTAK.G	[4214-4228]		Not Used
	FALSE	High	[K].SFEWLSQMR.[F]			0.00166868	0.000200293	1	1	3	Q14204	Q14204 [1835-1843]	0	1183.56	0						79197	Redundant	Light	High	Peak Found	High	0.0001169	0.001021	2.34	96.87	K.SFEWLSQMR.F	[1835-1843]		Not Used
	FALSE	High	[K].SFEWLSQMR.[F]	1xLabel:13C(6) [R9]		0.00214066	0.000245312	1	1	3	Q14204	Q14204 [1835-1843]	0	1189.58	0	0.867	0.908106	0	107.1	92.9	79197		Heavy	Peak Found	High	High	8.938e-05	0.0007951	2.48	96.87	K.SFEWLSQMR.F	[1835-1843]		Used
	FALSE	High	[R].SFDSEFK.[L]			0.016229	0.00118924	1	1	6	Q14204	Q14204 [4277-4283]	0	859.383	0						79151	Redundant	Light	High	Peak Found	High	0.0006793	0.009363	1.71	31.78	R.SFDSEFK.L	[4277-4283]		Not Used
	FALSE	High	[R].SFDSEFK.[L]	1xLabel:13C(6) [K7]		0.0238984	0.00165862	1	1	4	Q14204	Q14204 [4277-4283]	0	865.403	0	0.838	0.835778	0	108.8	91.2	79151		Heavy	Peak Found	High	High	0.001175	0.01681	2.04	31.78	R.SFDSEFK.L	[4277-4283]		Used
	FALSE	High	[R].QLTAYMK.[R]	1xLabel:13C(6) [K7]		0.0753144	0.0046231	1	1	1	Q14204	Q14204 [657-663]	0	860.464	0	0.01	3.75455e-17		200		74742		Heavy	Peak Found	High	High	0.001702	0.02483	1.37	21.3	R.QLTAYMK.R	[657-663]		Used
	FALSE	High	[K].QLQNISLAAASGGAK.[E]	1xLabel:13C(6) [K15]		1.96664e-05	1.01813e-05	1	1	4	Q14204	Q14204 [4488-4502]	0	1434.8	0						74597	Redundant	Heavy	Peak Found	High	High	2.577e-06	4.411e-06	3.27	47.16	K.QLQNISLAAASGGAK.E	[4488-4502]		Not Used
	FALSE	High	[K].QLQNISLAAASGGAK.[E]			1.13564e-05	0	1	1	4	Q14204	Q14204 [4488-4502]	0	1428.78	0	0.01	3.75455e-17		200		74597		Light	High	Not Found	High	0	2.607e-06	3.58	47.16	K.QLQNISLAAASGGAK.E	[4488-4502]		Used
	FALSE	High	[K].QTDVLQQLSIQMANAK.[F]			0.000168361	2.94559e-05	1	1	1	Q14204	Q14204 [1850-1865]	0	1787.93	0	0.238	0.00190424	0	161.5	38.5	76104		Light	High	Peak Found	High	8.722e-06	3.969e-05	2.19	108.61	K.QTDVLQQLSIQMANAK.F	[1850-1865]		Used
	FALSE	High	[K].QTDVLQQLSIQMANAK.[F]	1xLabel:13C(6) [K16]		1.59333e-05	0	1	1	2	Q14204	Q14204 [1850-1865]	0	1793.95	0						76104	Redundant	Heavy	Peak Found	High	High	2.577e-06	7.381e-06	3.27	108.66	K.QTDVLQQLSIQMANAK.F	[1850-1865]		Not Used
	FALSE	High	[R].QNLDALLNQLK.[S]	1xLabel:13C(6) [K11]		3.66119e-05	1.01813e-05	1	1	2	Q14204	Q14204 [1361-1371]	0	1275.74	0	0.865	0.92162	0	107.3	92.7	75103		Heavy	Peak Found	High	High	2.577e-06	7.95e-06	2.35	101.84	R.QNLDALLNQLK.S	[1361-1371]		Used
	FALSE	High	[R].QNLDALLNQLK.[S]			3.3889e-05	1.01813e-05	1	1	2	Q14204	Q14204 [1361-1371]	0	1269.72	0						75103	Redundant	Light	High	Peak Found	High	2.577e-06	7.767e-06	3.38	101.84	R.QNLDALLNQLK.S	[1361-1371]		Not Used
	FALSE	High	[R].QPQGHLLLIGVSGAGK.[T]			0.0170888	0.00122748	1	1	1	Q14204	Q14204 [2928-2943]	0	1574.9	0						75372	No Quan Values	Light	High	Not Found	High	0.0004491	0.005587	1.86		R.QPQGHLLLIGVSGAGK.T	[2928-2943]		Not Used
	FALSE	High	[R].LSCLPAFK.[D]	1xCarbamidomethyl [C3]		0.00296138	0.000312095	1	1	8	Q14204	Q14204 [3938-3945]	0	935.502	0	0.229	0.000487971	0	162.8	37.2	57835		Light	High	Peak Found	High	0.0002452	0.002434	2.61	50.56	R.LSCLPAFK.D	[3938-3945]		Used
	FALSE	High	[R].LSCLPAFK.[D]	1xCarbamidomethyl [C3]; 1xLabel:13C(6) [K8]		0.00235537	0.000253401	1	1	7	Q14204	Q14204 [3938-3945]	0	941.522	0						57835	Redundant	Heavy	Peak Found	High	High	0.0002521	0.002525	2.74	50.56	R.LSCLPAFK.D	[3938-3945]		Not Used
	FALSE	High	[R].IQGLTVEQAEAVVR.[L]			8.40034e-07	0	1	1	10	Q14204	Q14204 [3924-3937]	0	1512.84	0						56700	Redundant	Light	High	Peak Found	High	0	2.031e-07	3.77	80.28	R.IQGLTVEQAEAVVR.L	[3924-3937]		Not Used
	FALSE	High	[R].IQGLTVEQAEAVVR.[L]	1xLabel:13C(6) [R14]		3.37613e-06	0	1	1	10	Q14204	Q14204 [3924-3937]	0	1518.86	0	0.857	0.811223	0	107.7	92.3	56700		Heavy	Peak Found	High	High	0	7.965e-07	3.55	80.28	R.IQGLTVEQAEAVVR.L	[3924-3937]		Used
	FALSE	High	[K].LQGEFQLR.[L]			0.00367498	0.000357417	1	1	11	Q14204	Q14204 [3734-3741]	0	990.537	0	1.541	0.559647	0	78.7	121.3	56655		Light	High	Peak Found	High	0.000257	0.002595	2.15	40.51	K.LQGEFQLR.L	[3734-3741]		Used
	FALSE	High	[K].LQGEFQLR.[L]	1xLabel:13C(6) [R8]		0.00560972	0.000467865	1	1	9	Q14204	Q14204 [3734-3741]	0	996.557	0						56655	Redundant	Heavy	Peak Found	High	High	0.000353	0.004243	2.47	40.51	K.LQGEFQLR.L	[3734-3741]		Not Used
	FALSE	High	[R].IQFVGACNPPTDPGR.[K]	1xCarbamidomethyl [C7]		8.35504e-07	0	1	1	10	Q14204	Q14204 [2706-2720]	0	1628.78	0	0.782	0.664675	0	112.2	87.8	56647		Light	High	Peak Found	High	0	3.711e-07	3.57	54.99	R.IQFVGACNPPTDPGR.K	[2706-2720]		Used
	FALSE	High	[R].IQFVGACNPPTDPGR.[K]	1xCarbamidomethyl [C7]; 1xLabel:13C(6) [R15]		2.06958e-06	0	1	1	2	Q14204	Q14204 [2706-2720]	0	1634.81	0						56647	Redundant	Heavy	Peak Found	High	High	0	4.922e-07	3.85	54.99	R.IQFVGACNPPTDPGR.K	[2706-2720]		Not Used
	FALSE	High	[K].LSLSNAISTALPLTQLR.[W]	1xLabel:13C(6) [R17]		9.7969e-05	2.30658e-05	1	1	1	Q14204	Q14204 [4575-4591]	0	1804.06	0	1	0.956554	0	100	100	58597		Heavy	Peak Found	High	High	5.687e-06	2.169e-05	2.88	121.47	K.LSLSNAISTALPLTQLR.W	[4575-4591]		Used
	FALSE	High	[K].LSPYYK.[V]			0.123709	0.00691207	1	1	4	Q14204	Q14204 [1509-1514]	0	770.408	0	0.877	0.89746	0	106.6	93.4	58891		Light	High	Peak Found	High	0.005431	0.09764	1.73	16.87	K.LSPYYK.V	[1509-1514]		Used
	FALSE	High	[K].LNTQEIFDDWAR.[K]			1.51448e-05	0	1	1	3	Q14204	Q14204 [693-704]	0	1507.72	0	0.791	0.71227	0	111.7	88.3	54649		Light	High	Peak Found	High	2.577e-06	4.114e-06	4.05	115.26	K.LNTQEIFDDWAR.K	[693-704]		Used
	FALSE	High	[K].LNTQEIFDDWAR.[K]	1xLabel:13C(6) [R12]		2.46396e-05	1.01813e-05	1	1	3	Q14204	Q14204 [693-704]	0	1513.74	0						54649	Redundant	Heavy	Peak Found	High	High	2.577e-06	6.348e-06	4.18	115.26	K.LNTQEIFDDWAR.K	[693-704]		Not Used
	FALSE	High	[K].LMHVAYEEFEK.[V]			6.654e-05	1.67261e-05	1	1	3	Q14204	Q14204 [401-411]	0	1395.66	0	0.883	0.938098	0	106.2	93.8	53610		Light	High	Peak Found	High	4.053e-06	1.44e-05	2.2	54.27	K.LMHVAYEEFEK.V	[401-411]		Used
	FALSE	High	[K].LMHVAYEEFEK.[V]	1xLabel:13C(6) [K11]		5.0689e-05	1.67261e-05	1	1	3	Q14204	Q14204 [401-411]	0	1401.68	0						53610	Redundant	Heavy	Peak Found	High	High	4.053e-06	1.093e-05	2.87	54.27	K.LMHVAYEEFEK.V	[401-411]		Not Used
	FALSE	High	[R].IMFEVQDLK.[Y]			0.000688136	8.61443e-05	1	1	7	Q14204	Q14204 [2341-2349]	0	1122.59	2	0.975	0.951484	0	101.3	98.7	53555		Light	High	Peak Found	High	8.397e-05	0.0007434	2.51	79.81	R.IMFEVQDLK.Y	[2341-2349]		Used
	FALSE	High	[R].IMFEVQDLK.[Y]	1xLabel:13C(6) [K9]		0.00132429	0.000152667	1	1	4	Q14204	Q14204 [2341-2349]	0	1128.61	0						53555	Redundant	Heavy	Peak Found	High	High	5.136e-05	0.0005221	2.6	79.81	R.IMFEVQDLK.Y	[2341-2349]		Not Used
	FALSE	High	[R].IMFEVQDLK.[Y]	1xOxidation [M2]		0.0204723	0.00144443	1	1	1	Q14204	Q14204 [2341-2349]	0	1138.58	0						53556	No Quan Values	Light	High	Not Found	High	0.0005124	0.006741	1.54	69.78	R.IMFEVQDLK.Y	[2341-2349]		Not Used
	FALSE	High	[K].INEWLTLVEK.[E]			9.2871e-05	1.67261e-05	1	1	4	Q14204	Q14204 [1698-1707]	0	1244.69	0	1.09	0.926605	0	95.7	104.3	54161		Light	High	Peak Found	High	9.975e-06	6.087e-05	3.68	103.04	K.INEWLTLVEK.E	[1698-1707]		Used
	FALSE	High	[K].INEWLTLVEK.[E]	1xLabel:13C(6) [K10]		7.99001e-05	1.67261e-05	1	1	3	Q14204	Q14204 [1698-1707]	0	1250.71	0						54161	Redundant	Heavy	Peak Found	High	High	8.722e-06	4.727e-05	3.68	103.04	K.INEWLTLVEK.E	[1698-1707]		Not Used
	FALSE	High	[K].IPWSALK.[T]			0.0522156	0.00337789	1	1	4	Q14204	Q14204 [4238-4244]	0	814.482	0						56003	Redundant	Light	High	Peak Found	High	0.004085	0.07058	2.24	51.41	K.IPWSALK.T	[4238-4244]		Not Used
	FALSE	High	[K].IPWSALK.[T]	1xLabel:13C(6) [K7]		0.0158155	0.0011507	1	1	7	Q14204	Q14204 [4238-4244]	0	820.502	0	0.872	0.90173	0	106.8	93.2	56003		Heavy	Peak Found	High	High	0.004944	0.08743	2.3	51.41	K.IPWSALK.T	[4238-4244]		Used
	FALSE	High	[K].MQMLEDEDDLAYAETEK.[K]			2.14794e-07	0	1	1	13	Q14204	Q14204 [4346-4362]	0	2030.86	0						66325	Redundant	Light	High	Peak Found	High	0	5.292e-08	4.91	88.33	K.MQMLEDEDDLAYAETEK.K	[4346-4362]		Not Used
	FALSE	High	[K].MQMLEDEDDLAYAETEK.[K]	1xLabel:13C(6) [K17]		1.79647e-07	0	1	1	16	Q14204	Q14204 [4346-4362]	0	2036.88	0	0.747	0.640196	0	114.5	85.5	66325		Heavy	Peak Found	High	High	0	4.434e-08	4.22	88.33	K.MQMLEDEDDLAYAETEK.K	[4346-4362]		Used
	FALSE	High	[K].MQMLEDEDDLAYAETEK.[K]	1xOxidation [M1]		2.63695e-06	0	1	1	1	Q14204	Q14204 [4346-4362]	0	2046.85	0						66324	Redundant	Light	High	Not Found	High	0	6.245e-07	2.66		K.MQMLEDEDDLAYAETEK.K	[4346-4362]		Not Used
	FALSE	High	[K].MQMLEDEDDLAYAETEK.[K]	1xOxidation [M1]; 1xLabel:13C(6) [K17]		3.83348e-07	0	1	1	2	Q14204	Q14204 [4346-4362]	0	2052.87	0						66324	No Quan Values	Heavy	Not Found	High	High	0	9.336e-08	2.42		K.MQMLEDEDDLAYAETEK.K	[4346-4362]		Not Used
	FALSE	High	[R].MLSAVSQQVQCIQEALR.[E]	1xCarbamidomethyl [C11]		8.10402e-08	0	1	1	5	Q14204	Q14204 [1967-1983]	0	1960.99	0	0.923	0.938412	0	104	96	65463		Light	High	Peak Found	High	0	5.564e-08	5.44	117.18	R.MLSAVSQQVQCIQEALR.E	[1967-1983]		Used
	FALSE	High	[R].MLSAVSQQVQCIQEALR.[E]	1xCarbamidomethyl [C11]; 1xLabel:13C(6) [R17]		7.76042e-08	0	1	1	6	Q14204	Q14204 [1967-1983]	0	1967.01	0						65463	Redundant	Heavy	Peak Found	High	High	0	3.798e-08	5.31	117.18	R.MLSAVSQQVQCIQEALR.E	[1967-1983]		Not Used
	FALSE	High	[R].MLSAVSQQVQCIQEALR.[E]	1xCarbamidomethyl [C11]; 1xOxidation [M1]		2.52587e-06	0	1	1	1	Q14204	Q14204 [1967-1983]	0	1976.99	0	0.748	0.843433	0	114.4	85.6	65464		Light	High	Peak Found	High	0	5.999e-07	2.82		R.MLSAVSQQVQCIQEALR.E	[1967-1983]		Used
	FALSE	High	[R].MLSAVSQQVQCIQEALR.[E]	1xCarbamidomethyl [C11]; 1xOxidation [M1]; 1xLabel:13C(6) [R17]		2.81572e-07	0	1	1	2	Q14204	Q14204 [1967-1983]	0	1983.01	0						65464	Redundant	Heavy	Peak Found	High	High	0	6.89e-08	3.27	107.63	R.MLSAVSQQVQCIQEALR.E	[1967-1983]		Not Used
	FALSE	High	[R].MNTLLANGEVPGLFEGDEYATLMTQCK.[E]	1xCarbamidomethyl [C26]; 1xLabel:13C(6) [K27]		0.00203107	0.000240266	1	1	1	Q14204	Q14204 [3008-3034]	0	3008.41	0	100	3.75455e-17			200	65958		Heavy	Not Found	High	High	8.512e-05	0.0007543	1.87	123.21	R.MNTLLANGEVPGLFEGDEYATLMTQCK.E	[3008-3034]		Used
	FALSE	High	[R].LVEAISR.[D]			0.0268359	0.00185906	1	1	4	Q14204	Q14204 [380-386]	0	787.467	0	0.873	0.840904	0	106.8	93.2	60920		Light	High	Peak Found	High	0.004725	0.08333	2.4	15.75	R.LVEAISR.D	[380-386]		Used
	FALSE	High	[R].LVEAISR.[D]	1xLabel:13C(6) [R7]		0.0477672	0.00310025	1	1	5	Q14204	Q14204 [380-386]	0	793.487	0						60920	Redundant	Heavy	Peak Found	High	High	0.004363	0.07595	2.18	15.75	R.LVEAISR.D	[380-386]		Not Used
	FALSE	High	[R].ITNQVIYLNPPIEECR.[Y]	1xCarbamidomethyl [C15]		3.81278e-07	0	1	1	15	Q14204	Q14204 [964-979]	0	1959	0	0.01	3.75455e-17		200		60184		Light	High	Not Found	High	0	2.762e-07	4.39	87.26	R.ITNQVIYLNPPIEECR.Y	[964-979]		Used
	FALSE	High	[R].ITNQVIYLNPPIEECR.[Y]	1xCarbamidomethyl [C15]; 1xLabel:13C(6) [R16]		1.82589e-07	0	1	1	16	Q14204	Q14204 [964-979]	0	1965.02	0						60184	Redundant	Heavy	Peak Found	High	High	0	4.506e-08	4.54		R.ITNQVIYLNPPIEECR.Y	[964-979]		Not Used
	FALSE	High	[K].LYQEMFAWK.[M]	1xLabel:13C(6) [K9]		0.000544915	6.95775e-05	1	1	1	Q14204	Q14204 [982-990]	0	1221.61	0	100	3.75455e-17			200	62773		Heavy	Not Found	High	High	1.747e-05	0.000169	1.3	94.7	K.LYQEMFAWK.M	[982-990]		Used
	FALSE	High	[K].LVPFFK.[LA]			0.148322	0.0081733	2	2	6	Q14204; Q8N2M4	Q14204 [2069-2074]; Q8N2M4 [15-20]	0	750.455	0	0.834	0.874968	0	109.1	90.9	61507	Shared	Light	High	Peak Found	High	0.005009	0.08891	1.28	63.75	K.IVPFFK.L	[2069-2074]		Used
	FALSE	High	[K].LVPLLLEDGGEAPAALEAALEEK.[S]			1.38649e-08	0	1	1	5	Q14204	Q14204 [37-59]	0	2348.26	0	0.694	0.71084	0	118.1	81.9	61533		Light	High	Peak Found	High	0	7.667e-09	4.92	124.21	K.LVPLLLEDGGEAPAALEAALEEK.S	[37-59]		Used
	FALSE	High	[K].LVPLLLEDGGEAPAALEAALEEK.[S]	1xLabel:13C(6) [K23]		3.48428e-09	0	1	1	7	Q14204	Q14204 [37-59]	0	2354.28	0						61533	Redundant	Heavy	Peak Found	High	High	0	2.303e-08	5.49	124.21	K.LVPLLLEDGGEAPAALEAALEEK.S	[37-59]		Not Used
	FALSE	High	[K].LVQTPLTDR.[C]			0.00128568	0.000142772	1	1	12	Q14204	Q14204 [1879-1887]	0	1042.59	0	0.802	0.792293	0	111	89	61647		Light	High	Peak Found	High	8.938e-05	0.0008017	2.76	32.16	K.LVQTPLTDR.C	[1879-1887]		Used
	FALSE	High	[K].LVQTPLTDR.[C]	1xLabel:13C(6) [R9]		0.00102939	0.000122589	1	1	11	Q14204	Q14204 [1879-1887]	0	1048.61	0						61647	Redundant	Heavy	Peak Found	High	High	0.0001148	0.0009898	2.96	32.16	K.LVQTPLTDR.C	[1879-1887]		Not Used
	FALSE	High	[K].VMSQEIQEQLHK.[Q]			1.5222e-05	0	1	1	8	Q14204	Q14204 [3255-3266]	0	1469.74	0						97985	Redundant	Light	High	Peak Found	High	0	3.453e-06	3.82	32.38	K.VMSQEIQEQLHK.Q	[3255-3266]		Not Used
	FALSE	High	[K].VMSQEIQEQLHK.[Q]	1xLabel:13C(6) [K12]		1.41733e-05	0	1	1	10	Q14204	Q14204 [3255-3266]	0	1475.76	0	0.901	0.894646	0	105.2	94.8	97985		Heavy	Peak Found	High	High	2.577e-06	4.308e-06	3.89	32.38	K.VMSQEIQEQLHK.Q	[3255-3266]		Used
	FALSE	High	[K].VNFLPEIITLSK.[E]			3.09226e-05	1.01813e-05	1	1	2	Q14204	Q14204 [737-748]	0	1373.8	0	0.879	0.902741	0	106.4	93.6	98136		Light	High	Peak Found	High	4.053e-06	9.086e-06	2.86	119.88	K.VNFLPEIITLSK.E	[737-748]		Used
	FALSE	High	[K].VNFLPEIITLSK.[E]	1xLabel:13C(6) [K12]		2.14922e-05	1.01813e-05	1	1	3	Q14204	Q14204 [737-748]	0	1379.82	0						98136	Redundant	Heavy	Peak Found	High	High	4.053e-06	9.244e-06	2.83	119.88	K.VNFLPEIITLSK.E	[737-748]		Not Used
	FALSE	High	[K].VLQLYQITQINHGLMMVGPSGSGK.[S]			2.84638e-07	0	1	1	2	Q14204	Q14204 [2207-2230]	0	2571.34	0	0.594	0.479345	0	125.5	74.5	97270		Light	High	Peak Found	High	0	6.973e-08	4.11	115.63	K.VLQLYQITQINHGLMMVGPSGSGK.S	[2207-2230]		Used
	FALSE	High	[K].VLQLYQITQINHGLMMVGPSGSGK.[S]	1xLabel:13C(6) [K24]		2.51568e-08	0	1	1	2	Q14204	Q14204 [2207-2230]	0	2577.36	0						97270	Redundant	Heavy	Peak Found	High	High	0	6.364e-09	4.56	115.63	K.VLQLYQITQINHGLMMVGPSGSGK.S	[2207-2230]		Not Used
	FALSE	High	[R].VLLTTQGVDMISK.[M]			1.03956e-05	0	1	1	13	Q14204	Q14204 [4330-4342]	0	1404.78	0	0.848	0.813807	0	108.2	91.8	96927		Light	High	Peak Found	High	2.577e-06	4.432e-06	3.37	76.06	R.VLLTTQGVDMISK.M	[4330-4342]		Used
	FALSE	High	[R].VLLTTQGVDMISK.[M]	1xLabel:13C(6) [K13]		1.07815e-05	0	1	1	9	Q14204	Q14204 [4330-4342]	0	1410.8	0						96927	Redundant	Heavy	Peak Found	High	High	2.577e-06	4.036e-06	3.42	76.06	R.VLLTTQGVDMISK.M	[4330-4342]		Not Used
	FALSE	High	[R].VLLTTQGVDMISK.[M]	1xOxidation [M10]		0.00104914	0.000122589	1	1	1	Q14204	Q14204 [4330-4342]	0	1420.77	0						96926	Redundant	Light	High	Peak Found	High	4.009e-05	0.0003774	1.65	57.35	R.VLLTTQGVDMISK.M	[4330-4342]		Not Used
	FALSE	High	[R].VLLTTQGVDMISK.[M]	1xOxidation [M10]; 1xLabel:13C(6) [K13]		0.000147313	2.30658e-05	1	1	1	Q14204	Q14204 [4330-4342]	0	1426.79	0	100	3.75455e-17			200	96926		Heavy	Not Found	High	High	7.343e-06	3.414e-05	2.33	57.35	R.VLLTTQGVDMISK.M	[4330-4342]		Used
	FALSE	High	[R].VLRPQVTAVAQQNQGEVPEPQDMK.[V]			3.33401e-08	0	1	1	4	Q14204	Q14204 [483-506]	0	2662.36	0	0.013	3.75455e-17	0	197.4	2.6	97334		Light	High	Peak Found	High	0	8.433e-09	5.2	57.72	R.VLRPQVTAVAQQNQGEVPEPQDMK.V	[483-506]		Used
	FALSE	High	[R].VLRPQVTAVAQQNQGEVPEPQDMK.[V]	2xLabel:13C(6) [R3; K24]		5.95632e-09	0	1	1	9	Q14204	Q14204 [483-506]	0	2674.4	0						97334	Redundant	Heavy	Peak Found	High	High	0	4.052e-09	6.12	57.72	R.VLRPQVTAVAQQNQGEVPEPQDMK.V	[483-506]		Not Used
	FALSE	High	[R].VLRPQVTAVAQQNQGEVPEPQDMK.[V]	1xOxidation [M23]		0.0753144	0.0046231	1	1	1	Q14204	Q14204 [483-506]	0	2678.36	0						97335	No Quan Values	Light	High	Not Found	High	0.001717	0.02505	1.34		R.VLRPQVTAVAQQNQGEVPEPQDMK.V	[483-506]		Not Used
	FALSE	High	[K].VQYPQSQACK.[M]	1xCarbamidomethyl [C9]; 1xLabel:13C(6) [K10]		0.000320136	5.46044e-05	1	1	14	Q14204	Q14204 [625-634]	0	1214.59	0						99389	Redundant	Heavy	Peak Found	High	High	5.136e-05	0.0005107	2.25	11.35	K.VQYPQSQACK.M	[625-634]		Not Used
	FALSE	High	[K].VQYPQSQACK.[M]	1xCarbamidomethyl [C9]		0.000216246	3.53638e-05	1	1	11	Q14204	Q14204 [625-634]	0	1208.57	0	0.841	0.835342	0	108.6	91.4	99389		Light	High	Peak Found	High	4.062e-05	0.0004303	2.29	11.35	K.VQYPQSQACK.M	[625-634]		Used
	FALSE	High	[K].VTDFGDK.[V]			0.161201	0.00876566	1	1	1	Q14204	Q14204 [229-235]	0	781.373	0	1.361	0.720246	0	84.7	115.3	100134		Light	High	Peak Found	High	0.003422	0.05685	1.29	20.44	K.VTDFGDK.V	[229-235]		Used
	FALSE	High	[K].VSPDMAIFITMNPGYAGR.[S]	1xLabel:13C(6) [R18]		5.63968e-06	0	1	1	1	Q14204	Q14204 [2008-2025]	0	1945.96	0	100	3.75455e-17			200	99794		Heavy	Not Found	High	High	0	1.32e-06	3.93	119.08	K.VSPDMAIFITMNPGYAGR.S	[2008-2025]		Used
	FALSE	High	[K].VPQIEVETHK.[V]			8.5091e-05	1.67261e-05	1	1	4	Q14204	Q14204 [2552-2561]	0	1179.64	0						98768	Redundant	Light	High	Peak Found	High	1.432e-05	7.806e-05	2.97	17.12	K.VPQIEVETHK.V	[2552-2561]		Not Used
	FALSE	High	[K].VPQIEVETHK.[V]	1xLabel:13C(6) [K10]		9.17836e-05	1.67261e-05	1	1	3	Q14204	Q14204 [2552-2561]	0	1185.66	0	0.803	0.820196	0	110.9	89.1	98768		Heavy	Peak Found	High	High	6.602e-05	0.0005786	3	17.12	K.VPQIEVETHK.V	[2552-2561]		Used
	FALSE	High	[K].VPVNLLR.[A]	1xLabel:13C(6) [R7]		0.0207382	0.00146111	1	1	13	Q14204	Q14204 [4134-4140]	0	816.54	0	0.895	0.899538	0	105.6	94.4	98901		Heavy	Peak Found	High	High	0.002869	0.04648	2.27	37.97	K.VPVNLLR.A	[4134-4140]		Used
	FALSE	High	[K].VPVNLLR.[A]			0.0196951	0.00140275	1	1	11	Q14204	Q14204 [4134-4140]	0	810.52	0						98901	Redundant	Light	High	Peak Found	High	0.002613	0.04187	2.16	37.97	K.VPVNLLR.A	[4134-4140]		Not Used
	FALSE	High	[R].VPLAIVNK.[A]			0.00316719	0.00033449	1	1	2	Q14204	Q14204 [760-767]	0	853.551	0	0.745	0.662268	0	114.6	85.4	98620		Light	High	Peak Found	High	0.0002937	0.003211	1.82	28.93	R.VPLAIVNK.A	[760-767]		Used
	FALSE	High	[R].VPLAIVNK.[A]	1xLabel:13C(6) [K8]		0.010471	0.000802968	1	1	2	Q14204	Q14204 [760-767]	0	859.571	0						98620	Redundant	Heavy	Peak Found	High	High	0.0003017	0.003284	1.87	28.93	R.VPLAIVNK.A	[760-767]		Not Used
	FALSE	High	[R].VQVALEELQDLK.[G]			1.99608e-05	1.01813e-05	1	1	11	Q14204	Q14204 [1319-1330]	0	1384.77	0	0.829	0.795563	0	109.3	90.7	99342		Light	High	Peak Found	High	2.577e-06	4.464e-06	3.69	90.46	R.VQVALEELQDLK.G	[1319-1330]		Used
	FALSE	High	[R].VQVALEELQDLK.[G]	1xLabel:13C(6) [K12]		1.29229e-05	0	1	1	8	Q14204	Q14204 [1319-1330]	0	1390.79	0						99342	Redundant	Heavy	Peak Found	High	High	0	2.961e-06	3.67	90.46	R.VQVALEELQDLK.G	[1319-1330]		Not Used
	FALSE	High	[K].VEPAVIEAQNAVK.[S]			7.35189e-06	0	1	1	15	Q14204	Q14204 [3285-3297]	0	1367.75	0	0.793	0.73619	0	111.5	88.5	94748		Light	High	Peak Found	High	0	1.716e-06	3.41	45.3	K.VEPAVIEAQNAVK.S	[3285-3297]		Used
	FALSE	High	[K].VEPAVIEAQNAVK.[S]	1xLabel:13C(6) [K13]		5.20671e-06	0	1	1	17	Q14204	Q14204 [3285-3297]	0	1373.77	0						94748	Redundant	Heavy	Peak Found	High	High	2.577e-06	5.233e-06	3.66	45.3	K.VEPAVIEAQNAVK.S	[3285-3297]		Not Used
	FALSE	High	[K].VFEEDALSWEDK.[L]			1.32595e-05	0	1	1	7	Q14204	Q14204 [1515-1526]	0	1467.66	0	0.826	0.815274	0	109.5	90.5	95063		Light	High	Peak Found	High	0	3.025e-06	3.39	86.02	K.VFEEDALSWEDK.L	[1515-1526]		Used
	FALSE	High	[K].VFEEDALSWEDK.[L]	1xLabel:13C(6) [K12]		1.36043e-05	0	1	1	7	Q14204	Q14204 [1515-1526]	0	1473.68	0						95063	Redundant	Heavy	Peak Found	High	High	2.577e-06	3.844e-06	3.62	86.02	K.VFEEDALSWEDK.L	[1515-1526]		Not Used
	FALSE	High	[K].VDDLLIIEEK.[I]			0.000107926	2.30658e-05	1	1	3	Q14204	Q14204 [847-856]	0	1186.66	0						93834	No Quan Values	Light	High	Peak Found	High	5.687e-06	2.418e-05	3.44	80.54	K.VDDLLIIEEK.I	[847-856]		Not Used
	FALSE	High	[K].VDDLLIIEEK.[I]	1xLabel:13C(6) [K10]		0.000113377	2.30658e-05	1	1	4	Q14204	Q14204 [847-856]	0	1192.68	0						93834	Redundant	Heavy	Peak Found	High	High	7.343e-06	3.422e-05	3.26	80.54	K.VDDLLIIEEK.I	[847-856]		Not Used
	FALSE	High	[K].VEDPTFLNQLQSGVNR.[W]			1.61208e-07	0	1	1	12	Q14204	Q14204 [236-251]	0	1816.92	0	0.812	0.790613	0	110.4	89.6	94388		Light	High	Peak Found	High	0	1.146e-07	5.17	93.49	K.VEDPTFLNQLQSGVNR.W	[236-251]		Used
	FALSE	High	[K].VEDPTFLNQLQSGVNR.[W]	1xLabel:13C(6) [R16]		4.83794e-07	0	1	1	9	Q14204	Q14204 [236-251]	0	1822.94	0						94388	Redundant	Heavy	Peak Found	High	High	0	1.176e-07	4.8	93.49	K.VEDPTFLNQLQSGVNR.W	[236-251]		Not Used
	FALSE	High	[R].VDNEFDQR.[L]			0.00175641	0.000210109	1	1	4	Q14204	Q14204 [4256-4263]	0	1022.45	0						94087	Redundant	Light	High	Peak Found	High	0.0002253	0.002239	2.78	15.6	R.VDNEFDQR.L	[4256-4263]		Not Used
	FALSE	High	[R].VDNEFDQR.[L]	1xLabel:13C(6) [R8]		0.00277125	0.000292719	1	1	3	Q14204	Q14204 [4256-4263]	0	1028.47	0	0.854	0.913065	0	107.9	92.1	94087		Heavy	Peak Found	High	High	0.0003463	0.003813	2.79	15.6	R.VDNEFDQR.L	[4256-4263]		Used
	FALSE	High	[K].YEFGESDLR.[S]			0.000573433	6.95775e-05	1	1	1	Q14204	Q14204 [4205-4213]	0	1115.5	0	0.764	0.823334	0	113.4	86.6	103771		Light	High	Peak Found	High	1.747e-05	0.0001803	2	53.79	K.YEFGESDLR.S	[4205-4213]		Used
	FALSE	High	[K].YEFGESDLR.[S]	1xLabel:13C(6) [R9]		0.00101006	0.000122589	1	1	1	Q14204	Q14204 [4205-4213]	0	1121.52	0						103771	Redundant	Heavy	Peak Found	High	High	3.895e-05	0.0003596	2.06	53.79	K.YEFGESDLR.S	[4205-4213]		Not Used
	FALSE	High	[K].YTGEDFDEDLR.[T]	1xLabel:13C(6) [R11]		3.24497e-05	1.01813e-05	1	1	8	Q14204	Q14204 [2967-2977]	0	1365.59	0						106318	Redundant	Heavy	Peak Found	High	High	2.577e-06	8.686e-06	3.49	59.47	K.YTGEDFDEDLR.T	[2967-2977]		Not Used
	FALSE	High	[K].YTGEDFDEDLR.[T]			2.29044e-05	1.01813e-05	1	1	8	Q14204	Q14204 [2967-2977]	0	1359.57	0	0.889	0.848332	0	105.9	94.1	106318		Light	High	Peak Found	High	2.577e-06	7.483e-06	3.44	59.47	K.YTGEDFDEDLR.T	[2967-2977]		Used
	FALSE	High	[R].YPLIIDPSGQATEFIMNEYK.[D]			2.82152e-05	1.01813e-05	1	1	1	Q14204	Q14204 [3586-3605]	0	2329.14	0						105617	Redundant	Light	High	Peak Found	High	2.577e-06	6.187e-06	3.74		R.YPLIIDPSGQATEFIMNEYK.D	[3586-3605]		Not Used
	FALSE	High	[R].YPLIIDPSGQATEFIMNEYK.[D]	1xLabel:13C(6) [K20]		1.91888e-08	0	1	1	3	Q14204	Q14204 [3586-3605]	0	2335.16	0	0.799	0.815583	0	111.2	88.8	105617		Heavy	Peak Found	High	High	0	4.88e-09	4.5	122.91	R.YPLIIDPSGQATEFIMNEYK.D	[3586-3605]		Used
	FALSE	High	[K].VWEQIDQMK.[E]			0.000838575	0.000101558	1	1	4	Q14204	Q14204 [1339-1347]	0	1176.57	0	0.857	0.819941	0	107.7	92.3	101423		Light	High	Peak Found	High	4.009e-05	0.0003731	2.72	53.35	K.VWEQIDQMK.E	[1339-1347]		Used
	FALSE	High	[K].VWEQIDQMK.[E]	1xLabel:13C(6) [K9]		0.0006528	8.61443e-05	1	1	2	Q14204	Q14204 [1339-1347]	0	1182.59	0						101423	Redundant	Heavy	Peak Found	High	High	7.405e-05	0.0006432	2.95	53.35	K.VWEQIDQMK.E	[1339-1347]		Not Used
	FALSE	High	[K].WAIAQLNYADMLK.[R]	1xLabel:13C(6) [K13]		4.88394e-06	0	1	1	1	Q14204	Q14204 [3395-3407]	0	1542.81	0						101853	Redundant	Heavy	Peak Found	High	High	0	1.149e-06	4.46	119.14	K.WAIAQLNYADMLK.R	[3395-3407]		Not Used
	FALSE	High	[K].WAIAQLNYADMLK.[R]			4.73001e-06	0	1	1	1	Q14204	Q14204 [3395-3407]	0	1536.79	0	0.87	0.914267	0	106.9	93.1	101853		Light	High	Peak Found	High	0	1.113e-06	4.32	119.14	K.WAIAQLNYADMLK.R	[3395-3407]		Used
	FALSE	High	[R].VTFVNFTVTR.[S]			0.00020005	3.53638e-05	1	1	3	Q14204	Q14204 [3696-3705]	0	1183.65	0						100248	Redundant	Light	High	Peak Found	High	9.975e-06	4.863e-05	2.75	80.82	R.VTFVNFTVTR.S	[3696-3705]		Not Used
	FALSE	High	[R].VTFVNFTVTR.[S]	1xLabel:13C(6) [R10]		0.000348581	5.9799e-05	1	1	3	Q14204	Q14204 [3696-3705]	0	1189.67	0	0.736	0.818132	0	115.2	84.8	100248		Heavy	Peak Found	High	High	1.537e-05	9.562e-05	2.69	80.82	R.VTFVNFTVTR.S	[3696-3705]		Used
	FALSE	High	[R].WTDENIDTVALK.[H]			1.76231e-05	1.01813e-05	1	1	4	Q14204	Q14204 [2845-2856]	0	1404.7	0	0.77	0.826058	0	113	87	102853		Light	High	Peak Found	High	2.577e-06	7.489e-06	3.63	69.53	R.WTDENIDTVALK.H	[2845-2856]		Used
	FALSE	High	[R].WTDENIDTVALK.[H]	1xLabel:13C(6) [K12]		1.78901e-05	1.01813e-05	1	1	1	Q14204	Q14204 [2845-2856]	0	1410.72	0						102853	Redundant	Heavy	Peak Found	High	High	2.577e-06	4.031e-06	4.05	69.53	R.WTDENIDTVALK.H	[2845-2856]		Not Used
	FALSE	High	[K].YATLATVSR.[C]			0.000808537	9.64013e-05	1	1	5	Q14204	Q14204 [2350-2358]	0	981.536	0	2.656	0.024967	0	54.7	145.3	103304		Light	High	Peak Found	High	5.136e-05	0.0005001	2.26	25.45	K.YATLATVSR.C	[2350-2358]		Used
	FALSE	High	[K].YATLATVSR.[C]	1xLabel:13C(6) [R9]		0.00126067	0.000131752	1	1	8	Q14204	Q14204 [2350-2358]	0	987.557	0						103304	Redundant	Heavy	Peak Found	High	High	7.173e-05	0.0006247	2.66	25.45	K.YATLATVSR.C	[2350-2358]		Not Used
	FALSE	High	[R].YAPLGWSK.[K]			0.00253966	0.000267765	1	1	5	Q14204	Q14204 [4196-4203]	0	921.483	0	0.914	0.929224	0	104.5	95.5	103261		Light	High	Peak Found	High	0.0001657	0.001521	1.67	47.33	R.YAPLGWSK.K	[4196-4203]		Used
	FALSE	High	[R].YAPLGWSK.[K]	1xLabel:13C(6) [K8]		0.00438855	0.000391477	1	1	6	Q14204	Q14204 [4196-4203]	0	927.503	0						103261	Redundant	Heavy	Peak Found	High	High	0.000418	0.00517	1.81	47.33	R.YAPLGWSK.K	[4196-4203]		Not Used
	FALSE	High	[K].WFTSQVIR.[N]			0.00455051	0.000394747	1	1	4	Q14204	Q14204 [3053-3060]	0	1036.56	0						102163	Redundant	Light	High	Peak Found	High	0.000327	0.003596	1.99	63.26	K.WFTSQVIR.N	[3053-3060]		Not Used
	FALSE	High	[K].WFTSQVIR.[N]	1xLabel:13C(6) [R8]		0.00799771	0.000649016	1	1	7	Q14204	Q14204 [3053-3060]	0	1042.58	0	0.857	0.827442	0	107.7	92.3	102163		Heavy	Peak Found	High	High	0.0004379	0.005433	2.11	63.26	K.WFTSQVIR.N	[3053-3060]		Used
	FALSE	High	[K].WQALLVQIR.[K]			0.00398903	0.00035867	1	1	1	Q14204	Q14204 [1079-1087]	0	1126.67	0	0.982	0.975555	0	100.9	99.1	102642		Light	High	Peak Found	High	0.000149	0.001375	1	93.07	K.WQALLVQIR.K	[1079-1087]		Used
	FALSE	High	[K].WQALLVQIR.[K]	1xLabel:13C(6) [R9]		0.0100748	0.000776472	1	1	1	Q14204	Q14204 [1079-1087]	0	1132.69	0						102642	Redundant	Heavy	Peak Found	High	High	0.0002909	0.003148	1.06	93.07	K.WQALLVQIR.K	[1079-1087]		Not Used
	FALSE	High	[R].WQASSLPADDLCTENAIMLK.[R]	1xCarbamidomethyl [C12]		8.9823e-08	0	1	1	4	Q14204	Q14204 [3562-3581]	0	2263.07	0	0.788	0.816103	0	111.8	88.2	102645		Light	High	Peak Found	High	0	5.748e-07	4.61	109.38	R.WQASSLPADDLCTENAIMLK.R	[3562-3581]		Used
	FALSE	High	[R].WQASSLPADDLCTENAIMLK.[R]	1xCarbamidomethyl [C12]; 1xLabel:13C(6) [K20]		9.96403e-09	0	1	1	5	Q14204	Q14204 [3562-3581]	0	2269.09	0						102645	Redundant	Heavy	Peak Found	High	High	0	2.559e-09	5.11	109.38	R.WQASSLPADDLCTENAIMLK.R	[3562-3581]		Not Used
	FALSE	High	[K].SVLVSAGNVK.[R]			0.00132429	0.000152667	1	1	3	Q14204	Q14204 [2095-2104]	0	973.568	0	0.823	0.782617	0	109.7	90.3	85094		Light	High	Peak Found	High	0.0001657	0.001517	2.47	18.51	K.SVLVSAGNVK.R	[2095-2104]		Used
	FALSE	High	[K].SVLVSAGNVK.[R]	1xLabel:13C(6) [K10]		0.00209604	0.000240266	1	1	3	Q14204	Q14204 [2095-2104]	0	979.588	0						85094	Redundant	Heavy	Peak Found	High	High	8.835e-05	0.000781	2.18	18.51	K.SVLVSAGNVK.R	[2095-2104]		Not Used
	FALSE	High	[R].SSLQSQCLNEVLK.[A]	1xCarbamidomethyl [C7]		2.39314e-05	1.01813e-05	1	1	4	Q14204	Q14204 [3706-3718]	0	1505.76	0	0.933	0.895076	0	103.5	96.5	83874		Light	High	Peak Found	High	2.577e-06	6.057e-06	3.81	60.55	R.SSLQSQCLNEVLK.A	[3706-3718]		Used
	FALSE	High	[R].SSLQSQCLNEVLK.[A]	1xCarbamidomethyl [C7]; 1xLabel:13C(6) [K13]		3.62594e-05	1.01813e-05	1	1	5	Q14204	Q14204 [3706-3718]	0	1511.78	0						83874	Redundant	Heavy	Peak Found	High	High	4.053e-06	9.603e-06	3.32	60.55	R.SSLQSQCLNEVLK.A	[3706-3718]		Not Used
	FALSE	High	[R].TDSTSDGRPAWMR.[T]			0.0215564	0.00151591	1	1	1	Q14204	Q14204 [4366-4378]	0	1479.66	0						86736	No Quan Values	Light	High	Not Found	High	0.0005403	0.007196	1.31		R.TDSTSDGRPAWMR.T	[4366-4378]		Not Used
	FALSE	High	[R].SIPLDEGEDEAQR.[R]			1.72728e-05	1.01813e-05	1	1	14	Q14204	Q14204 [2384-2396]	0	1458.67	0						81218	Redundant	Light	High	Peak Found	High	2.577e-06	5.714e-06	2.75	35.56	R.SIPLDEGEDEAQR.R	[2384-2396]		Not Used
	FALSE	High	[R].SIPLDEGEDEAQR.[R]	1xLabel:13C(6) [R13]		3.48846e-05	1.01813e-05	1	1	11	Q14204	Q14204 [2384-2396]	0	1464.69	0	0.744	0.661987	0	114.7	85.3	81218		Heavy	Peak Found	High	High	2.577e-06	7.57e-06	2.6	35.56	R.SIPLDEGEDEAQR.R	[2384-2396]		Used
	FALSE	High	[R].SIPLDEGEDEAQRR.[R]			0.136343	0.00755094	1	1	2	Q14204	Q14204 [2384-2397]	1	1614.77	0						81219	Redundant	Light	High	Peak Found	High	0.002912	0.04728	2.01	26.23	R.SIPLDEGEDEAQRR.R	[2384-2397]		Not Used
	FALSE	High	[R].SIPLDEGEDEAQRR.[R]	2xLabel:13C(6) [R13; R14]		0.0515563	0.00334227	1	1	1	Q14204	Q14204 [2384-2397]	1	1626.81	0	0.891	0.951961	0	105.8	94.2	81219		Heavy	Peak Found	High	High	0.001214	0.01735	1.99	26.23	R.SIPLDEGEDEAQRR.R	[2384-2397]		Used
	FALSE	High	[R].SMANPPAAVK.[L]			0.000356851	5.9799e-05	1	1	6	Q14204	Q14204 [3309-3318]	0	985.514	0	0.733	0.60804	0	115.4	84.6	81828		Light	High	Peak Found	High	7.956e-05	0.0007022	2.35	12.99	R.SMANPPAAVK.L	[3309-3318]		Used
	FALSE	High	[R].SMANPPAAVK.[L]	1xLabel:13C(6) [K10]		0.00196837	0.000240266	1	1	3	Q14204	Q14204 [3309-3318]	0	991.534	0						81828	Redundant	Heavy	Peak Found	High	High	9.695e-05	0.0008814	2.48	12.99	R.SMANPPAAVK.L	[3309-3318]		Not Used
	FALSE	High	[R].SLETCMYDHK.[T]	1xCarbamidomethyl [C5]		0.00156988	0.000184977	1	1	2	Q14204	Q14204 [863-872]	0	1283.54	0						80537	Redundant	Light	High	Peak Found	High	6.842e-05	0.0005874	1.14	21.23	R.SLETCMYDHK.T	[863-872]		Not Used
	FALSE	High	[R].SLETCMYDHK.[T]	1xCarbamidomethyl [C5]; 1xLabel:13C(6) [K10]		0.000301167	5.46044e-05	1	1	1	Q14204	Q14204 [863-872]	0	1289.56	0	0.783	0.849517	0	112.1	87.9	80537		Heavy	Peak Found	High	High	1.432e-05	7.95e-05	1.49	21.23	R.SLETCMYDHK.T	[863-872]		Used
	FALSE	High	[K].SLLQALNEVK.[G]			0.000861971	0.000101558	1	1	4	Q14204	Q14204 [3748-3757]	0	1114.65	0	0.878	0.882045	0	106.5	93.5	80954		Light	High	Peak Found	High	3.42e-05	0.000309	2.99	82.33	K.SLLQALNEVK.G	[3748-3757]		Used
	FALSE	High	[K].SLLQALNEVK.[G]	1xLabel:13C(6) [K10]		0.000160601	2.94559e-05	1	1	4	Q14204	Q14204 [3748-3757]	0	1120.67	0						80954	Redundant	Heavy	Peak Found	High	High	8.722e-06	3.76e-05	2.97	82.33	K.SLLQALNEVK.G	[3748-3757]		Not Used
	FALSE	High	[K].SPLVMDVLNIQGVQR.[S]			1.30135e-06	0	1	1	3	Q14204	Q14204 [1585-1599]	0	1668.91	0						82725	Redundant	Light	High	Peak Found	High	9.975e-06	5.155e-05	3.96	115.35	K.SPLVMDVLNIQGVQR.S	[1585-1599]		Not Used
	FALSE	High	[K].SPLVMDVLNIQGVQR.[S]	1xLabel:13C(6) [R15]		7.87255e-07	0	1	1	6	Q14204	Q14204 [1585-1599]	0	1674.93	0	5.633	1.77171e-05	0	30.2	169.8	82725		Heavy	Peak Found	High	High	0	1.906e-07	4.8	115.26	K.SPLVMDVLNIQGVQR.S	[1585-1599]		Used
	FALSE	High	[K].SNSLAFIK.[R]			0.00471951	0.000399349	1	1	5	Q14204	Q14204 [113-120]	0	879.493	0	0.833	0.818853	0	109.1	90.9	82278		Light	High	Peak Found	High	0.0001685	0.001576	2.67	42.49	K.SNSLAFIK.R	[113-120]		Used
	FALSE	High	[K].SNSLAFIK.[R]	1xLabel:13C(6) [K8]		0.00331391	0.00033449	1	1	5	Q14204	Q14204 [113-120]	0	885.514	0						82278	Redundant	Heavy	Peak Found	High	High	0.0003893	0.00478	2.58	42.49	K.SNSLAFIK.R	[113-120]		Not Used
	FALSE	High	[R].SNLPDNLK.[K]	1xLabel:13C(6) [K8]		0.0734467	0.00451302	1	1	1	Q14204	Q14204 [2026-2033]	0	906.499	0	0.752	0.76013	0	114.1	85.9	82183		Heavy	Peak Found	High	High	0.001663	0.02426	2.37	18.59	R.SNLPDNLK.K	[2026-2033]		Used
	FALSE	High	[R].TTDLLTDWEK.[T]			0.000137106	2.30658e-05	1	1	12	Q14204	Q14204 [1254-1263]	0	1221.6	0	0.888	0.849318	0	105.9	94.1	91495		Light	High	Peak Found	High	1.432e-05	7.948e-05	3.36	86.44	R.TTDLLTDWEK.T	[1254-1263]		Used
	FALSE	High	[R].TTDLLTDWEK.[T]	1xLabel:13C(6) [K10]		0.000105966	2.30658e-05	1	1	11	Q14204	Q14204 [1254-1263]	0	1227.62	0						91495	Redundant	Heavy	Peak Found	High	High	9.975e-06	6.357e-05	3.24	86.44	R.TTDLLTDWEK.T	[1254-1263]		Not Used
	FALSE	High	[R].TPVIDADKPVSSQLR.[V]	2xLabel:13C(6) [K8; R15]		1.84577e-07	0	1	1	4	Q14204	Q14204 [122-136]	0	1637.93	0						90496	Redundant	Heavy	Peak Found	High	High	0	4.558e-08	4.59	38.23	R.TPVIDADKPVSSQLR.V	[122-136]		Not Used
	FALSE	High	[R].TPVIDADKPVSSQLR.[V]			5.27548e-07	0	1	1	4	Q14204	Q14204 [122-136]	0	1625.89	0	0.909	0.881542	0	104.8	95.2	90496		Light	High	Peak Found	High	0	1.281e-07	5.42	38.23	R.TPVIDADKPVSSQLR.V	[122-136]		Used
	FALSE	High	[K].TPVSITEHPK.[I]			9.62317e-05	1.67261e-05	1	1	6	Q14204	Q14204 [1688-1697]	0	1108.6	0	0.782	0.729553	0	112.3	87.7	90511		Light	High	Peak Found	High	4.053e-06	2.129e-05	3.4	11.67	K.TPVSITEHPK.I	[1688-1697]		Used
	FALSE	High	[K].TPVSITEHPK.[I]	1xLabel:13C(6) [K10]		5.76401e-05	1.67261e-05	1	1	6	Q14204	Q14204 [1688-1697]	0	1114.62	0						90511	Redundant	Heavy	Peak Found	High	High	4.053e-06	1.246e-05	3.5	11.67	K.TPVSITEHPK.I	[1688-1697]		Not Used
	FALSE	High	[R].TPNGVVLAPVQLGK.[W]			1.5551e-06	0	1	1	4	Q14204	Q14204 [2644-2657]	0	1392.82	0	0.753	0.691599	0	114.1	85.9	90285		Light	High	Peak Found	High	0	3.719e-07	4.66	68.35	R.TPNGVVLAPVQLGK.W	[2644-2657]		Used
	FALSE	High	[R].TPNGVVLAPVQLGK.[W]	1xLabel:13C(6) [K14]		9.56241e-06	0	1	1	4	Q14204	Q14204 [2644-2657]	0	1398.84	0						90285	Redundant	Heavy	Peak Found	High	High	0	2.211e-06	4.89	68.35	R.TPNGVVLAPVQLGK.W	[2644-2657]		Not Used
	FALSE	High	[R].TSDQTWVK.[L]			0.00274099	0.000287676	1	1	2	Q14204	Q14204 [2695-2702]	0	964.473	4	0.757	0.746983	0	113.8	86.2	90943		Light	High	Peak Found	High	0.000417	0.00516	2.19	16.01	R.TSDQTWVK.L	[2695-2702]		Used
	FALSE	High	[R].TSDQTWVK.[L]	1xLabel:13C(6) [K8]		0.00350894	0.000343391	1	1	5	Q14204	Q14204 [2695-2702]	0	970.494	0						90943	Redundant	Heavy	Peak Found	High	High	0.0001674	0.001538	3.02	16.01	R.TSDQTWVK.L	[2695-2702]		Not Used
	FALSE	High	[K].TSAPITCELLNK.[Q]	1xCarbamidomethyl [C7]		2.68847e-05	1.01813e-05	1	1	6	Q14204	Q14204 [1993-2004]	0	1346.7	0	0.84	0.805656	0	108.7	91.3	90900		Light	High	Peak Found	High	2.577e-06	6.446e-06	3.02	56.27	K.TSAPITCELLNK.Q	[1993-2004]		Used
	FALSE	High	[K].TSAPITCELLNK.[Q]	1xCarbamidomethyl [C7]; 1xLabel:13C(6) [K12]		3.00411e-05	1.01813e-05	1	1	11	Q14204	Q14204 [1993-2004]	0	1352.72	0						90900	Redundant	Heavy	Peak Found	High	High	2.577e-06	7.031e-06	3.71	56.27	K.TSAPITCELLNK.Q	[1993-2004]		Not Used
	FALSE	High	[R].TSFLDDAFR.[K]			0.000830944	9.64013e-05	1	1	1	Q14204	Q14204 [3612-3620]	0	1071.51	0	0.841	0.842274	0	108.6	91.4	91010		Light	High	Peak Found	High	3.289e-05	0.0002864	2.45	86.51	R.TSFLDDAFR.K	[3612-3620]		Used
	FALSE	High	[R].TSFLDDAFR.[K]	1xLabel:13C(6) [R9]		0.000522423	6.40366e-05	1	1	3	Q14204	Q14204 [3612-3620]	0	1077.53	0						91010	Redundant	Heavy	Peak Found	High	High	1.624e-05	0.000159	2.69	86.51	R.TSFLDDAFR.K	[3612-3620]		Not Used
	FALSE	High	[R].TSFLDDAFRK.[N]			0.00331391	0.00033449	1	1	3	Q14204	Q14204 [3612-3621]	1	1199.61	0	0.838	0.914899	0	108.8	91.2	91011		Light	High	Peak Found	High	0.001355	0.01931	2.2	61.09	R.TSFLDDAFRK.N	[3612-3621]		Used
	FALSE	High	[R].TSFLDDAFRK.[N]	2xLabel:13C(6) [R9; K10]		0.0179941	0.0013104	1	1	1	Q14204	Q14204 [3612-3621]	1	1211.65	0						91011	Redundant	Heavy	Peak Found	High	High	0.000466	0.005917	2.35	61.13	R.TSFLDDAFRK.N	[3612-3621]		Not Used
	FALSE	High	[K].VAEVLFDAADANAIEEVNLAYENVK.[E]			3.44413e-08	0	1	1	2	Q14204	Q14204 [507-531]	0	2707.35	0	0.847	0.929082	0	108.3	91.7	93068		Light	High	Peak Found	High	0	8.319e-07	5.51	123.51	K.VAEVLFDAADANAIEEVNLAYENVK.E	[507-531]		Used
	FALSE	High	[K].VAEVLFDAADANAIEEVNLAYENVK.[E]	1xLabel:13C(6) [K25]		8.84478e-09	0	1	1	3	Q14204	Q14204 [507-531]	0	2713.37	0						93068	Redundant	Heavy	Peak Found	High	High	0	1.534e-07	6.42	123.51	K.VAEVLFDAADANAIEEVNLAYENVK.E	[507-531]		Not Used
	FALSE	High	[K].VAAPDVVVPTLDTVR.[H]	1xLabel:13C(6) [R15]		3.1826e-06	0	1	1	16	Q14204	Q14204 [2562-2576]	0	1557.89	0						92887	Redundant	Heavy	Peak Found	High	High	1.624e-05	0.0001439	4.03	87.25	K.VAAPDVVVPTLDTVR.H	[2562-2576]		Not Used
	FALSE	High	[K].VAAPDVVVPTLDTVR.[H]			2.58081e-06	0	1	1	13	Q14204	Q14204 [2562-2576]	0	1551.87	0	0.83	0.815077	0	109.3	90.7	92887		Light	High	Peak Found	High	0	6.133e-07	3.81	87.25	K.VAAPDVVVPTLDTVR.H	[2562-2576]		Used
	FALSE	High	[R].TYAEPLTAAMVEFYTMSQER.[F]			2.77328e-08	0	1	1	2	Q14204	Q14204 [2764-2783]	0	2338.07	0	1.337	0.777477	0	85.6	114.4	92588		Light	High	Peak Found	High	0	7.016e-09	4.83	125.46	R.TYAEPLTAAMVEFYTMSQER.F	[2764-2783]		Used
	FALSE	High	[R].TYAEPLTAAMVEFYTMSQER.[F]	1xLabel:13C(6) [R20]		5.98397e-08	0	1	1	2	Q14204	Q14204 [2764-2783]	0	2344.09	0						92588	Redundant	Heavy	Peak Found	High	High	0	1.502e-08	5.36	125.46	R.TYAEPLTAAMVEFYTMSQER.F	[2764-2783]		Not Used
	FALSE	High	[R].TEYLSNADER.[L]			0.000158465	2.94559e-05	1	1	8	Q14204	Q14204 [3550-3559]	0	1197.54	0	0.844	0.774249	0	108.4	91.6	87302		Light	High	Peak Found	High	8.722e-06	3.7e-05	2.88	18.45	R.TEYLSNADER.L	[3550-3559]		Used
	FALSE	High	[R].TEYLSNADER.[L]	1xLabel:13C(6) [R10]		0.00444177	0.000391477	1	1	1	Q14204	Q14204 [3550-3559]	0	1203.56	0						87302	Redundant	Heavy	Peak Found	High	High	0.0001657	0.001503	1.32	18.45	R.TEYLSNADER.L	[3550-3559]		Not Used
	FALSE	High	[R].TFSSIPVSR.[I]			0.000682093	8.61443e-05	1	1	9	Q14204	Q14204 [4160-4168]	0	993.536	0	0.824	0.768871	0	109.6	90.4	87569		Light	High	Peak Found	High	4.8e-05	0.0004797	2.64	33.5	R.TFSSIPVSR.I	[4160-4168]		Used
	FALSE	High	[R].TFSSIPVSR.[I]	1xLabel:13C(6) [R9]		0.000526832	6.40366e-05	1	1	9	Q14204	Q14204 [4160-4168]	0	999.557	0						87569	Redundant	Heavy	Peak Found	High	High	5.382e-05	0.0005365	2.65	33.5	R.TFSSIPVSR.I	[4160-4168]		Not Used
	FALSE	High	[K].TFSEILNR.[V]			0.00394222	0.00035867	1	1	9	Q14204	Q14204 [873-880]	0	979.521	0	0.821	0.81115	0	109.8	90.2	87550		Light	High	Peak Found	High	0.000466	0.005925	2.69	49.59	K.TFSEILNR.V	[873-880]		Used
	FALSE	High	[K].TFSEILNR.[V]	1xLabel:13C(6) [R8]		0.00389609	0.00035867	1	1	6	Q14204	Q14204 [873-880]	0	985.541	0						87550	Redundant	Heavy	Peak Found	High	High	0.0002796	0.002956	2.38	49.59	K.TFSEILNR.V	[873-880]		Not Used
	FALSE	High	[K].TMTLFSALR.[A]			0.0139013	0.000992924	1	1	3	Q14204	Q14204 [2602-2610]	0	1039.56	0	0.01	3.75455e-17		200		89699		Light	High	Not Found	High	0.0004491	0.005637	2.34	87.79	K.TMTLFSALR.A	[2602-2610]		Used
	FALSE	High	[K].TMTLFSALR.[A]	1xLabel:13C(6) [R9]		0.00132429	0.000152667	1	1	3	Q14204	Q14204 [2602-2610]	0	1045.58	0						89699	Redundant	Heavy	Peak Found	High	High	4.928e-05	0.0004863	2.62	87.79	K.TMTLFSALR.A	[2602-2610]		Not Used
	FALSE	High	[R].TMAITPR.[H]	1xLabel:13C(6) [R7]		0.159305	0.0086702	1	1	1	Q14204	Q14204 [3168-3174]	0	795.449	0	0.863	0.874853	0	107.3	92.7	89545		Heavy	Peak Found	High	High	0.00339	0.05618	2.14	14.23	R.TMAITPR.H	[3168-3174]		Used
	FALSE	High	[K].TLMAQSIYGGR.[V]			0.0158155	0.0011507	1	1	6	Q14204	Q14204 [4245-4255]	0	1196.61	0	0.293	0.00227917	0	154.7	45.3	88850		Light	High	Peak Found	High	0.007829	0.1467	1.36	51.11	K.TLMAQSIYGGR.V	[4245-4255]		Used
	FALSE	High	[K].TLMAQSIYGGR.[V]	1xLabel:13C(6) [R11]		0.000505216	6.40366e-05	1	1	5	Q14204	Q14204 [4245-4255]	0	1202.63	0						88850	Redundant	Heavy	Peak Found	High	High	1.624e-05	0.0001534	2.43	51.11	K.TLMAQSIYGGR.V	[4245-4255]		Not Used
	FALSE	High	[R].TLINELVK.[G]			0.00331391	0.00033449	1	1	2	Q14204	Q14204 [4450-4457]	0	929.567	0						88760	Redundant	Light	High	Peak Found	High	0.0001385	0.001172	1.62	64.12	R.TLINELVK.G	[4450-4457]		Not Used
	FALSE	High	[R].TLINELVK.[G]	1xLabel:13C(6) [K8]		0.0051428	0.000441363	1	1	1	Q14204	Q14204 [4450-4457]	0	935.587	0	0.799	0.89531	0	111.1	88.9	88760		Heavy	Peak Found	High	High	0.000183	0.001697	1.14	64.12	R.TLINELVK.G	[4450-4457]		Used
	FALSE	High	[K].DVLLVAQGEMALEEFLK.[Q]	1xLabel:13C(6) [K17]		0.000838575	0.000101558	1	1	1	Q14204	Q14204 [1448-1464]	0	1911.02	0						17715	No Quan Values	Heavy	Not Found	High	High	3.289e-05	0.0002882	1.4		K.DVLLVAQGEMALEEFLK.Q	[1448-1464]		Not Used
	FALSE	High	[K].DYIPVDQEELR.[D]			0.000289986	4.83189e-05	1	1	7	Q14204	Q14204 [2880-2890]	0	1376.67	0						18260	Redundant	Light	High	Peak Found	High	1.29e-05	7.63e-05	2.78	67.67	K.DYIPVDQEELR.D	[2880-2890]		Not Used
	FALSE	High	[K].DYIPVDQEELR.[D]	1xLabel:13C(6) [R11]		0.00030812	5.46044e-05	1	1	4	Q14204	Q14204 [2880-2890]	0	1382.69	0	0.785	0.780998	0	112.1	87.9	18260		Heavy	Peak Found	High	High	1.432e-05	8.236e-05	2.19	67.67	K.DYIPVDQEELR.D	[2880-2890]		Used
	FALSE	High	[K].EDEGEEAASPMLQIQR.[D]			2.43279e-07	0	1	1	6	Q14204	Q14204 [2402-2417]	0	1802.82	0						19630	Redundant	Light	High	Peak Found	High	0	5.974e-08	4.47	66.77	K.EDEGEEAASPMLQIQR.D	[2402-2417]		Not Used
	FALSE	High	[K].EDEGEEAASPMLQIQR.[D]	1xLabel:13C(6) [R16]		5.07939e-07	0	1	1	8	Q14204	Q14204 [2402-2417]	0	1808.84	0	0.805	0.79046	0	110.8	89.2	19630		Heavy	Peak Found	High	High	0	2.613e-07	4.93	66.77	K.EDEGEEAASPMLQIQR.D	[2402-2417]		Used
	FALSE	High	[K].EALELTDTGLLSGSEER.[V]			1.06242e-07	0	1	1	11	Q14204	Q14204 [1302-1318]	0	1819.89	0	0.88	0.864683	0	106.4	93.6	18855		Light	High	Peak Found	High	0	2.64e-08	4.68	95	K.EALELTDTGLLSGSEER.V	[1302-1318]		Used
	FALSE	High	[K].EALELTDTGLLSGSEER.[V]	1xLabel:13C(6) [R17]		1.2772e-07	0	1	1	11	Q14204	Q14204 [1302-1318]	0	1825.91	0						18855	Redundant	Heavy	Peak Found	High	High	0	1.158e-06	4.35	95	K.EALELTDTGLLSGSEER.V	[1302-1318]		Not Used
	FALSE	High	[R].DLSSQLLK.[V]			0.0207382	0.00146111	1	1	4	Q14204	Q14204 [387-394]	0	903.515	0	0.908	0.932898	0	104.8	95.2	14870		Light	High	Peak Found	High	0.0005197	0.006907	2.13	55.92	R.DLSSQLLK.V	[387-394]		Used
	FALSE	High	[R].DLSSQLLK.[V]	1xLabel:13C(6) [K8]		0.00831085	0.000680907	1	1	5	Q14204	Q14204 [387-394]	0	909.535	0						14870	Redundant	Heavy	Peak Found	High	High	0.0002599	0.002621	2.08	55.92	R.DLSSQLLK.V	[387-394]		Not Used
	FALSE	High	[R].DLPPVSGSIIWAK.[Q]	1xLabel:13C(6) [K13]		0.00013361	2.30658e-05	1	1	7	Q14204	Q14204 [640-652]	0	1388.79	0	100	3.75455e-17			200	14634		Heavy	Not Found	High	High	8.722e-06	4.76e-05	2.5	102.42	R.DLPPVSGSIIWAK.Q	[640-652]		Used
	FALSE	High	[K].DIQMPDGIR.[R]	1xLabel:13C(6) [R9]		0.00433608	0.000391477	1	1	8	Q14204	Q14204 [4293-4301]	0	1050.53	0						14729	Redundant	Heavy	Peak Found	High	High	0.006607	0.1211	2.33	59.49	K.DIQMPDGIR.R	[4293-4301]		Not Used
	FALSE	High	[K].DIQMPDGIR.[R]			0.00323955	0.00033449	1	1	6	Q14204	Q14204 [4293-4301]	0	1044.51	0	0.111	1.75025e-09	0	180	20	14729		Light	High	Peak Found	High	0.004211	0.07289	2.4	59.49	K.DIQMPDGIR.R	[4293-4301]		Used
	FALSE	High	[K].DHLYGTLDPNTR.[E]			0.000100953	2.30658e-05	1	1	4	Q14204	Q14204 [2262-2273]	0	1401.68	0	1.468	0.64552	0	81	119	13487		Light	High	Peak Found	High	0.00092	0.01306	3.04	36.66	K.DHLYGTLDPNTR.E	[2262-2273]		Used
	FALSE	High	[K].DHLYGTLDPNTR.[E]	1xLabel:13C(6) [R12]		0.000398656	6.40366e-05	1	1	3	Q14204	Q14204 [2262-2273]	0	1407.7	0						13487	Redundant	Heavy	Peak Found	High	High	0.007058	0.1297	2.32	36.66	K.DHLYGTLDPNTR.E	[2262-2273]		Not Used
	FALSE	High	[K].DLFQVAFNR.[V]	1xLabel:13C(6) [R9]		0.00205247	0.000240266	1	1	5	Q14204	Q14204 [3862-3870]	0	1115.59	0						14021	Redundant	Heavy	Peak Found	High	High	0.0001674	0.001558	2.72	102.55	K.DLFQVAFNR.V	[3862-3870]		Not Used
	FALSE	High	[K].DLFQVAFNR.[V]			0.00289634	0.000302153	1	1	4	Q14204	Q14204 [3862-3870]	0	1109.57	0	0.936	0.96281	0	103.3	96.7	14021		Light	High	Peak Found	High	0.0001224	0.001049	2.48	102.55	K.DLFQVAFNR.V	[3862-3870]		Used
	FALSE	High	[R].DLEASIAR.[Y]	1xLabel:13C(6) [R8]		0.0140818	0.00101054	1	1	3	Q14204	Q14204 [3439-3446]	0	880.483	0	0.861	0.914181	0	107.4	92.6	13818		Heavy	Peak Found	High	High	0.000364	0.004479	1.95	33.43	R.DLEASIAR.Y	[3439-3446]		Used
	FALSE	High	[R].DLEASIAR.[Y]			0.0127017	0.000965292	1	1	2	Q14204	Q14204 [3439-3446]	0	874.463	0						13818	Redundant	Light	High	Peak Found	High	0.0003479	0.004019	1.95	33.43	R.DLEASIAR.Y	[3439-3446]		Not Used
	FALSE	High	[R].DPTVEFPPDLCSR.[V]	1xCarbamidomethyl [C11]		8.60798e-05	1.67261e-05	1	1	33	Q14204	Q14204 [3683-3695]	0	1532.7	0						16035	Redundant	Light	High	Peak Found	High	7.343e-06	3.54e-05	2.96	87.53	R.DPTVEFPPDLCSR.V	[3683-3695]		Not Used
	FALSE	High	[R].DPTVEFPPDLCSR.[V]	1xCarbamidomethyl [C11]; 1xLabel:13C(6) [R13]		4.51745e-05	1.67261e-05	1	1	19	Q14204	Q14204 [3683-3695]	0	1538.73	0	0.713	0.700521	0	116.8	83.2	16035		Heavy	Peak Found	High	High	9.975e-06	5.277e-05	2.85	82.44	R.DPTVEFPPDLCSR.V	[3683-3695]		Used
	FALSE	High	[K].DSAIQQQVANLQMK.[I]			1.2337e-05	0	1	1	3	Q14204	Q14204 [1229-1242]	0	1573.8	0	0.907	0.910931	0	104.9	95.1	16479		Light	High	Peak Found	High	7.343e-06	3.47e-05	4.29	77.02	K.DSAIQQQVANLQMK.I	[1229-1242]		Used
	FALSE	High	[K].DSAIQQQVANLQMK.[I]	1xLabel:13C(6) [K14]		6.50934e-06	0	1	1	3	Q14204	Q14204 [1229-1242]	0	1579.82	0						16479	Redundant	Heavy	Peak Found	High	High	0	1.522e-06	4.6	77.02	K.DSAIQQQVANLQMK.I	[1229-1242]		Not Used
	FALSE	High	[K].EQPWVSVQPR.[K]			0.00112188	0.000126392	1	1	8	Q14204	Q14204 [1348-1357]	0	1225.63	0	0.789	0.760066	0	111.8	88.2	26473		Light	High	Peak Found	High	0.0001667	0.001536	2.53	50.86	K.EQPWVSVQPR.K	[1348-1357]		Used
	FALSE	High	[K].EQPWVSVQPR.[K]	1xLabel:13C(6) [R10]		0.000823395	9.64013e-05	1	1	8	Q14204	Q14204 [1348-1357]	0	1231.65	0						26473	Redundant	Heavy	Peak Found	High	High	0.0001685	0.001581	2.52	50.86	K.EQPWVSVQPR.K	[1348-1357]		Not Used
	FALSE	High	[R].ENFIPTIVNFSAEEISDAIR.[E]			3.96001e-07	0	1	1	4	Q14204	Q14204 [3345-3364]	0	2265.14	0	0.774	0.815846	0	112.8	87.2	25191		Light	High	Peak Found	High	0	1.756e-06	3.35	127.73	R.ENFIPTIVNFSAEEISDAIR.E	[3345-3364]		Used
	FALSE	High	[R].ENFIPTIVNFSAEEISDAIR.[E]	1xLabel:13C(6) [R20]		6.34092e-07	0	1	1	5	Q14204	Q14204 [3345-3364]	0	2271.16	0						25191	Redundant	Heavy	Peak Found	High	High	0	9.783e-07	3.3	127.73	R.ENFIPTIVNFSAEEISDAIR.E	[3345-3364]		Not Used
	FALSE	High	[K].EEYAVLISEAQAIK.[A]	1xLabel:13C(6) [K14]		8.04156e-06	0	1	1	3	Q14204	Q14204 [3449-3462]	0	1569.85	0						21236	Redundant	Heavy	Peak Found	High	High	0	1.865e-06	4.25	102.14	K.EEYAVLISEAQAIK.A	[3449-3462]		Not Used
	FALSE	High	[K].EEYAVLISEAQAIK.[A]			3.13175e-06	0	1	1	4	Q14204	Q14204 [3449-3462]	0	1563.83	0	0.905	0.917553	0	105	95	21236		Light	High	Peak Found	High	0	1.001e-06	3.42	102.14	K.EEYAVLISEAQAIK.A	[3449-3462]		Used
	FALSE	High	[K].EFGPVVIDYGK.[V]			5.14664e-05	1.67261e-05	1	1	5	Q14204	Q14204 [1101-1111]	0	1223.63	0	0.827	0.844976	0	109.5	90.5	21409		Light	High	Peak Found	High	4.053e-06	1.357e-05	3	77.79	K.EFGPVVIDYGK.V	[1101-1111]		Used
	FALSE	High	[K].EFGPVVIDYGK.[V]	1xLabel:13C(6) [K11]		6.54696e-05	1.67261e-05	1	1	5	Q14204	Q14204 [1101-1111]	0	1229.65	0						21409	Redundant	Heavy	Peak Found	High	High	4.053e-06	1.858e-05	3.36	77.79	K.EFGPVVIDYGK.V	[1101-1111]		Not Used
	FALSE	High	[K].EDVGDEGEEEK.[E]			2.11778e-05	1.01813e-05	1	1	4	Q14204	Q14204 [86-96]	0	1235.49	0	0.864	0.869625	0	107.3	92.7	20089		Light	High	Peak Found	High	2.577e-06	4.712e-06	3.36	10.48	K.EDVGDEGEEEK.E	[86-96]		Used
	FALSE	High	[K].EDVGDEGEEEK.[E]	1xLabel:13C(6) [K11]		1.96664e-05	1.01813e-05	1	1	5	Q14204	Q14204 [86-96]	0	1241.51	0						20089	Redundant	Heavy	Peak Found	High	High	2.577e-06	4.398e-06	3.36	10.48	K.EDVGDEGEEEK.E	[86-96]		Not Used
	FALSE	High	[R].EGEEVMFK.[T]			0.00223319	0.000253401	1	1	12	Q14204	Q14204 [1680-1687]	0	968.439	0	0.806	0.802133	0	110.7	89.3	21865		Light	High	Peak Found	High	0.0001224	0.001051	2.62	32.26	R.EGEEVMFK.T	[1680-1687]		Used
	FALSE	High	[R].EGEEVMFK.[T]	1xLabel:13C(6) [K8]		0.00248535	0.000258049	1	1	6	Q14204	Q14204 [1680-1687]	0	974.459	0						21865	Redundant	Heavy	Peak Found	High	High	0.0001888	0.001788	2.35	32.26	R.EGEEVMFK.T	[1680-1687]		Not Used
	FALSE	High	[K].EGLMLDSHEELYK.[W]			4.96274e-06	0	1	1	8	Q14204	Q14204 [3040-3052]	0	1563.74	0						22072	Redundant	Light	High	Peak Found	High	0	1.167e-06	4.12	61.98	K.EGLMLDSHEELYK.W	[3040-3052]		Not Used
	FALSE	High	[K].EGLMLDSHEELYK.[W]	1xLabel:13C(6) [K13]		3.01621e-06	0	1	1	8	Q14204	Q14204 [3040-3052]	0	1569.76	0	1.044	0.967349	0	97.9	102.1	22072		Heavy	Peak Found	High	High	0	2.144e-06	3.88	61.98	K.EGLMLDSHEELYK.W	[3040-3052]		Used
	FALSE	High	[K].ALGEYLER.[E]			0.00810072	0.000662955	1	1	1	Q14204	Q14204 [1614-1621]	0	950.494	0						4266	Redundant	Light	High	Peak Found	High	0.0002559	0.002559	2.12	42.02	K.ALGEYLER.E	[1614-1621]		Not Used
	FALSE	High	[K].ALGEYLER.[E]	1xLabel:13C(6) [R8]		0.00418308	0.000382625	1	1	1	Q14204	Q14204 [1614-1621]	0	956.514	0	0.923	0.950159	0	104	96	4266		Heavy	Peak Found	High	High	0.0001584	0.001434	1.68	42.02	K.ALGEYLER.E	[1614-1621]		Used
	FALSE	High	[R].ALPDMEVVGLNFSSATTPELLLK.[T]			5.28315e-08	0	1	1	4	Q14204	Q14204 [2611-2633]	0	2445.29	0	0.741	0.749191	0	114.9	85.1	4790		Light	High	Peak Found	High	0	3.516e-08	4.06	124.22	R.ALPDMEVVGLNFSSATTPELLLK.T	[2611-2633]		Used
	FALSE	High	[R].ALPDMEVVGLNFSSATTPELLLK.[T]	1xLabel:13C(6) [K23]		5.88754e-08	0	1	1	3	Q14204	Q14204 [2611-2633]	0	2451.31	0						4790	Redundant	Heavy	Peak Found	High	High	0	1.472e-08	3.9	124.22	R.ALPDMEVVGLNFSSATTPELLLK.T	[2611-2633]		Not Used
	FALSE	High	[K].ANEVEQMIR.[D]			0.00114373	0.000126392	1	1	6	Q14204	Q14204 [3430-3438]	0	1089.54	0	1.313	0.760234	0	86.5	113.5	5864		Light	High	Peak Found	High	4.062e-05	0.0004164	2.88	44.82	K.ANEVEQMIR.D	[3430-3438]		Used
	FALSE	High	[K].ANEVEQMIR.[D]	1xLabel:13C(6) [R9]		0.000963592	0.000122589	1	1	11	Q14204	Q14204 [3430-3438]	0	1095.56	0						5864	Redundant	Heavy	Peak Found	High	High	3.895e-05	0.0003468	2.88	40.27	K.ANEVEQMIR.D	[3430-3438]		Not Used
	FALSE	High	[K].ANEVEQMIR.[D]	1xOxidation [M7]; 1xLabel:13C(6) [R9]		0.0897247	0.00530326	1	1	1	Q14204	Q14204 [3430-3438]	0	1111.55	0						5865	No Quan Values	Heavy	Not Found	High	High	0.001971	0.02959	1.07		K.ANEVEQMIR.D	[3430-3438]		Not Used
	FALSE	High	[K].AMSRPILYSNWLSK.[D]			2.47596e-05	1.01813e-05	1	1	6	Q14204	Q14204 [2866-2879]	0	1665.88	0	0.866	0.901763	0	107.2	92.8	5745		Light	High	Peak Found	High	4.053e-06	1.619e-05	4.64	80.83	K.AMSRPILYSNWLSK.D	[2866-2879]		Used
	FALSE	High	[K].AMSRPILYSNWLSK.[D]	2xLabel:13C(6) [R4; K14]		9.56417e-07	0	1	1	4	Q14204	Q14204 [2866-2879]	0	1677.92	0						5745	Redundant	Heavy	Peak Found	High	High	0	7.066e-07	4.55	80.83	K.AMSRPILYSNWLSK.D	[2866-2879]		Not Used
	FALSE	High	[R].AATSPALFNR.[C]			0.000432089	6.40366e-05	1	1	3	Q14204	Q14204 [3079-3088]	0	1047.56	0	0.877	0.859547	0	106.6	93.4	876		Light	High	Peak Found	High	1.747e-05	0.0001752	3.16	32.72	R.AATSPALFNR.C	[3079-3088]		Used
	FALSE	High	[R].AATSPALFNR.[C]	1xLabel:13C(6) [R10]		0.000362494	5.9799e-05	1	1	3	Q14204	Q14204 [3079-3088]	0	1053.58	0						876	Redundant	Heavy	Peak Found	High	High	1.537e-05	0.0001003	3.21	32.72	R.AATSPALFNR.C	[3079-3088]		Not Used
	FALSE	High	[K].ADLAAVEAK.[V]			0.000614247	8.14651e-05	1	1	4	Q14204	Q14204 [3463-3471]	0	887.483	0						1364	Redundant	Light	High	Peak Found	High	4.062e-05	0.000406	3.04	17.15	K.ADLAAVEAK.V	[3463-3471]		Not Used
	FALSE	High	[K].ADLAAVEAK.[V]	1xLabel:13C(6) [K9]		0.00107962	0.000126392	1	1	3	Q14204	Q14204 [3463-3471]	0	893.503	4	0.83	0.856429	0	109.3	90.7	1364		Heavy	Peak Found	High	High	4.062e-05	0.0003858	2.38	17.15	K.ADLAAVEAK.V	[3463-3471]		Used
	FALSE	High	[R].AELGEYIR.[R]	1xLabel:13C(6) [R8]		0.00335185	0.00033449	1	1	10	Q14204	Q14204 [2512-2519]	0	956.514	0	1.014	0.999972	0	99.3	100.7	2030		Heavy	Peak Found	High	High	0.0003511	0.00421	2.29	49.36	R.AELGEYIR.R	[2512-2519]		Used
	FALSE	High	[R].AELGEYIR.[R]			0.00428435	0.000382625	1	1	7	Q14204	Q14204 [2512-2519]	0	950.494	0						2030	Redundant	Light	High	Peak Found	High	0.0002787	0.002941	2.25	42.95	R.AELGEYIR.R	[2512-2519]		Not Used
	FALSE	High	[R].DAATIMQPYFTSNGLVTK.[A]			0.000137997	2.30658e-05	1	1	1	Q14204	Q14204 [2418-2435]	0	1956.97	0						10938	Redundant	Light	High	Peak Found	High	7.343e-06	3.177e-05	1.88	112.85	R.DAATIMQPYFTSNGLVTK.A	[2418-2435]		Not Used
	FALSE	High	[R].DAATIMQPYFTSNGLVTK.[A]	1xLabel:13C(6) [K18]		1.75349e-05	1.01813e-05	1	1	1	Q14204	Q14204 [2418-2435]	0	1962.99	0	0.746	0.792367	0	114.5	85.5	10938		Heavy	Peak Found	High	High	2.577e-06	3.944e-06	2.73	112.85	R.DAATIMQPYFTSNGLVTK.A	[2418-2435]		Used
	FALSE	High	[R].CYLTMTQALEAR.[L]	1xCarbamidomethyl [C1]		2.34698e-05	1.01813e-05	1	1	2	Q14204	Q14204 [1888-1899]	0	1456.69	0	0.894	0.960818	0	105.6	94.4	10870		Light	High	Peak Found	High	2.577e-06	6.427e-06	3.59	79.16	R.CYLTMTQALEAR.L	[1888-1899]		Used
	FALSE	High	[R].CYLTMTQALEAR.[L]	1xCarbamidomethyl [C1]; 1xLabel:13C(6) [R12]		2.86267e-05	1.01813e-05	1	1	2	Q14204	Q14204 [1888-1899]	0	1462.71	0						10870	Redundant	Heavy	Peak Found	High	High	2.577e-06	6.28e-06	3.24	79.16	R.CYLTMTQALEAR.L	[1888-1899]		Not Used
	FALSE	High	[R].CLGSLFSMLHQACR.[N]	2xCarbamidomethyl [C1; C13]; 1xLabel:13C(6) [R14]		1.59763e-06	0	1	1	5	Q14204	Q14204 [2454-2467]	0	1685.8	0						10124	Redundant	Heavy	Peak Found	High	High	0	4.958e-07	3.28	100.74	R.CLGSLFSMLHQACR.N	[2454-2467]		Not Used
	FALSE	High	[R].CLGSLFSMLHQACR.[N]	2xCarbamidomethyl [C1; C13]		1.13085e-06	0	1	1	3	Q14204	Q14204 [2454-2467]	0	1679.78	0	0.93	0.971037	0	103.6	96.4	10124		Light	High	Peak Found	High	0	4.825e-07	3.96	100.74	R.CLGSLFSMLHQACR.N	[2454-2467]		Used
	FALSE	High	[R].CVLNWFGDWSTEALYQVGK.[E]	1xCarbamidomethyl [C1]		0.0725296	0.00445392	1	1	1	Q14204	Q14204 [3089-3107]	0	2273.07	0	0.708	0.760679	0	117.1	82.9	10781		Light	High	Peak Found	High	0.001639	0.02387	1.1	126.48	R.CVLNWFGDWSTEALYQVGK.E	[3089-3107]		Used
	FALSE	High	[K].DDIESLHDK.[F]	1xLabel:13C(6) [K9]		0.000558959	6.95775e-05	1	1	1	Q14204	Q14204 [614-622]	0	1077.52	0	0.01	3.75455e-17		200		11772		Heavy	Peak Found	High	High	1.747e-05	0.0001732	2.46	13.83	K.DDIESLHDK.F	[614-622]		Used
	FALSE	High	[K].ASVVTLPVYLNFTR.[A]			8.65599e-06	0	1	1	5	Q14204	Q14204 [4602-4615]	0	1579.88	0	0.804	0.774975	0	110.8	89.2	7816		Light	High	Peak Found	High	0	2.008e-06	3.39	118.01	K.ASVVTLPVYLNFTR.A	[4602-4615]		Used
	FALSE	High	[K].ASVVTLPVYLNFTR.[A]	1xLabel:13C(6) [R14]		1.0181e-05	0	1	1	3	Q14204	Q14204 [4602-4615]	0	1585.9	0						7816	Redundant	Heavy	Peak Found	High	High	0	2.354e-06	3.52	118.01	K.ASVVTLPVYLNFTR.A	[4602-4615]		Not Used
	FALSE	High	[K].ATSIDPNTYITWIDK.[Y]			2.5864e-05	1.01813e-05	1	1	1	Q14204	Q14204 [1730-1744]	0	1737.87	0						8230	Redundant	Light	High	Not Found	High	2.577e-06	5.695e-06	1.61	116.74	K.ATSIDPNTYITWIDK.Y	[1730-1744]		Not Used
	FALSE	High	[K].ATSIDPNTYITWIDK.[Y]	1xLabel:13C(6) [K15]		0.00102939	0.000122589	1	1	1	Q14204	Q14204 [1730-1744]	0	1743.89	0	0.01	3.75455e-17		200		8230		Heavy	Peak Found	High	High	4.009e-05	0.0003688	1.46		K.ATSIDPNTYITWIDK.Y	[1730-1744]		Used
	FALSE	High	[R].ASLACGPMVK.[W]	1xCarbamidomethyl [C5]		0.000257368	4.19777e-05	1	1	5	Q14204	Q14204 [3385-3394]	0	1033.52	0	0.748	0.656501	0	114.4	85.6	7402		Light	High	Peak Found	High	1.149e-05	6.557e-05	2.98	22.48	R.ASLACGPMVK.W	[3385-3394]		Used
	FALSE	High	[R].ASLACGPMVK.[W]	1xCarbamidomethyl [C5]; 1xLabel:13C(6) [K10]		0.000348581	5.9799e-05	1	1	9	Q14204	Q14204 [3385-3394]	0	1039.54	0						7402	Redundant	Heavy	Peak Found	High	High	1.537e-05	9.584e-05	2.85	22.48	R.ASLACGPMVK.W	[3385-3394]		Not Used
	FALSE	High	[R].AWTQVLLGQAEDK.[A]			1.87129e-05	1.01813e-05	1	1	3	Q14204	Q14204 [921-933]	0	1458.76	0						9286	Redundant	Light	High	Peak Found	High	2.577e-06	4.34e-06	3.85	90.79	R.AWTQVLLGQAEDK.A	[921-933]		Not Used
	FALSE	High	[R].AWTQVLLGQAEDK.[A]	1xLabel:13C(6) [K13]		1.99608e-05	1.01813e-05	1	1	4	Q14204	Q14204 [921-933]	0	1464.78	0	0.888	0.862912	0	105.9	94.1	9286		Heavy	Peak Found	High	High	2.577e-06	5.683e-06	4.13	90.79	R.AWTQVLLGQAEDK.A	[921-933]		Used
	FALSE	High	[K].AVDDLNLHSYSNLPIWVNK.[L]			4.89059e-07	0	1	1	5	Q14204	Q14204 [884-902]	0	2198.12	0	0.771	0.80378	0	113	87	8455		Light	High	Peak Found	High	0	1.187e-07	4.8	108.89	K.AVDDLNLHSYSNLPIWVNK.L	[884-902]		Used
	FALSE	High	[K].AVDDLNLHSYSNLPIWVNK.[L]	1xLabel:13C(6) [K19]		3.573e-07	0	1	1	9	Q14204	Q14204 [884-902]	0	2204.14	0						8455	Redundant	Heavy	Peak Found	High	High	0	8.711e-08	5.26	108.89	K.AVDDLNLHSYSNLPIWVNK.L	[884-902]		Not Used
	FALSE	High	[K].LDPYVQR.[L]			0.0623505	0.00387783	1	1	1	Q14204	Q14204 [829-835]	0	890.473	0	0.752	0.79108	0	114.2	85.8	44929		Light	High	Peak Found	High	0.001433	0.02074	1.06	18.36	K.LDPYVQR.L	[829-835]		Used
	FALSE	High	[K].LDMEIER.[I]			0.0235924	0.00161935	1	1	6	Q14204	Q14204 [903-909]	0	905.44	0	0.847	0.85216	0	108.3	91.7	44763		Light	High	Peak Found	High	0.001485	0.02162	2.34	38.36	K.LDMEIER.I	[903-909]		Used
	FALSE	High	[K].LDMEIER.[I]	1xLabel:13C(6) [R7]		0.0268359	0.00185906	1	1	1	Q14204	Q14204 [903-909]	0	911.46	0						44763	Redundant	Heavy	Peak Found	High	High	0.0006571	0.009037	1.19	38.36	K.LDMEIER.I	[903-909]		Not Used
	FALSE	High	[K].LDMEIER.[I]	1xOxidation [M3]		0.0725296	0.00445392	1	1	1	Q14204	Q14204 [903-909]	0	921.435	0						44762	No Quan Values	Light	High	Not Found	High	0.001648	0.02398	1.63		K.LDMEIER.I	[903-909]		Not Used
	FALSE	High	[K].LCDEQLSSQSHYDFGLR.[A]	1xCarbamidomethyl [C2]		5.44956e-07	0	1	1	5	Q14204	Q14204 [2075-2091]	0	2054.92	0						43627	Redundant	Light	High	Peak Found	High	0	1.777e-07	3.94	69.95	K.LCDEQLSSQSHYDFGLR.A	[2075-2091]		Not Used
	FALSE	High	[K].LCDEQLSSQSHYDFGLR.[A]	1xCarbamidomethyl [C2]; 1xLabel:13C(6) [R17]		1.5025e-07	0	1	1	7	Q14204	Q14204 [2075-2091]	0	2060.94	0	10.369	6.8391e-09	0	17.6	182.4	43627		Heavy	Peak Found	High	High	0	3.715e-08	5.71	69.94	K.LCDEQLSSQSHYDFGLR.A	[2075-2091]		Used
	FALSE	High	[R].LEGVEGVAHIIDPK.[A]			2.305e-06	0	1	1	6	Q14204	Q14204 [2244-2257]	0	1476.81	0						46003	Redundant	Light	High	Peak Found	High	0	6.507e-07	3.89	68.94	R.LEGVEGVAHIIDPK.A	[2244-2257]		Not Used
	FALSE	High	[R].LEGVEGVAHIIDPK.[A]	1xLabel:13C(6) [K14]		7.53921e-07	0	1	1	5	Q14204	Q14204 [2244-2257]	0	1482.83	0	0.84	0.84035	0	108.7	91.3	46003		Heavy	Peak Found	High	High	0	1.828e-07	3.82	68.94	R.LEGVEGVAHIIDPK.A	[2244-2257]		Used
	FALSE	High	[K].HLLPVETQR.[F]			0.00190784	0.000236626	1	1	2	Q14204	Q14204 [1559-1567]	0	1092.62	0	0.591	0.512141	0	125.7	74.3	41036		Light	High	Peak Found	High	8.187e-05	0.0007094	2.48	18.97	K.HLLPVETQR.F	[1559-1567]		Used
	FALSE	High	[K].HLLPVETQR.[F]	1xLabel:13C(6) [R9]		0.000981872	0.000122589	1	1	2	Q14204	Q14204 [1559-1567]	0	1098.64	0						41036	Redundant	Heavy	Peak Found	High	High	3.895e-05	0.0003485	2.32	18.97	K.HLLPVETQR.F	[1559-1567]		Not Used
	FALSE	High	[R].HVPVVYVDYPGPASLTQIYGTFNR.[A]			0.0002427	3.53638e-05	1	1	3	Q14204	Q14204 [2730-2753]	0	2693.37	0						41319	No Quan Values	Light	High	Not Found	High	1.537e-05	8.627e-05	4.1		R.HVPVVYVDYPGPASLTQIYGTFNR.A	[2730-2753]		Not Used
	FALSE	High	[K].GVWSELSK.[V]	1xLabel:13C(6) [K8]		0.0842986	0.00506473	1	1	2	Q14204	Q14204 [1331-1338]	0	911.493	0						40444	Redundant	Heavy	Peak Found	High	High	0.002381	0.03749	1.65	49	K.GVWSELSK.V	[1331-1338]		Not Used
	FALSE	High	[K].GVWSELSK.[V]			0.0556369	0.00354393	1	1	2	Q14204	Q14204 [1331-1338]	0	905.473	0	0.741	0.764557	0	114.9	85.1	40444		Light	High	Peak Found	High	0.003822	0.06534	1.77	49	K.GVWSELSK.V	[1331-1338]		Used
	FALSE	High	[R].GWDDLFNK.[V]			0.00750261	0.000608212	1	1	5	Q14204	Q14204 [1489-1496]	0	994.463	0						40468	Redundant	Light	High	Peak Found	High	0.00155	0.02264	2.49	92.34	R.GWDDLFNK.V	[1489-1496]		Not Used
	FALSE	High	[R].GWDDLFNK.[V]	1xLabel:13C(6) [K8]		0.0173107	0.00124939	1	1	3	Q14204	Q14204 [1489-1496]	0	1000.48	0	0.755	0.763021	0	113.9	86.1	40468		Heavy	Peak Found	High	High	0.001307	0.01871	2.3	92.34	R.GWDDLFNK.V	[1489-1496]		Used
	FALSE	High	[R].LADLLGK.[I]			0.0502619	0.00323187	1	1	2	Q14204	Q14204 [1604-1610]	0	729.451	0	0.77	0.882271	0	113	87	42137		Light	High	Peak Found	High	0.002632	0.04215	2.06	35.09	R.LADLLGK.I	[1604-1610]		Used
	FALSE	High	[R].LADLLGK.[I]	1xLabel:13C(6) [K7]		0.0251624	0.00175131	1	1	2	Q14204	Q14204 [1604-1610]	0	735.471	0						42137	Redundant	Heavy	Peak Found	High	High	0.001247	0.01789	2.14	35.09	R.LADLLGK.I	[1604-1610]		Not Used
	FALSE	High	[K].IAFIMDESNVLDSGFLER.[M]			3.43831e-05	1.01813e-05	1	1	1	Q14204	Q14204 [2990-3007]	0	2056.01	0	100	3.75455e-17			200	42448		Light	High	Peak Found	High	2.577e-06	7.476e-06	1.47	123.17	K.IAFIMDESNVLDSGFLER.M	[2990-3007]		Used
	FALSE	High	[K].IAFIMDESNVLDSGFLER.[M]	1xLabel:13C(6) [R18]		1.14313e-06	0	1	1	1	Q14204	Q14204 [2990-3007]	0	2062.03	0						42448	Redundant	Heavy	Not Found	High	High	0	2.746e-07	4.02	123.17	K.IAFIMDESNVLDSGFLER.M	[2990-3007]		Not Used
	FALSE	High	[R].LAETVFNFQEK.[V]			3.76914e-05	1.01813e-05	1	1	9	Q14204	Q14204 [836-846]	0	1325.67	0	0.826	0.766608	0	109.5	90.5	42405		Light	High	Peak Found	High	8.722e-06	3.633e-05	3.51	76.15	R.LAETVFNFQEK.V	[836-846]		Used
	FALSE	High	[R].LAETVFNFQEK.[V]	1xLabel:13C(6) [K11]		8.03552e-05	1.67261e-05	1	1	4	Q14204	Q14204 [836-846]	0	1331.69	0						42405	Redundant	Heavy	Peak Found	High	High	4.053e-06	1.973e-05	3.52	76.15	R.LAETVFNFQEK.V	[836-846]		Not Used
	FALSE	High	[R].LLNTFLER.[L]			0.00203107	0.000240266	1	1	5	Q14204	Q14204 [4264-4271]	0	1005.57	0						51836	Redundant	Light	High	Peak Found	High	0.0002626	0.002641	2.55	66.46	R.LLNTFLER.L	[4264-4271]		Not Used
	FALSE	High	[R].LLNTFLER.[L]	1xLabel:13C(6) [R8]		0.00346885	0.000338541	1	1	7	Q14204	Q14204 [4264-4271]	0	1011.59	0	0.958	0.961972	0	102.1	97.9	51836		Heavy	Peak Found	High	High	0.0003557	0.004334	2.87	66.46	R.LLNTFLER.L	[4264-4271]		Used
	FALSE	High	[R].IFVFEPPPGVK.[A]			7.68028e-05	1.67261e-05	1	1	12	Q14204	Q14204 [4144-4154]	0	1229.69	0	0.752	0.752104	0	114.1	85.9	47748		Light	High	Peak Found	High	0.0003997	0.004953	2.81	86.91	R.IFVFEPPPGVK.A	[4144-4154]		Used
	FALSE	High	[R].IFVFEPPPGVK.[A]	1xLabel:13C(6) [K11]		9.39747e-05	1.67261e-05	1	1	15	Q14204	Q14204 [4144-4154]	0	1235.71	0						47748	Redundant	Heavy	Peak Found	High	High	0.0002682	0.002769	3	86.91	R.IFVFEPPPGVK.A	[4144-4154]		Not Used
	FALSE	High	[R].IFTIESTR.[V]			0.0271836	0.00187063	1	1	1	Q14204	Q14204 [717-724]	0	966.525	0	0.854	0.805732	0	107.9	92.1	47691		Light	High	Peak Found	High	0.0006691	0.009209	2.38	40.29	R.IFTIESTR.V	[717-724]		Used
	FALSE	High	[R].LGGSPFGPAGTGK.[T]			5.60975e-06	0	1	1	4	Q14204	Q14204 [1900-1912]	0	1145.59	0						48371	Redundant	Light	High	Peak Found	High	0	1.317e-06	3.64	35.15	R.LGGSPFGPAGTGK.T	[1900-1912]		Not Used
	FALSE	High	[R].LGGSPFGPAGTGK.[T]	1xLabel:13C(6) [K13]		7.4693e-06	0	1	1	9	Q14204	Q14204 [1900-1912]	0	1151.62	0	0.788	0.737225	0	111.9	88.1	48371		Heavy	Peak Found	High	High	2.577e-06	4.041e-06	4.11	35.15	R.LGGSPFGPAGTGK.T	[1900-1912]		Used
	FALSE	High	[R].ILDDDTIITTLENLK.[R]			4.36521e-07	0	1	1	2	Q14204	Q14204 [3760-3774]	0	1716.93	0	0.641	0.630211	0	121.8	78.2	49876		Light	High	Peak Found	High	0	1.063e-07	5	124.45	R.ILDDDTIITTLENLK.R	[3760-3774]		Used
	FALSE	High	[R].ILDDDTIITTLENLK.[R]	1xLabel:13C(6) [K15]		7.83009e-07	0	1	1	1	Q14204	Q14204 [3760-3774]	0	1722.95	0						49876	Redundant	Heavy	Peak Found	High	High	0	1.897e-07	5.15	124.45	R.ILDDDTIITTLENLK.R	[3760-3774]		Not Used
	FALSE	High	[K].FLSDPQVHTVLVER.[S]			2.69637e-07	0	1	1	4	Q14204	Q14204 [68-81]	0	1639.88	0						31459	Redundant	Light	High	Peak Found	High	0	6.623e-08	4.14	60.14	K.FLSDPQVHTVLVER.S	[68-81]		Not Used
	FALSE	High	[K].FLSDPQVHTVLVER.[S]	1xLabel:13C(6) [R14]		8.40034e-07	0	1	1	8	Q14204	Q14204 [68-81]	0	1645.9	0	0.851	0.827006	0	108.1	91.9	31459		Heavy	Peak Found	High	High	0	2.031e-07	3.76	60.14	K.FLSDPQVHTVLVER.S	[68-81]		Used
	FALSE	High	[K].FGQMLGSNMTEFHSQISK.[S]			1.379e-08	0	1	1	5	Q14204	Q14204 [1131-1148]	0	2041.95	0	0.859	0.831874	0	107.6	92.4	30663		Light	High	Peak Found	High	0	3.52e-09	5.61	75.95	K.FGQMLGSNMTEFHSQISK.S	[1131-1148]		Used
	FALSE	High	[K].FGQMLGSNMTEFHSQISK.[S]	1xLabel:13C(6) [K18]		6.45532e-08	0	1	1	7	Q14204	Q14204 [1131-1148]	0	2047.97	0						30663	Redundant	Heavy	Peak Found	High	High	0	9.121e-08	4.75	75.95	K.FGQMLGSNMTEFHSQISK.S	[1131-1148]		Not Used
	FALSE	High	[R].FGNPLLVQDVESYDPVLNPVLNR.[E]	1xLabel:13C(6) [R23]		1.32053e-08	0	1	1	19	Q14204	Q14204 [3629-3651]	0	2604.38	0						30619	Redundant	Heavy	Peak Found	High	High	0	3.376e-09	6.23	123.68	R.FGNPLLVQDVESYDPVLNPVLNR.E	[3629-3651]		Not Used
	FALSE	High	[R].FGNPLLVQDVESYDPVLNPVLNR.[E]			8.60146e-08	0	1	1	25	Q14204	Q14204 [3629-3651]	0	2598.36	0	0.763	0.738651	0	113.5	86.5	30619		Light	High	Peak Found	High	0	2.144e-08	5.54	123.68	R.FGNPLLVQDVESYDPVLNPVLNR.E	[3629-3651]		Used
	FALSE	High	[R].FTQDTQPHYIYSPR.[E]			1.18719e-06	0	1	1	4	Q14204	Q14204 [2784-2797]	0	1752.83	0	0.75	0.770365	0	114.3	85.7	33163		Light	High	Peak Found	High	0	1.728e-06	4.05	39.26	R.FTQDTQPHYIYSPR.E	[2784-2797]		Used
[truncated: 212,719+ more rows]

## Sheet: PRMT5-regulated me1 (FC>2)
Accession number	Gene name	Peptide sequence	Rme1 position in protein	Rme1 position in peptide	PSM	ratio (siPRMT5/siCTL)(methylation)	ratio (siPRMT5/siCTL)(Protein level)	normalized ratio (siPRMT5/siCTL)(methylation level)
[truncated: 375 more rows]

[truncated: 3 more sheets: PRMT5-regulated me1 (abolished), PRMT5-regulated me2 (FC>2), PRMT5-regulated me2 (abolished)]
