# Supplementary material for: Profiling PRMT methylome reveals roles of hnRNPA1 arginine methylation in RNA splicing and cell growth
Source: Nat Commun. 2021 Mar 29;12:1946. doi: 10.1038/s41467-021-21963-1 (PMC8007824; doi:10.1038/s41467-021-21963-1)
Supplement: Supplementary file 9 — Supplementary Data 7 [file 41467_2021_21963_MOESM9_ESM.xlsx]

## Sheet: Proteinscommonlyregulatedby457 
PRMT4, 5 and 7 common substrates	Methylated sites dependent on PRMT4	Methylated sites dependent on PRMT5	Methylated sites dependent on PRMT7
ARID1A	235me1, 270me1, 755me1, 774me1, 1276me1	235me1, 755me1, 1276me1, 1566me2	235me1, 270me1, 774me1
WIPF1	211me1/2, 226me1, 236me1	125me1, 134me1, 211me2	125me1, 134me1
NUDT21	15me1	15me1	15me1
AKAP8	277me1	233me1, 242me1, 277me1	109me1
STAU1	108me1/2, 115me1/2	108me1	98me1, 108me1
KRT1	82me1, 602me1, 616me1	82me1, 602me1, 616me1	82me1, 602me1, 616me1
KRT8	18me1, 32me1/2, 40me1	32me1, 47me2	40me1
SNRPA	152me1	152me1	152me1
HNRNPA1	206me2, 218me2, 225me1/2, 232me1/2	194me1/2, 196me1/2, 206me2, 218me1	194me1, 206me1, 218me1, 225me1, 232me1
DERPC	100me2, 114me1/2, 132me1/2, 146me1/2, 160me1/2, 172me1/2, 186me1, 214me1, 225me1/2, 239me2, 252me1, 266me1/2, 280me1, 401me2, 415me1, 494me1	225me1/2, 239me1/2, 252me1/2, 266me2, 280me2, 308me1/2, 322me1	186me1
SNRPB	94me1, 108me1/2, 112me1/2, 132me1/2, 147me1/2, 172me1/2, 181me1/2, 236me1/2, 239me1	108me1/2, 112me1/2, 132me1/2, 147me1/2, 172me1/2, 181me1/2	108me1, 112me1, 132me1, 147me1, 172me1, 181me1
SON	1015me1, 1022me1, 1031me1	1022me1	1015me1, 1031me1
BTF3	13me1/2, 15me1/2	19me1	13me1, 15me1. 39me1
HNRNPA2B1	213me1/2, 228me1/2, 238me1/2, 266me1, 325me1, 350me1	203me1/2, 213me1/2, 228me1/2, 238me1, 325me1, 350me1/2, 352me1	200me1, 203me1. 213me1, 228me1, 238me1, 325me1
SFPQ	681me1/2, 693me1/2, 695me1/2	681me1, 693me1, 695me1	666me1. 681me1, 693me1, 695me1
HNRNPH3	323me1/2, 343me1/2	129me1, 301me1, 323me1/2, 343me1/2	323me1, 343me1
CSTF2	308me1, 330me1, 388me1, 468me1/2, 475me1/2, 499me1/2	344me1, 468me1/2, 475me1/2, 499me1/2	388me1, 468me1, 475me1
KRT9	63me1, 490me1	63me1, 490me1	63me1
RPIA	42me1	42me1, 46me1	52me1
RANBP2	1016me1/2, 1096me1/2	1016me1, 1096me1	1016me1, 1096me1
HCFC1	524me1/2, 608me1, 847me1/2, 855me1/2, 1219me2	1511me1	524me1
HNRNPM	485me1, 496me1/2, 606me1	503me1, 565me1, 606me1	503me1
HNRNPK	316me1/2, 325me1/2	287me1/2, 296me1/2, 299me1/2, 303me1/2, 316me1/2, 325me1/2	287me1. 296me1, 299me1, 303me1, 305me1, 316me1, 325me1
SNRPN	236me1/2, 239me1	147me1/2, 172me1	147me1, 172me1
RBM3	105me2	87me2, 90me2, 99me2, 101me1, 145me1	101me1, 121me1, 131me1
HNRNPU	50me1, 69me1, 733me2, 739me2, 755me1	50me1, 69me1	50me1, 69me1
EIF4G1	73me1/2, 110me1, 231me1, 235me1	73me1/2, 110me1, 231me1, 235me1, 675me1/2, 681me1/2, 685me2, 694me1, 1032me1, 1042me1	235me1, 1032me1, 1042me1
KHDRBS1	282me1/2, 284me1/2	282me1/2, 284me1/2, 325me1, 331me1, 340me1,	291me1, 302me1, 304me1, 331me1, 340me1, 346me1, 348me1
BPTF	2155me1, 2162me1/2, 2184me1/2, 2191me1/2, 2205me1/2, 2224me1	2155me1, 2205me1/2, 2224me1	92me1, 95me1, 101me1
PABPC4	509me1/2, 518me1/2	509me1/2, 518me1/2	509me1, 518me1
SF3B2	205me1/2, 216me1/2, 222me1/2, 245me1/2, 247me1/2, 638me1	205me2, 216me1/2, 222me1/2, 245me1/2, 247me1/2, 258me1	216me1, 245me1, 247me1
SART3	906me1/2	906me1, 918me1	906me1, 918me1
NCOA2	489me1, 874me2, 880me2, 1162me1/2, 1169me1/2	489me1	489me1
TRIP6	43me1, 179me1	205me1, 214me1, 236me1/2, 238me1/2, 258me1/2	238me1
INPP5J	56me1/2, 65me1/2, 76me1/2, 83me1/2	56me2, 65me1	65me1
CEP85	277me1	277me1	277me1
BCOR	188me1, 338me1/2, 342me1/2, 655me1	655me1	655me1
SMG6	512me1	512me1	512me1
ARID3B	361me1/2, 379me1, 402me1/2	361me1	361me1, 379me1, 402me1
WIPF2	292me1, 310me1, 316me1	37me1, 292me1	37me1
PDCD6IP	757me1/2	745me1, 757me2	745me1, 757me1
PSPC1	507me1/2	507me1/2, 520me1	507me1
FAM168A	102me2	138me1	138me1
TFG	385me1/2, 400me1	385me2, 400me1	383me1, 400me1
DDX17	728me1	81me1/2, 88me1/2	81me1, 88me1
POM121	223me1/2, 229me1	178me1, 274me1	223me1
RBM14	238me1, 274me1	238me1, 250me1	238me1
CCT7	535me1/2, 537me1/2, 539me1/2	53me1, 535me2, 537me1	53me1, 537me1
LZTS2	168me1	168me1, 254me1	168me1
DIDO1	1597me1, 1824me1, 1835me1/2, 1882me1, 1894me2, 1982me2, 1993me1/2	1824me1/2, 1835me1/2, 1845me1/2	1597me1, 1835me1
MMTAG2	6me1/2, 10me1/2	6me1	6me1
WDR33	915me1/2, 1315me2, 1325me1	1144me1	782me1, 915me1, 1144me1, 1146me1
XRN2	847me1/2, 851me1/2, 883me1/2, 895me1, 921me1, 922me1, 946me1/2	895me1/2, 921me1/2, 922me1/2	946me1
PRR36	1093me2	1093me1	1093me1
ZNF703	580me1/2	580me1/2	580me1
FAM120A	873me1	982me1, 984me1	873me1, 884me1
SLAIN2	51me1, 472me1, 538me1, 551me1	538me1, 551me1	472me1
RBM27	411me1/2, 427me1/2, 433me1, 455me1/2, 531me1	455me1	427me1, 455me1, 943me1
AKAP8L	171me1/2, 179me1, 217me2, 237me1/2, 247me1/2	171me1/2, 179me1, 208me1, 217me1, 237me1/2, 247me1/2	179me1, 237me1, 247me1
SRRM2	2221me1, 2231me1, 2246me1/2, 2274me1, 2288me1, 2301me1, 2328me1, 2342me1/2, 2370me1, 2384me1/2, 2392me1/2	2221me1, 2231me1, 2246me1, 2301me1	27me1, 2246me1, 2274me1, 2356me1, 2384me1
PRRC2C	255me1/2, 747me1, 2679me1, 2689me1, 2795me1	255me1	255me1, 747me1
HNRNPDL	6me1/2, 25me1	408me2	408me1
