# Supplementary material for: Profiling PRMT methylome reveals roles of hnRNPA1 arginine methylation in RNA splicing and cell growth
Source: Nat Commun. 2021 Mar 29;12:1946. doi: 10.1038/s41467-021-21963-1 (PMC8007824; doi:10.1038/s41467-021-21963-1)
Supplement: Supplementary file 10 — Supplementary Data 8 [file 41467_2021_21963_MOESM10_ESM.xlsx]

## Sheet: Raw data for hnRNPA1
BRCA
Checked	Confidence	Annotated Sequence	Modifications	Modifications in Master Proteins	Qvality PEP	Qvality q-value	# Protein Groups	# Proteins	# PSMs	Master Protein Accessions	Positions in Master Proteins	# Missed Cleavages	Theo. MH+ [Da]	S1T/S1N	S2T/S2N	S3T/S3N	S4T/S4N	S1N	S1T	S2N	S2T	S3N	S3T	S4N	S4T	Quan Info	XCorr Sequest HT	Confidence Sequest HT	Percolator q-Value Sequest HT	Percolator PEP Sequest HT
FALSE	High	[K].EDTEEHHLR.[D]	1xTMT6plex [N-Term]		0.000343508	4.69908e-05	2	3	4	P22626; P09651	P22626 [121-129]; P09651 [114-122]	0	1394.69	377.339	1.839	0.581706	0.362637	0.581706	219.5	67.7	124.5	209.9	122.1	45.5	16.5	Not Unique	3.85	High	5.145e-05	0.0003467
FALSE	High	[RK].GGNFGGR.[GS]	1xTMT6plex [N-Term]		0.0340897	0.00315528	2	3	2	P51991; P09651	P51991 [240-246]; P09651 [330-336]	0	893.479	1.13	0.765568	1.42991	6.90291	1.42991	23.2	27.3	20.9	85.6	122.4	30.9	213.3	Not Unique	2.24	High	0.005143	0.07626
FALSE	High	[RK].GGNFGGR.[GS]	1xTMT6plex [N-Term]; 1xDeamidated [N3]		0.0381632	0.00365561	2	3	5	P51991; P09651	P51991 [240-246]; P09651 [330-336]	0	894.463	1.583	0.82716	0.860042	3.41455	0.860042	39.3	24.3	20.1	192.2	165.3	55	187.8	Not Unique	2.25	High	0.002826	0.03422
FALSE	Medium	[K].EPEQLR.[K]	1xTMT6plex [N-Term]		0.452494	0.0499516	2	3	3	P51991; P09651	P51991 [30-35]; P09651 [9-14]	0	1000.56	1.023	1.35536	2.65962	2.43373	2.65962	108.1	68.1	92.3	52	138.3	58.1	141.4	Not Unique	1.7	Medium	0.0472	0.4911
FALSE	High	[K].QEMASASSSQR.[G]	1xTMT6plex [N-Term]; 1xOxidation [M3]		3.63595e-05	0	1	2	2	P09651	P09651 [184-194]	0	1426.68	1.146	0.894265	1.46117	3.62054	1.46117	64.6	55.8	49.9	82.4	120.4	44.8	162.2	Unique	2.44	High	0.0007092	0.00851
FALSE	High	[K].PRNQGGYGGSSSSSSYGSGR.[R]	1xTMT6plex [N-Term]; 1xDeamidated [N/Q]		2.25665e-08	0	1	1	9	P09651	P09651 [351-370]	1	2178	1.442	0.861229	2.5771	0.775172	2.5771	87.8	94.4	81.3	88.2	227.3	145	112.4	Unique	6.97	High	0	9.616e-10
FALSE	High	[K].LFIGGLSFETTDESLR.[S]	1xTMT6plex [N-Term]		2.95358e-08	0	1	2	3	P09651	P09651 [16-31]	0	2014.07	2.158	0.779857	0.140046	0.0806861	0.140046	205.3	112.2	87.5	218.5	30.6	157.4	12.7	Unique	3.73	High	0	5.725e-06
FALSE	High	[R].GGGGYGGSGDGYNGFGNDGGYGGGGPGYSGGSR.[G]	1xTMT6plex [N-Term]; 2xDeamidated [N13; N17]		3.83073e-09	0	1	1	2	P09651	P09651 [233-265]	0	3105.27	1.039	0.530903	1.0369	1.01169	1.0369	135	126.2	67	78.6	81.5	111.2	112.5	Unique	6.99	High	0	1.06e-10
FALSE	High	[R].GGGGYGGSGDGYNGFGNDGGYGGGGPGYSGGSR.[G]	1xTMT6plex [N-Term]; 1xDeamidated [N13]		3.02697e-09	0	1	1	3	P09651	P09651 [233-265]	0	3104.28	2.3	1.09023	1.73625	1.55611	1.73625	153.2	79.8	87	61.8	107.3	80.2	124.8	Unique	5.79	High	0	4.674e-09
FALSE	High	[R].GFGFVTYATVEEVDAAMNAR.[P]	1xTMT6plex [N-Term]; 1xDeamidated [N18]; 1xOxidation [M17]		3.86269e-06	0	1	1	1	P09651	P09651 [56-75]	0	2394.15	0.808	0.759589	0.515414	0.453953	0.515414	130.5	146	110.9	103.8	53.5	107.5	48.8	Unique	3.59	High	0	5.765e-07
FALSE	High	[R].GFGFVTYATVEEVDAAMNAR.[P]	1xTMT6plex [N-Term]; 1xOxidation [M17]		7.1121e-07	0	1	1	6	P09651	P09651 [56-75]	0	2393.16	0.696	0.863673	0.32361	0.237465	0.32361	165	124.7	107.7	109.7	35.5	105.7	25.1	Unique	3.13	High	0	1.52e-07
FALSE	High	[R].GFGFVTYATVEEVDAAMNAR.[P]	1xTMT6plex [N-Term]; 1xDeamidated [N18]		1.78705e-06	0	1	1	3	P09651	P09651 [56-75]	0	2378.15	1.782	1.23061	0.411573	0.665285	0.411573	173.4	96.7	119	153.8	63.3	96.5	64.2	Unique	4.9	High	0	2.198e-07
FALSE	High	[R].GFGFVTYATVEEVDAAMNAR.[P]	1xTMT6plex [N-Term]		1.1682e-08	0	1	1	5	P09651	P09651 [56-75]	0	2377.17	6.059	1.9224	0.284779	0.17982	0.284779	358.5	68.3	131.3	122.2	34.8	100.1	18	Unique	4.96	High	0	2.574e-08
FALSE	High	[R].NQGGYGGSSSSSSYGSGR.[R]	1xTMT6plex [N-Term]; 1xDeamidated [N/Q]		1.15702e-08	0	1	1	17	P09651	P09651 [353-370]	0	1924.85	1.922	0.687407	2.00365	2.17993	2.00365	83.6	67.5	46.4	82.1	164.5	86.7	189	Unique	5.2	High	0	4.188e-10
FALSE	High	[R].NQGGYGGSSSSSSYGSGR.[R]	1xTMT6plex [N-Term]		9.77887e-09	0	1	1	26	P09651	P09651 [353-370]	0	1923.86	0.584	0.397579	2.33487	1.57384	2.33487	80	107.4	42.7	65.1	152	94.8	149.2	Unique	6.17	High	0	1.85e-07
FALSE	High	[R].SGSGNFGGGRGGGFGGNDNFGR.[G]	1xTMT6plex [N-Term]; 1xDeamidated [N17]; 1xDimethyl [R10]; 2xMethyl [R10; R22]	P09651 1xDimethyl [R206]	6.40823e-06	0	1	1	2	P09651	P09651 [197-218]	1	2289.06	3.666	2.02514	1.16756	0.569067	1.16756	289.2	91.5	185.3	56.1	65.5	84.7	48.2	Unique	4.01	High	2.069e-05	2.347e-05
FALSE	High	[R].SGSGNFGGGRGGGFGGNDNFGR.[G]	1xTMT6plex [N-Term]; 1xDimethyl [R10]	P09651 1xDimethyl [R206]	9.15819e-06	0	1	1	2	P09651	P09651 [197-218]	1	2288.08	2.571	1.89311	1.10018	0.984	1.10018	285.3	97.3	184.2	56.9	62.6	87.5	86.1	Unique	4.04	High	0	1.698e-06
FALSE	High	[R].GGGFGGNDNFGR.[G]	1xTMT6plex [N-Term]; 1xDeamidated [N]		1.54584e-05	0	1	1	3	P09651	P09651 [207-218]	0	1384.64	2.362	1.04608	1.19081	1.40927	1.19081	117.9	80.3	84	115.3	137.3	77.7	109.5	Unique	3.56	High	2.069e-05	3.451e-05
FALSE	High	[R].GGGFGGNDNFGR.[G]	1xTMT6plex [N-Term]		2.65331e-05	0	1	1	1	P09651	P09651 [207-218]	0	1383.66	2.173	1.56887	2.49925	2.42166	2.49925	118.3	55.9	87.7	67.1	167.7	51.7	125.2	Unique	3.36	High	0	6.61e-06
FALSE	High	[K].QEMASASSSQRGR.[RS]	1xTMT6plex [N-Term]; 1xDeamidated [Q10]; 1xDimethyl [R11]	P09651 1xDimethyl [R194]	8.44749e-06	0	1	2	2	P09651	P09651 [184-196]	1	1652.82	3.293	1.82166	0.309484	0.942976	0.309484	137.4	47.1	85.8	296.3	91.7	71.9	67.8	Unique	3.78	High	0	1.535e-06
FALSE	High	[K].QEMASASSSQRGR.[RS]	1xTMT6plex [N-Term]; 1xDimethyl [R11]; 1xMethyl [R13]	P09651 1xDimethyl [R194]; 1xMethyl [R196]	2.73909e-05	0	1	2	2	P09651	P09651 [184-196]	1	1665.85	7.198	3.36791	4.79365	1.33426	4.79365	292.3	51.1	172.1	31.5	151	72.1	96.2	Unique	3.04	High	2.069e-05	1.122e-05
FALSE	High	[K].QEMASASSSQRGR.[RS]	1xTMT6plex [N-Term]; 1xDimethyl [R]; 2xMethyl [R11; R13]	P09651 1xDimethyl [R]	1.6551e-06	0	1	2	25	P09651	P09651 [184-196]	1	1651.84	5.306	3.14754	4.51084	1.23373	4.51084	291.5	54.9	172.8	32.3	145.7	75.3	92.9	Unique	4.17	High	0	3.252e-06
FALSE	High	[K].YHTVNGHNCEVR.[K]	1xTMT6plex [N-Term]; 2xDeamidated [N5; N8]; 1xCarbamidomethyl [C9]		2.24029e-05	0	1	1	7	P09651	P09651 [167-178]	0	1716.8	2.075	1.76148	0.196521	0.456077	0.196521	190.7	78.4	138.1	212.7	41.8	83.1	37.9	Unique	4.26	High	0	5.308e-06
FALSE	High	[K].YHTVNGHNCEVR.[K]	1xTMT6plex [N-Term]; 1xCarbamidomethyl [C9]		1.2995e-05	0	1	1	3	P09651	P09651 [167-178]	0	1714.83	0.644	0.485428	0.0593434	0.367868	0.0593434	80.4	109.8	53.3	396	23.5	66.6	24.5	Unique	3.9	High	0	2.642e-06
FALSE	High	[K].YHTVNGHNCEVR.[K]	1xTMT6plex [N-Term]; 1xDeamidated [N]; 1xCarbamidomethyl [C9]		4.60983e-06	0	1	1	19	P09651	P09651 [167-178]	0	1715.81	3.667	3.4364	0.144072	0.318248	0.144072	250.4	45.6	156.7	223.5	32.2	68.5	21.8	Unique	4.62	High	0	7.172e-07
FALSE	High	[R].SHFEQWGTLTDCVVMR.[D]	1xTMT6plex [N-Term]; 1xCarbamidomethyl [C12]		6.50059e-06	0	1	2	2	P09651	P09651 [32-47]	0	2195.06	2.5	1.13505	0.271318	0.385863	0.271318	258	128.1	145.4	116.1	31.5	86.3	33.3	Unique	4.77	High	0	1.105e-06
FALSE	High	[R].SHFEQWGTLTDCVVMR.[D]	1xTMT6plex [N-Term]; 1xDeamidated [Q5]; 1xOxidation [M15]; 1xCarbamidomethyl [C12]		1.2281e-05	0	1	2	1	P09651	P09651 [32-47]	0	2212.04	1.623	1.71078	0.441419	0.597819	0.441419	173.6	81.6	139.6	121.2	53.5	146.7	87.7	Unique	2.96	High	0	2.452e-06
FALSE	High	[R].NQGGYGGSSSSSSYGSGRR.[F]	1xTMT6plex [N-Term]; 1xMethyl [R18]	P09651 1xMethyl [R370]	4.13385e-05	2.49441e-05	1	1	1	P09651	P09651 [353-371]	1	2093.98	2.29	0.810137	2.90219	0.337785	2.90219	215.4	124.3	100.7	59.3	172.1	127.3	43	Unique	5.92	High	2.069e-05	1.191e-05
FALSE	High	[K].IEVIEIMTDR.[G]	1xTMT6plex [N-Term]		0.000113536	2.49441e-05	1	2	3	P09651	P09651 [131-140]	0	1447.8	6.763	9.24167	0.249161	0.149061	0.249161	381.1	24	221.8	119.2	29.7	85.2	12.7	Unique	3.4	High	2.069e-05	4.578e-05
FALSE	High	[R].GGNFSGRGGFGGSR.[G]	1xTMT6plex [N-Term]; 1xDimethyl [R7]	P09651 1xDimethyl [R225]	0.000117462	2.49441e-05	1	1	1	P09651	P09651 [219-232]	1	1569.81	7.296	2.39651	0.891182	0.865447	0.891182	416.6	80.2	192.2	53.3	47.5	92.9	80.4	Unique	3.7	High	2.069e-05	4.765e-05
FALSE	High	[K].QEMASASSSQR.[G]	1xTMT6plex [N-Term]		6.66355e-05	2.49441e-05	1	2	2	P09651	P09651 [184-194]	0	1410.68	6.171	2.84278	2.87591	2.32245	2.87591	203.4	38.8	110.3	54.8	157.6	49	113.8	Unique	3.35	High	0.0001203	0.0008929
FALSE	High	[K].QEMASASSSQR.[G]	1xTMT6plex [N-Term]; 1xMethyl [R11]	P09651 1xMethyl [R194]	4.06165e-05	2.49441e-05	1	2	1	P09651	P09651 [184-194]	0	1424.7	4.673	2.8472	1.90657	1.04463	1.90657	233.1	51.7	147.2	79.2	151	82.9	86.6	Unique	3.47	High	2.069e-05	1.162e-05
FALSE	High	[K].PRNQGGYGGSSSSSSYGSGR.[R]	1xTMT6plex [N-Term]; 2xDeamidated [N3; Q4]		3.95551e-05	2.49441e-05	1	1	3	P09651	P09651 [351-370]	1	2178.98	1.389	0.951036	2.63191	0.839616	2.63191	94.7	106.2	101	79.6	209.5	135.3	113.6	Unique	5.09	High	2.069e-05	1.122e-05
FALSE	High	[R].SHFEQWGTLTDCVVMR.[D]	1xTMT6plex [N-Term]; 1xOxidation [M15]; 1xCarbamidomethyl [C12]		6.43245e-05	2.49441e-05	1	2	3	P09651	P09651 [32-47]	0	2211.05	1.692	2.11421	0.268313	0.396407	0.268313	196.7	75.3	159.2	117.4	31.5	167	66.2	Unique	3.69	High	2.069e-05	7.011e-05
FALSE	High	[R].SHFEQWGTLTDCVVMR.[D]	1xTMT6plex [N-Term]; 1xDeamidated [Q5]; 1xCarbamidomethyl [C12]		4.9686e-05	2.49441e-05	1	2	2	P09651	P09651 [32-47]	0	2196.04	2.164	1.09211	0.316832	0.433492	0.316832	237	129.2	141.1	121.2	38.4	84.2	36.5	Unique	3.9	High	2.069e-05	1.531e-05
FALSE	High	[R].SGSGNFGGGR.[G]	1xTMT6plex [N-Term]; 1xDeamidated [N5]		0.000202046	2.49441e-05	1	1	1	P09651	P09651 [197-206]	0	1125.55	2.449	1.08186	2.47783	2.59677	2.47783	110.8	62.3	67.4	69.9	173.2	55.8	144.9	Unique	3.18	High	2.069e-05	9.14e-05
FALSE	High	[R].SGSGNFGGGR.[G]	1xTMT6plex [N-Term]		0.00023416	2.49441e-05	1	1	1	P09651	P09651 [197-206]	0	1124.56	0.912	0.503371	4.53682	7.78151	4.53682	36.7	44.5	22.4	51.6	234.1	23.8	185.2	Unique	2.45	High	2.069e-05	0.0001084
FALSE	High	[K].EDTEEHHLR.[D]	1xTMT6plex [N-Term]		0.000343508	4.69908e-05	2	3	4	P22626; P09651	P22626 [121-129]; P09651 [114-122]	0	1394.69	1.534	1.839	0.581706	0.362637	0.581706	219.5	67.7	124.5	209.9	122.1	45.5	16.5	Not Unique	3.85	High	5.145e-05	0.0003467
FALSE	High	[K].QEMASASSSQRGR.[RS]	1xTMT6plex [N-Term]; 1xDeamidated [Q]; 1xOxidation [M3]; 1xDimethyl [R]; 2xMethyl [R11; R13]	P09651 1xDimethyl [R]; 2xMethyl [R194; R196]	0.000324932	4.69908e-05	1	2	8	P09651	P09651 [184-196]	1	1668.82	0.782	2.26478	0.0965309	0.331352	0.0965309	44.2	38.9	88.1	464.1	44.8	134.6	44.6	Unique	3.32	High	0.0001512	0.001324
FALSE	High	[K].QEMASASSSQRGR.[RS]	1xTMT6plex [N-Term]; 1xOxidation [M3]; 1xDimethyl [R11]	P09651 1xDimethyl [R194]	0.000959274	0.000119792	1	2	13	P09651	P09651 [184-196]	1	1667.83	2.554	1.99838	1.21542	0.765894	1.21542	170.7	61.9	123.7	101.2	123	133.7	102.4	Unique	3.14	High	0.003872	0.05177
FALSE	High	[R].NQGGYGGSSSSSSYGSGR.[R]	1xTMT6plex [N-Term]; 2xDeamidated [N1; Q2]		0.00166037	0.000202188	1	1	5	P09651	P09651 [353-370]	0	1925.83	0.609	0.382046	1.36645	1.36508	1.36645	60.3	143.7	54.9	93.6	127.9	100.8	137.6	Unique	2.91	High	0.0001203	0.0008466
FALSE	High	[R].SGSGNFGGGRGGGFGGNDNFGR.[G]	1xTMT6plex [N-Term]; 2xDeamidated [N5; N17]; 1xDimethyl [R10]	P09651 1xDimethyl [R206]	0.0034368	0.000310978	1	1	1	P09651	P09651 [197-218]	1	2290.04	3.516	1.57129	0.781841	0.508918	0.781841	250	106.6	167.5	79.3	62	84.1	42.8	Unique	2.88	High	0.0001771	0.001832
FALSE	High	[K].IEVIEIMTDR.[G]	1xTMT6plex [N-Term]; 1xOxidation [M7]		0.00402688	0.000418985	1	2	3	P09651	P09651 [131-140]	0	1463.8	1.906	1.89311	1.10018	0.984	1.10018	285.3	97.3	184.2	56.9	62.6	87.5	86.1	Unique	2.43	High	0.0003581	0.003118
FALSE	High	[R].GGGFGGNDNFGR.[G]	1xTMT6plex [N-Term]; 2xDeamidated [N7; N9]		0.00431049	0.00048216	1	1	1	P09651	P09651 [207-218]	0	1385.63	2.257	0.678464	2.58189	1.81377	2.58189	121.2	132.8	90.1	51.9	134	63.9	115.9	Unique	2.41	High	0.0002739	0.002361
FALSE	High	[R].GFGFVTYATVEEVDAAMNAR.[P]	1xTMT6plex [N-Term]; 1xDeamidated [N18]; 1xMethyl [R20]	P09651 1xMethyl [R75]	0.00718614	0.000833742	1	1	1	P09651	P09651 [56-75]	0	2392.17	0.341	0.308199	0.41455	0.426612	0.41455	85.2	242.7	74.8	86.6	35.9	72.9	31.1	Unique	1.34	High	0.0004427	0.004279
FALSE	High	[R].GGNFSGR.[G]	1xTMT6plex [N-Term]		0.0322678	0.00287726	1	2	1	P09651	P09651 [219-225]	0	923.49	1.524	0.908654	1.11346	7.13303	1.11346	27.9	20.8	18.9	75.8	84.4	21.8	155.5	Unique	2.17	High	0.001586	0.02326
FALSE	High	[RK].GGNFGGR.[GS]	1xTMT6plex [N-Term]		0.0340897	0.00315528	2	3	2	P51991; P09651	P51991 [240-246]; P09651 [330-336]	0	893.479	1.13	0.765568	1.42991	6.90291	1.42991	23.2	27.3	20.9	85.6	122.4	30.9	213.3	Not Unique	2.24	High	0.005143	0.07626
FALSE	High	[RK].GGNFGGR.[GS]	1xTMT6plex [N-Term]; 1xDeamidated [N3]		0.0381632	0.00365561	2	3	5	P51991; P09651	P51991 [240-246]; P09651 [330-336]	0	894.463	1.583	0.82716	0.860042	3.41455	0.860042	39.3	24.3	20.1	192.2	165.3	55	187.8	Not Unique	2.25	High	0.002826	0.03422
FALSE	High	[R].GGNFSGRGGFGGSR.[G]	1xTMT6plex [N-Term]; 1xDeamidated [N3]; 1xDimethyl [R7]	P09651 1xDimethyl [R225]	0.0434205	0.00429532	1	1	1	P09651	P09651 [219-232]	1	1570.79	7.744	2.38753	0.783206	0.139442	0.783206	386.3	81.8	195.3	65.5	51.3	100.4	14	Unique	2.1	High	0.002426	0.03039
FALSE	High	[R].EDSQRPGAHLTVK.[K]	1xTMT6plex [N-Term]		0.0455655	0.00443603	1	2	1	P09651	P09651 [93-105]	1	1666.91	0.143	0.113918	0.0766509	0.245098	0.0766509	50.7	395.9	45.1	84.8	6.5	30.6	7.5	Unique	1.63	High	0.002536	0.03154
FALSE	High	[R].DYFEQYGK.[I]	1xTMT6plex [N-Term]		0.0591947	0.00547101	1	2	1	P09651	P09651 [123-130]	0	1278.62	1.03	0.950163	0.735315	1.01119	0.735315	99.9	92.3	87.7	141.3	103.9	89.4	90.4	Unique	2.18	High	0.003204	0.03909
FALSE	High	[K].QEMASASSSQRGR.[RS]	1xTMT6plex [N-Term]; 1xOxidation [M3]; 1xDimethyl [R11]; 1xMethyl [R13]	P09651 1xDimethyl [R194]; 1xMethyl [R196]	0.0699044	0.00583324	1	2	2	P09651	P09651 [184-196]	1	1681.85	2.065	2.56761	3.16129	1.56235	3.16129	197.3	67.3	172.8	34.1	107.8	85	132.8	Unique	1.34	High	0.003464	0.04487
FALSE	Medium	[K].QEMASASSSQRGR.[RS]	1xTMT6plex [N-Term]; 1xOxidation [M3]; 1xMethyl [R11]		0.392454	0.0370497	1	2	1	P09651	P09651 [184-196]	1	1653.82	100	3.14754	4.51084	1.23373	4.51084	291.5	54.9	172.8	32.3	145.7	75.3	92.9	Unique	0.96	Medium	0.02223	0.3128
FALSE	Medium	[K].EPEQLR.[K]	1xTMT6plex [N-Term]		0.452494	0.0499516	2	3	3	P51991; P09651	P51991 [30-35]; P09651 [9-14]	0	1000.56	1.023	1.35536	2.65962	2.43373	2.65962	108.1	68.1	92.3	52	138.3	58.1	141.4	Not Unique	1.7	Medium	0.0472	0.4911
CRC
Checked	Confidence	Annotated Sequence	Modifications	Modifications in Master Proteins	Qvality PEP	Qvality q-value	# Protein Groups	# Proteins	# PSMs	Master Protein Accessions	Positions in Master Proteins	# Missed Cleavages	Theo. MH+ [Da]	S1T/S1N	S2T/S2N	S3T/S3N	S4T/S4N	S1N	S1T	S2N	S2T	S3N	S3T	S4N	S4T	Quan Info	XCorr Sequest HT	Confidence Sequest HT	Percolator q-Value Sequest HT	Percolator PEP Sequest HT
FALSE	High	[K].EDTEEHHLR.[D]	1xTMT6plex [N-Term]		0.000230706	5.04346e-05	2	3	12	P22626; P09651	P22626 [121-129]; P09651 [114-122]	0	1394.69	0.651	2.681	2.181	0.486	180.5	117.6	56.9	152.6	31.2	68	146.4	71.2	Not Unique	4.36	High	2.214e-05	9.775e-05
FALSE	High	[K].LFVGGLK.[EG]	1xTMT6plex [I/K]		0.0194957	0.00139921	4	5	90	P51991; Q13151; P22626; P09651	P51991 [128-134]; Q13151 [100-106]; P22626 [114-120]; P09651 [107-113]	0	1191.79	1.019	1.21	0.646	0.566	122.8	125.1	108.8	131.5	96.3	62.2	110.2	62.4	Not Unique	2.74	High	0.002798	0.04157
FALSE	High	[K].PRNQGGYGGSSSSSSYGSGR.[R]	1xTMT6plex [N-Term]; 1xDeamidated [N3]		1.27327e-05	0	1	1	2	P09651	P09651 [351-370]	1	2178	1.189	0.865	1.196	1.153	102.8	122.2	156.7	135.6	106.9	127.8	115.2	132.8	Unique	6.18	High	0	4.118e-06
FALSE	High	[R].GGGGYGGSGDGYNGFGNDGGYGGGGPGYSGGSR.[G]	1xTMT6plex [N-Term]; 2xDeamidated [N13; N17]		2.63722e-07	0	1	1	1	P09651	P09651 [233-265]	0	3105.27													No Quan Values	7.28	High	0	3.357e-08
FALSE	High	[R].GFAFVTFDDHDSVDK.[I]	1xTMT6plex [G/K]		8.46102e-06	0	1	2	12	P09651	P09651 [147-161]	0	2158.09	1.022	1.237	1.033	0.821	69.3	70.9	68.6	84.8	94.9	98	59.7	49.1	Unique	4.94	High	0	1.782e-06
FALSE	High	[R].GFGFVTYATVEEVDAAMNAR.[P]	1xTMT6plex [N-Term]		5.91502e-08	0	1	1	131	P09651	P09651 [56-75]	0	2377.17	0.976	1.057	1.042	0.9	55.8	54.5	55.5	58.6	50.9	53	52.9	47.6	Unique	5.55	High	0	2.757e-08
FALSE	High	[R].GFGFVTYATVEEVDAAMNAR.[P]	1xTMT6plex [N-Term]; 1xDeamidated [N18]		1.4833e-06	0	1	1	56	P09651	P09651 [56-75]	0	2378.15	0.972	1.071	1.251	0.837	84.3	82	84	90	74.8	93.5	77.3	64.7	Unique	5.56	High	0	2.115e-06
FALSE	High	[R].GFGFVTYATVEEVDAAMNAR.[P]	1xTMT6plex [N-Term]; 1xOxidation [M17]		3.79126e-06	0	1	1	34	P09651	P09651 [56-75]	0	2393.16	0.924	0.985	1.049	1.024	106.5	98.3	100	98.5	84.2	88.4	89.5	91.6	Unique	3.87	High	0	7.727e-07
FALSE	High	[R].NQGGYGGSSSSSSYGSGR.[R]	1xTMT6plex [N-Term]		1.15793e-07	0	1	1	5	P09651	P09651 [353-370]	0	1923.86	2.335	3.356	1.433	5.128	65.4	152.8	44.1	148	43.7	62.6	33.6	172.5	Unique	7.01	High	0	3.169e-07
FALSE	High	[R].NQGGYGGSSSSSSYGSGR.[R]	1xTMT6plex [N-Term]; 1xDeamidated [Q/N]		9.79698e-08	0	1	1	6	P09651	P09651 [353-370]	0	1924.85	2.233	2.977	0.955	4.909	95.3	212.7	69.8	207.9	59.7	57	50.4	247.3	Unique	5.4	High	0	1.133e-08
FALSE	High	[R].GFGFVTYATVEEVDAAMNARPHK.[V]	1xTMT6plex [G/K]; 1xDeamidated [N18]		2.50726e-06	0	1	1	2	P09651	P09651 [56-78]	1	2969.52	0.946	1.17	0.806	0.829	124.2	117.6	106.7	124.8	90.1	72.6	87.3	72.4	Unique	5.23	High	0	8.583e-07
FALSE	High	[R].SSGPYGGGGQYFAK.[P]	1xTMT6plex [S/K]		1.08955e-06	0	1	2	4	P09651	P09651 [337-350]	0	1833.95	1.873	1.798	0.731	2.328	59.3	111	43.2	77.7	42	30.7	40.5	94.3	Unique	4.7	High	3.081e-06	6.918e-06
FALSE	High	[R].SGSGNFGGGRGGGFGGNDNFGR.[G]	1xTMT6plex [N-Term]; 1xDeamidated [N]; 1xDimethyl [R10]	P09651 1xDimethyl [R206]	1.42968e-05	0	1	1	2	P09651	P09651 [197-218]	1	2289.06	1.213	1.694	0.985	1.763	137.8	167.1	101	171.1	79.2	78	96.2	169.6	Unique	3.99	High	0	2.784e-06
FALSE	High	[R].SGSGNFGGGRGGGFGGNDNFGR.[G]	1xTMT6plex [N-Term]; 1xDimethyl [R10]	P09651 1xDimethyl [R206]	1.9501e-06	0	1	1	3	P09651	P09651 [197-218]	1	2288.08	1.702	1.609	1.2	2.176	63.7	108.5	71.5	115.1	50.3	60.4	43.8	95.3	Unique	4.89	High	0	3.025e-07
FALSE	High	[K].LFIGGLSFETTDESLR.[S]	1xTMT6plex [N-Term]		2.19639e-07	0	1	2	222	P09651	P09651 [16-31]	0	2014.07	0.939	1.01	0.885	0.668	121.4	114	117.1	118.2	106.8	94.5	111.8	74.7	Unique	5.98	High	0	3.722e-07
FALSE	High	[R].GGGFGGNDNFGR.[G]	1xTMT6plex [N-Term]		2.28035e-05	0	1	1	2	P09651	P09651 [207-218]	0	1383.66	1.801	2.398	1.133	1.949	108.3	194.9	95.4	228.7	67.2	76.1	77.8	151.6	Unique	3.81	High	0	5.873e-06
FALSE	High	[K].RGFAFVTFDDHDSVDK.[I]	1xTMT6plex [R/K]		1.63011e-06	0	1	2	8	P09651	P09651 [146-161]	1	2314.19	1.035	1.128	0.938	0.797	106.6	110.3	99.6	112.4	71.7	67.2	82.2	65.5	Unique	5.52	High	0	2.481e-07
FALSE	High	[K].YHTVNGHNCEVR.[K]	1xTMT6plex [N-Term]; 1xDeamidated [N5]; 1xCarbamidomethyl [C9]		9.4153e-06	0	1	1	27	P09651	P09651 [167-178]	0	1715.81	0.944	1.381	1.012	0.787	46.2	43.7	39.8	55	37.7	38.2	37.9	29.8	Unique	4.95	High	1.185e-05	3.103e-05
FALSE	High	[K].QEMASASSSQRGR.[RS]	1xTMT6plex [N-Term]; 1xDimethyl [R11]	P09651 1xDimethyl [R194]	1.07277e-05	0	1	2	13	P09651	P09651 [184-196]	1	1651.84	0.733	1.953	0.591	0.882	131.1	96.1	90.3	176.3	67.8	40.1	69.9	61.7	Unique	4.21	High	0	2.004e-06
FALSE	High	[R].SHFEQWGTLTDCVVMR.[D]	1xTMT6plex [N-Term]; 1xCarbamidomethyl [C12]		2.24631e-06	0	1	2	49	P09651	P09651 [32-47]	0	2195.06	0.933	0.982	1.654	0.705	100.5	93.7	101.9	100	114.5	189.3	97.9	69.1	Unique	5.49	High	0	1.039e-06
FALSE	High	[R].SHFEQWGTLTDCVVMR.[D]	1xTMT6plex [N-Term]; 1xOxidation [M15]; 1xCarbamidomethyl [C12]		1.28089e-05	0	1	2	8	P09651	P09651 [32-47]	0	2211.05	0.946	0.964	0.781	0.649	39.9	37.7	41.8	40.2	34.4	26.8	36.7	23.8	Unique	3.79	High	0	5.169e-06
FALSE	High	[R].GFGFVTYATVEEVDAAMNAR.[P]	1xTMT6plex [N-Term]; 1xDeamidated [N18]; 1xOxidation [M17]		2.93549e-05	1.32404e-05	1	1	11	P09651	P09651 [56-75]	0	2394.15	1.027	0.944	1.007	1.15	97.3	99.9	101.5	95.8	91.5	92.2	90	103.5	Unique	3.46	High	5.202e-06	1.37e-05
FALSE	High	[K].YHTVNGHNCEVR.[K]	1xTMT6plex [N-Term]; 2xDeamidated [N5; N8]; 1xCarbamidomethyl [C9]		3.60806e-05	1.32404e-05	1	1	12	P09651	P09651 [167-178]	0	1716.8	0.982	1.197	1.264	0.881	45.4	44.6	43.6	52.2	44.3	56	42.6	37.5	Unique	4.09	High	3.081e-06	8.65e-06
FALSE	High	[K].QEMASASSSQR.[G]	1xTMT6plex [N-Term]; 1xMethyl [R11]	P09651 1xMethyl [R194]	4.28319e-05	2.28475e-05	1	2	1	P09651	P09651 [184-194]	0	1424.7	0.889	1.317	0.34	0.842	133.9	119.1	173.7	228.7	146.6	49.8	80.4	67.7	Unique	3.21	High	5.202e-06	1.096e-05
FALSE	High	[K].QEMASASSSQR.[G]	1xTMT6plex [N-Term]		5.46929e-05	2.28475e-05	1	2	2	P09651	P09651 [184-194]	0	1410.68	0.91	2.898	0.491	1.276	130	118.3	91.1	263.9	89.6	44	62.3	79.5	Unique	3.25	High	5.202e-06	1.575e-05
FALSE	High	[K].QEMASASSSQRGR.[RS]	1xTMT6plex [N-Term]; 1xDimethyl [R11]; 1xMethyl [R13]	P09651 1xDimethyl [R194]; 1xMethyl [R196]	5.22184e-05	2.28475e-05	1	2	1	P09651	P09651 [184-196]	1	1665.85													No Quan Values	4.31	High	5.202e-06	1.467e-05
FALSE	High	[R].SHFEQWGTLTDCVVMR.[D]	1xTMT6plex [N-Term]; 1xDeamidated [Q5]; 1xCarbamidomethyl [C12]		5.7638e-05	3.07694e-05	1	2	13	P09651	P09651 [32-47]	0	2196.04	1.018	1.008	2.087	0.9	86.4	88	92.7	93.4	96.6	201.6	88.8	79.9	Unique	3.48	High	8.654e-06	2.578e-05
FALSE	High	[R].SHFEQWGTLTDCVVMRDPNTK.[R]	1xTMT6plex [S/K]; 1xCarbamidomethyl [C12]		8.65141e-05	3.80141e-05	1	2	1	P09651	P09651 [32-52]	1	2979.49													No Quan Values	3.56	High	1.185e-05	3.095e-05
FALSE	High	[R].SGSGNFGGGR.[G]	1xTMT6plex [N-Term]		0.000124264	3.80141e-05	1	1	2	P09651	P09651 [197-206]	0	1124.56	1.812	3.457	0.967	2.486	55.1	99.8	42.8	147.9	32.2	31.2	39.1	97.2	Unique	2.73	High	1.576e-05	5.796e-05
FALSE	High	[R].GGNFSGRGGFGGSR.[G]	1xTMT6plex [N-Term]; 1xDimethyl [R7]	P09651 1xDimethyl [R225]	0.000145592	3.80141e-05	1	1	2	P09651	P09651 [219-232]	1	1569.81	2.105	2.968	1.164	2.709	81.8	172.2	59.8	177.5	48.4	56.3	52.6	142.4	Unique	3.64	High	1.576e-05	5.913e-05
FALSE	High	[R].SHFEQWGTLTDCVVMR.[D]	1xTMT6plex [N-Term]; 1xDeamidated [Q5]; 1xOxidation [M15]; 1xCarbamidomethyl [C12]		9.34384e-05	3.80141e-05	1	2	2	P09651	P09651 [32-47]	0	2212.04	1.004	1.021	0.795	0.764	131.3	131.8	138.6	141.4	107	85.1	150.1	114.7	Unique	2.84	High	1.185e-05	3.445e-05
FALSE	High	[K].IEVIEIMTDR.[G]	1xTMT6plex [N-Term]		0.000132738	3.80141e-05	1	2	24	P09651	P09651 [131-140]	0	1447.8	0.944	1.191	0.842	0.663	136.1	128.5	121.4	144.6	102.5	86.3	112.4	74.5	Unique	3.4	High	1.452e-05	5.335e-05
FALSE	High	[R].GFGFVTYATVEEVDAAMNARPHK.[V]	1xTMT6plex [G/K]; 1xDeamidated [N18]; 1xOxidation [M17]		0.000122377	3.80141e-05	1	1	1	P09651	P09651 [56-78]	1	2985.52	1.514	1.203	1.341	1.096	118.9	180.1	108.6	130.6	102.7	137.7	105.6	115.8	Unique	2.75	High	1.452e-05	4.838e-05
FALSE	High	[K].QEMASASSSQRGR.[RS]	1xTMT6plex [N-Term]; 1xDeamidated [Q10]; 1xDimethyl [R]; 2xMethyl [R11; R13]	P09651 1xDimethyl [R]; 2xMethyl [R194; R196]	0.000229755	4.38427e-05	1	2	7	P09651	P09651 [184-196]	1	1652.82	0.734	1.636	0.768	0.912	100.4	73.7	90.5	148.1	105.4	80.9	74.3	67.8	Unique	3.29	High	2.086e-05	9.715e-05
FALSE	High	[K].GGNFGGRSSGPYGGGGQYFAK.[P]	1xTMT6plex [G/K]; 1xDeamidated [N3]		0.000201134	4.38427e-05	1	2	3	P09651	P09651 [330-350]	1	2480.24	0.721	0.4	0.248	0.453	14	10.1	34.3	13.7	38.1	9.4	27.1	12.3	Unique	4.42	High	2.086e-05	8.451e-05
FALSE	High	[R].EDSQRPGAHLTVK.[K]	1xTMT6plex [E/K]		0.00024563	5.04346e-05	1	2	17	P09651	P09651 [93-105]	1	1896.07	0.901	1.466	1.039	0.569	129.4	116.6	105.6	154.8	73.1	75.9	103.7	59	Unique	5.14	High	2.552e-05	0.0001301
FALSE	High	[K].EDTEEHHLR.[D]	1xTMT6plex [N-Term]		0.000230706	5.04346e-05	2	3	12	P22626; P09651	P22626 [121-129]; P09651 [114-122]	0	1394.69	0.651	2.681	2.181	0.486	180.5	117.6	56.9	152.6	31.2	68	146.4	71.2	Not Unique	4.36	High	2.214e-05	9.775e-05
FALSE	High	[R].GFGFVTYATVEEVDAAMNAR.[P]	1xTMT6plex [N-Term]; 1xDeamidated [N18]; 1xMethyl [R20]	P09651 1xMethyl [R75]	0.000258523	6.12632e-05	1	1	10	P09651	P09651 [56-75]	0	2392.17	0.993	0.918	0.94	0.739	89.7	89.1	83.7	76.8	78.3	73.6	80.1	59.3	Unique	2.48	High	3.187e-05	0.0001723
FALSE	High	[R].GFGFVTYATVEEVDAAMNAR.[P]	1xTMT6plex [N-Term]; 1xMethyl [R20]	P09651 1xMethyl [R75]	0.000285903	6.12632e-05	1	1	1	P09651	P09651 [56-75]	0	2391.19													No Quan Values	2.48	High	2.552e-05	0.0001228
FALSE	High	[R].SGSGNFGGGRGGGFGGNDNFGR.[G]	1xTMT6plex [N-Term]; 2xDeamidated [N5; N17]; 1xDimethyl [R10]	P09651 1xDimethyl [R206]	0.000335569	6.69804e-05	1	1	2	P09651	P09651 [197-218]	1	2290.04	0.897	1.259	0.91	2.522	96.1	86.1	62.7	78.9	45.8	41.6	48.8	122.9	Unique	2.42	High	4.449e-05	0.0003366
FALSE	High	[R].GFGFVTYATVEEVDAAMNARPHK.[V]	1xTMT6plex [G/K]		0.000380133	7.76117e-05	1	1	2	P09651	P09651 [56-78]	1	2968.54	0.871	1.193	1.115	1.02	154.7	134.7	126.7	151.1	94.8	105.7	115	117.3	Unique	3.3	High	0.0006232	0.008237
FALSE	High	[R].DYFEQYGK.[I]	1xTMT6plex [D/K]; 1xDeamidated [Q5]		0.000585325	9.33718e-05	1	2	53	P09651	P09651 [123-130]	0	1508.77													No Quan Values	3.38	High	0.0001597	0.001417
FALSE	High	[K].PRNQGGYGGSSSSSSYGSGR.[R]	1xTMT6plex [N-Term]; 2xDeamidated [N3; Q4]		0.000898696	0.000106539	1	1	1	P09651	P09651 [351-370]	1	2178.98													No Quan Values	4.21	High	4.533e-05	0.0004086
FALSE	High	[K].YHTVNGHNCEVR.[K]	1xTMT6plex [N-Term]; 1xCarbamidomethyl [C9]		0.00162623	0.000162508	1	1	1	P09651	P09651 [167-178]	0	1714.83	1.075	2.729	2.558	1.127	77.7	83.5	77	210.3	102.7	262.6	87.6	98.7	Unique	3.33	High	7.32e-05	0.0007438
FALSE	High	[R].DYFEQYGK.[I]	1xTMT6plex [D/K]		0.00183358	0.000183398	1	2	22	P09651	P09651 [123-130]	0	1507.78	1.001	1.226	0.872	0.619	113.5	113.6	99.3	121.7	81.6	71.2	94.1	58.3	Unique	3.8	High	0.000192	0.00171
FALSE	High	[K].QEMASASSSQRGR.[RS]	1xTMT6plex [N-Term]; 1xDimethyl [R11]; 1xOxidation [M3]	P09651 1xDimethyl [R194]	0.00192181	0.000193161	1	2	8	P09651	P09651 [184-196]	1	1667.83	0.645	1.376	0.545	0.956	169.3	109.3	108.4	149.2	123.1	67.1	80.8	77.2	Unique	3.04	High	0.0003404	0.003563
FALSE	High	[R].GFGFVTYATVEEVDAAMNARPHK.[V]	1xTMT6plex [G/K]; 1xOxidation [M17]		0.00289019	0.000311502	1	1	1	P09651	P09651 [56-78]	1	2984.53	1.061	1.075	1.013	0.681	91.9	97.6	83.3	89.6	77.2	78.2	82	55.9	Unique	2.42	High	0.000143	0.001296
FALSE	High	[K].QEMASASSSQRGR.[RS]	1xTMT6plex [N-Term]; 1xDeamidated [Q10]; 1xDimethyl [R11]; 1xMethyl [R13]	P09651 1xDimethyl [R194]; 1xMethyl [R196]	0.00548141	0.000549323	1	2	1	P09651	P09651 [184-196]	1	1666.84	0.565	1.231	0.235	0.583	168.4	95.2	121.3	149.4	226.5	53.3	117.5	68.5	Unique	2.67	High	0.000239	0.002346
FALSE	High	[R].NQGGYGGSSSSSSYGSGR.[R]	1xTMT6plex [N-Term]; 2xDeamidated [N1; Q2]		0.00778602	0.000695528	1	1	1	P09651	P09651 [353-370]	0	1925.83	1.943	1.524	1.253	2.61	82	159.3	102	155.5	81.2	101.8	88.2	230.1	Unique	1.75	High	0.0003162	0.003245
FALSE	High	[R].EDSQRPGAHLTVK.[K]	1xTMT6plex [E/K]; 1xDeamidated [Q4]		0.0126864	0.00101857	1	2	4	P09651	P09651 [93-105]	1	1897.05	0.941	1.254	0.804	0.778	142	133.6	131.8	165.3	115	92.4	123.7	96.2	Unique	3.16	High	0.0008453	0.01201
FALSE	High	[K].LFVGGLK.[EG]	1xTMT6plex [I/K]		0.0194957	0.00139921	4	5	90	P51991; Q13151; P22626; P09651	P51991 [128-134]; Q13151 [100-106]; P22626 [114-120]; P09651 [107-113]	0	1191.79	1.019	1.21	0.646	0.566	122.8	125.1	108.8	131.5	96.3	62.2	110.2	62.4	Not Unique	2.74	High	0.002798	0.04157
FALSE	High	[K].SESPKEPEQLR.[K]	1xTMT6plex [S/K]		0.0196265	0.00140303	1	1	6	P09651	P09651 [4-14]	1	1757.98	0.963	1.341	0.089	0.743	63	60.7	72.2	96.8	490	43.6	70.4	52.3	Unique	3.52	High	0.002153	0.02857
FALSE	High	[R].GGNFSGRGGFGGSR.[G]	1xTMT6plex [N-Term]; 1xDeamidated [N3]; 1xDimethyl [R7]	P09651 1xDimethyl [R225]	0.0246736	0.00177283	1	1	1	P09651	P09651 [219-232]	1	1570.79	2.124	3.465	1.196	2.904	102.7	218.2	70	242.5	56.8	67.9	62	180	Unique	2.62	High	0.0007666	0.01069
FALSE	High	[KR].PGAHLTVK.[K]	1xTMT6plex [P/K]		0.0278155	0.00205567	2	3	3	P51991; P09651	P51991 [119-126]; P09651 [98-105]	0	1280.81	0.824	1.101	1.744	0.665	126	103.8	112.9	124.3	37.9	66.1	101.8	67.7	Not Unique	2.88	High	0.0008642	0.01228
FALSE	High	[RK].GGNFGGR.[GS]	1xTMT6plex [N-Term]; 1xDeamidated [N3]		0.0336581	0.00264407	2	3	1	P51991; P09651	P51991 [240-246]; P09651 [330-336]	0	894.463	1.273	1.989	0.565	2.706	108.8	138.4	72.2	143.6	80.3	45.4	89.1	241.2	Not Unique	1.94	High	0.001064	0.01534
FALSE	High	[K].QEMASASSSQRGR.[RS]	1xTMT6plex [N-Term]; 1xDimethyl [R11]; 1xMethyl [R13]; 1xOxidation [M3]	P09651 1xDimethyl [R194]; 1xMethyl [R196]	0.0353671	0.00284919	1	2	2	P09651	P09651 [184-196]	1	1681.85	0.599	0.943	0.469	0.865	177.3	106.2	142.5	134.4	170.5	80	101.4	87.7	Unique	1.74	High	0.001145	0.01627
FALSE	High	[K].IEVIEIMTDR.[G]	1xTMT6plex [N-Term]; 1xOxidation [M7]		0.0572433	0.00496959	1	2	11	P09651	P09651 [131-140]	0	1463.8	0.991	1.133	0.848	0.762	131.9	130.7	118.9	134.6	99.5	84.4	110.2	84	Unique	2.43	High	0.002648	0.03829
FALSE	High	[K].QEMASASSSQRGR.[RS]	1xTMT6plex [N-Term]; 1xMethyl [R11]	P09651 1xMethyl [R194]	0.165773	0.00947295	1	2	1	P09651	P09651 [184-196]	1	1637.82	0.894	1.44	0.828	1.638	137.9	123.3	128.5	185	117.6	97.3	79.8	130.7	Unique	1.93	High	0.003996	0.07093
FALSE	High	[K].LFVGGLK.[EG]	1xTMT6plex [I/K]		0.0194957	0.00139921	4	5	90	P51991; Q13151; P22626; P09651	P51991 [128-134]; Q13151 [100-106]; P22626 [114-120]; P09651 [107-113]	0	1191.79	1.019	1.21	0.646	0.566	122.8	125.1	108.8	131.5	96.3	62.2	110.2	62.4	Not Unique	2.74	High	0.002798	0.04157
FALSE	High	[KR].PGAHLTVK.[K]	1xTMT6plex [P/K]		0.0278155	0.00205567	2	3	3	P51991; P09651	P51991 [119-126]; P09651 [98-105]	0	1280.81	0.824	1.101	1.744	0.665	126	103.8	112.9	124.3	37.9	66.1	101.8	67.7	Not Unique	2.88	High	0.0008642	0.01228
FALSE	High	[RK].GGNFGGR.[GS]	1xTMT6plex [N-Term]; 1xDeamidated [N3]		0.0336581	0.00264407	2	3	1	P51991; P09651	P51991 [240-246]; P09651 [330-336]	0	894.463	1.273	1.989	0.565	2.706	108.8	138.4	72.2	143.6	80.3	45.4	89.1	241.2	Not Unique	1.94	High	0.001064	0.01534
FALSE	High	[K].LFVGGLK.[EG]	1xTMT6plex [I/K]		0.0194957	0.00139921	4	5	90	P51991; Q13151; P22626; P09651	P51991 [128-134]; Q13151 [100-106]; P22626 [114-120]; P09651 [107-113]	0	1191.79	1.019	1.21	0.646	0.566	122.8	125.1	108.8	131.5	96.3	62.2	110.2	62.4	Not Unique	2.74	High	0.002798	0.04157
PC
Checked	Confidence	Annotated Sequence	Modifications	Modifications in Master Proteins	Qvality PEP	Qvality q-value	# Protein Groups	# Proteins	# PSMs	Master Protein Accessions	Positions in Master Proteins	# Missed Cleavages	Theo. MH+ [Da]	S1T/S1N	S2T/S2N	S3T/S3N	S4T/S4N	S1N	S1T	S2N	S2T	S3N	S3T	S4N	S4T	Quan Info	XCorr Sequest HT	Confidence Sequest HT	Percolator q-Value Sequest HT	Percolator PEP Sequest HT
FALSE	High	[K].EDTEEHHLR.[D]	1xTMT6plex [N-Term]		0.00038349	6.56162e-05	2	3	1	P22626; P09651	P22626 [121-129]; P09651 [114-122]	0	1394.69	0.963	0.933	0.56	4.187	85.5	82.4	61.4	57.4	122.6	68.7	50.3	210.7	Not Unique	4.24	High	3.451e-05	0.0001558
FALSE	High	[R].SSGPYGGGGQYFAK.[P]	1xTMT6plex [S/K]; 1xDeamidated [Q10]		2.72377e-06	0	1	2	5	P09651	P09651 [337-350]	0	1834.94	1.504	1.771	0.559	1.263	55.6	83.6	69.8	123.6	139.5	78	108.9	137.5	Unique	4.27	High	1.487e-05	6.377e-05
FALSE	High	[R].SSGPYGGGGQYFAK.[P]	1xTMT6plex [S/K]		3.34433e-07	0	1	2	20	P09651	P09651 [337-350]	0	1833.95	1.672	2.13	0.482	1.263	48.6	81.3	64.8	138	146.6	70.7	113.9	143.9	Unique	5.68	High	0	2.289e-07
FALSE	High	[R].SHFEQWGTLTDCVVMR.[D]	1xTMT6plex [N-Term]; 1xCarbamidomethyl [C12]; 1xDeamidated [Q5]		1.54911e-06	0	1	2	2	P09651	P09651 [32-47]	0	2196.04	1.041	1.085	0.568	1.299	87.5	91	85.8	93.1	149.3	84.9	91.5	118.8	Unique	4.95	High	0	6.554e-06
FALSE	High	[R].SHFEQWGTLTDCVVMR.[D]	1xTMT6plex [N-Term]; 1xCarbamidomethyl [C12]		3.88327e-06	0	1	2	8	P09651	P09651 [32-47]	0	2195.06	1.078	0.979	0.674	1.229	90.2	97.2	86.8	84.9	124.5	83.9	97.5	119.8	Unique	6.13	High	0	4.407e-06
FALSE	High	[R].GGGGYGGSGDGYNGFGNDGGYGGGGPGYSGGSR.[G]	1xTMT6plex [N-Term]; 2xDeamidated [N13; N17]		1.20692e-07	0	1	1	1	P09651	P09651 [233-265]	0	3105.27	1.696	1.735	0.836	0.991	58.8	99.7	74.6	129.5	100.3	83.9	108.5	107.5	Unique	8.09	High	0	7.896e-08
FALSE	High	[R].GGGGYGGSGDGYNGFGNDGGYGGGGPGYSGGSR.[G]	1xTMT6plex [N-Term]; 1xDeamidated [N13]		1.06699e-08	0	1	1	1	P09651	P09651 [233-265]	0	3104.28	2.085	1.425	0.866	0.855	63	131.3	85.2	121.4	102.3	88.5	104.5	89.4	Unique	8	High	0	7.555e-09
FALSE	High	[R].GFGFVTYATVEEVDAAMNAR.[P]	1xTMT6plex [N-Term]		1.72782e-07	0	1	1	7	P09651	P09651 [56-75]	0	2377.17	1.288	1.01	0.458	1.347	74	95.4	88.4	89.3	176.5	80.9	93.1	125.3	Unique	7.41	High	0	1.497e-07
FALSE	High	[R].GFGFVTYATVEEVDAAMNAR.[P]	1xTMT6plex [N-Term]; 1xOxidation [M17]		4.38031e-07	0	1	1	6	P09651	P09651 [56-75]	0	2393.16	1.46	1.121	0.718	1.147	79.8	116.5	76.9	86.2	128.1	92	93.9	107.7	Unique	5.19	High	0	1.013e-06
FALSE	High	[R].GFGFVTYATVEEVDAAMNAR.[P]	1xTMT6plex [N-Term]; 1xOxidation [M17]; 1xDeamidated [N18]		4.43503e-06	0	1	1	3	P09651	P09651 [56-75]	0	2394.15	0.996	1.023	0.751	0.721	109.7	109.2	108.3	110.8	127	95.4	101.3	73	Unique	4.77	High	0	2.548e-06
FALSE	High	[R].SGSGNFGGGRGGGFGGNDNFGR.[G]	1xTMT6plex [N-Term]; 1xDimethyl [R10]; 1xDeamidated [N]	P09651 1xDimethyl [R206]	2.88362e-06	0	1	1	6	P09651	P09651 [197-218]	1	2289.06	1.13757	1.24577	0.754591	1.19469	75.6	86	88.7	110.5	119.8	90.4	108	118.7	Unique	4.41	High	0	4.183e-06
FALSE	High	[R].SGSGNFGGGRGGGFGGNDNFGR.[G]	1xTMT6plex [N-Term]; 1xDimethyl [R10]	P09651 1xDimethyl [R206]	7.87568e-06	0	1	1	2	P09651	P09651 [197-218]	1	2288.08	1.988	2.351	0.546	0.931	37.4	74.3	59.9	140.8	141.5	77.3	126.2	117.5	Unique	4.85	High	0	4.379e-06
FALSE	High	[K].YHTVNGHNCEVR.[K]	1xTMT6plex [N-Term]; 1xCarbamidomethyl [C9]; 1xDeamidated [N]		9.0724e-06	0	1	1	26	P09651	P09651 [167-178]	0	1715.81	1.19	1.317	0.713	1.33	80.2	95.5	88.3	116.2	120.6	85.9	95.1	126.5	Unique	5.77	High	0	5.061e-06
FALSE	High	[R].NQGGYGGSSSSSSYGSGR.[R]	1xTMT6plex [N-Term]; 1xDeamidated [N/Q]		1.29914e-08	0	1	1	14	P09651	P09651 [353-370]	0	1924.85	1.394	1.82	0.534	1.119	57.9	80.7	78.2	142.3	145.5	77.7	109.6	122.7	Unique	7.24	High	0	6.597e-07
FALSE	High	[R].NQGGYGGSSSSSSYGSGR.[R]	1xTMT6plex [N-Term]		2.46719e-08	0	1	1	6	P09651	P09651 [353-370]	0	1923.86	2.827	2.953	0.331	1.343	28.1	79.5	54.9	162	165.8	54.9	112.2	150.7	Unique	6.88	High	0	4.956e-07
FALSE	High	[R].NQGGYGGSSSSSSYGSGR.[R]	1xTMT6plex [N-Term]; 2xDeamidated [N1; Q2]		9.90336e-07	0	1	1	2	P09651	P09651 [353-370]	0	1925.83	1.907	2.049	0.384	1.116	32.7	62.4	73.9	151.4	156.6	60.1	126.4	141.1	Unique	3.27	High	0	6.035e-07
FALSE	High	[R].GGGFGGNDNFGR.[G]	1xTMT6plex [N-Term]		1.05134e-05	0	1	1	2	P09651	P09651 [207-218]	0	1383.66	1.755	2.044	0.577	0.871	50	87.8	70.3	143.8	133.8	77.2	123.6	107.7	Unique	4.27	High	0	5.724e-06
FALSE	High	[R].GGGFGGNDNFGR.[G]	1xTMT6plex [N-Term]; 1xDeamidated [N]		9.33241e-06	0	1	1	3	P09651	P09651 [207-218]	0	1384.64	1.365	2.026	0.524	0.856	57.3	78.2	66.8	135.4	150.7	79	120.1	102.8	Unique	3.76	High	0	5.135e-06
FALSE	High	[R].GFAFVTFDDHDSVDK.[I]	1xTMT6plex [G/K]		4.36642e-07	0	1	2	12	P09651	P09651 [147-161]	0	2158.09	1.488	1.195	0.373	1.372	65	96.7	72.7	86.8	198.8	74.1	92.1	126.3	Unique	5.61	High	0	3.187e-06
FALSE	High	[R].SSGPYGGGGQYFAKPR.[N]	1xTMT6plex [S/K]		2.90088e-08	0	1	1	1	P09651	P09651 [337-352]	1	2087.11													No Quan Values	6.15	High	0	1.99e-08
FALSE	High	[R].SSGPYGGGGQYFAKPR.[N]	1xTMT6plex [S/K]; 1xDeamidated [Q10]		9.29431e-07	0	1	1	1	P09651	P09651 [337-352]	1	2088.09	6.479	1.819	0.468	0.665	52.1	337.7	46.2	83.9	116.5	54.5	96.3	64.1	Unique	4.7	High	0	5.684e-07
FALSE	High	[K].QEMASASSSQRGR.[RS]	1xTMT6plex [N-Term]; 1xDimethyl [R]	P09651 1xDimethyl [R]	2.6472e-06	0	1	2	5	P09651	P09651 [184-196]	1	1651.84	0.459581	3.15	1.94604	1.02206	66.8	30.7	64	201.6	90.8	176.7	81.6	83.4	Unique	4.77	High	0	2.77e-06
FALSE	High	[K].LFIGGLSFETTDESLR.[S]	1xTMT6plex [N-Term]		5.28629e-08	0	1	2	13	P09651	P09651 [16-31]	0	2014.07	2.971	0.975	0.27	1.122	59.2	175.8	73	71.2	238.3	64.3	79.4	89.1	Unique	5.61	High	0	2.611e-07
FALSE	High	[K].PRNQGGYGGSSSSSSYGSGR.[R]	1xTMT6plex [N-Term]; 1xDeamidated [N3]		1.88247e-07	0	1	1	2	P09651	P09651 [351-370]	1	2178													No Quan Values	8.28	High	0	1.213e-07
FALSE	High	[K].PRNQGGYGGSSSSSSYGSGR.[R]	1xTMT6plex [N-Term]; 1xMethyl [R2]	P09651 1xMethyl [R352]	4.12387e-06	0	1	1	1	P09651	P09651 [351-370]	1	2191.03	1.331	1.64	0.972	1.595	67.4	89.7	89.2	146.2	96	93.3	92.2	147	Unique	6.22	High	0	2.38e-06
FALSE	High	[K].RGFAFVTFDDHDSVDK.[I]	1xTMT6plex [R/K]		1.66269e-05	1.79182e-05	1	2	1	P09651	P09651 [146-161]	1	2314.19	4.474	0.963	0.203	1.199	41.9	187.3	62.2	59.9	288.2	58.6	66.4	79.7	Unique	5.32	High	5.753e-06	8.595e-06
FALSE	High	[K].YHTVNGHNCEVR.[K]	1xTMT6plex [N-Term]; 1xCarbamidomethyl [C9]; 2xDeamidated [N5; N8]		2.44913e-05	2.29984e-05	1	1	9	P09651	P09651 [167-178]	0	1716.8	1.133	0.905	0.942	1	94.9	107.5	107.8	97.6	110.9	104.5	92.5	92.5	Unique	4.77	High	7.033e-06	1.185e-05
FALSE	High	[K].QEMASASSSQRGR.[RS]	1xTMT6plex [N-Term]; 1xDimethyl [R11]; 1xMethyl [R13]	P09651 1xDimethyl [R194]; 1xMethyl [R196]	2.39579e-05	2.29984e-05	1	2	1	P09651	P09651 [184-196]	1	1665.85	0.536765	1.86353	1.60647	1.08647	68	36.5	89.4	166.6	95.8	153.9	90.2	98	Unique	4	High	7.033e-06	1.165e-05
FALSE	High	[R].GGGFGGNDNFGR.[G]	1xTMT6plex [N-Term]; 2xDeamidated [N7; N9]		5.44087e-05	2.29984e-05	1	1	1	P09651	P09651 [207-218]	0	1385.63	1.29	1.687	0.711	1.033	68.9	88.8	74.4	125.4	118.4	84.2	109.7	113.3	Unique	2.5	High	7.033e-06	2.365e-05
FALSE	High	[R].SGSGNFGGGRGGGFGGNDNFGR.[G]	1xTMT6plex [N-Term]; 1xMethyl [R10]	P09651 1xMethyl [R206]	4.46793e-05	2.29984e-05	1	1	1	P09651	P09651 [197-218]	1	2274.06	1.448	1.537	0.901372	1.25074	64.6	93.6	74.4	114.3	116.6	105.1	101.3	126.7	Unique	4.32	High	7.033e-06	1.98e-05
FALSE	High	[R].EDSQRPGAHLTVK.[K]	1xTMT6plex [E/K]		3.41399e-05	2.29984e-05	1	2	24	P09651	P09651 [93-105]	1	1896.07	0.758	1.821	0.547	1.433	75.6	57.4	75.9	138.3	143	78.2	100.2	143.6	Unique	4.81	High	4.942e-05	0.0003583
FALSE	High	[R].SHFEQWGTLTDCVVMR.[D]	1xTMT6plex [N-Term]; 1xOxidation [M15]; 1xCarbamidomethyl [C12]		5.09103e-05	2.29984e-05	1	2	6	P09651	P09651 [32-47]	0	2211.05	1.058	0.859	0.791	0.966	98.6	104.3	101.9	87.5	119.3	94.3	99.6	96.2	Unique	3.89	High	7.033e-06	2.221e-05
FALSE	High	[K].IEVIEIMTDR.[G]	1xTMT6plex [N-Term]		9.6167e-05	3.66082e-05	1	2	11	P09651	P09651 [131-140]	0	1447.8	1.522	1.559	0.369	1.4	67.8	103.2	63.9	99.6	189.1	69.7	95.4	133.6	Unique	3.87	High	1.207e-05	4.036e-05
FALSE	High	[R].GGNFSGRGGFGGSR.[G]	1xTMT6plex [N-Term]; 1xDimethyl [R7]	P09651 1xDimethyl [R225]	0.00015938	3.66082e-05	1	1	5	P09651	P09651 [219-232]	1	1569.81	2.00451	2.15615	0.978548	0.820179	44.3	88.8	60.2	129.8	121.2	118.6	122.9	100.8	Unique	4.35	High	1.654e-05	6.571e-05
FALSE	High	[R].SGSGNFGGGRGGGFGGNDNFGR.[G]	1xTMT6plex [N-Term]; 1xDeamidated [N5]; 1xMethyl [R10]	P09651 1xMethyl [R206]	0.000116733	3.66082e-05	1	1	1	P09651	P09651 [197-218]	1	2275.04	1.664	1.619	0.682	0.839	55.8	92.9	73.8	119.4	125	85.2	126.3	106	Unique	3.6	High	1.207e-05	4.86e-05
FALSE	High	[R].NQGGYGGSSSSSSYGSGR.[R]	1xTMT6plex [N-Term]; 1xDimethyl [R18]	P09651 1xDimethyl [R370]	0.00026078	5.2422e-05	1	1	4	P09651	P09651 [353-370]	0	1951.89	1.926	2.066	0.415	1.291	47	90.5	75.5	156	148.9	61.7	105.1	135.8	Unique	3.04	High	2.399e-05	0.0001069
FALSE	High	[R].GFGFVTYATVEEVDAAMNAR.[P]	1xTMT6plex [N-Term]; 1xDeamidated [N18]; 1xMethyl [R20]	P09651 1xMethyl [R75]	0.00027391	5.2422e-05	1	1	3	P09651	P09651 [56-75]	0	2392.17	1.305	0.926	0.731	1.135	73.3	95.7	76.1	70.5	105	76.8	87.2	98.9	Unique	3.34	High	2.399e-05	0.0001119
FALSE	High	[K].EDTEEHHLR.[D]	1xTMT6plex [N-Term]		0.00038349	6.56162e-05	2	3	1	P22626; P09651	P22626 [121-129]; P09651 [114-122]	0	1394.69	0.963	0.933	0.56	4.187	85.5	82.4	61.4	57.4	122.6	68.7	50.3	210.7	Not Unique	4.24	High	3.451e-05	0.0001558
FALSE	High	[K].QEMASASSSQRGR.[RS]	1xTMT6plex [N-Term]; 1xDimethyl [R11]; 1xDeamidated [Q10]	P09651 1xDimethyl [R194]	0.000369665	6.56162e-05	1	2	1	P09651	P09651 [184-196]	1	1652.82	0.537	1.865	0.77	1.607	68	36.5	89.4	166.6	113.9	87.8	95.8	153.9	Unique	2.97	High	3.451e-05	0.0001506
FALSE	High	[R].GFGFVTYATVEEVDAAMNAR.[P]	1xTMT6plex [N-Term]; 1xDeamidated [N18]		0.000483031	7.31526e-05	1	1	1	P09651	P09651 [56-75]	0	2378.15	0.927	1.304	0.33	1.264	83.2	77.1	71.2	92.9	209.2	69.1	104.8	132.5	Unique	2.64	High	3.867e-05	0.0001964
FALSE	High	[R].SHFEQWGTLTDCVVMR.[D]	1xTMT6plex [N-Term]; 1xOxidation [M15]; 1xCarbamidomethyl [C12]; 1xDeamidated [Q5]		0.000593288	8.69952e-05	1	2	1	P09651	P09651 [32-47]	0	2212.04	1.029	0.916	0.638	1.187	81.5	83.9	101.9	93.3	144.3	92.1	93.8	111.3	Unique	3.07	High	4.028e-05	0.0002418
FALSE	High	[K].SESPKEPEQLR.[K]	1xTMT6plex [N-Term]		0.000624313	9.39704e-05	1	1	1	P09651	P09651 [4-14]	1	1528.82	2.306	1.01	0.517	1.095	76.1	175.6	74.5	75.3	191.8	99.2	72.6	79.6	Unique	4.26	High	4.234e-05	0.0002552
FALSE	High	[R].GGNFSGRGGFGGSR.[G]	1xTMT6plex [N-Term]; 1xDimethyl [R7]; 1xDeamidated [N3]	P09651 1xDimethyl [R225]	0.000664777	0.000101218	1	1	4	P09651	P09651 [219-232]	1	1570.79	2.002	2.157	0.483	0.979	44.3	88.8	60.2	129.8	143.9	69.6	121.2	118.6	Unique	3.5	High	4.665e-05	0.0002724
FALSE	High	[R].SGSGNFGGGRGGGFGGNDNFGR.[G]	1xTMT6plex [N-Term]; 1xDimethyl [R10]; 2xDeamidated [N5; N17]	P09651 1xDimethyl [R206]	0.00120552	0.000136531	1	1	1	P09651	P09651 [197-218]	1	2290.04	2.136	2.216	0.584	1.014	43.6	93.1	58.1	128.8	135.2	78.9	116.3	117.9	Unique	3.15	High	6.011e-05	0.000513
FALSE	High	[R].SGSGNFGGGRGGGFGGNDNFGR.[G]	1xTMT6plex [N-Term]; 1xDimethyl [R10]; 1xDeamidated [N]; 1xMethyl [R22]	P09651 1xDimethyl [R206]; 1xMethyl [R218]	0.00125101	0.000136531	1	1	2	P09651	P09651 [197-218]	1	2303.08	1.428	1.255	0.978226	0.693085	57.2	81.6	70.9	89	124	121.3	128.7	89.2	Unique	2.39	High	0.003833	0.04517
FALSE	High	[R].DYFEQYGK.[I]	1xTMT6plex [D/K]; 1xDeamidated [Q5]		0.00119811	0.000136531	1	2	50	P09651	P09651 [123-130]	0	1508.77													No Quan Values	3.83	High	0.0003166	0.003523
FALSE	High	[R].SHFEQWGTLTDCVVMR.[D]	1xTMT6plex [N-Term]; 1xCarbamidomethyl [C12]; 1xMethyl [R16]	P09651 1xMethyl [R47]	0.0017117	0.000154354	1	2	2	P09651	P09651 [32-47]	0	2209.07	1.12	0.847	0.86	1.149	89.8	100.6	106.8	90.4	109.2	93.9	101.6	116.8	Unique	3.78	High	6.899e-05	0.0007581
FALSE	High	[K].YHTVNGHNCEVR.[K]	1xTMT6plex [N-Term]; 1xCarbamidomethyl [C9]		0.00213998	0.00017925	1	1	1	P09651	P09651 [167-178]	0	1714.83	1.276	1.035	0.586	0.789	79.8	101.8	90	93.1	148.7	87.1	98.7	77.9	Unique	3.76	High	8.196e-05	0.0009705
FALSE	High	[R].DYFEQYGK.[I]	1xTMT6plex [D/K]		0.00268012	0.000269523	1	2	30	P09651	P09651 [123-130]	0	1507.78	0.913	1.818	0.603	1.414	74.5	68	77.7	141.2	133.5	80.5	100.1	141.6	Unique	3.9	High	0.0002655	0.002576
FALSE	High	[K].LFIGGLSFETTDESLR.[S]	1xTMT6plex [N-Term]; 1xDimethyl [R16]	P09651 1xDimethyl [R31]	0.00853425	0.000789773	1	2	1	P09651	P09651 [16-31]	0	2042.1													No Quan Values	2.88	High	0.0003652	0.004547
FALSE	High	[R].EDSQRPGAHLTVK.[K]	1xTMT6plex [E/K]; 1xDeamidated [Q4]		0.00969499	0.000871385	1	2	5	P09651	P09651 [93-105]	1	1897.05	0.815	1.786	0.606	1.325	77.8	63.5	72.5	129.5	138.4	83.9	105.9	140.2	Unique	3.89	High	0.001229	0.01908
FALSE	High	[R].SGSGNFGGGRGGGFGGNDNFGR.[G]	1xTMT6plex [N-Term]; 1xDimethyl [R10]; 3xDeamidated [N5; N17; N19]	P09651 1xDimethyl [R206]	0.0147281	0.00123931	1	1	1	P09651	P09651 [197-218]	1	2291.03	1.137	1.246	0.76	0.754	75.6	86	88.7	110.5	128.6	97.7	119.8	90.4	Unique	1.42	High	0.0006773	0.008346
FALSE	High	[K].SESPKEPEQLR.[K]	1xTMT6plex [S/K]		0.0155383	0.00130807	1	1	2	P09651	P09651 [4-14]	1	1757.98	2.844	2.595	0.599	1.079	67.8	192.9	53.3	138.4	117.5	70.3	97.6	105.4	Unique	2.65	High	0.002932	0.03359
FALSE	High	[KR].PGAHLTVK.[K]	1xTMT6plex [P/K]		0.0261165	0.00199292	2	3	7	P51991; P09651	P51991 [119-126]; P09651 [98-105]	0	1280.81	0.8	1.395	0.893	1.325	93.7	75	83.4	116.4	101.4	90.6	110.1	146	Not Unique	3.09	High	0.001051	0.01516
FALSE	High	[R].NQGGYGGSSSSSSYGSGR.[R]	1xTMT6plex [N-Term]; 1xMethyl [R18]	P09651 1xMethyl [R370]	0.0275229	0.00203513	1	1	1	P09651	P09651 [353-370]	0	1937.88	5.315	3.762	0.233	1.599	14.5	77	48.7	183.4	182.4	42.5	107.9	172.5	Unique	2.06	High	0.001081	0.01608
FALSE	High	[RK].GGNFGGR.[GS]	1xTMT6plex [N-Term]; 1xDeamidated [N3]		0.0402888	0.00306436	2	3	1	P51991; P09651	P51991 [240-246]; P09651 [330-336]	0	894.463	2.146	1.832	0.316	2.216	34.2	73.3	37	67.8	160.1	50.6	77.3	171.3	Not Unique	2.7	High	0.001575	0.02364
FALSE	High	[R].SHFEQWGTLTDCVVMR.[D]	1xTMT6plex [N-Term]; 1xCarbamidomethyl [C12]; 1xDeamidated [Q5]; 1xMethyl [R16]	P09651 1xMethyl [R47]	0.0664493	0.00606344	1	2	1	P09651	P09651 [32-47]	0	2210.06	1.335	1.004	0.875	1.029	88.9	118.7	98.4	98.8	107.3	93.9	97.6	100.4	Unique	2.41	High	0.003209	0.03602
FALSE	High	[K].IEVIEIMTDR.[G]	1xTMT6plex [N-Term]; 1xOxidation [M7]		0.0747353	0.00656292	1	2	9	P09651	P09651 [131-140]	0	1463.8	1.74	1.491	0.374	1.409	67.8	117.9	68.5	102.1	186.3	69.6	88.5	124.7	Unique	2.63	High	0.007504	0.1326
FALSE	High	[K].EPEQLRK.[L]	1xTMT6plex [E/K]		0.0777761	0.00675493	2	3	1	P51991; P09651	P51991 [30-36]; P09651 [9-15]	1	1357.82													No Quan Values	3	High	0.003568	0.04062
FALSE	High	[KR].PGAHLTVK.[K]	1xTMT6plex [P/K]		0.0261165	0.00199292	2	3	7	P51991; P09651	P51991 [119-126]; P09651 [98-105]	0	1280.81	0.8	1.395	0.893	1.325	93.7	75	83.4	116.4	101.4	90.6	110.1	146	Not Unique	3.09	High	0.001051	0.01516
FALSE	High	[RK].GGNFGGR.[GS]	1xTMT6plex [N-Term]; 1xDeamidated [N3]		0.0402888	0.00306436	2	3	1	P51991; P09651	P51991 [240-246]; P09651 [330-336]	0	894.463	2.146	1.832	0.316	2.216	34.2	73.3	37	67.8	160.1	50.6	77.3	171.3	Not Unique	2.7	High	0.001575	0.02364
FALSE	High	[K].EPEQLRK.[L]	1xTMT6plex [E/K]		0.0777761	0.00675493	2	3	1	P51991; P09651	P51991 [30-36]; P09651 [9-15]	1	1357.82													No Quan Values	3	High	0.003568	0.04062

## Sheet: Me sites in hnRNPA1 RGG
BRCA
Accession	Gene name	Site	siteMe	PSM	S1N	S1T	S2N	S2T	S3N	S3T	S4N	S4T	S1T/(S1N+S1T)	S2T/(S2N+S2T)	S3T/(S3N+S3T)	S4T/(S4N+S4T)	T/(N+T)	q-value
P09651	HNRNPA1	194	Dimethyl	2	42.1	291.5	54.9	172.8	32.3	145.7	75.3	92.9	0.873801	0.758893	0.818539	0.552319	0.750888	0.0792147
P09651	HNRNPA1	194	Methyl	25	46	233.1	51.7	147.2	79.2	151	82.9	86.6	0.835185	0.74007	0.655951	0.510914	0.68553	0.0992062
P09651	HNRNPA1	196	Dimethyl	25	42.1	291.5	54.9	172.8	32.3	145.7	75.3	92.9	0.873801	0.758893	0.818539	0.552319	0.750888	0.0992062
P09651	HNRNPA1	196	Methyl	2	42.1	291.5	54.9	172.8	32.3	145.7	75.3	92.9	0.873801	0.758893	0.818539	0.552319	0.750888	0.0792147
P09651	HNRNPA1	206	Dimethyl	2	80.8	285.3	97.3	184.2	56.9	62.6	87.5	86.1	0.779295	0.654352	0.523849	0.495968	0.613366	0.0904776
P09651	HNRNPA1	206	Methyl	2	80.8	285.3	97.3	184.2	56.9	62.6	87.5	86.1	0.779295	0.654352	0.523849	0.495968	0.613366	0.0904776
P09651	HNRNPA1	218	Methyl	2	80.8	285.3	97.3	184.2	56.9	62.6	87.5	86.1	0.779295	0.654352	0.523849	0.495968	0.613366	0.0904776
P09651	HNRNPA1	225	Dimethyl	1	59.3	416.6	80.2	192.2	53.3	47.5	92.9	80.4	0.875394	0.70558	0.47123	0.463935	0.629035	0.0980578
CRC
Accession	Gene name	Site	siteMe	PSM	S1N	S1T	S2N	S2T	S3N	S3T	S4N	S4T	S1T/(S1N+S1T)	S2T/(S2N+S2T)	S3T/(S3N+S3T)	S4T/(S4N+S4T)	T/(N+T)	q-value
P09651	HNRNPA1	206	Dimethyl	3	63.7	108.5	71.5	115.1	50.3	60.4	43.8	95.3	0.630081	0.616827	0.545619	0.685119	0.619412	0.0274037
P09651	HNRNPA1	225	Dimethyl	2	81.8	172.2	59.8	177.5	48.4	56.3	52.6	142.4	0.677953	0.747998	0.537727	0.730256	0.673484	0.048665
PC
Accession	Gene name	Site	siteMe	PSM	S1N	S1T	S2N	S2T	S3N	S3T	S4N	S4T	S1T/(S1N+S1T)	S2T/(S2N+S2T)	S3T/(S3N+S3T)	S4T/(S4N+S4T)	T/(N+T)	q-value
P09651	HNRNPA1	194	Dimethyl	1	68	36.5	89.4	166.6	95.8	153.9	90.2	98	0.649282	0.650781	0.61634	0.520723	0.609281	0.0788655
P09651	HNRNPA1	196	Dimethyl	5	66.8	30.7	64	201.6	90.8	176.7	81.6	83.4	0.414872	0.759036	0.660561	0.505455	0.584981	0.0982326
P09651	HNRNPA1	196	Methyl	1	68	36.5	89.4	166.6	95.8	153.9	90.2	98	0.649282	0.650781	0.61634	0.520723	0.609281	0.0788655
P09651	HNRNPA1	206	Dimethyl	1	75.6	86	88.7	110.5	119.8	90.4	108	94.8	0.532178	0.554719	0.630067	0.667456	0.596105	0.0783079
P09651	HNRNPA1	206	Methyl	1	64.6	93.6	74.4	114.3	116.6	105.1	101.3	126.7	0.591656	0.605723	0.794064	0.555702	0.636786	0.0993997
P09651	HNRNPA1	218	Methyl	2	57.2	81.6	70.9	89	124	121.3	128.7	89.2	0.587896	0.556598	0.494497	0.499362	0.534588	0.0894842
P09651	HNRNPA1	225	Dimethyl	4	44.3	88.8	60.2	129.8	121.2	118.6	122.9	100.8	0.667168	0.683158	0.494579	0.450603	0.573877	0.0907137
