# Supplementary material for: Profiling PRMT methylome reveals roles of hnRNPA1 arginine methylation in RNA splicing and cell growth
Source: Nat Commun. 2021 Mar 29;12:1946. doi: 10.1038/s41467-021-21963-1 (PMC8007824; doi:10.1038/s41467-021-21963-1)
Supplement: Supplementary file 11 — Supplementary Data 9 [file 41467_2021_21963_MOESM11_ESM.xlsx]

## Sheet: PCR primers
Name	Application	Sequence-F	Sequence-R
hACTB	mRNA	CTCTTCCAGCCTTCCTTCCT	AGCACTGTGTTGGCGTACAG
hPRMT4	mRNA	GGCTCCAAGTCCAGTAACCT	TCCACATGTTTTCCGAGGGA
hPRMT5	mRNA	AGAATGGGGAAGCCAAGTGA	AAAGGAAGTGTACTCCCCGG
hPRMT7	mRNA	GCTGTGGTTGTGGAGTTCAG	GGCACGCTTAATCATGTCGT
hPRMT1	mRNA	GCTCAACACCGTGCTCTATG	AAGCCATACACGTTCTCCCA
hPRMT2	mRNA	AGACCAGCCACGAACAACTA	ACCACATCCTCCACCTTCTG
hPRMT3	mRNA	TGTCAGAACCTGCTCGTCAT	AGTTCCACACCCAACATCCA
hPRMT6	mRNA	CCTCAACAACGGATACAGCG	CCTTTCTCCCCAGCTTCAGA
hPRMT8	mRNA	AAGTGGTACTGGATGTGGGG	ATGTCCACCTTCTCCACAGG
hPRMT9	mRNA	GAAACCGGATACACAGTGGC	TTCCACCATTCTGTCCTCCC
hnRNPA1	mRNA	AAGCAATTTTGGAGGTGGTG	ATAGCCACCTTGGTTTCGTG
PPARA(NM_005036,exon3)	alternative splicing validation	CTCAGGGCCCTGTCT	CGTAAAGCCAAAGCTTCCAG
SREBF2(NR_103834,exon18)	alternative splicing validation	GCATAACCGGAGAGCTTTTG	ACGTTGAGGCTGCTCCATAG
RAB27B(NM_004163 , exon3)	alternative splicing validation	AGGGGAAGGAAACCTCTCTG	TTTCCCTGAAGATCCATTCG
WDPCP(NM_015910,exon6)	alternative splicing validation	AGAAGCAGAAGCTGGCAGAG	CTCAGCACACACCGACTGTT
ECSIT(NM_001243204,exon6）	alternative splicing validation	GGCAGCCAAGTCTCTAACCTT	GCTGCATCGGGTAGTAGAGG
CCDC180(NM_020893,exon19)	alternative splicing validation	GGCTCTATTCAGGGACTGGA	TGACGTTGTGGATGT
COLEC12(NM_130386,exon2)	alternative splicing validation	CCCACGGTCACCATGAAAG	TCCCAAAATGGCTACTGTGA
ZNF44(NM_001353550,exon2)	alternative splicing validation	TGGGACCTACCCTGACTACG	TCACAGCCACATCCTCAAAG
MED12L(NM_053002，exon11)	alternative splicing validation	CCAGTAGGGGAAAATGCAGA	CTTCTGCCCAACGAAGTGTT
PPARA	RIP-qPCR	GCAACATAGCAAGACCCTGT	ACATTCACCTAGACAGACCATG
SREBF2	RIP-qPCR	CACAGGCTTGAAGTCCTTTGT	GTGTTGTACCCGTTCTTTAAGG
RAB27B	RIP-qPCR	TCCCTGTGACTCTCTCCTCT	AAGAACTGCCTGAGACTGGA
WDPCP	RIP-qPCR	GCCTAGCAAACTTTCCCAGG	TAATCGAGAGGAAGTGGGCT
