# Supplementary material for: Profiling PRMT methylome reveals roles of hnRNPA1 arginine methylation in RNA splicing and cell growth
Source: Nat Commun. 2021 Mar 29;12:1946. doi: 10.1038/s41467-021-21963-1 (PMC8007824; doi:10.1038/s41467-021-21963-1)
Supplement: Supplementary file 12 — Supplementary Data 10 [file 41467_2021_21963_MOESM12_ESM.xlsx]

## Sheet: Hanghandish vs us
PRMT7 methylome identified in this study (HEK293 cells)	PRMT7-interacting proteins reported by Hanghandish et al. (MCF7 cells)	Overlap between column A and B
A4D1U4	P47756	P05783	KRT18
O14497	P62829	P05787	KRT8
O14787	P62829	P22626	hnRNPA2B1
O14979	P05198
O15234	P04792
O15446	P41091
O43237	Q9BQI0
O43347	P0DP24
O43390	O43795
O43516	P62081
O43809	P20042
O43823	O43707
O43824	P16403
O75319	P68431
O75390	P63261
O95639	P14174
O95793	P47755
O95835	P30050
P04264	P11142
P05783	P06899
P05787	P0DMV9
P08670	P46940
P09012	P68371
P09651	P07437
P0CG12	P07197
P11831	Q8N5C8
P12270	P62805
P12532	P62979
P14678	P0C0S8
P15923	P05783
P16989	P05787
P18583	Q9BQE3
P20290	P06748
P22626	Q9NYL9
P23246	P35579
P26641	P52597
P30291	P22626
P31942	P11021
P33240	P05388
P35527	P07910
P37802	O75367
P38159
P40425
P46783
P48552
P49247
P49792
P49959
P51116
P51610
P51991
P52272
P55055
P55795
P61081
P61978
P63162
P67809
P85037
P98179
Q00839
Q01167
Q01433
Q01844
Q03252
Q04637
Q07666
Q07955
Q12830
Q13148
Q13243
Q13283
Q13310
Q13435
Q13895
Q13950
Q14152
Q14444
Q14498
Q14527
Q14671
Q15020
Q15596
Q15637
Q15654
Q15735
Q1KMD3
Q2KHR3
Q5BKZ1
Q5H9L2
Q5JVS0
Q5PRF9
Q5VU43
Q68DK7
Q6EEV4
Q6MZP7
Q6P2H3
Q6RI45
Q6W2J9
Q7Z434
Q7Z591
Q86U42
Q86US8
Q86V81
Q86XP3
Q8IVW6
Q8IWD4
Q8IY67
Q8IY92
Q8N7L0
Q8NAF0
Q8ND83
Q8NEY1
Q8TDD1
Q8TF74
Q8WUM4
Q8WX93
Q8WXF1
Q92567
Q92618
Q92734
Q92804
Q92841
Q92934
Q92973
Q96E39
Q96EP5
Q96F45
Q96HA1
Q96K30
Q96LD4
Q96PK6
Q96PV6
Q96QC0
Q99700
Q99832
Q9BPU6
Q9BRK4
Q9BTC0
Q9BU76
Q9BUJ2
Q9BXB4
Q9C0J8
Q9H0D6
Q9H0E3
Q9H2U1
Q9H307
Q9H6A9
Q9H6K5
Q9H7P9
Q9H7S9
Q9HBM6
Q9NUQ3
Q9NX05
Q9NZB2
Q9P270
Q9P2N5
Q9UBB9
Q9UGL9
Q9UHA3
Q9UKM9
Q9ULX6
Q9UP83
Q9UPA5
Q9UPN9
Q9UPQ9
Q9UPU9
Q9UQ35
Q9Y3X0
Q9Y3Y2
Q9Y520
Q9Y5R6
Q9Y618
Q9Y6K1

## Sheet: Bremang vs us
MMA sites identified in this study (HEK293 cells)	MMA sites reported by Bremang et al. (HeLa S3 cells)	Overlap between column A and B
A0AV96_332	Q9ULX6_237	O43896_958	KIF1C
A0AV96_405	Q9ULX6_247	O43896_963	KIF1C
A1KXE4_88	Q86V81_38	O60493_43	SNX3
A1L390_1107	Q86V81_47	O60493_45	SNX3
A4D1U4_34	Q86V81_50	O94906_23	PRPF6
A4D1U4_41	Q86V81_58	O94906_31	PRPF6
A5PL33_419	Q86V81_63	O95486_222	O95486
A5PL33_558	Q86V81_71	O95486_232	O95486
A7E2V4_1120	Q86V81_73	P09012_152	SNRPA
A8CG34_251	Q86V81_197	P09651_194	HNRNPA1
C9JLR9_15	Q86V81_202	P09651_196	HNRNPA1
C9JLR9_26	Q86V81_204	P09651_206	HNRNPA1
O00151_138	Q6VMQ6_1087	P09651_218	HNRNPA1
O00267_681	Q6VMQ6_1098	P09651_225	HNRNPA1
O00267_696	Q24JQ7_351	P09651_232	HNRNPA1
O00401_307	Q12830_2265	P09651_336	HNRNPA1
O00410_941	Q8TDN6_9	P11940_493	PABPC1
O00512_1254	Q14444_633	P11940_506	PABPC1
O00571_88	Q14444_640	P14678_108	SNRPB
O00571_93	Q9Y3Y2_97	P17844_502	DDX5
O00571_600	Q9Y3Y2_103	P22626_203	HNRNPA2B1
O00571_617	P38432_350	P22626_213	HNRNPA2B1
O00571_622	P38432_352	P22626_228	HNRNPA2B1
O00571_632	P50238_68	P22626_238	HNRNPA2B1
O00716_121	Q92841_684	P22626_266	HNRNPA2B1
O14497_235	O00571-2_72	P23246_681	SFPQ
O14497_270	O00571-2_576	P23246_693	SFPQ
O14497_755	P17844_502	P23246_695	SFPQ
O14497_774	Q08211_1160	P31942_129	HNRNPH3
O14497_1276	Q9BTC0_1835	P31942_323	HNRNPH3
O14686_2188	Q9BTC0_1845	P31943_233	HNRNPH1
O14686_2774	P68104 _166	P35637_503	FUS
O14686_2905	P68104 _266	P38159_164	RBMX
O14686_2922	Q05639_166	P49848_524	TAF6
O14686_3626	Q04637_685	P51610_504	HCFC1
O14686_3727	Q04637_1032	P51610_524	HCFC1
O14776_20	Q04637_1042	P51991_246	HNRNPA3
O14787_802	Q15056_19	P63162_147	SNRPN
O14787_809	Q15056_22	P98179_101	RBM3
O14924_633	Q15056_166	P98179_131	RBM3
O14965_232	Q15056_170	Q00839_733	HNRNPU
O14979_25	Q01844_455	Q00839_739	HNRNPU
O14979_408	Q01844_461	Q01844_471	EWSR1
O15062_526	Q01844_471	Q01844_486	EWSR1
O15164_469	Q01844_486	Q04637_1032	EIF4G1
O15164_694	Q9NZB2_982	Q04637_1042	EIF4G1
O15234_52	Q9NZB2_984	Q04637_685	EIF4G1
O15234_55	E9PEB5_359	Q07666_331	KHDRBS1
O15234_518	Q96I24_337	Q07666_340	KHDRBS1
O15446_162	P35637_503	Q07666_346	KHDRBS1
O43237_386	F5H4D6_253	Q07666_348	KHDRBS1
O43237_397	F5H4D6_261	Q07955_109	SRSF1
O43251_297	F5H4D6_265	Q07955_111	SRSF1
O43251_381	F5H4D6_278	Q07955_93	SRSF1
O43251_386	F5H4D6_283	Q07955_97	SRSF1
O43312_433	Q6Y7W6 _149	Q08211_1160	DHX9
O43312_457	P51610_504	Q12906_609	ILF3
O43314_1100	P51610_524	Q13310_518	PABPC4
O43347_197	Q16695_40	Q13435_245	SF3B2
O43347_199	Q16695_83	Q13435_247	SF3B2
O43353_444	P09651_194	Q13435_502	SF3B2
O43390_500	P09651_196	Q14444_633	CAPRIN1
O43390_532	P09651_206	Q14444_640	CAPRIN1
O43432_692	P09651_218	Q15056_166	EIF4H
O43516_125	P09651_225	Q15056_19	EIF4H
O43516_134	P09651_232	Q15056_22	EIF4H
O43516_211	P09651_336	Q15233_456	NONO
O43516_226	P22626_203	Q15654_179	TRIP6
O43516_236	P22626_213	Q15654_185	TRIP6
O43572_2	P22626_228	Q15654_236	TRIP6
O43809_15	P22626_238	Q15654_238	TRIP6
O43823_109	P22626_266	Q1KMD3_684	HNRNPUL2
O43823_188	P51991_246	Q5BKZ1_235	ZNF326
O43823_233	P51991_257	Q86V81_197	ALYREF
O43823_277	Q99729_245	Q86V81_204	ALYREF
O43824_55	Q99729_248	Q86V81_38	ALYREF
O43896_958	Q14103-4_253	Q86V81_47	ALYREF
O43896_963	Q14103-4_259	Q8NC51_216	SERBP1
O60244_1123	P31943_212	Q8TDN6_9	BRIX1
O60343_577	P31943_217	Q92804_185	TAF15
O60343_581	P31943_224	Q92804_187	TAF15
O60493_43	P31943_230	Q92804_195	TAF15
O60493_45	P31943_233	Q92804_206	TAF15
O60504_594	P31942_116	Q92841_684	DDX17
O60763_5	P31942_121	Q92945_411	KHSRP
O75179_1743	P31942_129	Q99729_245	HNRNPAB
O75319_366	P31942_323	Q99729_248	HNRNPAB
O75390_183	P61978_268	Q9BTC0_1835	DIDO1
O75400_2	P61978_271	Q9BYN0_16	SRXN1
O75400_9	Q00839_733	Q9C0J8_1035	WDR33
O75400_31	Q00839_739	Q9C0J8_1144	WDR33
O75400_51	Q1KMD3_684	Q9C0J8_1146	WDR33
O75400_52	Q1KMD3_688	Q9C0J8_1305	WDR33
O75525_220	P08107_469	Q9C0J8_1308	WDR33
O75534_674	E9PKE3_450	Q9C0J8_1315	WDR33
O75534_675	P01602_83	Q9H307_54	PNN
O75676_743	Q12906_609	Q9H307_56	PNN
O76041_795	Q07666_331	Q9HCD5_500	NCOA5
O94874_433	Q07666_340	Q9P2N5_427	RBM27
O94906_23	Q07666_346	Q9P2N5_455	RBM27
O94906_31	Q07666_348	Q9P2N5_943	RBM27
O94913_1086	Q92945_411	Q9ULX6_237	AKAP8L
O95071_146	O43896_958	Q9ULX6_247	AKAP8L
O95071_167	O43896_963	Q9UQ35_2246	SRRM2
O95071_977	F8VZY9_55	Q9UQ35_2274	SRRM2
O95319_182	P83369_279	Q9UQ35_2288	SRRM2
O95425_1203	Q9HCD5_500	Q9UQ35_2342	SRRM2
O95429_53	Q9HCD5_515	Q9UQ35_2356	SRRM2
O95429_108	Q5VW27_388	Q9UQ35_2384	SRRM2
O95429_185	Q15233_304	Q9Y446_261	Q9Y446
O95429_201	Q15233_456
O95486_222	P06748_101
O95486_232	P11940_493
O95639_235	P11940_506
O95639_238	Q13310_518
O95785_27	Q9Y446_261
O95793_98	Q9H307_54
O95793_108	Q9H307_56
O95835_259	Q9H307_62
O96013_254	O94906_23
P04040_47	O94906_31
P04264_82	Q9P2N5_411
P04264_602	Q9P2N5_427
P04264_616	Q9P2N5_455
P04350_86	Q9P2N5_943
P04350_241	P98179_90
P04792_12	P98179_99
P04792_56	P98179_101
P04792_75	P98179_131
P05455_91	Q5QP23_109
P05783_14	B0QYV1_348
P05783_27	B0QYV1_353
P05783_45	P38159_164
P05783_55	B7Z848_314
P05787_32	F5H0H3_749
P05787_40	F5H0H3_751
P05787_47	B7ZKM0_870
P05787_454	O95486_222
P07437_86	O95486_232
P07437_241	Q8NC51_216
P07910_151	Q13435_245
P08621_201	Q13435_247
P08670_23	Q13435_502
P08670_28	P23246_399
P08670_36	P23246_681
P08670_45	P23246_693
P08670_50	P23246_695
P08670_64	P09012_152
P08727_24	P14678_108
P08727_43	P62318_97
P09012_152	P63162_147
P09104_269	O60493_43
P09104_285	O60493_45
P09651_194	Q9UQ35_2194
P09651_196	Q9UQ35_2207
P09651_206	Q9UQ35_2246
P09651_218	Q9UQ35_2260
P09651_225	Q9UQ35_2274
P09651_232	Q9UQ35_2288
P09651_336	Q9UQ35_2342
P09651_352	Q9UQ35_2356
P09651_370	Q9UQ35_2384
P09651_371	Q9UQ35_2392
P0CG12_100	Q07955_93
P0CG12_132	Q07955_97
P0CG12_160	Q07955_109
P0CG12_172	Q07955_111
P0CG12_186	Q01130_83
P0CG12_225	Q9BYN0_16
P0CG12_252	Q92804_185
P0CG12_322	Q92804_187
P0CG12_387	Q92804_195
P0CG12_494	Q92804_206
P0CJ78_164	Q92804_385
P0DMV9_469	Q92804_395
P10070_146	Q92804_397
P10070_1208	Q92804_519
P10070_1397	Q92804_526
P10746_256	Q92804_570
P11142_469	P49848_524
P11831_14	Q6NUQ4_29
P11831_24	Q6NUQ4_33
P11940_385	Q15654_179
P11940_419	Q15654_185
P11940_432	Q15654_236
P11940_481	Q15654_238
P11940_493	Q9C0J8_1030
P11940_506	Q9C0J8_1035
P12270_2111	Q9C0J8_1144
P12270_2163	Q9C0J8_1146
P12532_309	Q9C0J8_1262
P12814_752	Q9C0J8_1305
P14625_345	Q9C0J8_1308
P14678_108	Q9C0J8_1315
P14678_112	Q9C0J8_1325
P14678_132	P49750_636
P14678_147	Q5BKZ1_235
P14678_172
P14678_181
P14678_236
P14678_239
P14866_46
P14866_56
P15170_104
P15923_371
P15924_2826
P16989_169
P16989_326
P17844_25
P17844_461
P17844_502
P18583_1015
P18583_1022
P18583_1031
P18583_1039
P18583_1081
P19338_561
P20290_13
P20290_15
P20290_17
P20290_19
P20290_35
P20290_39
P20309_253
P20700_14
P20839_322
P22087_59
P22087_70
P22626_200
P22626_203
P22626_213
P22626_228
P22626_238
P22626_266
P22626_325
P22626_350
P22626_352
P23246_315
P23246_666
P23246_681
P23246_693
P23246_695
P26641_189
P26641_201
P27987_52
P30291_152
P31942_129
P31942_301
P31942_323
P31942_343
P31943_233
P33176_956
P33240_303
P33240_308
P33240_319
P33240_388
P33240_402
P33240_468
P33240_475
P33240_499
P35527_63
P35579_662
P35580_1930
P35580_1940
P35637_216
P35637_218
P35637_234
P35637_503
P36578_97
P36578_100
P36915_74
P37802_182
P37802_196
P38159_94
P38159_101
P38159_156
P38159_164
P38159_172
P38159_180
P38159_185
P38159_292
P38159_298
P38159_369
P38159_373
P38432_393
P40425_15
P42166_264
P42356_1158
P46100_2480
P46783_153
P46783_158
P46783_160
P48382_370
P48552_250
P48634_289
P48634_722
P48634_1080
P48634_1223
P49247_42
P49247_52
P49368_5
P49593_172
P49750_814
P49750_831
P49750_1103
P49750_1541
P49790_1465
P49792_1016
P49792_1096
P49848_524
P49959_592
P49959_594
P49959_604
P50613_61
P51116_399
P51116_432
P51608_162
P51610_504
P51610_524
P51610_608
P51610_847
P51610_1219
P51610_1511
P51991_214
P51991_216
P51991_226
P51991_246
P51991_286
P51991_354
P51991_376
P51991_377
P52209_434
P52209_447
P52272_496
P52272_503
P52298_146
P52597_212
P52737_80
P55055_126
P55795_233
P57740_60
P58005_3
P58107_2528
P58107_2530
P58107_2532
P58107_2547
P61081_169
P61978_286
P61978_287
P61978_296
P61978_299
P61978_303
P61978_305
P61978_316
P61978_325
P61978_326
P62280_69
P62280_71
P62633_27
P62633_79
P62995_241
P63162_147
P63162_172
P63162_181
P63162_236
P63162_239
P67809_185
P67809_199
P68032_185
P68032_198
P68032_208
P68104_166
P68371_86
P68371_241
P78344_505
P78527_1806
P79522_66
P85037_191
P98175_902
P98179_101
P98179_105
P98179_121
P98179_131
Q00839_50
Q00839_69
Q00839_733
Q00839_739
Q00839_755
Q01167_144
Q01201_16
Q01433_99
Q01844_464
Q01844_471
Q01844_486
Q01844_615
Q01844_632
Q02878_114
Q02878_123
Q03252_28
Q03518_30
Q03518_37
Q04637_73
Q04637_110
Q04637_235
Q04637_675
Q04637_681
Q04637_685
Q04637_694
Q04637_1032
Q04637_1042
Q04724_428
Q04726_338
Q06787_471
Q06787_474
Q07666_291
Q07666_302
Q07666_304
Q07666_325
Q07666_331
Q07666_340
Q07666_346
Q07666_348
Q07912_839
Q07955_93
Q07955_97
Q07955_109
Q07955_111
Q08211_24
Q08211_1160
Q09472_237
Q09472_2330
Q09666_270
Q09666_556
Q12766_775
Q12815_373
Q12830_7
Q12830_40
Q12830_92
Q12830_95
Q12830_101
Q12830_2155
Q12830_2205
Q12830_2224
Q12888_1355
Q12906_609
Q12906_815
Q12931_271
Q12931_290
Q13148_42
Q13148_293
Q13151_189
Q13151_284
Q13151_291
Q13155_26
Q13242_93
Q13242_194
Q13243_73
Q13247_85
Q13268_163
Q13268_164
Q13283_435
Q13283_443
Q13283_447
Q13283_460
Q13303_28
Q13310_509
Q13310_518
Q13324_62
Q13330_234
Q13330_636
Q13435_205
Q13435_216
Q13435_222
Q13435_245
Q13435_247
Q13435_258
Q13435_502
Q13435_638
Q13509_86
Q13573_438
Q13885_86
Q13885_241
Q13895_40
Q13950_337
Q13950_338
Q14011_154
Q14103_272
Q14103_278
Q14147_116
Q14147_123
Q14151_835
Q14151_897
Q14152_489
Q14444_458
Q14444_608
Q14444_633
Q14444_640
Q14444_660
Q14498_109
Q14527_36
Q14671_796
Q14686_1096
Q14686_1263
Q14686_1730
Q14938_343
Q14980_1849
Q14980_1877
Q14980_1881
Q15020_906
Q15020_918
Q15056_19
Q15056_22
Q15056_166
Q15056_191
Q15149_4627
Q15233_456
Q15424_811
Q15424_874
Q15569_35
Q15569_37
Q15596_489
Q15596_1261
Q15637_365
Q15654_179
Q15654_185
Q15654_205
Q15654_214
Q15654_236
Q15654_238
Q15723_494
Q15735_56
Q15735_65
Q15916_82
Q16630_202
Q16637_204
Q1ED39_430
Q1KMD3_656
Q1KMD3_684
Q1KMD3_747
Q2KHR3_1171
Q2M389_913
Q2QGD7_13
Q3ZCM7_241
Q3ZLR7_721
Q49AM3_455
Q5BJH7_15
Q5BKZ1_138
Q5BKZ1_173
Q5BKZ1_175
Q5BKZ1_188
Q5BKZ1_200
Q5BKZ1_202
Q5BKZ1_235
Q5H9F3_816
Q5H9L2_182
Q5JSZ5_2110
Q5JSZ5_2111
Q5JTH9_1138
Q5JTH9_1140
Q5JVS0_70
Q5JVS0_73
Q5PRF9_602
Q5QP82_134
Q5RKV6_93
Q5RKV6_95
Q5T0W9_974
Q5T5U3_553
Q5T5U3_574
Q5T5U3_608
Q5TAX3_1624
Q5TC82_597
Q5TDH0_108
Q5TGY3_891
Q5VU43_1883
Q5VUA4_853
Q5VWQ8_932
Q5XG87_125
Q68DK7_79
Q69YN4_1723
Q6EEV4_45
Q6FI13_21
Q6KC79_273
Q6MZP7_401
Q6MZP7_435
Q6N043_71
Q6P0Q8_1004
Q6P1N0_13
Q6P2H3_277
Q6P597_222
Q6PID8_13
Q6PIY7_73
Q6PIY7_75
Q6PJ61_226
Q6PJ61_238
Q6PJG2_447
Q6PJG2_455
Q6RI45_1740
Q6SPF0_104
Q6SPF0_170
Q6SPF0_197
Q6SPF0_198
Q6STE5_71
Q6W2J9_338
Q6W2J9_342
Q6W2J9_655
Q6Y7W6_120
Q6Y7W6_149
Q6Y7W6_153
Q6ZRS2_3224
Q6ZW31_640
Q709C8_3519
Q70EL1_12
Q71F56_1061
Q71RC2_368
Q76L83_639
Q7Z417_291
Q7Z434_232
Q7Z434_239
Q7Z460_660
Q7Z460_662
Q7Z494_47
Q7Z591_351
Q7Z6E9_877
Q86U42_238
Q86U42_240
Q86US8_512
Q86UT8_302
Q86V81_38
Q86V81_47
Q86V81_197
Q86V81_204
Q86V81_216
Q86VM9_239
Q86WJ1_9
Q86WR7_28
Q86WR7_320
Q86WR7_378
Q86XP3_12
Q86YP4_213
Q86YP4_225
Q86YP4_249
Q86YP4_258
Q86YP4_273
Q86YP4_293
Q8IUE6_21
Q8IVW6_361
Q8IVW6_379
Q8IVW6_402
Q8IWD4_60
Q8IWD4_62
Q8IY67_472
Q8IY67_477
Q8IY67_596
Q8IY92_1046
Q8IY92_1062
Q8N163_16
Q8N1G1_191
Q8N3J3_285
Q8N3J3_295
Q8N3J3_392
Q8N3U4_1066
Q8N5A5_370
Q8N5J2_445
Q8N7L0_94
Q8N7L0_103
Q8N7L0_107
Q8N8D1_72
Q8N9B5_65
Q8NAF0_16
Q8NAF0_18
Q8NC51_216
Q8NC96_180
Q8ND04_835
Q8ND56_269
Q8ND83_409
Q8NDT2_220
Q8NES3_37
Q8NEY1_688
Q8NEY1_692
Q8NFD5_404
Q8NFD5_512
Q8NFW1_362
Q8NFW8_16
Q8NFW8_18
Q8NHY6_18
Q8NI36_800
Q8TAE6_27
Q8TAP9_42
Q8TAP9_117
Q8TCG2_177
Q8TDC3_466
Q8TDC3_498
Q8TDD1_868
Q8TDN6_9
Q8TER5_983
Q8TEW0_294
Q8TEW0_297
Q8TF74_37
Q8TF74_292
Q8TF74_310
Q8TF74_316
Q8TF74_321
Q8TF74_430
Q8WUM0_9
Q8WUM0_17
Q8WUM0_30
Q8WUM0_61
Q8WUM4_745
Q8WUM4_757
Q8WWI1_1590
Q8WX93_770
Q8WX93_1098
Q8WXE0_851
Q8WXE0_862
Q8WXF1_4
Q8WXF1_507
Q8WXF1_520
Q8WXI9_264
Q8WXI9_277
Q8WXI9_286
Q8WXI9_310
Q8WXI9_331
Q8WXI9_520
Q8WYB5_1946
Q8WYH8_126
Q92530_205
Q92530_231
Q92540_910
Q92567_102
Q92567_138
Q92576_1785
Q92576_1911
Q92576_1915
Q92615_463
Q92615_493
Q92615_495
Q92618_658
Q92686_68
Q92734_383
Q92734_385
Q92734_400
Q92793_220
Q92793_519
Q92793_2366
Q92804_185
Q92804_187
Q92804_195
Q92804_206
Q92804_459
Q92804_467
Q92804_475
Q92804_483
Q92804_490
Q92804_562
Q92841_81
Q92841_88
Q92841_100
Q92841_684
Q92934_157
Q92934_161
Q92945_411
Q92945_413
Q92945_415
Q92945_442
Q92973_803
Q92973_810
Q92995_4
Q93074_1899
Q93074_1910
Q969W3_54
Q96AE4_359
Q96AE4_361
Q96AE4_363
Q96AP0_437
Q96DN6_379
Q96DT7_126
Q96E39_101
Q96E39_172
Q96E39_180
Q96E39_185
Q96E39_292
Q96E39_368
Q96E39_372
Q96EP5_209
Q96EP5_253
Q96F45_636
Q96G74_32
Q96H20_4
Q96HA1_223
Q96HA1_274
Q96HA7_797
Q96IU2_22
Q96JM3_301
Q96JQ0_3198
Q96K30_86
Q96K30_149
Q96KR1_703
Q96L91_1597
Q96L91_1618
Q96LB3_51
Q96LD4_582
Q96ME1_446
Q96PC5_1165
Q96PC5_1168
Q96PK6_238
Q96PK6_250
Q96PK6_274
Q96PK6_657
Q96PU8_242
Q96PU8_256
Q96PU8_336
Q96PV6_374
Q96PV6_382
Q96PV6_394
Q96Q15_50
Q96QC0_688
Q96QC0_705
Q96QC0_723
Q96QC0_726
Q96QC0_729
Q96QR8_152
Q96S07_315
Q96S07_345
Q96S07_346
Q96T58_3038
Q96T58_3132
Q99501_421
Q99569_234
Q99569_254
Q99569_270
Q99575_30
Q99575_137
Q99590_1151
Q99700_40
Q99700_640
Q99729_245
Q99729_248
Q99832_53
Q99832_535
Q99832_537
Q99959_46
Q9BPU6_559
Q9BRK4_168
Q9BRQ0_130
Q9BRQ0_131
Q9BSI4_276
Q9BTC0_1597
Q9BTC0_1754
Q9BTC0_1835
Q9BTC0_1882
Q9BTC0_1993
Q9BTC8_217
Q9BTD8_130
Q9BTL3_112
Q9BTV5_320
Q9BU76_6
Q9BU76_10
Q9BUB5_455
Q9BUH6_169
Q9BUH6_177
Q9BUJ2_639
Q9BUJ2_645
Q9BUJ2_685
Q9BUJ2_690
Q9BUT9_27
Q9BUT9_35
Q9BUT9_65
Q9BUT9_70
Q9BVA1_86
Q9BVA1_241
Q9BXB4_45
Q9BXB5_38
Q9BXP5_840
Q9BYJ9_327
Q9BYN0_16
Q9BZZ5_500
Q9C0B5_697
Q9C0J8_747
Q9C0J8_782
Q9C0J8_915
Q9C0J8_1035
Q9C0J8_1067
Q9C0J8_1144
Q9C0J8_1146
Q9C0J8_1257
Q9C0J8_1305
Q9C0J8_1308
Q9C0J8_1315
Q9H074_21
Q9H074_60
Q9H074_63
Q9H0D6_824
Q9H0D6_883
Q9H0D6_895
Q9H0D6_921
Q9H0D6_922
Q9H0D6_946
Q9H0E3_444
Q9H0E3_453
Q9H0H5_202
Q9H0L4_311
Q9H0L4_316
Q9H0L4_396
Q9H0L4_461
Q9H0L4_468
Q9H1Z4_114
Q9H2P0_296
Q9H2P0_348
Q9H2P0_385
Q9H2U1_34
Q9H2U1_47
Q9H2U1_50
Q9H2U1_52
Q9H2Z4_150
Q9H307_54
Q9H307_56
Q9H307_63
Q9H329_24
Q9H361_475
Q9H3P2_238
Q9H6A9_274
Q9H6K5_1093
Q9H6S0_10
Q9H6S0_32
Q9H7C9_69
Q9H7E9_27
Q9H7P9_1305
Q9H7S9_580
Q9H8H2_828
Q9H9A6_13
Q9HB09_144
Q9HBM6_128
Q9HBZ2_42
Q9HCD5_500
Q9HD15_45
Q9HD15_46
Q9NQ92_18
Q9NQ92_26
Q9NR12_103
Q9NRC8_388
Q9NRF2_270
Q9NSV4_603
Q9NUL3_131
Q9NUQ3_12
Q9NUQ3_24
Q9NVW2_360
Q9NVW2_364
Q9NW82_573
Q9NW82_576
Q9NWH9_1017
Q9NX05_941
Q9NYJ8_173
Q9NYL2_670
Q9NYL2_672
Q9NYV4_1404
Q9NZB2_873
Q9NZB2_884
Q9NZB2_886
Q9NZB2_986
Q9NZJ7_29
Q9NZN8_87
Q9P013_13
Q9P013_16
Q9P270_472
Q9P270_538
Q9P270_551
Q9P291_148
Q9P2E3_44
Q9P2N5_427
Q9P2N5_455
Q9P2N5_943
Q9UBB9_166
Q9UBU9_105
Q9UGL9_65
Q9UGU0_252
Q9UHA3_2
Q9UHJ6_426
Q9UJY1_71
Q9UJY1_78
Q9UKM9_141
Q9UKZ1_41
Q9ULX6_171
Q9ULX6_179
Q9ULX6_208
Q9ULX6_217
Q9ULX6_237
Q9ULX6_247
Q9UMN6_49
Q9UN86_438
Q9UN86_457
Q9UN86_468
Q9UP83_309
Q9UPA5_2351
Q9UPN9_515
Q9UPN9_591
Q9UPQ9_1620
Q9UPU9_573
Q9UQ35_27
Q9UQ35_2221
Q9UQ35_2231
Q9UQ35_2246
Q9UQ35_2274
Q9UQ35_2288
Q9UQ35_2301
Q9UQ35_2342
Q9UQ35_2356
Q9UQ35_2370
Q9UQ35_2384
Q9Y3C6_72
Q9Y3X0_102
Q9Y3X0_107
Q9Y3Y2_51
Q9Y446_261
Q9Y4H2_429
Q9Y520_255
Q9Y520_747
Q9Y520_2637
Q9Y520_2679
Q9Y520_2689
Q9Y520_2719
Q9Y520_2795
Q9Y570_16
Q9Y580_152
Q9Y580_201
Q9Y5R6_52
Q9Y5U2_139
Q9Y5U2_240
Q9Y618_1653
Q9Y618_1711
Q9Y651_147
Q9Y6K1_171

## Sheet: Sylvestersen vs us
MMA sites identified in this study (HEK293 cells)	MMA sites reported by Sylvestersen et al. (HEK293T cells)	Overlap between column A and B
A0AV96_332	A4D1W6_117	A4D1U4_34	LCHN
A0AV96_405	A4D1W6_126	A7E2V4_1120	ZSWIM8
A1KXE4_88	Q8NC51_216	C9JLR9_15	C11orf95
A1L390_1107	P38159_125	O00267_681	SUPT5H
A4D1U4_34	P38159_144	O00267_696	SUPT5H
A4D1U4_41	P09651_218	O00512_1254	BCL9
A5PL33_419	P09651_206	O00716_121	E2F3
A5PL33_558	Q9UKZ1_41	O14497_1276	ARID1A
A7E2V4_1120	P22626_228	O14686_2774	KMT2D
A8CG34_251	P22626_213	O14776_20	TCERG1
C9JLR9_15	Q9BYN0_16	O14979_408	HNRNPDL
C9JLR9_26	Q9BYN0_37	O15234_52	CASC3
O00151_138	Q99700_640	O15234_55	CASC3
O00267_681	Q8NC51_216	O43237_397	DYNC1LI2
O00267_696	Q86X94_475	O43347_197	MSI1
O00401_307	Q14103_272	O43347_199	MSI1
O00410_941	Q14103_278	O43572_2	AKAP10
O00512_1254	Q15654_236	O43823_188	AKAP8
O00571_88	Q15654_238	O43824_55	GTPBP6
O00571_93	Q15654_217	O43896_958	KIF1C
O00571_600	Q8WXF1_507	O43896_963	KIF1C
O00571_617	Q86U42_17	O94874_433	UFL1
O00571_622	Q86U42_23	O95429_108	BAG4
O00571_632	Q15056_10	O95429_53	BAG4
O00716_121	Q15056_19	P08621_201	SNRNP70
O14497_235	Q15056_22	P08670_45	VIM
O14497_270	O75467_219	P08670_50	VIM
O14497_755	P22626_238	P08670_64	VIM
O14497_774	Q86X94_459	P09651_194	HNRNPA1
O14497_1276	Q86X94_467	P09651_196	HNRNPA1
O14686_2188	P55795_233	P09651_206	HNRNPA1
O14686_2774	P22626_325	P09651_218	HNRNPA1
O14686_2905	G8JLB6_233	P09651_225	HNRNPA1
O14686_2922	G8JLB6_259	P09651_232	HNRNPA1
O14686_3626	Q92686_68	P09651_370	HNRNPA1
O14686_3727	P23246_695	P09651_371	HNRNPA1
O14776_20	Q92841_688	P0CG12_172	DERPC
O14787_802	P23246_693	P0CG12_186	DERPC
O14787_809	P23246_681	P0CG12_252	DERPC
O14924_633	Q9UQ35_2342	P11142_469	HSPA8
O14965_232	Q9UQ35_2356	P11940_481	PABPC1
O14979_25	P22626_350	P11940_493	PABPC1
O14979_408	P22626_352	P11940_506	PABPC1
O15062_526	Q8TAE6_27	P12270_2111	TPR
O15164_469	O75525_193	P15924_2826	DSP
O15164_694	O75525_187	P16989_169	YBX3
O15234_52	F1T0L5_8	P16989_326	YBX3
O15234_55	H0Y8C3_13	P17844_502	DDX5
O15234_518	H0Y8C3_23	P18583_1081	SON
O15446_162	O95425_157	P20290_13	BTF3
O43237_386	Q14151_903	P20290_15	BTF3
O43237_397	Q14151_932	P20290_17	BTF3
O43251_297	P49247_42	P20290_19	BTF3
O43251_381	P49247_46	P20700_14	LMNB1
O43251_386	H0YG33_536	P22626_203	HNRNPA2B1
O43312_433	P31942_343	P22626_213	HNRNPA2B1
O43312_457	P31942_323	P22626_228	HNRNPA2B1
O43314_1100	Q86X94_185	P22626_238	HNRNPA2B1
O43347_197	Q86X94_187	P22626_325	HNRNPA2B1
O43347_199	Q86X94_175	P22626_350	HNRNPA2B1
O43353_444	Q9BTC0_1775	P22626_352	HNRNPA2B1
O43390_500	Q9BTC0_1793	P23246_681	SFPQ
O43390_532	Q9BTC0_1799	P23246_693	SFPQ
O43432_692	Q08211_1175	P23246_695	SFPQ
O43516_125	Q14444_633	P31942_129	HNRNPH3
O43516_134	Q14444_640	P31942_129	HNRNPH3
O43516_211	F8W1H5_37	P31942_323	HNRNPH3
O43516_226	F8W1H5_42	P31942_343	HNRNPH3
O43516_236	P98179_105	P33176_956	KIF5B
O43572_2	B2RA03_55	P33240_388	CSTF2
O43809_15	P16989_169	P33240_402	CSTF2
O43823_109	P16989_174	P33240_468	CSTF2
O43823_188	O15234_52	P33240_475	CSTF2
O43823_233	O15234_55	P35637_503	FUS
O43823_277	O43237_397	P46783_158	RPS10
O43824_55	G8JLB6_262	P46783_160	RPS10
O43896_958	Q4LE69_26	P48634_1223	PRRC2A
O43896_963	C9IZA4_59	P49247_42	RPIA
O60244_1123	C9IZA4_61	P49247_52	RPIA
O60343_577	Q9BT25_7	P49750_1103	YLPM1
O60343_581	F1T0I1_1214	P49750_831	YLPM1
O60493_43	P11940_493	P49790_1465	NUP153
O60493_45	P11940_506	P49792_1016	RANBP2
O60504_594	P52298_146	P51991_354	HNRNPA3
O60763_5	P16989_175	P52272_496	HNRNPM
O75179_1743	B2R6U8_15	P52272_503	HNRNPM
O75319_366	A8K525_456	P52298_146	NCBP2
O75390_183	Q9C0J8_1035	P52597_212	HNRNPF
O75400_2	Q9C0J8_1030	P55795_233	HNRNPH2
O75400_9	Q00587_53	P57740_60	NUP107
O75400_31	Q92945_216	P61081_169	UBE2M
O75400_51	Q59GY2_111	P62633_79	CNBP
O75400_52	P51991_332	P68104_166	P68104
O75525_220	Q8N6I1_51	P98179_105	RBM3
O75534_674	Q8N6I1_59	P98179_121	RBM3
O75534_675	P35637_473	P98179_131	RBM3
O75676_743	P35637_472	Q00839_739	HNRNPU
O76041_795	E9KL39_182	Q04637_685	EIF4G1
O94874_433	Q96T17_19	Q04637_694	EIF4G1
O94906_23	Q96T17_13	Q06787_471	FMR1
O94906_31	Q00839_739	Q06787_474	FMR1
O94913_1086	Q9NQS1_37	Q07666_291	KHDRBS1
O95071_146	Q9NQS1_50	Q07666_302	KHDRBS1
O95071_167	Q9NQS1_28	Q07666_331	KHDRBS1
O95071_977	Q99729_245	Q07666_340	KHDRBS1
O95319_182	Q99729_248	Q12830_2155	BPTF
O95425_1203	P51991_354	Q13148_293	TARDBP
O95429_53	P51991_355	Q13151_291	HNRNPA0
O95429_108	P16989_176	Q13155_26	AIMP2
O95429_185	P98179_121	Q13242_194	SRSF9
O95429_201	P98179_131	Q13242_93	SRSF9
O95486_222	A8K6U7_645	Q13283_435	G3BP1
O95486_232	A5YM63_42	Q13283_443	G3BP1
O95639_235	Q86X94_483	Q13435_222	SF3B2
O95639_238	Q86X94_490	Q13435_245	SF3B2
O95785_27	P09651_194	Q13435_247	SF3B2
O95793_98	P09651_196	Q13435_502	SF3B2
O95793_108	O95429_53	Q13895_40	BYSL
O95835_259	Q9BTD8_130	Q14011_154	CIRBP
O96013_254	O95429_108	Q14103_272	HNRNPD
P04040_47	O15047_375	Q14103_278	HNRNPD
P04264_82	O15047_378	Q14151_835	SAFB2
P04264_602	Q13310_546	Q14444_633	CAPRIN1
P04264_616	P33240_475	Q14444_640	CAPRIN1
P04350_86	P98179_145	Q15020_906	SART3
P04350_241	P98179_152	Q15056_166	EIF4H
P04792_12	A1JUI9_284	Q15056_19	EIF4H
P04792_56	B4DGT8_817	Q15056_191	EIF4H
P04792_75	Q15056_191	Q15056_22	EIF4H
P05455_91	Q13895_40	Q15654_179	TRIP6
P05783_14	Q5T6F2_166	Q15654_236	TRIP6
P05783_27	Q13435_245	Q15654_238	TRIP6
P05783_45	Q13435_247	Q15735_56	INPP5J
P05783_55	A4D1U4_34	Q15735_65	INPP5J
P05787_32	Q71RC2_449	Q1KMD3_656	HNRNPUL2
P05787_40	Q71RC2_451	Q1KMD3_684	HNRNPUL2
P05787_47	A8MTC3_249	Q1KMD3_747	HNRNPUL2
P05787_454	P31942_129	Q2QGD7_13	ZXDC
P07437_86	P98179_133	Q5BJH7_15	YIF1B
P07437_241	Q86X94_562	Q5BKZ1_235	ZNF326
P07910_151	Q86X94_570	Q5QP82_134	DCAF10
P08621_201	E9PB61_45	Q5RKV6_93	EXOSC6
P08670_23	E9PB61_54	Q5RKV6_95	EXOSC6
P08670_28	D3DNT2_694	Q5T5U3_574	ARHGAP21
P08670_36	D3DNT2_703	Q5TAX3_1624	TUT4
P08670_45	D3DNT2_685	Q6P0Q8_1004	MAST2
P08670_50	Q9BTC0_1835	Q6P1N0_13	Q6P1N0
P08670_64	Q9BTC0_1845	Q6PID8_13	KLHDC10
P08727_24	Q9BXB5_38	Q6RI45_1740	BRWD3
P08727_43	Q9BXB5_43	Q6Y7W6_149	GIGYF2
P09012_152	Q96F88_30	Q6Y7W6_153	GIGYF2
P09104_269	P33240_468	Q709C8_3519	VPS13C
P09104_285	Q14195_60	Q7Z460_660	CLASP1
P09651_194	Q5BKZ1_235	Q7Z460_662	CLASP1
P09651_196	B4DR36_82	Q86U42_238	PABPN1
P09651_206	B4DR36_84	Q86U42_240	PABPN1
P09651_218	Q9BTC0_1882	Q86WJ1_9	CHD1L
P09651_225	Q9BTC0_1893	Q86WR7_28	PROSER2
P09651_232	Q96LA8_29	Q86WR7_320	PROSER2
P09651_336	Q96LA8_35	Q8IWD4_60	CCDC117
P09651_352	Q96LA8_37	Q8IWD4_62	CCDC117
P09651_370	Q96LA8_38	Q8IY92_1062	SLX4
P09651_371	H7BY58_182	Q8N1G1_191	REXO1
P0CG12_100	Q15654_25	Q8N5A5_370	ZGPAT
P0CG12_132	Q15654_43	Q8NC51_216	SERBP1
P0CG12_160	Q86X94_580	Q8NC51_216	SERBP1
P0CG12_172	O75182_19	Q8NEY1_688	NAV1
P0CG12_186	O75182_25	Q8NEY1_692	NAV1
P0CG12_225	P18583_1112	Q8TAE6_27	PPP1R14C
P0CG12_252	Q5JSZ5_597	Q8TDD1_868	DDX54
P0CG12_322	Q5JSZ5_593	Q8TDN6_9	BRIX1
P0CG12_387	Q5JSZ5_596	Q8TF74_310	WIPF2
P0CG12_494	Q9C0J8_915	Q8TF74_316	WIPF2
P0CJ78_164	E9KL39_196	Q8WUM0_17	NUP133
P0DMV9_469	Q14686_148	Q8WXF1_4	PSPC1
P10070_146	Q9BZZ5_500	Q8WXF1_507	PSPC1
P10070_1208	Q9BZZ5_504	Q8WYH8_126	ING5
P10070_1397	A5YM63_54	Q92576_1911	PHF3
P10746_256	P35637_476	Q92576_1915	PHF3
P11142_469	P09651_370	Q92615_493	LARP4B
P11831_14	P09651_371	Q92615_495	LARP4B
P11831_24	B5MC40_277	Q92686_68	NRGN
P11940_385	B5MC40_292	Q92734_385	TFG
P11940_419	Q5BJH7_15	Q92734_400	TFG
P11940_432	Q9NYV6_9	Q92945_411	KHSRP
P11940_481	Q86X94_498	Q92945_413	KHSRP
P11940_493	Q5QPM7_231	Q92945_442	KHSRP
P11940_506	Q9NUQ3_24	Q96AE4_359	FUBP1
P12270_2111	Q9NUQ3_27	Q96AE4_361	FUBP1
P12270_2163	E9PNP3_88	Q96DT7_126	ZBTB10
P12532_309	P18583_1122	Q96E39_368	RBMXL1
P12814_752	Q96G74_32	Q96E39_372	RBMXL1
P14625_345	P33176_956	Q96G74_32	OTUD5
P14678_108	Q86X94_206	Q96H20_4	SNF8
P14678_112	Q6Y7W6_149	Q96HA1_223	POM121
P14678_132	Q6Y7W6_153	Q96HA7_797	TONSL
P14678_147	O76041_96	Q96ME1_446	FBXL18
P14678_172	Q86U42_238	Q96PU8_336	QKI
P14678_181	Q86U42_240	Q96Q15_50	SMG1
P14678_236	F5GYX6_54	Q99590_1151	SCAF11
P14678_239	Q14103_282	Q99700_640	ATXN2
P14866_46	P48634_1223	Q99729_245	HNRNPAB
P14866_56	P48634_1239	Q99729_248	HNRNPAB
P15170_104	P22626_203	Q9BSI4_276	TINF2
P15923_371	P98179_138	Q9BTC0_1835	DIDO1
P15924_2826	A8K5Q1_86	Q9BTC0_1882	DIDO1
P16989_169	A8K5Q1_99	Q9BTC0_1993	DIDO1
P16989_326	B8QFA1_46	Q9BTD8_130	RBM42
P17844_25	Q9UQ35_2288	Q9BU76_6	MMTAG2
P17844_461	Q9UQ35_2274	Q9BXB5_38	OSBPL10
P17844_502	Q69YN4_1741	Q9BXP5_840	OSBPL10
P18583_1015	P18583_1101	Q9BYN0_16	SRXN1
P18583_1022	P18583_1090	Q9BZZ5_500	API5
P18583_1031	Q92576_1911	Q9C0J8_1035	WDR33
P18583_1039	Q92576_1915	Q9C0J8_1067	WDR33
P18583_1081	Q1KMD3_684	Q9C0J8_1144	WDR33
P19338_561	Q1KMD3_688	Q9C0J8_1146	WDR33
P20290_13	Q59GX6_100	Q9C0J8_1257	WDR33
P20290_15	Q59GX6_105	Q9C0J8_1315	WDR33
P20290_17	Q86X94_195	Q9C0J8_915	WDR33
P20290_19	Q9NYL2_672	Q9H074_21	PAIP1
P20290_35	Q9NYL2_670	Q9H0D6_883	XRN2
P20290_39	P52272_503	Q9H0D6_895	XRN2
P20309_253	Q96DT7_126	Q9H0D6_921	XRN2
P20700_14	Q8N6I1_75	Q9H0D6_922	XRN2
P20839_322	Q8WUZ0_82	Q9H0D6_946	XRN2
P22087_59	Q9NUQ3_12	Q9H0L4_311	CSTF2T
P22087_70	Q12888_1360	Q9H0L4_316	CSTF2T
P22626_200	Q9H307_63	Q9H0L4_396	CSTF2T
P22626_203	Q9H3H3_14	Q9H307_63	PNN
P22626_213	Q8WYH8_126	Q9H6A9_274	PCNX3
P22626_228	Q92945_442	Q9H9A6_13	LRRC40
P22626_238	C9JDG0_31	Q9NUQ3_12	TXLNG
P22626_266	C9JDG0_28	Q9NUQ3_24	TXLNG
P22626_325	P12270_2111	Q9NVW2_360	RLIM
P22626_350	A9CQZ4_59	Q9NVW2_364	RLIM
P22626_352	A6NEM2_504	Q9NW82_573	RLIM
P23246_315	Q86X94_505	Q9NW82_576	RLIM
P23246_666	A0AV56_754	Q9NYL2_670	MAP3K20
P23246_681	A0AV56_756	Q9NYL2_672	MAP3K20
P23246_693	Q9BX40_221	Q9P013_13	CWC15
P23246_695	Q9BX40_217	Q9P013_16	CWC15
P26641_189	Q9BX40_218	Q9P270_538	SLAIN2
P26641_201	P49792_1016	Q9P270_551	SLAIN2
P27987_52	O14497_1276	Q9P2N5_455	RBM27
P30291_152	P11940_254	Q9UKZ1_41	CNOT11
P31942_129	P16989_327	Q9ULX6_171	AKAP8L
P31942_301	P16989_330	Q9ULX6_179	AKAP8L
P31942_323	Q59GX6_629	Q9ULX6_208	AKAP8L
P31942_343	Q59GX6_634	Q9UN86_457	G3BP2
P31943_233	Q9NVW2_360	Q9UN86_468	G3BP2
P33176_956	Q9NVW2_364	Q9UP83_309	COG5
P33240_303	Q9NVW2_365	Q9UPN9_515	TRIM33
P33240_308	Q6NZY7_38	Q9UQ35_2274	SRRM2
P33240_319	B2RDQ3_241	Q9UQ35_2288	SRRM2
P33240_388	Q86X94_431	Q9UQ35_2301	SRRM2
P33240_402	Q96E39_368	Q9UQ35_2342	SRRM2
P33240_468	Q96E39_372	Q9UQ35_2356	SRRM2
P33240_475	Q96E39_380	Q9UQ35_2384	SRRM2
P33240_499	Q8N1G1_191	Q9Y5U2_139	TSSC4
P35527_63	Q13242_209
P35579_662	P08670_64
P35580_1930	P08670_69
P35580_1940	Q13148_293
P35637_216	F8W8S3_6
P35637_218	P61081_169
P35637_234	Q5T5U3_574
P35637_503	Q96AE4_359
P36578_97	Q96AE4_361
P36578_100	Q04637_694
P36915_74	Q04637_685
P37802_182	P18583_1081
P37802_196	B3KQI5_23
P38159_94	Q9BXP5_840
P38159_101	Q2L6I0_693
P38159_156	P61978_292
P38159_164	P46783_119
P38159_172	Q86X94_553
P38159_180	O00512_1254
P38159_185	O00512_1260
P38159_292	Q7Z6J9_316
P38159_298	Q8NEY1_692
P38159_369	Q8NEY1_688
P38159_373	Q14195_73
P38432_393	Q13509_156
P40425_15	A8KAK5_1123
P42166_264	P16989_326
P42356_1158	P49247_52
P46100_2480	Q9P2K1_101
P46783_153	Q9P2K1_103
P46783_158	P20290_19
P46783_160	D4PHA4_87
P48382_370	Q8NC51_201
P48552_250	P08670_4
P48634_289	P08670_12
P48634_722	Q9Y3X0_121
P48634_1080	Q9Y3X0_128
P48634_1223	Q9Y3X0_130
P49247_42	Q86WJ1_9
P49247_52	Q9H8Y5_252
P49368_5	O14686_2774
P49593_172	O14686_2777
P49750_814	Q01844_620
P49750_831	Q8TF74_310
P49750_1103	Q8TF74_316
P49750_1541	Q7Z460_660
P49790_1465	Q7Z460_662
P49792_1016	Q01433_6
P49792_1096	Q01433_18
P49848_524	B7ZB91_443
P49959_592	P35580_1951
P49959_594	Q5TAX3_1624
P49959_604	Q5TAX3_1628
P50613_61	P0CG12_201
P51116_399	P0CG12_214
P51116_432	Q96T58_3312
P51608_162	Q9C0J8_1315
P51610_504	Q9C0J8_1325
P51610_524	Q9UN86_468
P51610_608	Q92841_555
P51610_847	P33240_373
P51610_1219	P33240_388
P51610_1511	P33240_381
P51991_214	Q9H074_21
P51991_216	Q06787_471
P51991_226	Q06787_474
P51991_246	Q06787_477
P51991_286	B3KQI5_54
P51991_354	B3KQI5_37
P51991_376	Q96EV2_1028
P51991_377	B5MC40_559
P52209_434	P52272_496
P52209_447	Q63ZY3_117
P52272_496	Q63ZY3_123
P52272_503	Q969S3_166
P52298_146	Q969S3_171
P52597_212	Q9C0J8_10
P52737_80	Q9C0J8_16
P55055_126	Q9H0D6_895
P55795_233	Q9H0D6_883
P57740_60	Q59F99_122
P58005_3	P09651_225
P58107_2528	P09651_232
P58107_2530	B8XCX8_1024
P58107_2532	Q9P227_1335
P58107_2547	P68104_37
P61081_169	A8K525_135
P61978_286	Q9BTC0_1993
P61978_287	F6IR40_226
P61978_296	P08621_180
P61978_299	P08621_182
P61978_303	Q8IWQ3_457
P61978_305	P78344_23
P61978_316	Q9BRJ9_187
P61978_325	Q9BXP5_52
P61978_326	Q9BXP5_54
P62280_69	Q86XN8_524
P62280_71	Q9C0J8_1257
P62633_27	Q9H0D6_921
P62633_79	Q9H0D6_922
P62995_241	Q0VAM0_13
P63162_147	Q2QGD7_13
P63162_172	Q2QGD7_25
P63162_181	Q86X94_512
P63162_236	Q5RKV6_93
P63162_239	Q5RKV6_95
P67809_185	P16989_283
P67809_199	P16989_288
P68032_185	P16989_290
P68032_198	Q8N5A5_370
P68032_208	O00267_681
P68104_166	O00267_696
P68371_86	P23246_25
P68371_241	P68104_166
P78344_505	Q6PID8_13
P78527_1806	Q6PID8_37
P79522_66	Q9ULX6_208
P85037_191	Q9C0J8_1144
P98175_902	Q9C0J8_1146
P98179_101	Q96HA7_797
P98179_105	B2RDK8_14
P98179_121	B2RDK8_16
P98179_131	Q9UQ35_2301
Q00839_50	P0CG12_172
Q00839_69	P0CG12_186
Q00839_733	P11940_481
Q00839_739	Q12830_2155
Q00839_755	P45985_69
Q01167_144	P18583_997
Q01201_16	P38159_44
Q01433_99	P38159_52
Q01844_464	Q7Z4W1_21
Q01844_471	Q9UQ35_2384
Q01844_486	Q9UQ35_2392
Q01844_615	Q63ZY3_105
Q01844_632	Q01844_476
Q02878_114	Q01844_491
Q02878_123	O95721_41
Q03252_28	O95721_46
Q03518_30	Q9UP83_309
Q03518_37	Q9UP83_314
Q04637_73	Q9NW82_573
Q04637_110	Q9NW82_576
Q04637_235	E9KL39_4
Q04637_675	Q1KMD3_747
Q04637_681	Q1KMD3_738
Q04637_685	Q9Y520_283
Q04637_694	Q92734_385
Q04637_1032	Q92734_400
Q04637_1042	B3KM78_249
Q04724_428	B3KM78_256
Q04726_338	P09651_140
Q06787_471	B3KQI5_55
Q06787_474	B8QFA1_125
Q07666_291	Q59GX6_91
Q07666_302	Q92945_411
Q07666_304	Q92945_413
Q07666_325	B2RDQ3_271
Q07666_331	B2RDQ3_275
Q07666_340	Q13263_427
Q07666_346	P17844_478
Q07666_348	B3KMR5_1138
Q07912_839	B3KMR5_1140
Q07955_93	E9PF26_131
Q07955_97	Q969E4_176
Q07955_109	Q969E4_179
Q07955_111	B4DSS4_908
Q08211_24	Q15654_258
Q08211_1160	Q9H7E9_24
Q09472_237	B5MDQ6_198
Q09472_2330	Q13155_26
Q09666_270	Q9P013_6
Q09666_556	Q9P013_16
Q12766_775	Q9P013_13
Q12815_373	A6NEM2_524
Q12830_7	A8K455_264
Q12830_40	H7C605_8
Q12830_92	Q5T170_130
Q12830_95	Q5T170_131
Q12830_101	Q15735_56
Q12830_2155	Q15735_65
Q12830_2205	E9PEH2_864
Q12830_2224	O43824_55
Q12888_1355	O43824_58
Q12906_609	Q6RI45_1740
Q12906_815	Q6RI45_1743
Q12931_271	Q86X94_395
Q12931_290	Q86X94_397
Q13148_42	B2R4R0_24
Q13148_293	Q13283_435
Q13151_189	Q13283_443
Q13151_284	D3DNT2_681
Q13151_291	Q9C0J8_1067
Q13155_26	Q9C0J8_1071
Q13242_93	Q9C0J8_1047
Q13242_194	Q9C0J8_1059
Q13243_73	Q9Y520_424
Q13247_85	O00716_121
Q13268_163	Q9UI15_196
Q13268_164	P14678_29
Q13283_435	Q15020_906
Q13283_443	P49750_1758
Q13283_447	O14776_20
Q13283_460	Q8NB15_240
Q13303_28	O14979_408
Q13310_509	D3DNT2_1043
Q13310_518	D3DNT2_1033
Q13324_62	B7Z6Z4_24
Q13330_234	B7Z6Z4_28
Q13330_636	B7Z6Z4_30
Q13435_205	P11142_469
Q13435_216	Q99729_275
Q13435_222	Q14103_296
Q13435_245	E9KL24_1087
Q13435_247	Q6P6C2_359
Q13435_258	D3DNT2_55
Q13435_502	D3DNT2_48
Q13435_638	Q71RC2_374
Q13509_86	Q9UN86_457
Q13573_438	P52597_212
Q13885_86	P52597_217
Q13885_241	P49750_1103
Q13895_40	P49750_1109
Q13950_337	Q9H3H3_29
Q13950_338	Q13443_772
Q14011_154	Q92615_493
Q14103_272	Q92615_495
Q14103_278	P17844_10
Q14147_116	P17844_12
Q14147_123	P62304_4
Q14151_835	Q07666_331
Q14151_897	Q07666_340
Q14152_489	G8JLB6_224
Q14444_458	G8JLB6_230
Q14444_608	O43896_958
Q14444_633	O43896_963
Q14444_640	P18583_950
Q14444_660	P0CG12_239
Q14498_109	P0CG12_252
Q14527_36	Q13310_227
Q14671_796	Q9UBU9_21
Q14686_1096	Q8TDC3_514
Q14686_1263	A4PIV7_9
Q14686_1730	A8KA30_637
Q14938_343	O76041_132
Q14980_1849	Q96HA1_223
Q14980_1877	Q8IUE6_89
Q14980_1881	O75306_118
Q15020_906	Q53HV2_535
Q15020_918	Q53HV2_537
Q15056_19	Q53HV2_539
Q15056_22	Q13243_5
Q15056_166	Q8NC51_177
Q15056_191	Q8NC51_181
Q15149_4627	Q92841_2
Q15233_456	A5YM63_26
Q15424_811	Q8TDD1_868
Q15424_874	Q1KMD3_671
Q15569_35	Q9Y4H2_569
Q15569_37	Q9Y4Z0_117
Q15596_489	Q9Y4Z0_125
Q15596_1261	Q86WR7_28
Q15637_365	Q9Y5U2_139
Q15654_179	A1JUI9_307
Q15654_185	Q5BKZ1_149
Q15654_205	Q5BKZ1_151
Q15654_214	Q96PU8_336
Q15654_236	Q9P2N5_442
Q15654_238	Q9P2N5_455
Q15723_494	Q14151_835
Q15735_56	Q6P0Q8_1004
Q15735_65	Q709C8_3519
Q15916_82	H0YCG1_239
Q16630_202	H0YCG1_241
Q16637_204	Q99590_1151
Q1ED39_430	Q86UU0_680
Q1KMD3_656	H9SYF8_151
Q1KMD3_684	E9PB61_80
Q1KMD3_747	Q9H0L4_311
Q2KHR3_1171	Q9H0L4_316
Q2M389_913	Q5QPM7_205
Q2QGD7_13	P61978_301
Q3ZCM7_241	P61978_302
Q3ZLR7_721	P46783_158
Q49AM3_455	P46783_160
Q5BJH7_15	H0Y494_926
Q5BKZ1_138	Q8IWD4_62
Q5BKZ1_173	Q8IWD4_60
Q5BKZ1_175	Q9H9A6_6
Q5BKZ1_188	Q9H9A6_13
Q5BKZ1_200	B6ZGS7_126
Q5BKZ1_202	Q8NHM5_1231
Q5BKZ1_235	Q9H6A9_274
Q5H9F3_816	A4D1W6_57
Q5H9L2_182	Q04637_702
Q5JSZ5_2110	Q13243_88
Q5JSZ5_2111	Q3KP66_557
Q5JTH9_1138	Q3KP66_554
Q5JTH9_1140	P20700_14
Q5JVS0_70	Q9C0J8_1262
Q5JVS0_73	Q9C0J8_1270
Q5PRF9_602	P08621_201
Q5QP82_134	Q14103_280
Q5RKV6_93	Q71RC2_692
Q5RKV6_95	D3DNT2_65
Q5T0W9_974	P20290_13
Q5T5U3_553	P20290_15
Q5T5U3_574	P20290_17
Q5T5U3_608	P61978_262
Q5TAX3_1624	A8K724_126
Q5TC82_597	B2R6U8_8
Q5TDH0_108	A0AV56_912
Q5TGY3_891	Q8TDN6_9
Q5VU43_1883	Q9H089_5
Q5VUA4_853	Q9H089_14
Q5VWQ8_932	P07437_2
Q5XG87_125	Q8WXF1_4
Q68DK7_79	P49750_758
Q69YN4_1723	P49750_761
Q6EEV4_45	P49750_766
Q6FI13_21	Q9BSI4_276
Q6KC79_273	Q8NC51_112
Q6MZP7_401	P22626_153
Q6MZP7_435	Q5QP82_134
Q6N043_71	O15234_490
Q6P0Q8_1004	Q1KMD3_695
Q6P1N0_13	Q1KMD3_700
Q6P2H3_277	Q9H0D6_946
Q6P597_222	Q9NYL2_693
Q6PID8_13	B7Z4B0_561
Q6PIY7_73	A7XAK3_599
Q6PIY7_75	B4DI36_6
Q6PJ61_226	Q9BTC0_1904
Q6PJ61_238	P17844_502
Q6PJG2_447	G3V5Z7_3
Q6PJG2_455	B2R6X5_51
Q6RI45_1740	P49750_831
Q6SPF0_104	A0AV56_752
Q6SPF0_170	Q13435_200
Q6SPF0_197	Q13435_211
Q6SPF0_198	H0YCG1_217
Q6STE5_71	Q13435_222
Q6W2J9_338	H7BYW0_888
Q6W2J9_342	Q9BTD8_145
Q6W2J9_655	P52272_56
Q6Y7W6_120	P52272_60
Q6Y7W6_149	B7Z3A4_1217
Q6Y7W6_153	A8CG34_200
Q6ZRS2_3224	Q8NDV7_6
Q6ZW31_640	Q9ULX6_171
Q709C8_3519	Q9ULX6_179
Q70EL1_12	Q15056_166
Q71F56_1061	Q15056_170
Q71RC2_368	Q15056_174
Q76L83_639	A6NEM2_1219
Q7Z417_291	Q9UQ35_30
Q7Z434_232	O43896_1041
Q7Z434_239	Q96T58_108
Q7Z460_660	Q8TDC3_447
Q7Z460_662	Q86X94_403
Q7Z494_47	Q9BWF3_358
Q7Z591_351	P33240_402
Q7Z6E9_877	P33240_405
Q86U42_238	G5E9M5_613
Q86U42_240	P49790_1465
Q86US8_512	Q13608_161
Q86UT8_302	C9J9C1_37
Q86V81_38	P0DI83_186
Q86V81_47	Q92841_102
Q86V81_197	Q9HCD6_1716
Q86V81_204	Q9HCD6_1710
Q86V81_216	Q9HCD6_1720
Q86VM9_239	H7BZ14_161
Q86WJ1_9	B4DVB8_180
Q86WR7_28	Q9Y2W1_66
Q86WR7_320	E9PB61_211
Q86WR7_378	P13804_223
Q86XP3_12	B5MC40_244
Q86YP4_213	Q07666_320
Q86YP4_225	Q9P270_538
Q86YP4_249	Q9P270_551
Q86YP4_258	Q9H0L4_396
Q86YP4_273	A0AV56_811
Q86YP4_293	Q13242_194
Q8IUE6_21	E9PK91_352
Q8IVW6_361	P14678_33
Q8IVW6_379	Q13435_502
Q8IVW6_402	Q9UHR3_338
Q8IWD4_60	Q9UHR3_340
Q8IWD4_62	Q9UHR3_344
Q8IY67_472	E9PB61_57
Q8IY67_477	O60293_143
Q8IY67_596	H7C561_271
Q8IY92_1046	B2R4P9_41
Q8IY92_1062	Q8WUM0_17
Q8N163_16	P42575_22
Q8N1G1_191	P42575_24
Q8N3J3_285	Q71DI3_41
Q8N3J3_295	Q14152_1026
Q8N3J3_392	Q15652_897
Q8N3U4_1066	Q15652_898
Q8N5A5_370	Q8ND56_389
Q8N5J2_445	Q86VH2_727
Q8N7L0_94	P18583_964
Q8N7L0_103	Q92615_419
Q8N7L0_107	Q9Y618_1719
Q8N8D1_72	B2R8Z8_526
Q8N9B5_65	Q6P1N0_13
Q8NAF0_16	Q8IUD2_6
Q8NAF0_18	P08670_45
Q8NC51_216	P08670_50
Q8NC96_180	Q58WW2_364
Q8ND04_835	Q58WW2_366
Q8ND56_269	Q58WW2_368
Q8ND83_409	P57740_60
Q8NDT2_220	Q9BTL3_62
Q8NES3_37	Q9BTL3_65
Q8NEY1_688	A0AV56_818
Q8NEY1_692	A0AV56_820
Q8NFD5_404	Q59EC0_134
Q8NFD5_512	Q59EC0_138
Q8NFW1_362	Q5T200_66
Q8NFW8_16	P78344_360
Q8NFW8_18	Q6XUX3_29
Q8NHY6_18	Q86X94_519
Q8NI36_800	A7E2V4_1454
Q8TAE6_27	O14654_839
Q8TAP9_42	Q14157_168
Q8TAP9_117	Q14157_172
Q8TCG2_177	Q14157_174
Q8TDC3_466	B4DRM3_268
Q8TDC3_498	Q58WW2_3
Q8TDD1_868	E9PC62_189
Q8TDN6_9	O43572_2
Q8TER5_983	Q9BU76_6
Q8TEW0_294	Q9P1Z0_691
Q8TEW0_297	Q9P1Z0_693
Q8TF74_37	Q86WR7_320
Q8TF74_292	Q9UPN9_515
Q8TF74_310	Q15654_179
Q8TF74_316	Q96B54_75
Q8TF74_321	Q96ME1_446
Q8TF74_430	Q13151_291
Q8WUM0_9	Q8NAF0_92
Q8WUM0_17	P51991_224
Q8WUM0_30	Q9NZN5_11
Q8WUM0_61	Q9HAT8_36
Q8WUM4_745	Q9HAT8_38
Q8WUM4_757	Q9NR12_137
Q8WWI1_1590	Q7Z3D7_967
Q8WX93_770	Q96Q15_50
Q8WX93_1098	P62633_79
Q8WXE0_851	P62273_12
Q8WXE0_862	O43347_197
Q8WXF1_4	O43347_199
Q8WXF1_507	B4DRM3_292
Q8WXF1_520	Q7Z739_493
Q8WXI9_264	P31040_662
Q8WXI9_277	A7E2V4_1120
Q8WXI9_286	Q99700_998
Q8WXI9_310	F8W130_13
Q8WXI9_331	Q1KMD3_656
Q8WXI9_520	A0A5E8_642
Q8WYB5_1946	A0A5E8_646
Q8WYH8_126	Q14247_119
Q92530_205	P31942_129
Q92530_231	Q8NC51_111
Q92540_910	P38159_170
Q92567_102	O94874_433
Q92567_138	Q9C0C7_302
Q92576_1785	Q8IY92_1062
Q92576_1911	Q86X94_535
Q92576_1915	Q86X94_545
Q92615_463	Q86X94_528
Q92615_493	O43823_188
Q92615_495	Q8NFD5_1606
Q92618_658	Q9Y520_2691
Q92686_68	P15924_2826
Q92734_383	P35637_503
Q92734_385	Q13242_93
Q92734_400	Q13242_98
Q92793_220	P35637_394
Q92793_519	F8WE78_44
Q92793_2366	G3V0I6_1061
Q92804_185	G3V0I6_1068
Q92804_187	Q5QPM7_257
Q92804_195	Q5QPM7_260
Q92804_206	Q5QPM7_261
Q92804_459	Q9C0B5_617
Q92804_467	Q07666_291
Q92804_475	Q07666_302
Q92804_483	Q13065_13
Q92804_490	Q13065_15
Q92804_562	Q08211_1265
Q92841_81	O43824_242
Q92841_88	Q14011_154
Q92841_100	Q7Z6B7_900
Q92841_684	P26640_334
Q92934_157	P26640_325
Q92934_161	P83369_279
Q92945_411	Q9Y5R2_8
Q92945_413	Q9Y5R2_28
Q92945_415	Q9Y5R2_25
Q92945_442	F8J390_276
Q92973_803	Q8TDC3_526
Q92973_810	P0C1Z6_68
Q92995_4	G3V0I6_1050
Q93074_1899	O75369_36
Q93074_1910	Q86X94_164
Q969W3_54	B4DMG8_459
Q96AE4_359	H7C0J3_336
Q96AE4_361	H7C0J3_342
Q96AE4_363	Q9NUQ3_10
Q96AP0_437	Q96H20_4
Q96DN6_379	Q8WXD9_398
Q96DT7_126	O75113_509
Q96E39_101	A8K6U7_685
Q96E39_172	F5H1R7_99
Q96E39_180	A8K6U7_671
Q96E39_185	P52746_1050
Q96E39_292	Q8WTQ1_47
Q96E39_368	Q8WTQ1_50
Q96E39_372	Q59H77_37
Q96EP5_209	Q9C0J8_1080
Q96EP5_253	P12270_2165
Q96F45_636	Q3SX64_267
Q96G74_32	Q3SX64_278
Q96H20_4	Q3SX64_283
Q96HA1_223	Q8WUF5_137
Q96HA1_274	Q8WUF5_142
Q96HA7_797	Q8WUF5_144
Q96IU2_22	B1AZV3_37
Q96JM3_301	C9JLR9_15
Q96JQ0_3198	G3V2S9_7
Q96K30_86	B2RDQ3_224
Q96K30_149	P62633_34
Q96KR1_703	Q3KP66_578
Q96L91_1597	H0YG33_483
Q96L91_1618
Q96LB3_51
Q96LD4_582
Q96ME1_446
Q96PC5_1165
Q96PC5_1168
Q96PK6_238
Q96PK6_250
Q96PK6_274
Q96PK6_657
Q96PU8_242
Q96PU8_256
Q96PU8_336
Q96PV6_374
Q96PV6_382
Q96PV6_394
Q96Q15_50
Q96QC0_688
Q96QC0_705
Q96QC0_723
Q96QC0_726
Q96QC0_729
Q96QR8_152
Q96S07_315
Q96S07_345
Q96S07_346
Q96T58_3038
Q96T58_3132
Q99501_421
Q99569_234
Q99569_254
Q99569_270
Q99575_30
Q99575_137
Q99590_1151
Q99700_40
Q99700_640
Q99729_245
Q99729_248
Q99832_53
Q99832_535
Q99832_537
Q99959_46
Q9BPU6_559
Q9BRK4_168
Q9BRQ0_130
Q9BRQ0_131
Q9BSI4_276
Q9BTC0_1597
Q9BTC0_1754
Q9BTC0_1835
Q9BTC0_1882
Q9BTC0_1993
Q9BTC8_217
Q9BTD8_130
Q9BTL3_112
Q9BTV5_320
Q9BU76_6
Q9BU76_10
Q9BUB5_455
Q9BUH6_169
Q9BUH6_177
Q9BUJ2_639
Q9BUJ2_645
Q9BUJ2_685
Q9BUJ2_690
Q9BUT9_27
Q9BUT9_35
Q9BUT9_65
Q9BUT9_70
Q9BVA1_86
Q9BVA1_241
Q9BXB4_45
Q9BXB5_38
Q9BXP5_840
Q9BYJ9_327
Q9BYN0_16
Q9BZZ5_500
Q9C0B5_697
Q9C0J8_747
Q9C0J8_782
Q9C0J8_915
Q9C0J8_1035
Q9C0J8_1067
Q9C0J8_1144
Q9C0J8_1146
Q9C0J8_1257
Q9C0J8_1305
Q9C0J8_1308
Q9C0J8_1315
Q9H074_21
Q9H074_60
Q9H074_63
Q9H0D6_824
Q9H0D6_883
Q9H0D6_895
Q9H0D6_921
Q9H0D6_922
Q9H0D6_946
Q9H0E3_444
Q9H0E3_453
Q9H0H5_202
Q9H0L4_311
Q9H0L4_316
Q9H0L4_396
Q9H0L4_461
Q9H0L4_468
Q9H1Z4_114
Q9H2P0_296
Q9H2P0_348
Q9H2P0_385
Q9H2U1_34
Q9H2U1_47
Q9H2U1_50
Q9H2U1_52
Q9H2Z4_150
Q9H307_54
Q9H307_56
Q9H307_63
Q9H329_24
Q9H361_475
Q9H3P2_238
Q9H6A9_274
Q9H6K5_1093
Q9H6S0_10
Q9H6S0_32
Q9H7C9_69
Q9H7E9_27
Q9H7P9_1305
Q9H7S9_580
Q9H8H2_828
Q9H9A6_13
Q9HB09_144
Q9HBM6_128
Q9HBZ2_42
Q9HCD5_500
Q9HD15_45
Q9HD15_46
Q9NQ92_18
Q9NQ92_26
Q9NR12_103
Q9NRC8_388
Q9NRF2_270
Q9NSV4_603
Q9NUL3_131
Q9NUQ3_12
Q9NUQ3_24
Q9NVW2_360
Q9NVW2_364
Q9NW82_573
Q9NW82_576
Q9NWH9_1017
Q9NX05_941
Q9NYJ8_173
Q9NYL2_670
Q9NYL2_672
Q9NYV4_1404
Q9NZB2_873
Q9NZB2_884
Q9NZB2_886
Q9NZB2_986
Q9NZJ7_29
Q9NZN8_87
Q9P013_13
Q9P013_16
Q9P270_472
Q9P270_538
Q9P270_551
Q9P291_148
Q9P2E3_44
Q9P2N5_427
Q9P2N5_455
Q9P2N5_943
Q9UBB9_166
Q9UBU9_105
Q9UGL9_65
Q9UGU0_252
Q9UHA3_2
Q9UHJ6_426
Q9UJY1_71
Q9UJY1_78
Q9UKM9_141
Q9UKZ1_41
Q9ULX6_171
Q9ULX6_179
Q9ULX6_208
Q9ULX6_217
Q9ULX6_237
Q9ULX6_247
Q9UMN6_49
Q9UN86_438
Q9UN86_457
Q9UN86_468
Q9UP83_309
Q9UPA5_2351
Q9UPN9_515
Q9UPN9_591
Q9UPQ9_1620
Q9UPU9_573
Q9UQ35_27
Q9UQ35_2221
Q9UQ35_2231
Q9UQ35_2246
Q9UQ35_2274
Q9UQ35_2288
Q9UQ35_2301
Q9UQ35_2342
Q9UQ35_2356
Q9UQ35_2370
Q9UQ35_2384
Q9Y3C6_72
Q9Y3X0_102
Q9Y3X0_107
Q9Y3Y2_51
Q9Y446_261
Q9Y4H2_429
Q9Y520_255
Q9Y520_747
Q9Y520_2637
Q9Y520_2679
Q9Y520_2689
Q9Y520_2719
Q9Y520_2795
Q9Y570_16
Q9Y580_152
Q9Y580_201
Q9Y5R6_52
Q9Y5U2_139
Q9Y5U2_240
Q9Y618_1653
Q9Y618_1711
Q9Y651_147
Q9Y6K1_171

## Sheet: Bremang vs Sylvestersen
MMA sites reported by Bremang et al. (HeLa S3 cells)	MMA sites reported by Sylvestersen et al. (HEK293T cells)	Overlap between column A and B
Q9ULX6_237	A4D1W6_117	O43896_958	KIF1C
Q9ULX6_247	A4D1W6_126	O43896_963	KIF1C
Q86V81_38	Q8NC51_216	P09651_194	HNRNPA1
Q86V81_47	P38159_125	P09651_196	HNRNPA1
Q86V81_50	P38159_144	P09651_206	HNRNPA1
Q86V81_58	P09651_218	P09651_218	HNRNPA1
Q86V81_63	P09651_206	P09651_225	HNRNPA1
Q86V81_71	Q9UKZ1_41	P09651_232	HNRNPA1
Q86V81_73	P22626_228	P11940_493	PABPC1
Q86V81_197	P22626_213	P11940_506	PABPC1
Q86V81_202	Q9BYN0_16	P17844_502	DDX5
Q86V81_204	Q9BYN0_37	P22626_203	HNRNPA2B1
Q6VMQ6_1087	Q99700_640	P22626_213	HNRNPA2B1
Q6VMQ6_1098	Q8NC51_216	P22626_228	HNRNPA2B1
Q24JQ7_351	Q86X94_475	P22626_238	HNRNPA2B1
Q12830_2265	Q14103_272	P23246_681	SFPQ
Q8TDN6_9	Q14103_278	P23246_693	SFPQ
Q14444_633	Q15654_236	P23246_695	SFPQ
Q14444_640	Q15654_238	P31942_129	HNRNPH3
Q9Y3Y2_97	Q15654_217	P31942_129	HNRNPH3
Q9Y3Y2_103	Q8WXF1_507	P31942_323	HNRNPH3
P38432_350	Q86U42_17	P35637_503	FUS
P38432_352	Q86U42_23	P83369_279	LSM11
P50238_68	Q15056_10	P98179_131	RBM3
Q92841_684	Q15056_19	Q00839_739	HNRNPU
O00571-2_72	Q15056_22	Q04637_685	EIF4G1
O00571-2_576	O75467_219	Q07666_331	KHDRBS1
P17844_502	P22626_238	Q07666_340	KHDRBS1
Q08211_1160	Q86X94_459	Q13435_245	SF3B2
Q9BTC0_1835	Q86X94_467	Q13435_247	SF3B2
Q9BTC0_1845	P55795_233	Q13435_502	SF3B2
P68104 _166	P22626_325	Q14444_633	CAPRIN1
P68104 _266	G8JLB6_233	Q14444_640	CAPRIN1
Q05639_166	G8JLB6_259	Q15056_166	EIF4H
Q04637_685	Q92686_68	Q15056_170	EIF4H
Q04637_1032	P23246_695	Q15056_19	EIF4H
Q04637_1042	Q92841_688	Q15056_22	EIF4H
Q15056_19	P23246_693	Q15654_179	TRIP6
Q15056_22	P23246_681	Q15654_236	TRIP6
Q15056_166	Q9UQ35_2342	Q15654_238	TRIP6
Q15056_170	Q9UQ35_2356	Q1KMD3_684	HNRNPUL2
Q01844_455	P22626_350	Q1KMD3_688	HNRNPUL2
Q01844_461	P22626_352	Q5BKZ1_235	ZNF326
Q01844_471	Q8TAE6_27	Q8NC51_216	SERBP1
Q01844_486	O75525_193	Q8NC51_216	SERBP1
Q9NZB2_982	O75525_187	Q8TDN6_9	BRIX1
Q9NZB2_984	F1T0L5_8	Q92945_411	KHSRP
E9PEB5_359	H0Y8C3_13	Q99729_245	HNRNPAB
Q96I24_337	H0Y8C3_23	Q99729_248	HNRNPAB
P35637_503	O95425_157	Q9BTC0_1835	DIDO1
F5H4D6_253	Q14151_903	Q9BTC0_1845	DIDO1
F5H4D6_261	Q14151_932	Q9BYN0_16	SRXN1
F5H4D6_265	P49247_42	Q9C0J8_1030	WDR33
F5H4D6_278	P49247_46	Q9C0J8_1035	WDR33
F5H4D6_283	H0YG33_536	Q9C0J8_1144	WDR33
Q6Y7W6 _149	P31942_343	Q9C0J8_1146	WDR33
P51610_504	P31942_323	Q9C0J8_1262	WDR33
P51610_524	Q86X94_185	Q9C0J8_1315	WDR33
Q16695_40	Q86X94_187	Q9C0J8_1325	WDR33
Q16695_83	Q86X94_175	Q9P2N5_455	RBM27
P09651_194	Q9BTC0_1775	Q9UQ35_2274	SRRM2
P09651_196	Q9BTC0_1793	Q9UQ35_2288	SRRM2
P09651_206	Q9BTC0_1799	Q9UQ35_2342	SRRM2
P09651_218	Q08211_1175	Q9UQ35_2356	SRRM2
P09651_225	Q14444_633	Q9UQ35_2384	SRRM2
P09651_232	Q14444_640	Q9UQ35_2392	SRRM2
P09651_336	F8W1H5_37
P22626_203	F8W1H5_42
P22626_213	P98179_105
P22626_228	B2RA03_55
P22626_238	P16989_169
P22626_266	P16989_174
P51991_246	O15234_52
P51991_257	O15234_55
Q99729_245	O43237_397
Q99729_248	G8JLB6_262
Q14103-4_253	Q4LE69_26
Q14103-4_259	C9IZA4_59
P31943_212	C9IZA4_61
P31943_217	Q9BT25_7
P31943_224	F1T0I1_1214
P31943_230	P11940_493
P31943_233	P11940_506
P31942_116	P52298_146
P31942_121	P16989_175
P31942_129	B2R6U8_15
P31942_323	A8K525_456
P61978_268	Q9C0J8_1035
P61978_271	Q9C0J8_1030
Q00839_733	Q00587_53
Q00839_739	Q92945_216
Q1KMD3_684	Q59GY2_111
Q1KMD3_688	P51991_332
P08107_469	Q8N6I1_51
E9PKE3_450	Q8N6I1_59
P01602_83	P35637_473
Q12906_609	P35637_472
Q07666_331	E9KL39_182
Q07666_340	Q96T17_19
Q07666_346	Q96T17_13
Q07666_348	Q00839_739
Q92945_411	Q9NQS1_37
O43896_958	Q9NQS1_50
O43896_963	Q9NQS1_28
F8VZY9_55	Q99729_245
P83369_279	Q99729_248
Q9HCD5_500	P51991_354
Q9HCD5_515	P51991_355
Q5VW27_388	P16989_176
Q15233_304	P98179_121
Q15233_456	P98179_131
P06748_101	A8K6U7_645
P11940_493	A5YM63_42
P11940_506	Q86X94_483
Q13310_518	Q86X94_490
Q9Y446_261	P09651_194
Q9H307_54	P09651_196
Q9H307_56	O95429_53
Q9H307_62	Q9BTD8_130
O94906_23	O95429_108
O94906_31	O15047_375
Q9P2N5_411	O15047_378
Q9P2N5_427	Q13310_546
Q9P2N5_455	P33240_475
Q9P2N5_943	P98179_145
P98179_90	P98179_152
P98179_99	A1JUI9_284
P98179_101	B4DGT8_817
P98179_131	Q15056_191
Q5QP23_109	Q13895_40
B0QYV1_348	Q5T6F2_166
B0QYV1_353	Q13435_245
P38159_164	Q13435_247
B7Z848_314	A4D1U4_34
F5H0H3_749	Q71RC2_449
F5H0H3_751	Q71RC2_451
B7ZKM0_870	A8MTC3_249
O95486_222	P31942_129
O95486_232	P98179_133
Q8NC51_216	Q86X94_562
Q13435_245	Q86X94_570
Q13435_247	E9PB61_45
Q13435_502	E9PB61_54
P23246_399	D3DNT2_694
P23246_681	D3DNT2_703
P23246_693	D3DNT2_685
P23246_695	Q9BTC0_1835
P09012_152	Q9BTC0_1845
P14678_108	Q9BXB5_38
P62318_97	Q9BXB5_43
P63162_147	Q96F88_30
O60493_43	P33240_468
O60493_45	Q14195_60
Q9UQ35_2194	Q5BKZ1_235
Q9UQ35_2207	B4DR36_82
Q9UQ35_2246	B4DR36_84
Q9UQ35_2260	Q9BTC0_1882
Q9UQ35_2274	Q9BTC0_1893
Q9UQ35_2288	Q96LA8_29
Q9UQ35_2342	Q96LA8_35
Q9UQ35_2356	Q96LA8_37
Q9UQ35_2384	Q96LA8_38
Q9UQ35_2392	H7BY58_182
Q07955_93	Q15654_25
Q07955_97	Q15654_43
Q07955_109	Q86X94_580
Q07955_111	O75182_19
Q01130_83	O75182_25
Q9BYN0_16	P18583_1112
Q92804_185	Q5JSZ5_597
Q92804_187	Q5JSZ5_593
Q92804_195	Q5JSZ5_596
Q92804_206	Q9C0J8_915
Q92804_385	E9KL39_196
Q92804_395	Q14686_148
Q92804_397	Q9BZZ5_500
Q92804_519	Q9BZZ5_504
Q92804_526	A5YM63_54
Q92804_570	P35637_476
P49848_524	P09651_370
Q6NUQ4_29	P09651_371
Q6NUQ4_33	B5MC40_277
Q15654_179	B5MC40_292
Q15654_185	Q5BJH7_15
Q15654_236	Q9NYV6_9
Q15654_238	Q86X94_498
Q9C0J8_1030	Q5QPM7_231
Q9C0J8_1035	Q9NUQ3_24
Q9C0J8_1144	Q9NUQ3_27
Q9C0J8_1146	E9PNP3_88
Q9C0J8_1262	P18583_1122
Q9C0J8_1305	Q96G74_32
Q9C0J8_1308	P33176_956
Q9C0J8_1315	Q86X94_206
Q9C0J8_1325	Q6Y7W6_149
P49750_636	Q6Y7W6_153
Q5BKZ1_235	O76041_96
	Q86U42_238
	Q86U42_240
	F5GYX6_54
	Q14103_282
	P48634_1223
	P48634_1239
	P22626_203
	P98179_138
	A8K5Q1_86
	A8K5Q1_99
	B8QFA1_46
	Q9UQ35_2288
	Q9UQ35_2274
	Q69YN4_1741
	P18583_1101
	P18583_1090
	Q92576_1911
	Q92576_1915
	Q1KMD3_684
	Q1KMD3_688
	Q59GX6_100
	Q59GX6_105
	Q86X94_195
	Q9NYL2_672
	Q9NYL2_670
	P52272_503
	Q96DT7_126
	Q8N6I1_75
	Q8WUZ0_82
	Q9NUQ3_12
	Q12888_1360
	Q9H307_63
	Q9H3H3_14
	Q8WYH8_126
	Q92945_442
	C9JDG0_31
	C9JDG0_28
	P12270_2111
	A9CQZ4_59
	A6NEM2_504
	Q86X94_505
	A0AV56_754
	A0AV56_756
	Q9BX40_221
	Q9BX40_217
	Q9BX40_218
	P49792_1016
	O14497_1276
	P11940_254
	P16989_327
	P16989_330
	Q59GX6_629
	Q59GX6_634
	Q9NVW2_360
	Q9NVW2_364
	Q9NVW2_365
	Q6NZY7_38
	B2RDQ3_241
	Q86X94_431
	Q96E39_368
	Q96E39_372
	Q96E39_380
	Q8N1G1_191
	Q13242_209
	P08670_64
	P08670_69
	Q13148_293
	F8W8S3_6
	P61081_169
	Q5T5U3_574
	Q96AE4_359
	Q96AE4_361
	Q04637_694
	Q04637_685
	P18583_1081
	B3KQI5_23
	Q9BXP5_840
	Q2L6I0_693
	P61978_292
	P46783_119
	Q86X94_553
	O00512_1254
	O00512_1260
	Q7Z6J9_316
	Q8NEY1_692
	Q8NEY1_688
	Q14195_73
	Q13509_156
	A8KAK5_1123
	P16989_326
	P49247_52
	Q9P2K1_101
	Q9P2K1_103
	P20290_19
	D4PHA4_87
	Q8NC51_201
	P08670_4
	P08670_12
	Q9Y3X0_121
	Q9Y3X0_128
	Q9Y3X0_130
	Q86WJ1_9
	Q9H8Y5_252
	O14686_2774
	O14686_2777
	Q01844_620
	Q8TF74_310
	Q8TF74_316
	Q7Z460_660
	Q7Z460_662
	Q01433_6
	Q01433_18
	B7ZB91_443
	P35580_1951
	Q5TAX3_1624
	Q5TAX3_1628
	P0CG12_201
	P0CG12_214
	Q96T58_3312
	Q9C0J8_1315
	Q9C0J8_1325
	Q9UN86_468
	Q92841_555
	P33240_373
	P33240_388
	P33240_381
	Q9H074_21
	Q06787_471
	Q06787_474
	Q06787_477
	B3KQI5_54
	B3KQI5_37
	Q96EV2_1028
	B5MC40_559
	P52272_496
	Q63ZY3_117
	Q63ZY3_123
	Q969S3_166
	Q969S3_171
	Q9C0J8_10
	Q9C0J8_16
	Q9H0D6_895
	Q9H0D6_883
	Q59F99_122
	P09651_225
	P09651_232
	B8XCX8_1024
	Q9P227_1335
	P68104_37
	A8K525_135
	Q9BTC0_1993
	F6IR40_226
	P08621_180
	P08621_182
	Q8IWQ3_457
	P78344_23
	Q9BRJ9_187
	Q9BXP5_52
	Q9BXP5_54
	Q86XN8_524
	Q9C0J8_1257
	Q9H0D6_921
	Q9H0D6_922
	Q0VAM0_13
	Q2QGD7_13
	Q2QGD7_25
	Q86X94_512
	Q5RKV6_93
	Q5RKV6_95
	P16989_283
	P16989_288
	P16989_290
	Q8N5A5_370
	O00267_681
	O00267_696
	P23246_25
	P68104_166
	Q6PID8_13
	Q6PID8_37
	Q9ULX6_208
	Q9C0J8_1144
	Q9C0J8_1146
	Q96HA7_797
	B2RDK8_14
	B2RDK8_16
	Q9UQ35_2301
	P0CG12_172
	P0CG12_186
	P11940_481
	Q12830_2155
	P45985_69
	P18583_997
	P38159_44
	P38159_52
	Q7Z4W1_21
	Q9UQ35_2384
	Q9UQ35_2392
	Q63ZY3_105
	Q01844_476
	Q01844_491
	O95721_41
	O95721_46
	Q9UP83_309
	Q9UP83_314
	Q9NW82_573
	Q9NW82_576
	E9KL39_4
	Q1KMD3_747
	Q1KMD3_738
	Q9Y520_283
	Q92734_385
	Q92734_400
	B3KM78_249
	B3KM78_256
	P09651_140
	B3KQI5_55
	B8QFA1_125
	Q59GX6_91
	Q92945_411
	Q92945_413
	B2RDQ3_271
	B2RDQ3_275
	Q13263_427
	P17844_478
	B3KMR5_1138
	B3KMR5_1140
	E9PF26_131
	Q969E4_176
	Q969E4_179
	B4DSS4_908
	Q15654_258
	Q9H7E9_24
	B5MDQ6_198
	Q13155_26
	Q9P013_6
	Q9P013_16
	Q9P013_13
	A6NEM2_524
	A8K455_264
	H7C605_8
	Q5T170_130
	Q5T170_131
	Q15735_56
	Q15735_65
	E9PEH2_864
	O43824_55
	O43824_58
	Q6RI45_1740
	Q6RI45_1743
	Q86X94_395
	Q86X94_397
	B2R4R0_24
	Q13283_435
	Q13283_443
	D3DNT2_681
	Q9C0J8_1067
	Q9C0J8_1071
	Q9C0J8_1047
	Q9C0J8_1059
	Q9Y520_424
	O00716_121
	Q9UI15_196
	P14678_29
	Q15020_906
	P49750_1758
	O14776_20
	Q8NB15_240
	O14979_408
	D3DNT2_1043
	D3DNT2_1033
	B7Z6Z4_24
	B7Z6Z4_28
	B7Z6Z4_30
	P11142_469
	Q99729_275
	Q14103_296
	E9KL24_1087
	Q6P6C2_359
	D3DNT2_55
	D3DNT2_48
	Q71RC2_374
	Q9UN86_457
	P52597_212
	P52597_217
	P49750_1103
	P49750_1109
	Q9H3H3_29
	Q13443_772
	Q92615_493
	Q92615_495
	P17844_10
	P17844_12
	P62304_4
	Q07666_331
	Q07666_340
	G8JLB6_224
	G8JLB6_230
	O43896_958
	O43896_963
	P18583_950
	P0CG12_239
	P0CG12_252
	Q13310_227
	Q9UBU9_21
	Q8TDC3_514
	A4PIV7_9
	A8KA30_637
	O76041_132
	Q96HA1_223
	Q8IUE6_89
	O75306_118
	Q53HV2_535
	Q53HV2_537
	Q53HV2_539
	Q13243_5
	Q8NC51_177
	Q8NC51_181
	Q92841_2
	A5YM63_26
	Q8TDD1_868
	Q1KMD3_671
	Q9Y4H2_569
	Q9Y4Z0_117
	Q9Y4Z0_125
	Q86WR7_28
	Q9Y5U2_139
	A1JUI9_307
	Q5BKZ1_149
	Q5BKZ1_151
	Q96PU8_336
	Q9P2N5_442
	Q9P2N5_455
	Q14151_835
	Q6P0Q8_1004
	Q709C8_3519
	H0YCG1_239
	H0YCG1_241
	Q99590_1151
	Q86UU0_680
	H9SYF8_151
	E9PB61_80
	Q9H0L4_311
	Q9H0L4_316
	Q5QPM7_205
	P61978_301
	P61978_302
	P46783_158
	P46783_160
	H0Y494_926
	Q8IWD4_62
	Q8IWD4_60
	Q9H9A6_6
	Q9H9A6_13
	B6ZGS7_126
	Q8NHM5_1231
	Q9H6A9_274
	A4D1W6_57
	Q04637_702
	Q13243_88
	Q3KP66_557
	Q3KP66_554
	P20700_14
	Q9C0J8_1262
	Q9C0J8_1270
	P08621_201
	Q14103_280
	Q71RC2_692
	D3DNT2_65
	P20290_13
	P20290_15
	P20290_17
	P61978_262
	A8K724_126
	B2R6U8_8
	A0AV56_912
	Q8TDN6_9
	Q9H089_5
	Q9H089_14
	P07437_2
	Q8WXF1_4
	P49750_758
	P49750_761
	P49750_766
	Q9BSI4_276
	Q8NC51_112
	P22626_153
	Q5QP82_134
	O15234_490
	Q1KMD3_695
	Q1KMD3_700
	Q9H0D6_946
	Q9NYL2_693
	B7Z4B0_561
	A7XAK3_599
	B4DI36_6
	Q9BTC0_1904
	P17844_502
	G3V5Z7_3
	B2R6X5_51
	P49750_831
	A0AV56_752
	Q13435_200
	Q13435_211
	H0YCG1_217
	Q13435_222
	H7BYW0_888
	Q9BTD8_145
	P52272_56
	P52272_60
	B7Z3A4_1217
	A8CG34_200
	Q8NDV7_6
	Q9ULX6_171
	Q9ULX6_179
	Q15056_166
	Q15056_170
	Q15056_174
	A6NEM2_1219
	Q9UQ35_30
	O43896_1041
	Q96T58_108
	Q8TDC3_447
	Q86X94_403
	Q9BWF3_358
	P33240_402
	P33240_405
	G5E9M5_613
	P49790_1465
	Q13608_161
	C9J9C1_37
	P0DI83_186
	Q92841_102
	Q9HCD6_1716
	Q9HCD6_1710
	Q9HCD6_1720
	H7BZ14_161
	B4DVB8_180
	Q9Y2W1_66
	E9PB61_211
	P13804_223
	B5MC40_244
	Q07666_320
	Q9P270_538
	Q9P270_551
	Q9H0L4_396
	A0AV56_811
	Q13242_194
	E9PK91_352
	P14678_33
	Q13435_502
	Q9UHR3_338
	Q9UHR3_340
	Q9UHR3_344
	E9PB61_57
	O60293_143
	H7C561_271
	B2R4P9_41
	Q8WUM0_17
	P42575_22
	P42575_24
	Q71DI3_41
	Q14152_1026
	Q15652_897
	Q15652_898
	Q8ND56_389
	Q86VH2_727
	P18583_964
	Q92615_419
	Q9Y618_1719
	B2R8Z8_526
	Q6P1N0_13
	Q8IUD2_6
	P08670_45
	P08670_50
	Q58WW2_364
	Q58WW2_366
	Q58WW2_368
	P57740_60
	Q9BTL3_62
	Q9BTL3_65
	A0AV56_818
	A0AV56_820
	Q59EC0_134
	Q59EC0_138
	Q5T200_66
	P78344_360
	Q6XUX3_29
	Q86X94_519
	A7E2V4_1454
	O14654_839
	Q14157_168
	Q14157_172
	Q14157_174
	B4DRM3_268
	Q58WW2_3
	E9PC62_189
	O43572_2
	Q9BU76_6
	Q9P1Z0_691
	Q9P1Z0_693
	Q86WR7_320
	Q9UPN9_515
	Q15654_179
	Q96B54_75
	Q96ME1_446
	Q13151_291
	Q8NAF0_92
	P51991_224
	Q9NZN5_11
	Q9HAT8_36
	Q9HAT8_38
	Q9NR12_137
	Q7Z3D7_967
	Q96Q15_50
	P62633_79
	P62273_12
	O43347_197
	O43347_199
	B4DRM3_292
	Q7Z739_493
	P31040_662
	A7E2V4_1120
	Q99700_998
	F8W130_13
	Q1KMD3_656
	A0A5E8_642
	A0A5E8_646
	Q14247_119
	P31942_129
	Q8NC51_111
	P38159_170
	O94874_433
	Q9C0C7_302
	Q8IY92_1062
	Q86X94_535
	Q86X94_545
	Q86X94_528
	O43823_188
	Q8NFD5_1606
	Q9Y520_2691
	P15924_2826
	P35637_503
	Q13242_93
	Q13242_98
	P35637_394
	F8WE78_44
	G3V0I6_1061
	G3V0I6_1068
	Q5QPM7_257
	Q5QPM7_260
	Q5QPM7_261
	Q9C0B5_617
	Q07666_291
	Q07666_302
	Q13065_13
	Q13065_15
	Q08211_1265
	O43824_242
	Q14011_154
	Q7Z6B7_900
	P26640_334
	P26640_325
	P83369_279
	Q9Y5R2_8
	Q9Y5R2_28
	Q9Y5R2_25
	F8J390_276
	Q8TDC3_526
	P0C1Z6_68
	G3V0I6_1050
	O75369_36
	Q86X94_164
	B4DMG8_459
	H7C0J3_336
	H7C0J3_342
	Q9NUQ3_10
	Q96H20_4
	Q8WXD9_398
	O75113_509
	A8K6U7_685
	F5H1R7_99
	A8K6U7_671
	P52746_1050
	Q8WTQ1_47
	Q8WTQ1_50
	Q59H77_37
	Q9C0J8_1080
	P12270_2165
	Q3SX64_267
	Q3SX64_278
	Q3SX64_283
	Q8WUF5_137
	Q8WUF5_142
	Q8WUF5_144
	B1AZV3_37
	C9JLR9_15
	G3V2S9_7
	B2RDQ3_224
	P62633_34
	Q3KP66_578
	H0YG33_483
