# Supplementary material for: Profiling PRMT methylome reveals roles of hnRNPA1 arginine methylation in RNA splicing and cell growth
Source: Nat Commun. 2021 Mar 29;12:1946. doi: 10.1038/s41467-021-21963-1 (PMC8007824; doi:10.1038/s41467-021-21963-1)
Supplement: Supplementary file 13 — Supplementary Data 11 [file 41467_2021_21963_MOESM13_ESM.xlsx]

## Sheet: BRCA
Age
Mean (SEM)	50.50 (7.5)
Sex
Female	10 (100%)
Male	0 (0%)
Background Histology
Invasive ductal carcinoma	7 (70.0%)
Invasive lobular carcinoma	2 (20.0%)
Multiple intraductal papillomas	1 (10.0%)
Adjacent normal tissues	10 (100%)

## Sheet: CRC
Age
Mean (SEM)	55.30 (7.4)
Sex
Female	5 (50%)
Male	5 (50%)
TNM
I	0 (0%)
II	1 (10%)
III	9 (90%)
Background Histology
right hemicolon	2 (20%)
sigmoid colon	2 (20%)
rectum	6 (60.0%)
Adjacent normal tissues	10 (100%)

## Sheet: PC
Age
Mean (SEM)	67.50 (5.9)
Sex
Female	0 (0%)
Male	100 (100%)
TNM
I	2 (20%)
II	8 (80%)
III	0 (0%)
